# Supplementary material for: Functional and phylogenetic analyses of camel rumen microbiota associated with different lignocellulosic substrates
Source: NPJ Biofilms Microbiomes. 2022 Jun 8;8:46. doi: 10.1038/s41522-022-00309-9 (PMC9177762; doi:10.1038/s41522-022-00309-9)
Supplement: Supplementary file 2 — Supplementary Data 1 [file 41522_2022_309_MOESM2_ESM.xlsx]

## Sheet: Supplementary Data 1
Supplementary Data 1: A detailed summary of quality assessment of RUIs using Checkm. The table also reports genome size, N50, and the numbers of tRNAs, coding sequences (CDS) and ribosomal rRNA genes detected in each individual RUI.
user_genome	RUI.No	taxonomy	Marker lineage	#genomes	#markers	#markerset	0	1	2	3	4	5+	Completeness	Contamination	Strain heterogeneity	Quality score	number of contigs	genome size (bp)	genome size (Mb)	N50	N50 (Kbp)	#tRNAs	#tmRNAs	#CDS	#ncRNAs	rRNA genes	5S ribosomal RNA	16S ribosomal RNA	23S ribosomal RNA	5S ribosomal RNA (partial)	16S ribosomal RNA (partial)	23S ribosomal RNA (partial)
metabat.bin.1000	RUI001	f__Lachnospiraceae	(UID1255)	90	354	174	68	262	23	1	0	0	89.39	6.85	46.15	55.14	272	2810425	2.81042	16721	16.721	14	1	2507	22	-	0	0	0	0	0	0
metabat.bin.1004	RUI002	o__Bacteroidales	(UID2657)	160	492	269	93	391	8	0	0	0	85.02	2.23	50	73.87	150	2419286	2.41929	24360	24.36	19	1	1874	7	5S ribosomal RNA , 5S ribosomal RNA	2	0	0	0	0	0
metabat.bin.1007	RUI003	f__Lachnospiraceae	(UID1286)	57	420	207	106	274	38	2	0	0	79.29	9.78	65.91	30.39	357	2631713	2.63171	9862	9.862	13	1	2233	34	-	0	0	0	0	0	0
metabat.bin.1009	RUI004	f__Lachnospiraceae	(UID1286)	57	420	207	94	317	6	3	0	0	83.82	3.1	80	68.32	189	2128423	2.12842	17070	17.07	16	1	1868	24	-	0	0	0	0	0	0
metabat.bin.1015	RUI005	f__Lachnospiraceae	(UID1286)	57	420	207	35	374	11	0	0	0	93.37	2.34	9.09	81.67	92	2405003	2.405	64546	64.546	18	1	2146	15	-	0	0	0	0	0	0
metabat.bin.1018	RUI006	g__Butyrivibrio	(UID1297)	25	642	252	119	470	48	5	0	0	81.09	8.02	39.68	40.99	247	2686007	2.68601	16612	16.612	13	1	2412	29	-	0	0	0	0	0	0
metabat.bin.1022	RUI007	p__Bacteroidetes	(UID2605)	350	316	210	48	266	2	0	0	0	82.22	0.95	50	77.47	163	1766336	1.76634	13721	13.721	16	0	1488	4	5S ribosomal RNA (partial)	0	0	0	1	0	0
metabat.bin.1023	RUI008	o__Clostridiales	(UID1120)	304	247	141	52	194	1	0	0	0	84.87	0.18	100	83.97	100	1505260	1.50526	27657	27.657	19	0	1372	18	5S ribosomal RNA	1	0	0	0	0	0
metabat.bin.1025	RUI009	o__Clostridiales	(UID1212)	172	260	146	50	203	7	0	0	0	94.24	2.85	42.86	79.99	262	3785040	3.78504	29105	29.105	15	1	3345	28	-	0	0	0	0	0	0
metabat.bin.1028	RUI010	k__Bacteria	(UID2569)	434	278	186	80	174	23	1	0	0	77.35	10.36	34.62	25.55	238	2134191	2.13419	12169	12.169	19	1	1823	11	5S ribosomal RNA (partial), 23S ribosomal RNA (partial), 16S ribosomal RNA	0	1	0	1	0	1
metabat.bin.1034	RUI011	f__Lachnospiraceae	(UID1255)	90	354	174	99	240	15	0	0	0	77.1	4.06	73.33	56.8	276	2693303	2.6933	14975	14.975	16	1	2318	27	-	0	0	0	0	0	0
metabat.bin.1039	RUI012	o__Clostridiales	(UID1120)	304	247	141	80	162	5	0	0	0	78.87	2.66	60	65.57	134	2306941	2.30694	29882	29.882	17	1	2098	15	5S ribosomal RNA , 5S ribosomal RNA	2	0	0	0	0	0
metabat.bin.1059	RUI013	o__Clostridiales	(UID1226)	155	276	156	90	174	12	0	0	0	77.25	4.49	75	54.8	317	2703079	2.70308	11606	11.606	17	1	2278	27	-	0	0	0	0	0	0
metabat.bin.1065	RUI014	o__Clostridiales	(UID1212)	172	263	149	40	221	2	0	0	0	96.13	0.08	100	95.73	97	2577848	2.57785	41448	41.448	19	0	2228	21	5S ribosomal RNA , 5S ribosomal RNA , 5S ribosomal RNA , 5S ribosomal RNA	4	0	0	0	0	0
metabat.bin.1066	RUI015	f__Lachnospiraceae	(UID1286)	57	420	207	29	344	44	3	0	0	92.77	8.83	77.36	48.62	364	3272029	3.27203	14045	14.045	17	1	3001	35	-	0	0	0	0	0	0
metabat.bin.1074	RUI016	p__Bacteroidetes	(UID2605)	350	316	210	59	236	20	1	0	0	84.82	5.86	13.04	55.52	229	2536707	2.53671	17145	17.145	16	1	2137	9	5S ribosomal RNA , 5S ribosomal RNA	2	0	0	0	0	0
metabat.bin.1078	RUI017	o__Clostridiales	(UID1212)	172	263	149	15	236	12	0	0	0	92.39	5.26	75	66.09	295	2865475	2.86547	16923	16.923	18	1	2659	42	16S ribosomal RNA (partial)	0	0	0	0	1	0
metabat.bin.1079	RUI018	k__Bacteria	(UID2495)	2993	147	91	3	133	11	0	0	0	97.25	5.06	36.36	71.95	132	2508927	2.50893	31787	31.787	19	1	2189	8	-	0	0	0	0	0	0
metabat.bin.108	RUI019	f__Lachnospiraceae	(UID1286)	57	420	207	65	346	9	0	0	0	92.84	2.67	55.56	79.49	215	2970677	2.97068	24754	24.754	18	1	2513	28	16S ribosomal RNA (partial)	0	0	0	0	1	0
metabat.bin.1080	RUI020	p__Firmicutes	(UID1022)	100	295	158	83	207	5	0	0	0	76.85	2.18	60	65.95	90	1459213	1.45921	37266	37.266	11	0	1366	25	5S ribosomal RNA (partial), 16S ribosomal RNA (partial)	0	0	0	1	1	0
metabat.bin.1085	RUI021	p__Euryarchaeota	(UID3)	148	188	125	3	182	3	0	0	0	98.13	2.4	33.33	86.13	113	1746065	1.74606	29976	29.976	20	0	1813	3	-	0	0	0	0	0	0
metabat.bin.1098	RUI022	c__Clostridia	(UID1118)	387	223	124	66	136	16	5	0	0	75.64	8.44	80.65	33.44	317	1957527	1.95753	7662	7.662	16	0	1898	29	-	0	0	0	0	0	0
metabat.bin.1099	RUI023	k__Bacteria	(UID2569)	434	278	186	18	260	0	0	0	0	94.78	0	0	94.78	70	2429651	2.42965	68568	68.568	19	1	2025	10	5S ribosomal RNA , 5S ribosomal RNA , 5S ribosomal RNA	3	0	0	0	0	0
metabat.bin.110	RUI024	f__Spirochaetaceae	(UID2535)	33	249	143	28	210	10	1	0	0	90.6	6.06	100	60.3	337	2514475	2.51448	10955	10.955	17	1	2230	6	5S ribosomal RNA	1	0	0	0	0	0
metabat.bin.1101	RUI025	k__Bacteria	(UID2569)	434	278	186	70	191	17	0	0	0	78.45	4.43	11.76	56.3	248	3067889	3.06789	21236	21.236	17	0	2740	10	5S ribosomal RNA	1	0	0	0	0	0
metabat.bin.1103	RUI026	o__Clostridiales	(UID1212)	172	263	149	56	200	7	0	0	0	75.45	3.24	42.86	59.25	318	2305044	2.30504	8863	8.863	14	1	2018	14	16S ribosomal RNA	0	1	0	0	0	0
metabat.bin.1105	RUI027	o__Clostridiales	(UID1120)	304	247	141	23	212	12	0	0	0	89.24	4.37	75	67.39	160	1943698	1.9437	20247	20.247	19	1	1846	25	5S ribosomal RNA	1	0	0	0	0	0
metabat.bin.1109	RUI028	k__Bacteria	(UID2569)	434	278	186	47	231	0	0	0	0	89.64	0	0	89.64	107	1960419	1.96042	27115	27.115	14	1	1602	6	5S ribosomal RNA (partial)	0	0	0	1	0	0
metabat.bin.111	RUI029	o__Bacteroidales	(UID2657)	160	492	269	28	462	2	0	0	0	94.63	0.56	0	91.83	68	3032653	3.03265	70138	70.138	20	1	2480	9	23S ribosomal RNA (partial), 16S ribosomal RNA , 5S ribosomal RNA , 5S ribosomal RNA , 5S ribosomal RNA , 5S ribosomal RNA	4	1	0	0	0	1
metabat.bin.1112	RUI030	o__Lactobacillales	(UID544)	293	475	267	61	408	6	0	0	0	95.23	1.59	66.67	87.28	59	2211304	2.2113	59798	59.798	13	1	2178	39	5S ribosomal RNA	1	0	0	0	0	0
metabat.bin.1113	RUI031	o__Clostridiales	(UID1120)	304	247	141	26	219	2	0	0	0	87.94	0.78	0	84.04	40	2466704	2.4667	148202	148.202	19	1	2251	18	5S ribosomal RNA	1	0	0	0	0	0
metabat.bin.1121	RUI032	o__Clostridiales	(UID1120)	304	250	143	23	220	7	0	0	0	91.03	2.73	71.43	77.38	124	2074128	2.07413	26087	26.087	17	1	1654	13	-	0	0	0	0	0	0
metabat.bin.1126	RUI033	f__Lachnospiraceae	(UID1286)	57	420	207	65	345	10	0	0	0	88.59	2.29	70	77.14	235	2196905	2.19691	13407	13.407	18	1	1989	26	-	0	0	0	0	0	0
metabat.bin.1127	RUI034	o__Clostridiales	(UID1120)	304	247	141	31	205	11	0	0	0	98.55	4.03	36.36	78.4	82	2830643	2.83064	71084	71.084	19	1	2435	23	5S ribosomal RNA , 5S ribosomal RNA	2	0	0	0	0	0
metabat.bin.1128	RUI035	k__Bacteria	(UID2569)	434	278	186	28	240	9	1	0	0	87.1	5.65	16.67	58.85	267	2529619	2.52962	13252	13.252	17	1	2240	12	5S ribosomal RNA , 16S ribosomal RNA (partial), 5S ribosomal RNA	2	0	0	0	1	0
metabat.bin.113	RUI036	p__Bacteroidetes	(UID2605)	350	316	210	85	206	25	0	0	0	84.56	8.52	52	41.96	169	2152629	2.15263	19023	19.023	17	1	1865	11	5S ribosomal RNA (partial), 23S ribosomal RNA (partial)	0	0	0	1	0	1
metabat.bin.1130	RUI037	o__Bacteroidales	(UID2716)	92	487	270	68	407	12	0	0	0	91.49	2.84	33.33	77.29	185	2711709	2.71171	20425	20.425	17	1	2157	10	5S ribosomal RNA	1	0	0	0	0	0
metabat.bin.1131	RUI038	f__Spirochaetaceae	(UID2535)	33	249	143	67	169	11	2	0	0	86.21	8.14	70.59	45.51	332	2624714	2.62471	10688	10.688	18	1	2291	5	5S ribosomal RNA , 5S ribosomal RNA , 5S ribosomal RNA	3	0	0	0	0	0
metabat.bin.1137	RUI039	k__Bacteria	(UID2372)	131	177	106	20	144	13	0	0	0	86.32	8.16	46.15	45.52	169	1725369	1.72537	16321	16.321	19	1	1720	26	5S ribosomal RNA , 5S ribosomal RNA	2	0	0	0	0	0
metabat.bin.1138	RUI040	g__Prevotella	(UID2724)	55	567	296	116	449	2	0	0	0	79.05	0.28	0	77.65	54	2401730	2.40173	89731	89.731	15	1	1938	6	-	0	0	0	0	0	0
metabat.bin.1141	RUI041	o__Clostridiales	(UID1212)	172	263	149	51	203	9	0	0	0	93.31	2.84	55.56	79.11	253	2463498	2.4635	13393	13.393	14	1	2191	23	5S ribosomal RNA , 5S ribosomal RNA	2	0	0	0	0	0
metabat.bin.1142	RUI042	c__Gammaproteobacteria	(UID4201)	1164	272	171	16	253	3	0	0	0	92.45	0.91	66.67	87.9	208	2046994	2.04699	14383	14.383	16	1	1841	14	5S ribosomal RNA , 5S ribosomal RNA	2	0	0	0	0	0
metabat.bin.1146	RUI043	f__Lachnospiraceae	(UID1295)	33	543	238	97	422	24	0	0	0	79.65	3.98	37.5	59.75	523	3472456	3.47246	8754	8.754	15	1	2905	28	-	0	0	0	0	0	0
metabat.bin.1147	RUI044	k__Bacteria	(UID2372)	131	176	105	7	166	2	1	0	0	96.96	3.17	40	81.11	87	2261546	2.26155	49713	49.713	19	1	2175	30	16S ribosomal RNA (partial)	0	0	0	0	1	0
metabat.bin.1152	RUI045	o__Clostridiales	(UID1212)	172	263	149	40	210	13	0	0	0	92.86	5.93	23.08	63.21	484	4096660	4.09666	14543	14.543	19	1	3541	43	-	0	0	0	0	0	0
metabat.bin.1158	RUI046	f__Lachnospiraceae	(UID1255)	90	354	174	19	329	6	0	0	0	93.09	2.11	33.33	82.54	256	3148183	3.14818	26956	26.956	16	0	2688	19	-	0	0	0	0	0	0
metabat.bin.1162	RUI047	f__Lachnospiraceae	(UID1286)	57	420	207	81	328	11	0	0	0	87.55	2.09	54.55	77.1	216	2650392	2.65039	18782	18.782	16	1	2348	26	-	0	0	0	0	0	0
metabat.bin.1164	RUI048	o__Clostridiales	(UID1212)	172	263	149	25	231	7	0	0	0	97.59	3.22	57.14	81.49	287	3510438	3.51044	18125	18.125	18	0	3065	24	5S ribosomal RNA , 5S ribosomal RNA , 5S ribosomal RNA	3	0	0	0	0	0
metabat.bin.1166	RUI049	k__Bacteria	(UID2328)	3167	126	75	1	125	0	0	0	0	98.67	0	0	98.67	142	1912483	1.91248	22055	22.055	19	1	1677	33	5S ribosomal RNA , 5S ribosomal RNA , 5S ribosomal RNA , 5S ribosomal RNA	4	0	0	0	0	0
metabat.bin.1168	RUI050	f__Lachnospiraceae	(UID1286)	57	420	207	20	396	4	0	0	0	94.82	0.82	75	90.72	193	2312155	2.31216	20287	20.287	10	0	2035	27	16S ribosomal RNA (partial)	0	0	0	0	1	0
metabat.bin.117	RUI051	k__Bacteria	(UID2569)	434	278	186	19	247	12	0	0	0	91.83	3.85	25	72.58	138	2243339	2.24334	29833	29.833	17	1	1823	10	5S ribosomal RNA , 5S ribosomal RNA , 5S ribosomal RNA (partial)	2	0	0	1	0	0
metabat.bin.1176	RUI052	f__Lachnospiraceae	(UID1255)	90	354	174	33	299	22	0	0	0	89.85	4.71	77.27	66.3	137	3276004	3.276	48697	48.697	16	1	2797	27	-	0	0	0	0	0	0
metabat.bin.1180	RUI053	o__Bacteroidales	(UID2716)	92	487	270	119	365	3	0	0	0	75.91	0.32	33.33	74.31	122	2181903	2.1819	27580	27.58	13	1	1690	5	5S ribosomal RNA	1	0	0	0	0	0
metabat.bin.1185	RUI054	o__Bacteroidales	(UID2657)	160	492	269	71	396	24	1	0	0	84.54	5.81	22.22	55.49	201	3239635	3.23963	25225	25.225	19	1	2373	7	5S ribosomal RNA , 5S ribosomal RNA , 5S ribosomal RNA	3	0	0	0	0	0
metabat.bin.1186	RUI055	f__Lachnospiraceae	(UID1255)	90	354	174	39	305	10	0	0	0	87.25	2.97	50	72.4	481	3631081	3.63108	10218	10.218	17	2	3273	24	-	0	0	0	0	0	0
metabat.bin.1187	RUI056	f__Spirochaetaceae	(UID2535)	33	249	143	4	244	1	0	0	0	99.25	0.7	0	95.75	26	3496729	3.49673	287296	287.296	19	1	2882	8	-	0	0	0	0	0	0
metabat.bin.119	RUI057	k__Bacteria	(UID2329)	174	149	89	24	122	2	1	0	0	88.2	4.49	20	65.75	110	1620366	1.62037	23520	23.52	20	0	1407	21	16S ribosomal RNA (partial), 5S ribosomal RNA (partial)	0	0	0	1	1	0
metabat.bin.1191	RUI058	f__Spirochaetaceae	(UID2535)	33	249	143	9	238	2	0	0	0	98.34	0.87	50	93.99	87	2383360	2.38336	45866	45.866	19	1	2085	6	5S ribosomal RNA , 5S ribosomal RNA	2	0	0	0	0	0	1
metabat.bin.1192	RUI059	o__Clostridiales	(UID1212)	172	263	149	21	240	2	0	0	0	90.6	0.81	50	86.55	277	2151533	2.15153	11335	11.335	17	1	1874	38	-	0	0	0	0	0	0
metabat.bin.1194	RUI060	f__Lachnospiraceae	(UID1286)	57	420	207	59	346	15	0	0	0	92.14	3.52	26.67	74.54	155	3140602	3.1406	43511	43.511	19	1	2745	16	-	0	0	0	0	0	0
metabat.bin.1196	RUI061	k__Bacteria	(UID2329)	174	149	89	7	140	2	0	0	0	93.1	2.25	50	81.85	56	1442350	1.44235	49108	49.108	20	1	1251	12	5S ribosomal RNA (partial)	0	0	0	1	0	0
metabat.bin.12	RUI062	o__Clostridiales	(UID1212)	172	263	149	14	241	8	0	0	0	96.94	3.19	0	80.99	82	2509590	2.50959	60062	60.062	18	1	2104	26	-	0	0	0	0	0	0
metabat.bin.1200	RUI063	o__Clostridiales	(UID1212)	172	263	149	54	192	17	0	0	0	85.59	8.05	41.18	45.34	329	3473821	3.47382	20849	20.849	19	0	3148	40	5S ribosomal RNA	1	0	0	0	0	0
metabat.bin.1203	RUI064	o__Clostridiales	(UID1212)	172	263	149	29	228	6	0	0	0	87.39	2.91	83.33	72.84	457	3388151	3.38815	9808	9.808	16	1	3186	24	16S ribosomal RNA (partial)	0	0	0	0	1	0
metabat.bin.1205	RUI065	o__Clostridiales	(UID1212)	172	260	146	44	215	1	0	0	0	93.72	0.68	0	90.32	343	3142306	3.14231	12133	12.133	16	1	2756	15	-	0	0	0	0	0	0
metabat.bin.1206	RUI066	p__Bacteroidetes	(UID2605)	350	316	210	43	269	4	0	0	0	83.65	1.07	75	78.3	259	1838539	1.83854	9007	9.007	15	1	1638	6	16S ribosomal RNA (partial)	0	0	0	0	1	0
metabat.bin.121	RUI067	o__Bacteroidales	(UID2716)	92	487	270	53	415	18	1	0	0	96.74	3.24	42.86	80.54	125	3539918	3.53992	48524	48.524	16	1	2580	8	5S ribosomal RNA (partial), 5S ribosomal RNA , 5S ribosomal RNA (partial)	1	0	0	2	0	0
metabat.bin.1217	RUI068	o__Clostridiales	(UID1120)	304	247	141	75	159	13	0	0	0	77.34	4.89	15.38	52.89	231	1514957	1.51496	9765	9.765	8	1	1419	19	-	0	0	0	0	0	0
metabat.bin.1219	RUI069	o__Clostridiales	(UID1212)	172	263	149	20	241	2	0	0	0	93.83	1.01	0	88.78	181	3547610	3.54761	45106	45.106	18	0	3070	24	5S ribosomal RNA	1	0	0	0	0	0
metabat.bin.1222	RUI070	f__Lachnospiraceae	(UID1286)	57	420	207	58	359	3	0	0	0	94.97	1.45	33.33	87.72	73	2331773	2.33177	64426	64.426	17	1	2058	19	16S ribosomal RNA (partial)	0	0	0	0	1	0
metabat.bin.1223	RUI071	o__Clostridiales	(UID1120)	304	250	143	47	183	17	3	0	0	75.97	6.51	26.92	43.42	162	1512127	1.51213	17810	17.81	17	1	1575	19	5S ribosomal RNA , 5S ribosomal RNA	2	0	0	0	0	0
metabat.bin.1227	RUI072	o__Clostridiales	(UID1212)	172	263	149	16	238	9	0	0	0	93.02	0.93	55.56	88.37	179	2160090	2.16009	17589	17.589	18	1	1863	17	16S ribosomal RNA (partial), 5S ribosomal RNA	1	0	0	0	1	0
metabat.bin.123	RUI073	o__Clostridiales	(UID1212)	172	263	149	28	230	5	0	0	0	91.72	2.35	20	79.97	129	3082288	3.08229	51152	51.152	19	1	2811	22	5S ribosomal RNA , 5S ribosomal RNA	2	0	0	0	0	0
metabat.bin.1231	RUI074	k__Bacteria	(UID2565)	2921	142	87	37	91	14	0	0	0	79.18	8.56	85.71	36.38	637	4090000	4.09	7983	7.983	18	1	3171	8	5S ribosomal RNA (partial), 5S ribosomal RNA (partial)	0	0	0	2	0	0
metabat.bin.1237	RUI075	o__Clostridiales	(UID1212)	172	263	149	12	240	11	0	0	0	96.85	4.36	9.09	75.05	111	2810443	2.81044	46948	46.948	18	1	2272	24	-	0	0	0	0	0	0
metabat.bin.1240	RUI076	k__Bacteria	(UID203)	5449	103	57	20	65	17	1	0	0	76.87	4.66	0	53.57	390	1906648	1.90665	5596	5.596	11	1	1688	23	-	0	0	0	0	0	0
metabat.bin.1246	RUI077	c__Deltaproteobacteria	(UID3218)	61	284	169	35	236	13	0	0	0	87.16	4.67	69.23	63.81	258	2855360	2.85536	17413	17.413	18	1	2464	12	5S ribosomal RNA (partial), 23S ribosomal RNA (partial), 5S ribosomal RNA , 5S ribosomal RNA (partial), 5S ribosomal RNA (partial)	1	0	0	3	0	1
metabat.bin.1247	RUI078	o__Clostridiales	(UID1226)	155	278	158	63	199	14	2	0	0	83.91	9.02	15	38.81	440	2368561	2.36856	6155	6.155	14	1	2159	19	-	0	0	0	0	0	0
metabat.bin.125	RUI079	g__Butyrivibrio	(UID1297)	25	642	252	112	486	42	2	0	0	82.28	5.92	31.25	52.68	232	3030355	3.03036	21716	21.716	14	1	2445	41	-	0	0	0	0	0	0
metabat.bin.1250	RUI080	k__Bacteria	(UID203)	5449	104	58	8	81	10	5	0	0	90.52	7.63	60	52.37	228	3551537	3.55154	21596	21.596	16	0	2634	5	-	0	0	0	0	0	0
metabat.bin.1252	RUI081	p__Firmicutes	(UID1022)	100	295	158	43	247	5	0	0	0	93.43	2.53	40	80.78	207	2283244	2.28324	20248	20.248	17	1	2080	45	-	0	0	0	0	0	0
metabat.bin.1257	RUI082	o__Clostridiales	(UID1212)	172	263	149	42	203	17	1	0	0	90.46	4.71	10	66.91	247	2337273	2.33727	18161	18.161	18	0	2162	34	5S ribosomal RNA	1	0	0	0	0	0
metabat.bin.1259	RUI083	o__Clostridiales	(UID1120)	304	247	141	18	222	7	0	0	0	89.89	3.19	28.57	73.94	166	1738556	1.73856	16813	16.813	18	1	1621	22	5S ribosomal RNA	1	0	0	0	0	0
metabat.bin.1260	RUI084	o__Bacteroidales	(UID2657)	160	492	269	144	330	17	1	0	0	77.91	4.26	80	56.61	252	2403101	2.4031	12869	12.869	15	0	1822	6	-	0	0	0	0	0	0
metabat.bin.1261	RUI085	f__Spirochaetaceae	(UID2535)	33	249	143	24	223	2	0	0	0	88.11	1.4	0	81.11	205	1934503	1.9345	13930	13.93	18	1	1632	7	16S ribosomal RNA (partial), 5S ribosomal RNA	1	0	0	0	1	0
metabat.bin.1262	RUI086	f__Lachnospiraceae	(UID1286)	57	420	207	38	381	1	0	0	0	91.74	0.24	0	90.54	165	2807343	2.80734	28175	28.175	16	1	2255	15	-	0	0	0	0	0	0
metabat.bin.1264	RUI087	k__Bacteria	(UID2982)	88	230	148	13	215	2	0	0	0	92.43	1.35	0	85.68	32	1589236	1.58924	71197	71.197	19	1	1365	5	-	0	0	0	0	0	0
metabat.bin.1271	RUI088	k__Bacteria	(UID2495)	2993	147	91	16	129	2	0	0	0	82.42	2.2	100	71.42	13	799801	0.799801	93626	93.626	17	0	782	8	-	0	0	0	0	0	0
metabat.bin.1277	RUI089	k__Bacteria	(UID2569)	434	278	186	34	237	6	1	0	0	91.4	3.51	33.33	73.85	214	2517530	2.51753	17380	17.38	17	1	2179	9	5S ribosomal RNA	1	0	0	0	0	0
metabat.bin.1279	RUI090	f__Lachnospiraceae	(UID1255)	90	354	174	19	328	7	0	0	0	94.52	2.87	0	80.17	44	2686934	2.68693	100665	100.665	16	1	2343	34	-	0	0	0	0	0	0
metabat.bin.1282	RUI091	f__Lachnospiraceae	(UID1286)	57	420	207	47	355	18	0	0	0	91.24	4.77	27.78	67.39	232	3895753	3.89575	39129	39.129	18	1	3346	37	-	0	0	0	0	0	0
metabat.bin.1284	RUI092	o__Clostridiales	(UID1212)	172	263	149	75	172	15	0	1	0	77.58	8.3	9.52	36.08	187	2007404	2.0074	19310	19.31	18	2	1775	22	5S ribosomal RNA	1	0	0	0	0	0
metabat.bin.1286	RUI093	f__Lachnospiraceae	(UID1286)	57	420	207	61	327	32	0	0	0	94.57	8.39	50	52.62	110	2713637	2.71364	49451	49.451	15	1	2431	35	-	0	0	0	0	0	0
metabat.bin.1287	RUI094	k__Bacteria	(UID2329)	174	149	89	9	134	6	0	0	0	91.57	4.16	50	70.77	97	1077773	1.07777	16067	16.067	17	1	984	11	5S ribosomal RNA (partial), 16S ribosomal RNA (partial)	0	0	0	1	1	0
metabat.bin.129	RUI095	k__Bacteria	(UID2569)	434	278	186	71	192	15	0	0	0	78.49	7.26	100	42.19	366	1982080	1.98208	6238	6.238	18	0	1837	6	5S ribosomal RNA , 23S ribosomal RNA	1	0	1	0	0	0
metabat.bin.1290	RUI096	f__Spirochaetaceae	(UID2535)	33	249	143	70	167	11	1	0	0	84.21	7.34	78.57	47.51	392	2701130	2.70113	9194	9.194	17	0	2257	3	5S ribosomal RNA	1	0	0	0	0	0
metabat.bin.1292	RUI097	o__Clostridiales	(UID1212)	172	263	149	12	247	4	0	0	0	94.85	1.9	25	85.35	185	2473932	2.47393	27725	27.725	18	1	1843	22	16S ribosomal RNA (partial)	0	0	0	0	1	0
metabat.bin.1297	RUI098	o__Bacteroidales	(UID2716)	92	487	270	68	402	17	0	0	0	89.82	4.06	41.18	69.52	212	2888035	2.88803	20489	20.489	15	0	2314	7	5S ribosomal RNA (partial)	0	0	0	1	0	0
metabat.bin.1300	RUI099	o__Clostridiales	(UID1120)	304	247	141	24	209	14	0	0	0	93.84	3.18	50	77.94	120	2142699	2.1427	26925	26.925	17	1	1952	14	5S ribosomal RNA , 5S ribosomal RNA	2	0	0	0	0	0
metabat.bin.1303	RUI100	o__Clostridiales	(UID1212)	172	263	149	21	240	2	0	0	0	89.56	0.89	50	85.11	195	1818063	1.81806	11501	11.501	16	1	1650	21	-	0	0	0	0	0	0
metabat.bin.1305	RUI101	o__Clostridiales	(UID1212)	172	263	149	14	248	1	0	0	0	92.95	0.17	0	92.1	240	3153922	3.15392	22217	22.217	12	1	2510	20	-	0	0	0	0	0	0
metabat.bin.1308	RUI102	f__Lachnospiraceae	(UID1286)	57	420	207	41	364	14	1	0	0	87.53	4.54	52.94	64.83	212	2001060	2.00106	14415	14.415	16	1	1816	19	-	0	0	0	0	0	0
metabat.bin.131	RUI103	k__Bacteria	(UID2328)	3167	126	75	20	103	3	0	0	0	81.39	4	33.33	61.39	259	1277435	1.27744	5870	5.87	11	0	1127	25	5S ribosomal RNA	1	0	0	0	0	0
metabat.bin.1315	RUI104	o__Clostridiales	(UID1212)	172	263	149	21	239	3	0	0	0	92.92	2.01	33.33	82.87	105	2001224	2.00122	34101	34.101	17	1	1681	17	-	0	0	0	0	0	0
metabat.bin.1322	RUI105	f__Lachnospiraceae	(UID1255)	90	354	174	35	297	20	2	0	0	89.67	5.61	50	61.62	195	2533341	2.53334	20865	20.865	17	1	2251	17	-	0	0	0	0	0	0
metabat.bin.1329	RUI106	k__Bacteria	(UID2329)	174	149	89	26	113	10	0	0	0	78.54	6.23	70	47.39	179	887649	0.887649	5815	5.815	17	1	851	12	-	0	0	0	0	0	0
metabat.bin.1331	RUI107	k__Bacteria	(UID2372)	131	176	105	23	141	12	0	0	0	96.59	8.25	16.67	55.34	192	2633951	2.63395	26718	26.718	19	0	2521	34	5S ribosomal RNA (partial), 5S ribosomal RNA (partial)	0	0	0	2	0	0
metabat.bin.1332	RUI108	k__Bacteria	(UID2495)	2993	147	91	17	127	3	0	0	0	84.52	1.23	0	78.37	118	1052727	1.05273	12318	12.318	16	0	1059	6	-	0	0	0	0	0	0
metabat.bin.1335	RUI109	o__Clostridiales	(UID1212)	172	263	149	4	256	3	0	0	0	98.1	1.68	0	89.7	81	3319611	3.31961	102686	102.686	19	1	2912	30	-	0	0	0	0	0	0
metabat.bin.1337	RUI110	c__Deltaproteobacteria	(UID3216)	83	247	155	37	198	12	0	0	0	85.93	5.11	91.67	60.38	246	1952423	1.95242	10923	10.923	18	0	1848	12	5S ribosomal RNA (partial), 5S ribosomal RNA	1	0	0	1	0	0
metabat.bin.1338	RUI111	f__Spirochaetaceae	(UID2535)	33	249	143	5	235	9	0	0	0	98.6	4.02	0	78.5	163	2661033	2.66103	28220	28.22	18	1	2242	8	5S ribosomal RNA	1	0	0	0	0	0
metabat.bin.1340	RUI112	o__Bacteroidales	(UID2716)	92	487	270	77	373	36	0	1	0	86.32	8.23	40.48	45.17	255	3226071	3.22607	19039	19.039	15	1	2669	12	5S ribosomal RNA	1	0	0	0	0	0
metabat.bin.1341	RUI113	p__Bacteroidetes	(UID2605)	350	316	210	70	234	12	0	0	0	84.26	4.76	91.67	60.46	222	1797500	1.7975	11234	11.234	17	1	1583	5	5S ribosomal RNA	1	0	0	0	0	0
metabat.bin.1345	RUI114	p__Bacteroidetes	(UID2605)	350	316	210	40	269	7	0	0	0	84.13	2.54	71.43	71.43	171	1651278	1.65128	14327	14.327	18	0	1411	6	16S ribosomal RNA (partial)	0	0	0	0	1	0
metabat.bin.1348	RUI115	f__Spirochaetaceae	(UID2535)	33	249	143	21	218	9	1	0	0	90.41	2.25	41.67	79.16	181	2400361	2.40036	20965	20.965	19	1	2092	6	5S ribosomal RNA (partial), 5S ribosomal RNA , 5S ribosomal RNA , 5S ribosomal RNA (partial)	2	0	0	2	0	0
metabat.bin.1350	RUI116	k__Bacteria	(UID203)	5449	103	57	52	49	2	0	0	0	77.54	2.63	50	64.39	748	4050964	4.05096	6687	6.687	14	0	3701	12	5S ribosomal RNA (partial), 5S ribosomal RNA (partial), 5S ribosomal RNA (partial), 5S ribosomal RNA (partial), 5S ribosomal RNA (partial)	0	0	0	5	0	0
metabat.bin.1354	RUI117	f__Lachnospiraceae	(UID1255)	90	354	174	7	342	5	0	0	0	96.93	2.3	0	85.43	74	3750765	3.75076	94975	94.975	19	1	3111	45	-	0	0	0	0	0	0
metabat.bin.1357	RUI118	o__Clostridiales	(UID1212)	172	263	149	68	178	16	1	0	0	83.99	9.56	52.63	36.19	591	2955948	2.95595	5873	5.873	14	0	2626	15	-	0	0	0	0	0	0	1
metabat.bin.1361	RUI119	f__Lachnospiraceae	(UID1286)	57	420	207	8	408	4	0	0	0	98.23	1.16	25	92.43	41	2643724	2.64372	97335	97.335	18	1	2248	30	-	0	0	0	0	0	0
metabat.bin.1363	RUI120	k__Bacteria	(UID1453)	901	171	117	14	151	5	1	0	0	89.46	3.99	0	69.51	106	2162788	2.16279	34879	34.879	18	1	1977	9	5S ribosomal RNA	1	0	0	0	0	0
metabat.bin.1370	RUI121	f__Lachnospiraceae	(UID1255)	90	354	174	33	298	21	2	0	0	91.78	9.39	37.04	44.83	205	2878279	2.87828	22144	22.144	18	1	2513	20	-	0	0	0	0	0	0
metabat.bin.1371	RUI122	o__Bacteroidales	(UID2716)	92	487	270	125	351	11	0	0	0	79.71	3.04	18.18	64.51	54	2627973	2.62797	89892	89.892	15	0	1996	4	5S ribosomal RNA (partial), 5S ribosomal RNA	1	0	0	1	0	0
metabat.bin.1373	RUI123	k__Bacteria	(UID2569)	434	278	186	22	255	1	0	0	0	93.28	0.27	0	91.93	253	3504228	3.50423	19774	19.774	18	1	2837	23	5S ribosomal RNA , 5S ribosomal RNA , 5S ribosomal RNA , 5S ribosomal RNA	4	0	0	0	0	0
metabat.bin.1375	RUI124	f__Spirochaetaceae	(UID2535)	33	249	143	7	232	10	0	0	0	98.94	1.69	40	90.49	72	2755202	2.7552	74403	74.403	19	1	2308	8	5S ribosomal RNA , 5S ribosomal RNA	2	0	0	0	0	0
metabat.bin.1378	RUI125	f__Lachnospiraceae	(UID1286)	57	420	207	44	355	21	0	0	0	89.03	4.98	9.52	64.13	296	3208449	3.20845	23485	23.485	16	1	2903	35	-	0	0	0	0	0	0
metabat.bin.1382	RUI126	f__Lachnospiraceae	(UID1286)	57	420	207	55	336	28	1	0	0	90.82	6.04	58.06	60.62	362	3726636	3.72664	17956	17.956	19	1	3259	35	-	0	0	0	0	0	0
metabat.bin.1385	RUI127	o__Bacteroidales	(UID2716)	92	487	270	89	380	12	3	3	0	82.83	2.01	82.05	72.78	209	2183343	2.18334	14301	14.301	12	1	1851	6	-	0	0	0	0	0	0
metabat.bin.1389	RUI128	k__Bacteria	(UID1453)	901	171	117	25	140	6	0	0	0	83.57	4.44	83.33	61.37	148	2096883	2.09688	23594	23.594	18	0	1892	8	-	0	0	0	0	0	0
metabat.bin.1392	RUI129	k__Bacteria	(UID2569)	434	278	186	36	242	0	0	0	0	97.31	0	0	97.31	29	1959325	1.95932	95298	95.298	18	1	1629	7	5S ribosomal RNA , 5S ribosomal RNA , 5S ribosomal RNA	3	0	0	0	0	0
metabat.bin.1393	RUI130	p__Bacteroidetes	(UID2605)	350	316	210	21	282	13	0	0	0	92.14	2.12	61.54	81.54	39	2156209	2.15621	79078	79.078	20	1	1758	6	-	0	0	0	0	0	0
metabat.bin.1394	RUI131	f__Lachnospiraceae	(UID1286)	57	420	207	9	408	3	0	0	0	98.27	0.46	100	95.97	161	2593195	2.5932	25150	25.15	18	0	2321	21	-	0	0	0	0	0	0
metabat.bin.1397	RUI132	o__Lactobacillales	(UID355)	490	334	183	4	329	0	0	1	0	98.63	1.64	100	90.43	51	1771496	1.7715	57879	57.879	12	1	1702	46	5S ribosomal RNA , 5S ribosomal RNA	2	0	0	0	0	0
metabat.bin.14	RUI133	f__Spirochaetaceae	(UID2535)	33	249	143	31	209	9	0	0	0	92.61	4.9	88.89	68.11	263	3291335	3.29134	20382	20.382	18	1	2896	7	5S ribosomal RNA (partial), 5S ribosomal RNA , 5S ribosomal RNA (partial)	1	0	0	2	0	0
metabat.bin.1401	RUI134	f__Lachnospiraceae	(UID1286)	57	420	207	57	348	14	1	0	0	84.78	3.62	64.71	66.68	256	2641486	2.64149	16319	16.319	13	0	2194	33	16S ribosomal RNA (partial)	0	0	0	0	1	0
metabat.bin.1403	RUI135	o__Clostridiales	(UID1120)	304	247	141	62	175	10	0	0	0	86.95	7.09	60	51.5	157	2605349	2.60535	28665	28.665	19	1	2276	21	5S ribosomal RNA , 5S ribosomal RNA	2	0	0	0	0	0
metabat.bin.1410	RUI136	f__Lachnospiraceae	(UID1286)	57	420	207	64	335	21	0	0	0	90.26	2	38.1	80.26	203	2553634	2.55363	19155	19.155	15	1	2252	21	-	0	0	0	0	0	0
metabat.bin.1411	RUI137	o__Clostridiales	(UID1120)	304	247	141	40	197	10	0	0	0	94.37	3.25	40	78.12	198	2638367	2.63837	23359	23.359	19	1	2317	22	5S ribosomal RNA , 5S ribosomal RNA , 5S ribosomal RNA	3	0	0	0	0	0
metabat.bin.1413	RUI138	o__Clostridiales	(UID1212)	172	263	149	17	238	8	0	0	0	91.95	4.92	25	67.35	197	2696992	2.69699	20330	20.33	15	1	2246	26	-	0	0	0	0	0	0
metabat.bin.1414	RUI139	o__Clostridiales	(UID1120)	304	247	141	52	170	25	0	0	0	87.03	6.74	32	53.33	199	2227527	2.22753	16386	16.386	18	0	1966	21	5S ribosomal RNA	1	0	0	0	0	0
metabat.bin.1416	RUI140	f__Spirochaetaceae	(UID2535)	33	249	143	12	227	10	0	0	0	94.41	3.12	30	78.81	172	3169627	3.16963	40800	40.8	19	1	2820	9	5S ribosomal RNA , 5S ribosomal RNA	2	0	0	0	0	0
metabat.bin.1418	RUI141	o__Clostridiales	(UID1226)	155	278	158	15	257	6	0	0	0	94.02	2.74	83.33	80.32	179	2599786	2.59979	28003	28.003	19	3	2203	43	-	0	0	0	0	0	0
metabat.bin.1419	RUI142	o__Clostridiales	(UID1212)	172	263	149	51	210	2	0	0	0	85.86	1.34	50	79.16	143	2160403	2.1604	25220	25.22	12	1	1864	11	-	0	0	0	0	0	0
metabat.bin.1423	RUI143	k__Bacteria	(UID2329)	174	149	89	25	117	7	0	0	0	88.2	5.67	0	59.85	108	1446742	1.44674	24483	24.483	18	1	1254	16	5S ribosomal RNA (partial)	0	0	0	1	0	0
metabat.bin.1427	RUI144	o__Clostridiales	(UID1212)	172	263	149	35	218	10	0	0	0	95.63	3.71	40	77.08	190	2882229	2.88223	22263	22.263	19	1	2501	25	5S ribosomal RNA , 5S ribosomal RNA , 5S ribosomal RNA	3	0	0	0	0	0
metabat.bin.1428	RUI145	k__Bacteria	(UID2372)	131	176	105	36	130	9	1	0	0	76.33	8.25	41.67	35.08	175	1496372	1.49637	15916	15.916	19	0	1507	16	-	0	0	0	0	0	0
metabat.bin.1430	RUI146	f__Lachnospiraceae	(UID1286)	57	420	207	29	379	11	1	0	0	92.56	3.79	35.71	73.61	255	2477592	2.47759	14666	14.666	16	1	2195	23	-	0	0	0	0	0	0
metabat.bin.1432	RUI147	o__Bacteroidales	(UID2657)	160	492	269	110	372	10	0	0	0	78.16	2.85	50	63.91	376	2841816	2.84182	9913	9.913	18	0	2118	11	5S ribosomal RNA (partial), 5S ribosomal RNA (partial), 5S ribosomal RNA , 5S ribosomal RNA , 5S ribosomal RNA (partial)	2	0	0	3	0	0
metabat.bin.1436	RUI148	o__Bacteroidales	(UID2657)	160	492	269	42	446	4	0	0	0	92.97	1.24	0	86.77	140	2935685	2.93568	45389	45.389	19	1	2313	23	5S ribosomal RNA	1	0	0	0	0	0
metabat.bin.1438	RUI149	f__Lachnospiraceae	(UID1286)	57	420	207	43	334	42	1	0	0	95.23	9.74	24.44	46.53	116	4223484	4.22348	89820	89.82	18	1	3524	27	-	0	0	0	0	0	0
metabat.bin.144	RUI150	p__Bacteroidetes	(UID2605)	350	316	210	60	240	14	2	0	0	85.13	6.9	25	50.63	111	2613242	2.61324	42083	42.083	19	1	2125	9	23S ribosomal RNA (partial), 5S ribosomal RNA , 5S ribosomal RNA , 5S ribosomal RNA	3	0	0	0	0	1
metabat.bin.1440	RUI151	f__Lachnospiraceae	(UID1286)	57	420	207	39	378	3	0	0	0	89.46	0.81	100	85.41	262	2258849	2.25885	12665	12.665	17	1	1932	25	-	0	0	0	0	0	0
metabat.bin.1448	RUI152	k__Bacteria	(UID203)	5449	103	57	6	84	13	0	0	0	91.23	3.67	7.69	72.88	300	2276542	2.27654	9748	9.748	12	2	1936	15	-	0	0	0	0	0	0
metabat.bin.1452	RUI153	k__Bacteria	(UID2329)	174	149	89	49	100	0	0	0	0	80.9	0	0	80.9	33	993638	0.993638	59453	59.453	19	1	876	13	-	0	0	0	0	0	0
metabat.bin.1456	RUI154	f__Lachnospiraceae	(UID1286)	57	420	207	70	329	19	2	0	0	85.92	6.06	12	55.62	371	3234566	3.23457	12271	12.271	17	1	2853	26	-	0	0	0	0	0	0
metabat.bin.1458	RUI155	k__Bacteria	(UID2328)	3167	126	75	42	80	4	0	0	0	73.89	3.33	50	57.24	248	1103994	1.10399	5209	5.209	19	1	973	26	-	0	0	0	0	0	0
metabat.bin.1461	RUI156	f__Lachnospiraceae	(UID1286)	57	420	207	67	340	13	0	0	0	91.82	3.96	7.69	72.02	47	2407400	2.4074	81117	81.117	16	1	2145	17	-	0	0	0	0	0	0
metabat.bin.1463	RUI157	o__Clostridiales	(UID1212)	172	263	149	63	199	1	0	0	0	81.78	0.22	0	80.68	214	1338120	1.33812	7058	7.058	14	1	1173	16	-	0	0	0	0	0	0
metabat.bin.1465	RUI158	p__Bacteroidetes	(UID2605)	350	316	210	69	223	22	2	0	0	88.47	9.06	57.14	43.17	175	2065963	2.06596	18777	18.777	17	1	1768	9	5S ribosomal RNA (partial)	0	0	0	1	0	0
metabat.bin.1466	RUI159	k__Bacteria	(UID2329)	174	149	89	21	125	2	1	0	0	90.45	3.37	40	73.6	88	1476999	1.477	32894	32.894	19	1	1337	14	-	0	0	0	0	0	0
metabat.bin.1474	RUI160	f__Lachnospiraceae	(UID1286)	57	420	207	78	336	6	0	0	0	81.77	1.8	66.67	72.77	131	1812650	1.81265	22223	22.223	17	1	1654	21	-	0	0	0	0	0	0
metabat.bin.1476	RUI161	k__Bacteria	(UID209)	5443	105	59	8	95	2	0	0	0	88.14	3.39	50	71.19	133	1979159	1.97916	21443	21.443	15	0	1810	19	5S ribosomal RNA	1	0	0	0	0	0
metabat.bin.1479	RUI162	k__Bacteria	(UID2328)	3167	126	75	30	91	5	0	0	0	90.4	6	20	60.4	178	1653443	1.65344	13554	13.554	14	1	1440	28	16S ribosomal RNA (partial), 5S ribosomal RNA , 5S ribosomal RNA , 5S ribosomal RNA	3	0	0	0	1	0
metabat.bin.1488	RUI163	f__Lachnospiraceae	(UID1286)	57	420	207	88	312	19	1	0	0	78.74	3.32	95.45	62.14	337	1904535	1.90454	7468	7.468	13	1	1588	20	-	0	0	0	0	0	0
metabat.bin.1495	RUI164	k__Bacteria	(UID203)	5449	104	58	29	58	17	0	0	0	88.97	6.9	82.35	54.47	91	3472026	3.47203	58324	58.324	18	1	2546	7	-	0	0	0	0	0	0
metabat.bin.1497	RUI165	k__Bacteria	(UID2565)	2921	142	87	9	128	4	1	0	0	91.38	4.7	42.86	67.88	208	2803122	2.80312	24196	24.196	20	1	2089	5	-	0	0	0	0	0	0
metabat.bin.1500	RUI166	f__Lachnospiraceae	(UID1286)	57	420	207	33	369	17	1	0	0	90.55	5.04	70	65.35	228	2759247	2.75925	17666	17.666	19	0	2427	24	-	0	0	0	0	0	0
metabat.bin.1505	RUI167	o__Bacteroidales	(UID2716)	92	487	270	109	347	27	4	0	0	84.03	7.86	48.72	44.73	193	2905824	2.90582	26290	26.29	15	1	2355	7	5S ribosomal RNA , 5S ribosomal RNA , 5S ribosomal RNA	3	0	0	0	0	0
metabat.bin.1506	RUI168	p__Bacteroidetes	(UID2605)	350	316	210	15	298	3	0	0	0	93.57	0.79	66.67	89.62	90	1904613	1.90461	29862	29.862	18	1	1574	5	5S ribosomal RNA , 5S ribosomal RNA	2	0	0	0	0	0
metabat.bin.1507	RUI169	o__Bacteroidales	(UID2657)	160	492	269	63	427	2	0	0	0	87.79	0.56	50	84.99	120	1852152	1.85215	21109	21.109	19	1	1582	5	5S ribosomal RNA , 5S ribosomal RNA	2	0	0	0	0	0
metabat.bin.1509	RUI170	k__Bacteria	(UID209)	5443	105	59	2	97	6	0	0	0	96.61	5.55	0	68.86	277	2006242	2.00624	10613	10.613	17	1	1901	33	5S ribosomal RNA (partial)	0	0	0	1	0	0
metabat.bin.151	RUI171	f__Lachnospiraceae	(UID1286)	57	420	207	92	315	13	0	0	0	84.19	2.64	61.54	70.99	351	3359383	3.35938	16018	16.018	15	0	2737	32	-	0	0	0	0	0	0
metabat.bin.1513	RUI172	f__Lachnospiraceae	(UID1295)	33	543	238	104	426	13	0	0	0	85.93	3.02	46.15	70.83	88	3178954	3.17895	61098	61.098	16	1	2705	25	-	0	0	0	0	0	0
metabat.bin.1514	RUI173	o__Clostridiales	(UID1120)	304	247	141	66	176	4	1	0	0	84.64	3.19	57.14	68.69	186	2187935	2.18793	18321	18.321	15	0	1985	18	-	0	0	0	0	0	0
metabat.bin.1517	RUI174	k__Bacteria	(UID2372)	131	176	105	17	148	10	1	0	0	86.67	5.92	23.08	57.07	179	1860206	1.86021	16994	16.994	20	1	1868	34	5S ribosomal RNA (partial), 5S ribosomal RNA (partial)	0	0	0	2	0	0
metabat.bin.1523	RUI175	k__Bacteria	(UID203)	5449	103	57	50	52	1	0	0	0	77.7	0.88	100	73.3	214	1432005	1.432	7847	7.847	16	0	1263	15	-	0	0	0	0	0	0
metabat.bin.1525	RUI176	k__Bacteria	(UID2495)	2993	147	91	41	104	2	0	0	0	77.07	1.1	100	71.57	159	2383156	2.38316	23440	23.44	17	0	1991	4	5S ribosomal RNA (partial)	0	0	0	1	0	0
metabat.bin.1526	RUI177	o__Clostridiales	(UID1212)	172	263	149	31	230	2	0	0	0	96.57	0.89	0	92.12	72	2639357	2.63936	71058	71.058	18	1	2221	28	-	0	0	0	0	0	0
metabat.bin.1536	RUI178	p__Bacteroidetes	(UID2605)	350	316	210	44	253	19	0	0	0	85.97	3.83	63.16	66.82	157	2123153	2.12315	22680	22.68	18	1	1840	6	5S ribosomal RNA , 5S ribosomal RNA , 5S ribosomal RNA	3	0	0	0	0	0
metabat.bin.1537	RUI179	f__Lachnospiraceae	(UID1286)	57	420	207	40	372	7	1	0	0	94.98	2.72	30	81.38	123	2336504	2.3365	37776	37.776	18	1	2020	30	-	0	0	0	0	0	0
metabat.bin.154	RUI180	p__Actinobacteria	(UID2112)	31	211	124	1	209	1	0	0	0	99.19	0.12	0	98.59	50	2462747	2.46275	91196	91.196	20	0	2131	11	5S ribosomal RNA	1	0	0	0	0	0
metabat.bin.1542	RUI181	g__Butyrivibrio	(UID1297)	25	642	252	120	504	17	1	0	0	86.01	3.01	5	70.96	249	3470767	3.47077	31369	31.369	19	1	2946	26	-	0	0	0	0	0	0
metabat.bin.1545	RUI182	o__Clostridiales	(UID1120)	304	247	141	45	179	23	0	0	0	88.53	6.95	78.26	53.78	76	2775772	2.77577	69963	69.963	20	2	2464	18	5S ribosomal RNA , 5S ribosomal RNA	2	0	0	0	0	0
metabat.bin.1546	RUI183	o__Clostridiales	(UID1226)	155	278	158	9	254	15	0	0	0	95.45	7.17	6.67	59.6	266	2980603	2.9806	22928	22.928	19	1	2685	30	-	0	0	0	0	0	0
metabat.bin.1553	RUI184	o__Clostridiales	(UID1212)	172	263	149	29	230	4	0	0	0	99.19	1.79	0	90.24	80	2616945	2.61694	72374	72.374	16	1	2188	25	-	0	0	0	0	0	0
metabat.bin.1558	RUI185	f__Lachnospiraceae	(UID1255)	90	354	174	65	270	18	1	0	0	83.48	5.77	66.67	54.63	360	2561221	2.56122	9240	9.24	15	1	2253	15	16S ribosomal RNA (partial)	0	0	0	0	1	0
metabat.bin.1563	RUI186	k__Bacteria	(UID2982)	88	230	148	58	163	8	1	0	0	77.78	5.77	81.82	48.93	478	4636457	4.63646	14975	14.975	16	0	3677	7	-	0	0	0	0	0	0
metabat.bin.1569	RUI187	k__Bacteria	(UID2982)	88	230	148	32	181	16	1	0	0	84.19	5.99	21.05	54.24	129	2461998	2.462	34192	34.192	17	1	2050	10	5S ribosomal RNA , 5S ribosomal RNA	2	0	0	0	0	0
metabat.bin.1572	RUI188	k__Bacteria	(UID203)	5449	103	57	50	48	5	0	0	0	75.2	5.58	80	47.3	208	1646265	1.64627	10089	10.089	11	1	1435	20	-	0	0	0	0	0	0
metabat.bin.1575	RUI189	o__Clostridiales	(UID1212)	172	263	149	76	172	15	0	0	0	79.48	6.03	60	49.33	171	1420518	1.42052	11599	11.599	15	1	1217	17	-	0	0	0	0	0	0
metabat.bin.1586	RUI190	f__Spirochaetaceae	(UID2535)	33	249	143	39	198	12	0	0	0	96.08	5.28	33.33	69.68	85	2415139	2.41514	57021	57.021	17	1	2062	6	5S ribosomal RNA , 5S ribosomal RNA	2	0	0	0	0	0
metabat.bin.1587	RUI191	f__Lachnospiraceae	(UID1255)	90	354	174	29	313	12	0	0	0	93.9	4.66	16.67	70.6	223	2798798	2.7988	22438	22.438	17	1	2475	35	16S ribosomal RNA (partial)	0	0	0	0	1	0
metabat.bin.1592	RUI192	f__Lachnospiraceae	(UID1286)	57	420	207	61	338	21	0	0	0	90.76	5.02	38.1	65.66	186	2275294	2.27529	21095	21.095	13	1	1995	12	-	0	0	0	0	0	0
metabat.bin.1595	RUI193	k__Bacteria	(UID2328)	3167	126	75	16	105	5	0	0	0	95.77	4.44	40	73.57	101	1569788	1.56979	26932	26.932	15	1	1436	21	-	0	0	0	0	0	0
metabat.bin.1597	RUI194	o__Bacteroidales	(UID2617)	213	406	265	103	296	7	0	0	0	79.57	1.57	14.29	71.72	102	2969865	2.96986	41624	41.624	12	1	2090	7	-	0	0	0	0	0	0
metabat.bin.1605	RUI195	f__Lachnospiraceae	(UID1286)	57	420	207	117	285	18	0	0	0	76.09	5.83	83.33	46.94	258	1743718	1.74372	8922	8.922	10	0	1595	13	-	0	0	0	0	0	0
metabat.bin.1608	RUI196	f__Spirochaetaceae	(UID2535)	33	249	143	44	203	2	0	0	0	87.86	1.4	0	80.86	332	2609424	2.60942	12939	12.939	16	1	2071	10	-	0	0	0	0	0	0
metabat.bin.161	RUI197	f__Lachnospiraceae	(UID1255)	90	354	174	8	338	8	0	0	0	95.86	1.74	25	87.16	201	3045773	3.04577	32723	32.723	18	1	2570	17	-	0	0	0	0	0	0
metabat.bin.1612	RUI198	f__Lachnospiraceae	(UID1286)	57	420	207	53	363	3	1	0	0	92.13	0.59	33.33	89.18	184	2529140	2.52914	21252	21.252	18	0	2139	14	-	0	0	0	0	0	0
metabat.bin.1613	RUI199	f__Lachnospiraceae	(UID1286)	57	420	207	18	396	6	0	0	0	96.91	1.61	0	88.86	85	2529641	2.52964	49136	49.136	14	1	2081	22	-	0	0	0	0	0	0
metabat.bin.1617	RUI200	k__Bacteria	(UID203)	5449	104	58	14	90	0	0	0	0	78.1	0	0	78.1	31	1194790	1.19479	59573	59.573	20	1	1033	4	-	0	0	0	0	0	0
metabat.bin.1619	RUI201	f__Lachnospiraceae	(UID1286)	57	420	207	67	333	20	0	0	0	89.86	3.36	65	73.06	132	2341581	2.34158	24951	24.951	16	1	2053	35	-	0	0	0	0	0	0
metabat.bin.1621	RUI202	f__Lachnospiraceae	(UID1286)	57	420	207	65	335	20	0	0	0	85.06	2.54	35	72.36	211	2243810	2.24381	16909	16.909	18	0	2036	23	-	0	0	0	0	0	0
metabat.bin.1627	RUI203	f__Lachnospiraceae	(UID1286)	57	420	207	32	382	6	0	0	0	93.46	2.48	0	81.06	73	2683908	2.68391	64793	64.793	19	1	2230	21	-	0	0	0	0	0	0
metabat.bin.1628	RUI204	k__Bacteria	(UID2569)	434	278	186	24	235	19	0	0	0	91.13	8.12	31.58	50.53	68	2606794	2.60679	73768	73.768	19	1	2067	7	16S ribosomal RNA (partial)	0	0	0	0	1	0
metabat.bin.1630	RUI205	k__Bacteria	(UID203)	5449	103	57	15	68	20	0	0	0	75.44	8.2	0	34.44	257	1169028	1.16903	5042	5.042	15	1	1040	26	5S ribosomal RNA , 5S ribosomal RNA	2	0	0	0	0	0
metabat.bin.1631	RUI206	f__Lachnospiraceae	(UID1286)	57	420	207	73	332	15	0	0	0	84.84	3.28	53.33	68.44	246	2579688	2.57969	14520	14.52	18	0	2175	25	-	0	0	0	0	0	0
metabat.bin.1637	RUI207	f__Veillonellaceae	(UID1032)	33	423	214	70	328	25	0	0	0	92.14	4.74	52	68.44	145	2773966	2.77397	34386	34.386	17	1	2647	38	5S ribosomal RNA , 5S ribosomal RNA , 5S ribosomal RNA	3	0	0	0	0	0
metabat.bin.1640	RUI208	f__Spirochaetaceae	(UID2535)	33	249	143	17	223	9	0	0	0	98.25	4.02	33.33	78.15	81	2632235	2.63224	75894	75.894	19	1	2378	5	5S ribosomal RNA	1	0	0	0	0	0
metabat.bin.1644	RUI209	f__Lachnospiraceae	(UID1286)	57	420	207	89	315	16	0	0	0	76.37	4.46	25	54.07	172	2148034	2.14803	19643	19.643	14	1	1815	17	-	0	0	0	0	0	0
metabat.bin.1646	RUI210	o__Bacteroidales	(UID2657)	160	492	269	25	451	16	0	0	0	94.86	4.23	31.25	73.71	180	3588754	3.58875	31796	31.796	19	1	2672	9	5S ribosomal RNA	1	0	0	0	0	0
metabat.bin.1651	RUI211	p__Bacteroidetes	(UID2605)	350	316	210	92	204	19	0	1	0	81.72	7.32	44	45.12	570	3513773	3.51377	7632	7.632	16	1	2988	24	5S ribosomal RNA , 5S ribosomal RNA	2	0	0	0	0	0
metabat.bin.1652	RUI212	f__Lachnospiraceae	(UID1286)	57	420	207	27	379	14	0	0	0	93.14	4.52	21.43	70.54	350	2564327	2.56433	11023	11.023	17	1	2215	23	5S ribosomal RNA	1	0	0	0	0	0
metabat.bin.1656	RUI213	k__Bacteria	(UID2329)	174	149	89	17	123	9	0	0	0	85.73	6.85	0	51.48	245	1713819	1.71382	8314	8.314	19	0	1527	18	-	0	0	0	0	0	0
metabat.bin.166	RUI214	k__Bacteria	(UID2569)	434	278	186	40	214	23	1	0	0	93.28	9.78	53.85	44.38	84	2276237	2.27624	47685	47.685	17	2	1942	14	5S ribosomal RNA (partial), 16S ribosomal RNA (partial)	0	0	0	1	1	0
metabat.bin.1663	RUI215	p__Firmicutes	(UID1022)	100	295	158	52	236	6	1	0	0	79.32	4.75	66.67	55.57	267	1708755	1.70876	8241	8.241	13	0	1698	29	16S ribosomal RNA (partial), 5S ribosomal RNA , 5S ribosomal RNA	2	0	0	0	1	0
metabat.bin.1667	RUI216	k__Bacteria	(UID2372)	131	176	105	3	171	2	0	0	0	98.41	1.9	0	88.91	128	3613009	3.61301	62723	62.723	20	2	3337	45	5S ribosomal RNA , 5S ribosomal RNA , 5S ribosomal RNA	3	0	0	0	0	0
metabat.bin.1671	RUI217	o__Clostridiales	(UID1212)	172	263	149	13	245	5	0	0	0	92.39	2.35	60	80.64	126	2030471	2.03047	30436	30.436	18	1	1769	32	5S ribosomal RNA (partial), 5S ribosomal RNA	1	0	0	1	0	0
metabat.bin.1673	RUI218	k__Bacteria	(UID2495)	2993	142	88	31	108	2	1	0	0	85.12	4.55	60	62.37	233	2000621	2.00062	11547	11.547	17	0	1859	7	-	0	0	0	0	0	0
metabat.bin.1677	RUI219	o__Clostridiales	(UID1212)	172	263	149	9	241	13	0	0	0	96.2	4.7	46.15	72.7	83	2426207	2.42621	63630	63.63	19	1	2098	26	-	0	0	0	0	0	0
metabat.bin.1678	RUI220	k__Bacteria	(UID203)	5449	104	58	7	80	17	0	0	0	98.9	7.92	94.12	59.3	55	2771699	2.7717	107198	107.198	20	0	2321	8	5S ribosomal RNA , 5S ribosomal RNA , 5S ribosomal RNA , 5S ribosomal RNA	4	0	0	0	0	0
metabat.bin.168	RUI221	f__Lachnospiraceae	(UID1286)	57	420	207	34	371	15	0	0	0	97.87	5.07	33.33	72.52	63	3697407	3.69741	105352	105.352	19	1	3199	31	-	0	0	0	0	0	0
metabat.bin.1682	RUI222	o__Bacteroidales	(UID2716)	92	487	270	88	358	40	1	0	0	84.92	9.45	32.56	37.67	152	2588513	2.58851	27313	27.313	15	1	2173	10	5S ribosomal RNA (partial), 5S ribosomal RNA , 5S ribosomal RNA (partial)	1	0	0	2	0	0
metabat.bin.1685	RUI223	o__Bacteroidales	(UID2716)	92	487	270	140	311	35	1	0	0	78.53	7.41	47.37	41.48	231	2370150	2.37015	15403	15.403	13	1	1982	8	5S ribosomal RNA	1	0	0	0	0	0
metabat.bin.1688	RUI224	f__Lachnospiraceae	(UID1286)	57	420	207	61	340	18	1	0	0	84.49	3.62	23.81	66.39	224	2677603	2.6776	18910	18.91	19	0	2416	16	16S ribosomal RNA (partial)	0	0	0	0	1	0
metabat.bin.1700	RUI225	o__Clostridiales	(UID1212)	172	263	149	43	216	4	0	0	0	93.62	1.68	100	85.22	188	2168921	2.16892	17853	17.853	17	1	1859	30	5S ribosomal RNA	1	0	0	0	0	0
metabat.bin.1709	RUI226	o__Clostridiales	(UID1212)	172	260	146	55	204	1	0	0	0	77.4	0.34	100	75.7	163	3048610	3.04861	31159	31.159	19	0	2923	26	5S ribosomal RNA , 5S ribosomal RNA	2	0	0	0	0	0
metabat.bin.1715	RUI227	o__Clostridiales	(UID1120)	304	247	141	39	198	10	0	0	0	91.07	1.53	50	83.42	118	2280691	2.28069	28936	28.936	15	0	2030	16	5S ribosomal RNA	1	0	0	0	0	0
metabat.bin.1716	RUI228	k__Bacteria	(UID2329)	174	149	89	13	127	9	0	0	0	87.64	7.42	11.11	50.54	176	1131486	1.13149	8671	8.671	16	2	1102	17	5S ribosomal RNA (partial), 5S ribosomal RNA (partial)	0	0	0	2	0	0
metabat.bin.172	RUI229	f__Lachnospiraceae	(UID1286)	57	420	207	31	387	2	0	0	0	94.49	0.58	0	91.59	67	3186141	3.18614	75677	75.677	20	1	2549	18	-	0	0	0	0	0	0
metabat.bin.1728	RUI230	o__Clostridiales	(UID1120)	304	247	141	27	220	0	0	0	0	92.2	0	0	92.2	111	1895225	1.89522	25329	25.329	18	1	1625	27	5S ribosomal RNA , 5S ribosomal RNA	2	0	0	0	0	0
metabat.bin.1729	RUI231	k__Bacteria	(UID2569)	434	278	186	1	277	0	0	0	0	99.46	0	0	99.46	37	3477266	3.47727	193910	193.91	18	1	2618	7	5S ribosomal RNA	1	0	0	0	0	0
metabat.bin.1737	RUI232	f__Spirochaetaceae	(UID2535)	33	249	143	4	243	2	0	0	0	97.82	0.7	0	94.32	58	2527064	2.52706	89672	89.672	18	1	2176	10	5S ribosomal RNA , 5S ribosomal RNA	2	0	0	0	0	0
metabat.bin.1738	RUI233	o__Lactobacillales	(UID544)	293	475	267	26	431	18	0	0	0	95.19	3.87	66.67	75.84	163	1946137	1.94614	17498	17.498	13	1	1886	54	5S ribosomal RNA	1	0	0	0	0	0
metabat.bin.1739	RUI234	c__Gammaproteobacteria	(UID4201)	1164	271	170	32	236	3	0	0	0	94.12	0.98	100	89.22	129	2132471	2.13247	28810	28.81	18	0	1818	13	5S ribosomal RNA , 5S ribosomal RNA	2	0	0	0	0	0
metabat.bin.174	RUI235	f__Lachnospiraceae	(UID1286)	57	420	207	65	341	14	0	0	0	91.14	4.83	21.43	66.99	260	2853105	2.8531	15327	15.327	14	1	2550	34	16S ribosomal RNA (partial)	0	0	0	0	1	0
metabat.bin.1752	RUI236	k__Bacteria	(UID203)	5449	103	57	10	63	30	0	0	0	84.21	8.93	43.33	39.56	119	860838	0.860838	9765	9.765	12	1	788	11	5S ribosomal RNA (partial)	0	0	0	1	0	0
metabat.bin.1756	RUI237	k__Bacteria	(UID2495)	2993	143	89	15	110	18	0	0	0	86.52	8.01	0	46.47	188	1457411	1.45741	10298	10.298	19	2	1353	7	23S ribosomal RNA (partial), 5S ribosomal RNA (partial), 5S ribosomal RNA , 23S ribosomal RNA (partial), 16S ribosomal RNA	1	1	0	1	0	2
metabat.bin.1758	RUI238	f__Lachnospiraceae	(UID1286)	57	420	207	21	393	6	0	0	0	92.45	1.91	16.67	82.9	140	3165678	3.16568	35609	35.609	18	1	2563	33	-	0	0	0	0	0	0
metabat.bin.1760	RUI239	k__Bacteria	(UID2495)	2993	147	91	36	111	0	0	0	0	82.24	0	0	82.24	107	799242	0.799242	11436	11.436	18	0	790	8	-	0	0	0	0	0	0
metabat.bin.1761	RUI240	f__Lachnospiraceae	(UID1255)	90	354	174	45	291	17	1	0	0	96.51	6.9	45	62.01	137	2618818	2.61882	50969	50.969	18	1	2268	18	-	0	0	0	0	0	0
metabat.bin.1763	RUI241	f__Lachnospiraceae	(UID1286)	57	420	207	90	325	5	0	0	0	83.67	1.81	0	74.62	264	2182043	2.18204	11986	11.986	12	1	1871	41	-	0	0	0	0	0	0
metabat.bin.1764	RUI242	p__Bacteroidetes	(UID2605)	350	316	210	17	283	15	1	0	0	92.14	3.02	22.22	77.04	186	2606446	2.60645	25724	25.724	19	1	2168	9	5S ribosomal RNA (partial), 5S ribosomal RNA (partial)	0	0	0	2	0	0
metabat.bin.1768	RUI243	f__Lachnospiraceae	(UID1286)	57	420	207	95	315	10	0	0	0	83.01	1.73	60	74.36	311	2381835	2.38184	11216	11.216	18	0	2080	18	-	0	0	0	0	0	0
metabat.bin.1769	RUI244	k__Bacteria	(UID2569)	434	278	186	6	272	0	0	0	0	97.31	0	0	97.31	56	2287701	2.2877	82327	82.327	19	1	2064	6	5S ribosomal RNA (partial), 5S ribosomal RNA (partial)	0	0	0	2	0	0
metabat.bin.177	RUI245	c__Clostridia	(UID1118)	387	223	124	34	189	0	0	0	0	79.07	0	0	79.07	63	787320	0.78732	18657	18.657	18	1	741	11	16S ribosomal RNA , 23S ribosomal RNA (partial), 5S ribosomal RNA	1	1	0	0	0	1
metabat.bin.1771	RUI246	k__Bacteria	(UID2569)	434	278	186	38	232	8	0	0	0	89.14	3.23	0	72.99	104	2686690	2.68669	46019	46.019	19	1	2141	12	-	0	0	0	0	0	0
metabat.bin.1774	RUI247	o__Clostridiales	(UID1212)	172	263	149	13	225	23	2	0	0	94.63	7.28	3.45	58.23	214	2360019	2.36002	17257	17.257	17	1	2022	29	-	0	0	0	0	0	0
metabat.bin.1776	RUI248	o__Clostridiales	(UID1212)	172	263	149	16	246	1	0	0	0	94.18	0.67	0	90.83	31	2374291	2.37429	163026	163.026	19	1	2030	20	-	0	0	0	0	0	0
metabat.bin.1780	RUI249	f__Lachnospiraceae	(UID1286)	57	420	207	78	333	9	0	0	0	83.57	2.45	22.22	71.32	79	2090488	2.09049	48243	48.243	18	1	1805	21	-	0	0	0	0	0	0
metabat.bin.1790	RUI250	f__Lachnospiraceae	(UID1286)	57	420	207	95	299	22	4	0	0	77.07	6.41	32.35	45.02	180	2009750	2.00975	16180	16.18	16	1	1695	20	-	0	0	0	0	0	0
metabat.bin.1795	RUI251	o__Clostridiales	(UID1212)	172	263	149	40	211	12	0	0	0	86.49	0.9	50	81.99	118	2274724	2.27472	47570	47.57	18	1	2004	28	-	0	0	0	0	0	0
metabat.bin.1802	RUI252	o__Lactobacillales	(UID355)	490	336	184	2	332	2	0	0	0	98.91	0.68	0	95.51	31	1852751	1.85275	137689	137.689	18	1	1754	48	5S ribosomal RNA , 5S ribosomal RNA	2	0	0	0	0	0
metabat.bin.1816	RUI253	o__Clostridiales	(UID1212)	172	263	149	41	220	2	0	0	0	82.84	0.4	50	80.84	177	1806258	1.80626	14382	14.382	16	1	1707	28	-	0	0	0	0	0	0
metabat.bin.1818	RUI254	o__Bacteroidales	(UID2657)	160	492	269	102	348	42	0	0	0	89.22	9.5	69.05	41.72	132	2827845	2.82784	38814	38.814	19	0	2214	10	5S ribosomal RNA (partial), 5S ribosomal RNA , 5S ribosomal RNA (partial), 5S ribosomal RNA	2	0	0	2	0	0
metabat.bin.182	RUI255	k__Bacteria	(UID2569)	434	278	186	90	180	8	0	0	0	76.68	1.18	87.5	70.78	41	1542234	1.54223	86554	86.554	14	1	1304	5	-	0	0	0	0	0	0
metabat.bin.1822	RUI256	o__Clostridiales	(UID1226)	155	278	158	62	210	6	0	0	0	75.64	2.74	66.67	61.94	338	1582172	1.58217	5168	5.168	12	1	1510	26	-	0	0	0	0	0	0
metabat.bin.1825	RUI257	o__Clostridiales	(UID1212)	172	263	149	68	170	22	3	0	0	81.5	8.84	12.9	37.3	285	1720606	1.72061	7809	7.809	15	1	1589	18	5S ribosomal RNA , 5S ribosomal RNA	2	0	0	0	0	0
metabat.bin.1828	RUI258	o__Clostridiales	(UID1212)	172	263	149	48	208	7	0	0	0	91.72	1.92	57.14	82.12	271	2716601	2.7166	14583	14.583	15	1	2223	29	-	0	0	0	0	0	0
metabat.bin.1838	RUI259	o__Clostridiales	(UID1212)	172	260	146	49	205	6	0	0	0	95.4	2.68	83.33	82	140	3683724	3.68372	51779	51.779	18	1	3319	22	-	0	0	0	0	0	0
metabat.bin.1839	RUI260	o__Bacteroidales	(UID2716)	92	487	270	90	366	31	0	0	0	86.27	4.79	51.61	62.32	178	2232023	2.23202	17862	17.862	15	0	1811	11	5S ribosomal RNA (partial), 5S ribosomal RNA (partial)	0	0	0	2	0	0
metabat.bin.184	RUI261	f__Lachnospiraceae	(UID1286)	57	420	207	75	335	10	0	0	0	86.36	3.72	50	67.76	255	2834279	2.83428	20107	20.107	20	0	2585	21	-	0	0	0	0	0	0
metabat.bin.1841	RUI262	k__Bacteria	(UID2329)	174	149	89	31	109	9	0	0	0	82.36	8.43	88.89	40.21	137	1033713	1.03371	9287	9.287	18	2	989	11	-	0	0	0	0	0	0
metabat.bin.1846	RUI263	p__Bacteroidetes	(UID2605)	350	316	210	102	207	7	0	0	0	77.52	2.48	71.43	65.12	223	1803749	1.80375	11671	11.671	14	1	1556	7	-	0	0	0	0	0	0
metabat.bin.1848	RUI264	o__Clostridiales	(UID1120)	304	247	141	6	226	15	0	0	0	97.14	4.35	0	75.39	39	2885058	2.88506	115803	115.803	19	1	2670	23	5S ribosomal RNA , 5S ribosomal RNA	2	0	0	0	0	0
metabat.bin.1856	RUI265	k__Bacteria	(UID203)	5449	103	57	4	80	19	0	0	0	94.74	7.34	100	58.04	263	2513515	2.51351	14668	14.668	18	1	2425	9	5S ribosomal RNA (partial), 5S ribosomal RNA , 5S ribosomal RNA , 5S ribosomal RNA (partial)	2	0	0	2	0	0
metabat.bin.186	RUI266	g__Butyrivibrio	(UID1297)	25	642	252	122	500	20	0	0	0	83.44	3.53	40	65.79	246	3141401	3.1414	18645	18.645	13	1	2731	48	-	0	0	0	0	0	0
metabat.bin.1862	RUI267	o__Clostridiales	(UID1120)	304	247	141	46	180	11	7	0	3	87.33	6.02	59.74	57.23	153	2338586	2.33859	23431	23.431	17	1	2080	16	5S ribosomal RNA , 5S ribosomal RNA	2	0	0	0	0	0
metabat.bin.1863	RUI268	p__Actinobacteria	(UID2112)	31	211	124	0	211	0	0	0	0	100	0	0	100	9	1741435	1.74144	244594	244.594	20	0	1545	8	-	0	0	0	0	0	0
metabat.bin.1866	RUI269	o__Clostridiales	(UID1120)	304	250	143	72	168	9	1	0	0	83.67	5.83	33.33	54.52	135	2663347	2.66335	32601	32.601	11	1	2421	23	5S ribosomal RNA , 5S ribosomal RNA	2	0	0	0	0	0
metabat.bin.1867	RUI270	o__Clostridiales	(UID1212)	172	263	149	47	201	15	0	0	0	87.44	5.43	60	60.29	139	2388604	2.3886	28319	28.319	15	0	2196	27	5S ribosomal RNA	1	0	0	0	0	0
metabat.bin.1874	RUI271	o__Bacteroidales	(UID2716)	92	487	270	81	380	26	0	0	0	87.65	4.77	46.15	63.8	162	2813191	2.81319	25066	25.066	15	1	2354	8	5S ribosomal RNA , 5S ribosomal RNA (partial), 5S ribosomal RNA	2	0	0	1	0	0
metabat.bin.1875	RUI272	p__Bacteroidetes	(UID2605)	350	316	210	45	254	17	0	0	0	83.57	3.9	11.76	64.07	177	1705835	1.70583	12135	12.135	19	0	1479	7	5S ribosomal RNA , 5S ribosomal RNA (partial)	1	0	0	1	0	0
metabat.bin.188	RUI273	o__Bacteroidales	(UID2657)	160	492	269	119	362	11	0	0	0	85.22	2.7	9.09	71.72	217	2567155	2.56716	16028	16.028	15	1	2172	11	5S ribosomal RNA , 5S ribosomal RNA	2	0	0	0	0	0
metabat.bin.1882	RUI274	o__Clostridiales	(UID1212)	172	263	149	48	196	19	0	0	0	86.74	4.4	68.42	64.74	239	2342051	2.34205	16320	16.32	17	1	2047	21	-	0	0	0	0	0	0
metabat.bin.1888	RUI275	k__Bacteria	(UID2569)	434	278	186	21	255	2	0	0	0	97.85	1.08	0	92.45	50	3800171	3.80017	119957	119.957	18	1	3045	9	5S ribosomal RNA (partial), 5S ribosomal RNA (partial), 5S ribosomal RNA , 5S ribosomal RNA (partial), 5S ribosomal RNA (partial), 5S ribosomal RNA (partial)	1	0	0	5	0	0
metabat.bin.1892	RUI276	p__Bacteroidetes	(UID2605)	350	316	210	37	269	10	0	0	0	86.43	3.65	10	68.18	63	1784876	1.78488	59045	59.045	20	1	1538	7	-	0	0	0	0	0	0
metabat.bin.1894	RUI277	k__Bacteria	(UID2328)	3167	126	75	9	114	3	0	0	0	90	2.78	0	76.1	199	1069931	1.06993	6083	6.083	15	1	970	8	16S ribosomal RNA (partial)	0	0	0	0	1	0
metabat.bin.1899	RUI278	k__Bacteria	(UID203)	5449	104	58	32	66	6	0	0	0	77.19	8.78	33.33	33.29	82	1005973	1.00597	17409	17.409	19	0	1005	4	5S ribosomal RNA (partial)	0	0	0	1	0	0
metabat.bin.190	RUI279	p__Firmicutes	(UID1022)	100	295	158	96	197	2	0	0	0	75.02	1.27	100	68.67	219	1491013	1.49101	8621	8.621	17	0	1445	21	5S ribosomal RNA , 5S ribosomal RNA	2	0	0	0	0	0
metabat.bin.1902	RUI280	k__Bacteria	(UID2569)	434	278	186	47	205	22	4	0	0	89.19	8.62	70.59	46.09	155	2198883	2.19888	22108	22.108	18	0	1869	11	5S ribosomal RNA (partial), 5S ribosomal RNA , 5S ribosomal RNA	2	0	0	1	0	0
metabat.bin.1904	RUI281	o__Clostridiales	(UID1212)	172	263	149	16	235	12	0	0	0	90.83	4.11	16.67	70.28	260	2637725	2.63773	17587	17.587	16	0	1996	19	5S ribosomal RNA	1	0	0	0	0	0
metabat.bin.1907	RUI282	f__Lachnospiraceae	(UID1286)	57	420	207	58	340	9	5	2	6	88.82	5.33	50.94	62.17	250	2138770	2.13877	12436	12.436	13	0	1922	23	-	0	0	0	0	0	0
metabat.bin.1908	RUI283	p__Actinobacteria	(UID2112)	31	211	124	8	201	2	0	0	0	96.57	1.21	100	90.52	193	2146560	2.14656	15947	15.947	20	0	1851	10	5S ribosomal RNA , 5S ribosomal RNA	2	0	0	0	0	0
metabat.bin.1909	RUI284	f__Lachnospiraceae	(UID1286)	57	420	207	77	327	16	0	0	0	86.82	3.66	43.75	68.52	127	2563333	2.56333	43307	43.307	16	1	2210	18	-	0	0	0	0	0	0
metabat.bin.191	RUI285	o__Clostridiales	(UID1120)	304	247	141	9	231	7	0	0	0	97.21	0.49	85.71	94.76	54	2299120	2.29912	97436	97.436	19	1	2091	14	5S ribosomal RNA	1	0	0	0	0	0
metabat.bin.1912	RUI286	f__Lachnospiraceae	(UID1286)	57	420	207	22	395	3	0	0	0	94.28	0.89	0	89.83	46	2660261	2.66026	215772	215.772	18	1	2319	16	-	0	0	0	0	0	0
metabat.bin.1914	RUI287	f__Spirochaetaceae	(UID2535)	33	249	143	21	222	6	0	0	0	88.64	1.46	0	81.34	452	2433620	2.43362	6718	6.718	18	1	2044	5	-	0	0	0	0	0	0
metabat.bin.1916	RUI288	o__Clostridiales	(UID1212)	172	263	149	24	235	4	0	0	0	93.92	1.68	75	85.52	117	3413688	3.41369	47007	47.007	18	0	2989	29	5S ribosomal RNA , 5S ribosomal RNA	2	0	0	0	0	0
metabat.bin.1926	RUI289	f__Lachnospiraceae	(UID1286)	57	420	207	51	355	12	2	0	0	91.49	4.81	38.89	67.44	300	3520771	3.52077	27467	27.467	18	1	3078	27	-	0	0	0	0	0	0
metabat.bin.1927	RUI290	o__Clostridiales	(UID1212)	172	263	149	18	241	4	0	0	0	90.94	2.01	0	80.89	460	2987808	2.98781	8202	8.202	11	1	2613	42	5S ribosomal RNA	1	0	0	0	0	0
metabat.bin.1929	RUI291	o__Clostridiales	(UID1212)	172	263	149	8	242	13	0	0	0	94.63	3.03	53.85	79.48	38	1976243	1.97624	82527	82.527	19	1	1854	24	-	0	0	0	0	0	0
metabat.bin.1935	RUI292	f__Spirochaetaceae	(UID2535)	33	249	143	3	239	7	0	0	0	99.25	3.25	57.14	83	193	2720435	2.72044	22225	22.225	18	1	2381	7	16S ribosomal RNA (partial), 5S ribosomal RNA	1	0	0	0	1	0
metabat.bin.1937	RUI293	o__Clostridiales	(UID1120)	304	247	141	64	177	6	0	0	0	80.44	2.56	50	67.64	179	1966456	1.96646	14949	14.949	17	1	1748	18	5S ribosomal RNA	1	0	0	0	0	0
metabat.bin.1943	RUI294	o__Clostridiales	(UID1212)	172	263	149	50	209	4	0	0	0	80.26	1.9	50	70.76	470	2756082	2.75608	7017	7.017	18	1	1937	11	-	0	0	0	0	0	0
metabat.bin.1944	RUI295	k__Bacteria	(UID203)	5449	103	57	16	68	19	0	0	0	79.82	5.42	63.16	52.72	229	2049071	2.04907	14769	14.769	16	1	1711	23	-	0	0	0	0	0	0
metabat.bin.1951	RUI296	f__Lachnospiraceae	(UID1286)	57	420	207	106	296	17	1	0	0	78.95	5.46	80	51.65	210	1906243	1.90624	12728	12.728	13	0	1738	14	-	0	0	0	0	0	0
metabat.bin.1956	RUI297	f__Lachnospiraceae	(UID1286)	57	420	207	41	361	17	1	0	0	89.08	3.81	40	70.03	340	2613201	2.6132	9373	9.373	11	0	2166	13	-	0	0	0	0	0	0
metabat.bin.1957	RUI298	o__Clostridiales	(UID1212)	172	263	149	5	255	3	0	0	0	97.65	1.23	0	91.5	102	2752040	2.75204	42912	42.912	17	1	2361	23	-	0	0	0	0	0	0
metabat.bin.1961	RUI299	f__Lachnospiraceae	(UID1286)	57	420	207	85	324	11	0	0	0	84.5	1.4	63.64	77.5	203	2027925	2.02793	16512	16.512	15	1	1789	15	-	0	0	0	0	0	0
metabat.bin.1966	RUI300	o__Clostridiales	(UID1212)	172	263	149	16	247	0	0	0	0	91.28	0	0	91.28	20	1888365	1.88837	155124	155.124	19	1	1677	13	5S ribosomal RNA , 5S ribosomal RNA , 5S ribosomal RNA	3	0	0	0	0	0
metabat.bin.1973	RUI301	k__Bacteria	(UID203)	5449	103	57	13	67	23	0	0	0	94.74	6.22	8.7	63.64	269	2948443	2.94844	20493	20.493	17	1	2382	26	16S ribosomal RNA (partial)	0	0	0	0	1	0
metabat.bin.1975	RUI302	f__Lachnospiraceae	(UID1286)	57	420	207	83	329	8	0	0	0	87.23	2.46	50	74.93	141	2178217	2.17822	25802	25.802	14	1	1945	37	-	0	0	0	0	0	0
metabat.bin.1980	RUI303	o__Bacteroidales	(UID2716)	92	487	270	38	421	25	3	0	0	94.51	4.82	35.29	70.41	182	3971848	3.97185	37728	37.728	16	0	3020	8	5S ribosomal RNA , 5S ribosomal RNA	2	0	0	0	0	0
metabat.bin.1989	RUI304	f__Lachnospiraceae	(UID1286)	57	420	207	9	408	3	0	0	0	95.89	1.21	0	89.84	138	2947628	2.94763	64649	64.649	16	1	2612	31	-	0	0	0	0	0	0
metabat.bin.1992	RUI305	o__Clostridiales	(UID1212)	172	263	149	65	187	11	0	0	0	81.43	5.26	63.64	55.13	188	1729739	1.72974	14115	14.115	15	1	1608	26	5S ribosomal RNA , 5S ribosomal RNA	2	0	0	0	0	0
metabat.bin.1997	RUI306	f__Lachnospiraceae	(UID1286)	57	420	207	41	374	5	0	0	0	95.65	1.63	60	87.5	156	2112496	2.1125	25404	25.404	16	1	1879	34	-	0	0	0	0	0	0
metabat.bin.200	RUI307	f__Spirochaetaceae	(UID2535)	33	249	143	26	217	6	0	0	0	93.86	2.1	33.33	83.36	194	3846194	3.84619	33249	33.249	19	1	3368	5	5S ribosomal RNA (partial), 5S ribosomal RNA	1	0	0	1	0	0
metabat.bin.2004	RUI308	k__Bacteria	(UID2569)	434	278	186	20	243	15	0	0	0	90.32	6.9	46.67	55.82	64	2249069	2.24907	59766	59.766	19	2	1857	6	16S ribosomal RNA (partial)	0	0	0	0	1	0
metabat.bin.2005	RUI309	f__Lachnospiraceae	(UID1255)	90	354	174	88	242	22	2	0	0	81.81	9.36	67.86	35.01	346	2859573	2.85957	11129	11.129	14	1	2454	31	-	0	0	0	0	0	0
metabat.bin.2006	RUI310	f__Lachnospiraceae	(UID1286)	57	420	207	84	333	3	0	0	0	84.54	0.72	0	80.94	180	2044808	2.04481	15903	15.903	18	1	1778	16	-	0	0	0	0	0	0
metabat.bin.2009	RUI311	k__Bacteria	(UID203)	5449	104	58	48	50	6	0	0	0	81.36	7.05	83.33	46.11	207	3357293	3.35729	33037	33.037	17	1	2772	12	5S ribosomal RNA , 5S ribosomal RNA , 16S ribosomal RNA (partial), 5S ribosomal RNA (partial), 5S ribosomal RNA	3	0	0	1	1	0
metabat.bin.2013	RUI312	o__Clostridiales	(UID1212)	172	263	149	42	211	9	1	0	0	87.19	3.87	50	67.84	129	2149150	2.14915	24713	24.713	17	0	1904	26	5S ribosomal RNA	1	0	0	0	0	0
metabat.bin.2016	RUI313	k__Bacteria	(UID1452)	924	161	108	32	121	8	0	0	0	77.31	5.86	62.5	48.01	361	3175578	3.17558	11593	11.593	19	1	2652	21	5S ribosomal RNA , 5S ribosomal RNA (partial), 5S ribosomal RNA , 5S ribosomal RNA (partial),	2	0	0	2	0	0
metabat.bin.2017	RUI314	f__Lachnospiraceae	(UID1255)	90	354	174	57	293	4	0	0	0	82.97	2.3	0	71.47	57	2578193	2.57819	88918	88.918	19	1	2239	27	-	0	0	0	0	0	0
metabat.bin.2019	RUI315	f__Lachnospiraceae	(UID1286)	57	420	207	23	395	2	0	0	0	92.97	0.12	50	92.37	79	2755763	2.75576	68158	68.158	15	1	2328	16	-	0	0	0	0	0	0
metabat.bin.2020	RUI316	g__Butyrivibrio	(UID1297)	25	642	252	81	540	20	1	0	0	91.05	4.89	34.78	66.6	205	3127913	3.12791	23276	23.276	14	0	2681	28	-	0	0	0	0	0	0
metabat.bin.2023	RUI317	f__Lachnospiraceae	(UID1286)	57	420	207	85	293	41	1	0	0	87.3	9.64	34.09	39.1	156	2142774	2.14277	23643	23.643	17	0	1940	16	-	0	0	0	0	0	0
metabat.bin.2029	RUI318	o__Clostridiales	(UID1212)	172	263	149	70	178	14	1	0	0	83.48	6.9	76.47	48.98	556	3238765	3.23876	6937	6.937	18	0	2876	18	16S ribosomal RNA (partial), 5S ribosomal RNA (partial), 5S ribosomal RNA (partial)	0	0	0	2	1	0
metabat.bin.2031	RUI319	f__Lachnospiraceae	(UID1286)	57	420	207	46	372	2	0	0	0	97.12	0.6	50	94.12	86	2473730	2.47373	46537	46.537	19	1	2200	56	-	0	0	0	0	0	0
metabat.bin.2034	RUI320	o__Bacteroidales	(UID2716)	92	487	270	82	389	16	0	0	0	81.74	3.87	43.75	62.39	188	2897623	2.89762	28850	28.85	16	1	2220	8	-	0	0	0	0	0	0
metabat.bin.2035	RUI321	f__Lachnospiraceae	(UID1295)	33	543	238	124	401	18	0	0	0	80.08	5.04	33.33	54.88	129	2256115	2.25611	32779	32.779	12	1	1833	26	-	0	0	0	0	0	0
metabat.bin.2042	RUI322	o__Clostridiales	(UID1212)	172	263	149	38	221	4	0	0	0	93.47	1.48	25	86.07	218	2104342	2.10434	13426	13.426	13	1	1812	23	5S ribosomal RNA , 5S ribosomal RNA , 5S ribosomal RNA (partial)	2	0	0	1	0	0
metabat.bin.2052	RUI323	k__Bacteria	(UID2328)	3167	126	75	54	69	3	0	0	0	76.51	4	0	56.51	130	1346931	1.34693	14785	14.785	16	1	1170	21	5S ribosomal RNA , 16S ribosomal RNA	1	1	0	0	0	0
metabat.bin.2055	RUI324	f__Lachnospiraceae	(UID1286)	57	420	207	57	348	15	0	0	0	84.23	3.13	53.33	68.58	123	2130285	2.13029	30586	30.586	15	1	1810	14	-	0	0	0	0	0	0
metabat.bin.2056	RUI325	f__Lachnospiraceae	(UID1286)	57	420	207	118	287	15	0	0	0	77.69	4.47	6.67	55.34	598	3157646	3.15765	6085	6.085	16	1	2812	29	-	0	0	0	0	0	0
metabat.bin.2060	RUI326	f__Lachnospiraceae	(UID1255)	90	354	174	43	292	18	1	0	0	90.43	6.09	33.33	59.98	348	3330902	3.3309	15207	15.207	18	1	2962	32	-	0	0	0	0	0	0
metabat.bin.2070	RUI327	o__Clostridiales	(UID1212)	172	263	149	56	202	5	0	0	0	76.5	2.52	20	63.9	229	2333253	2.33325	14937	14.937	14	1	2162	15	-	0	0	0	0	0	0
metabat.bin.2075	RUI328	f__Lachnospiraceae	(UID1255)	90	354	174	23	314	17	0	0	0	96.06	5.39	23.53	69.11	134	3483561	3.48356	71861	71.861	20	2	3113	27	-	0	0	0	0	0	0
metabat.bin.2076	RUI329	c__Deltaproteobacteria	(UID3218)	61	284	169	12	272	0	0	0	0	93.67	0	0	93.67	114	2756815	2.75682	40732	40.732	19	1	2370	9	5S ribosomal RNA , 5S ribosomal RNA , 5S ribosomal RNA	3	0	0	0	0	0
metabat.bin.2082	RUI330	o__Bacteroidales	(UID2657)	160	492	269	54	433	5	0	0	0	90.99	1.24	40	84.79	92	2620848	2.62085	61341	61.341	17	0	1960	8	5S ribosomal RNA (partial), 5S ribosomal RNA (partial), 5S ribosomal RNA	1	0	0	2	0	0
metabat.bin.2083	RUI331	k__Bacteria	(UID2569)	434	278	186	58	205	15	0	0	0	81.65	3.87	73.33	62.3	204	1668862	1.66886	10286	10.286	18	1	1486	7	5S ribosomal RNA (partial)	0	0	0	1	0	0
metabat.bin.2085	RUI332	o__Clostridiales	(UID1212)	172	263	149	38	210	15	0	0	0	93.38	2.68	80	79.98	348	2828798	2.8288	11163	11.163	17	1	2480	24	5S ribosomal RNA , 5S ribosomal RNA	2	0	0	0	0	0
metabat.bin.2088	RUI333	f__Lachnospiraceae	(UID1286)	57	420	207	105	297	17	1	0	0	84.6	5.68	45	56.2	374	3205617	3.20562	14712	14.712	17	1	2754	36	-	0	0	0	0	0	0
metabat.bin.2098	RUI334	f__Lachnospiraceae	(UID1286)	57	420	207	48	343	26	3	0	0	89.09	9.79	17.14	40.14	315	2700328	2.70033	13811	13.811	15	1	2352	21	-	0	0	0	0	0	0
metabat.bin.2099	RUI335	o__Clostridiales	(UID1212)	172	263	149	81	181	1	0	0	0	77.29	0.34	100	75.59	152	1745102	1.7451	16337	16.337	15	0	1530	13	5S ribosomal RNA , 5S ribosomal RNA (partial), 5S ribosomal RNA	2	0	0	1	0	0
metabat.bin.210	RUI336	p__Bacteroidetes	(UID2605)	350	316	210	9	305	2	0	0	0	96.83	0.95	0	92.08	39	2359839	2.35984	106405	106.405	19	1	1924	8	5S ribosomal RNA , 5S ribosomal RNA , 16S ribosomal RNA , 23S ribosomal RNA (partial),	2	1	0	0	0	1
metabat.bin.2101	RUI337	f__Lachnospiraceae	(UID1286)	57	420	207	69	344	7	0	0	0	88.9	2.39	71.43	76.95	294	2444598	2.4446	11495	11.495	18	1	2088	20	-	0	0	0	0	0	0
metabat.bin.2104	RUI338	f__Lachnospiraceae	(UID1255)	90	354	174	15	338	1	0	0	0	94.99	0.57	0	92.14	56	2439838	2.43984	84914	84.914	18	1	2060	21	-	0	0	0	0	0	0
metabat.bin.2107	RUI339	o__Lactobacillales	(UID374)	471	350	191	24	325	1	0	0	0	95.81	0.52	0	93.21	66	1888310	1.88831	40631	40.631	17	1	1775	37	5S ribosomal RNA , 5S ribosomal RNA , 5S ribosomal RNA , 5S ribosomal RNA	4	0	0	0	0	0
metabat.bin.2111	RUI340	f__Lachnospiraceae	(UID1286)	57	420	207	100	316	4	0	0	0	78.12	0.79	50	74.17	333	1900125	1.90013	6549	6.549	13	1	1654	17	-	0	0	0	0	0	0
metabat.bin.2114	RUI341	o__Bacteroidales	(UID2716)	92	487	270	144	332	11	0	0	0	76.73	2.93	36.36	62.08	247	2291087	2.29109	13457	13.457	11	1	1775	5	-	0	0	0	0	0	0
metabat.bin.212	RUI342	o__Clostridiales	(UID1120)	304	247	141	14	230	3	0	0	0	96.55	1.6	33.33	88.55	64	3098816	3.09882	91403	91.403	19	1	2798	25	5S ribosomal RNA , 5S ribosomal RNA	2	0	0	0	0	0
metabat.bin.2120	RUI343	f__Veillonellaceae	(UID1032)	33	423	214	61	344	18	0	0	0	95.15	5.53	66.67	67.5	156	2609540	2.60954	38908	38.908	19	1	2427	41	5S ribosomal RNA (partial), 5S ribosomal RNA , 5S ribosomal RNA , 5S ribosomal RNA , 5S ribosomal RNA	4	0	0	1	0	0
metabat.bin.2121	RUI344	f__Spirochaetaceae	(UID2535)	33	249	143	15	231	3	0	0	0	92.6	1.07	66.67	87.25	210	2810768	2.81077	22153	22.153	17	1	2496	6	5S ribosomal RNA , 5S ribosomal RNA	2	0	0	0	0	0
metabat.bin.2125	RUI345	k__Bacteria	(UID2495)	2993	142	88	24	116	2	0	0	0	90.01	2.27	100	78.66	76	1440056	1.44006	33314	33.314	19	1	1338	10	5S ribosomal RNA , 5S ribosomal RNA , 5S ribosomal RNA	3	0	0	0	0	0
metabat.bin.2127	RUI346	f__Spirochaetaceae	(UID2535)	33	249	143	85	155	9	0	0	0	78.13	5.01	22.22	53.08	523	2638672	2.63867	5700	5.7	14	0	2254	6	5S ribosomal RNA , 5S ribosomal RNA	2	0	0	0	0	0
metabat.bin.2133	RUI347	k__Bacteria	(UID2982)	88	230	148	24	194	12	0	0	0	85.44	5.43	8.33	58.29	293	3648602	3.6486	21232	21.232	18	1	2864	8	-	0	0	0	0	0	0
metabat.bin.2135	RUI348	f__Lachnospiraceae	(UID1286)	57	420	207	50	337	31	1	1	0	89.67	5.89	67.5	60.22	278	2893096	2.8931	16847	16.847	16	0	2596	20	-	0	0	0	0	0	0
metabat.bin.2139	RUI349	k__Bacteria	(UID2328)	3167	126	75	8	106	11	1	0	0	90.67	8.85	42.86	46.42	130	1338563	1.33856	21473	21.473	18	2	1191	16	-	0	0	0	0	0	0
metabat.bin.214	RUI350	k__Bacteria	(UID203)	5449	104	58	13	90	1	0	0	0	82.45	0.86	100	78.15	13	765546	0.765546	73198	73.198	20	0	701	5	5S ribosomal RNA	1	0	0	0	0	0
metabat.bin.2142	RUI351	f__Lachnospiraceae	(UID1295)	33	543	238	53	441	46	3	0	0	92.81	8.13	70.91	52.16	492	4389688	4.38969	12721	12.721	13	1	3645	61	-	0	0	0	0	0	0
metabat.bin.2145	RUI352	p__Bacteroidetes	(UID2605)	350	316	210	32	264	20	0	0	0	86.75	6.03	40	56.6	112	1867702	1.8677	25855	25.855	17	1	1605	6	5S ribosomal RNA , 16S ribosomal RNA (partial)	1	0	0	0	1	0
metabat.bin.2147	RUI353	f__Lachnospiraceae	(UID1286)	57	420	207	51	356	13	0	0	0	91.42	3.11	30.77	75.87	110	3258355	3.25835	57689	57.689	18	1	2749	25	-	0	0	0	0	0	0
metabat.bin.2148	RUI354	p__Bacteroidetes	(UID2605)	350	316	210	50	242	20	4	0	0	81.79	6.68	59.38	48.39	326	2113551	2.11355	8428	8.428	18	0	1805	10	5S ribosomal RNA , 5S ribosomal RNA	2	0	0	0	0	0
metabat.bin.2149	RUI355	o__Bacteroidales	(UID2716)	92	487	270	63	404	19	1	0	0	92.26	5.2	27.27	66.26	163	3029287	3.02929	32741	32.741	18	0	2428	7	5S ribosomal RNA , 5S ribosomal RNA	2	0	0	0	0	0
metabat.bin.215	RUI356	f__Lachnospiraceae	(UID1286)	57	420	207	45	363	11	1	0	0	89.92	3.86	28.57	70.62	233	2631061	2.63106	22143	22.143	14	1	2321	17	-	0	0	0	0	0	0
metabat.bin.2151	RUI357	f__Lachnospiraceae	(UID1286)	57	420	207	35	378	7	0	0	0	95.11	2.75	14.29	81.36	246	3521331	3.52133	27501	27.501	18	1	3062	41	-	0	0	0	0	0	0
metabat.bin.2152	RUI358	f__Lachnospiraceae	(UID1255)	90	354	174	12	339	3	0	0	0	96.52	1.15	0	90.77	141	2233892	2.23389	25415	25.415	18	1	2013	24	-	0	0	0	0	0	0
metabat.bin.2154	RUI359	o__Clostridiales	(UID1212)	172	263	149	67	183	12	1	0	0	77.11	3.15	40	61.36	357	3405189	3.40519	14880	14.88	12	0	2884	26	5S ribosomal RNA	1	0	0	0	0	0
metabat.bin.2155	RUI360	o__Bacteroidales	(UID2657)	160	492	269	43	419	28	2	0	0	92.57	3.07	17.65	77.22	97	2808933	2.80893	52213	52.213	19	1	2160	8	5S ribosomal RNA (partial), 5S ribosomal RNA , 5S ribosomal RNA , 5S ribosomal RNA	3	0	0	1	0	0
metabat.bin.216	RUI361	k__Bacteria	(UID2328)	3167	126	75	18	106	2	0	0	0	93.33	1.44	0	86.13	177	1542164	1.54216	13269	13.269	18	1	1335	30	5S ribosomal RNA , 5S ribosomal RNA	2	0	0	0	0	0
metabat.bin.218	RUI362	f__Lachnospiraceae	(UID1255)	90	354	174	14	322	18	0	0	0	94.37	3.42	16.67	77.27	266	3713570	3.71357	21215	21.215	19	2	3273	32	-	0	0	0	0	0	0
metabat.bin.22	RUI363	k__Bacteria	(UID2329)	174	149	89	28	121	0	0	0	0	81.07	0	0	81.07	129	744765	0.744765	7063	7.063	20	1	708	17	5S ribosomal RNA (partial)	0	0	0	1	0	0
metabat.bin.223	RUI364	o__Clostridiales	(UID1212)	172	263	149	30	227	5	1	0	0	91.28	0.91	50	86.73	183	2538233	2.53823	23700	23.7	15	1	2113	28	-	0	0	0	0	0	0
metabat.bin.234	RUI365	k__Bacteria	(UID2372)	131	176	105	18	151	7	0	0	0	88.75	3.49	14.29	71.3	146	2807348	2.80735	30281	30.281	19	1	2580	34	5S ribosomal RNA (partial), 5S ribosomal RNA (partial)	0	0	0	2	0	0
metabat.bin.235	RUI366	f__Lachnospiraceae	(UID1286)	57	420	207	90	297	33	0	0	0	83.98	7.67	75.76	45.63	353	2945639	2.94564	11830	11.83	18	1	2636	33	-	0	0	0	0	0	0
metabat.bin.236	RUI367	o__Clostridiales	(UID1212)	172	263	149	19	236	8	0	0	0	91.39	3.19	12.5	75.44	206	2771527	2.77153	21210	21.21	17	1	2515	23	-	0	0	0	0	0	0
metabat.bin.244	RUI368	o__Clostridiales	(UID1212)	172	263	149	46	211	6	0	0	0	92.26	2.35	0	80.51	254	2421495	2.4215	15740	15.74	17	1	2061	20	-	0	0	0	0	0	0
metabat.bin.252	RUI369	f__Lachnospiraceae	(UID1286)	57	420	207	20	389	10	0	1	0	95.53	3.63	18.75	77.38	54	2535274	2.53527	94279	94.279	15	1	2253	21	16S ribosomal RNA (partial)	0	0	0	0	1	0
metabat.bin.254	RUI370	o__Clostridiales	(UID1212)	172	263	149	65	181	16	1	0	0	79.33	7.29	52.63	42.88	344	2849794	2.84979	12050	12.05	15	0	2572	33	5S ribosomal RNA	1	0	0	0	0	0
metabat.bin.256	RUI371	p__Actinobacteria	(UID2112)	31	211	124	6	205	0	0	0	0	96.17	0	0	96.17	99	1782089	1.78209	27735	27.735	20	0	1555	15	5S ribosomal RNA , 5S ribosomal RNA	2	0	0	0	0	0
metabat.bin.259	RUI372	f__Lachnospiraceae	(UID1286)	57	420	207	52	367	1	0	0	0	93.31	0.16	100	92.51	108	2927996	2.928	64102	64.102	18	1	2559	27	-	0	0	0	0	0	0
metabat.bin.260	RUI373	f__Lachnospiraceae	(UID1286)	57	420	207	47	370	3	0	0	0	94.89	1.45	33.33	87.64	65	2510067	2.51007	58630	58.63	17	2	2192	27	-	0	0	0	0	0	0
metabat.bin.263	RUI374	f__Lachnospiraceae	(UID1286)	57	420	207	89	324	7	0	0	0	84.02	1.36	14.29	77.22	96	2411461	2.41146	41034	41.034	16	0	2134	23	-	0	0	0	0	0	0
metabat.bin.265	RUI375	p__Bacteroidetes	(UID2605)	350	316	210	22	282	12	0	0	0	92.14	3.81	0	73.09	64	2260900	2.2609	60837	60.837	20	2	1928	13	16S ribosomal RNA , 5S ribosomal RNA	1	1	0	0	0	0
metabat.bin.269	RUI376	o__Clostridiales	(UID1120)	304	250	143	25	219	5	1	0	0	94.78	3.5	0	77.28	64	2028171	2.02817	53772	53.772	18	1	1851	24	5S ribosomal RNA (partial), 5S ribosomal RNA (partial)	0	0	0	2	0	0
metabat.bin.275	RUI377	f__Lachnospiraceae	(UID1286)	57	420	207	67	339	11	1	0	2	87.84	7.05	35.56	52.59	205	2138713	2.13871	15970	15.97	15	0	1874	26	-	0	0	0	0	0	0
metabat.bin.28	RUI378	f__Spirochaetaceae	(UID2535)	33	249	143	14	233	2	0	0	0	93.01	0.05	50	92.76	148	2838935	2.83894	28742	28.742	19	1	2370	9	5S ribosomal RNA , 5S ribosomal RNA	2	0	0	0	0	0
metabat.bin.283	RUI379	f__Lachnospiraceae	(UID1286)	57	420	207	48	361	11	0	0	0	94.12	2.79	18.18	80.17	263	3714704	3.7147	22381	22.381	15	1	3143	38	-	0	0	0	0	0	0
metabat.bin.285	RUI380	f__Lachnospiraceae	(UID1286)	57	420	207	78	331	9	2	0	0	89.01	4.42	26.67	66.91	275	3152691	3.15269	18574	18.574	16	1	2606	23	-	0	0	0	0	0	0
metabat.bin.286	RUI381	f__Lachnospiraceae	(UID1255)	90	354	174	85	261	8	0	0	0	77.12	2.64	75	63.92	108	1999291	1.99929	35016	35.016	16	1	1773	19	16S ribosomal RNA (partial)	0	0	0	0	1	0
metabat.bin.288	RUI382	o__Clostridiales	(UID1212)	172	263	149	31	207	25	0	0	0	83.23	3.44	84	66.03	281	2035011	2.03501	8774	8.774	12	0	1811	25	5S ribosomal RNA	1	0	0	0	0	0
metabat.bin.29	RUI383	o__Clostridiales	(UID1212)	172	263	149	38	207	18	0	0	0	81.16	6.42	22.22	49.06	276	2165960	2.16596	10324	10.324	18	0	1927	38	-	0	0	0	0	0	0
metabat.bin.290	RUI384	o__Clostridiales	(UID1120)	304	250	143	14	221	15	0	0	0	92.42	5.24	20	66.22	78	2513672	2.51367	53738	53.738	18	1	1989	25	-	0	0	0	0	0	0
metabat.bin.297	RUI385	k__Bacteria	(UID2569)	434	278	186	1	275	2	0	0	0	99.73	0.81	0	95.68	33	3435104	3.4351	169618	169.618	19	1	2688	13	-	0	0	0	0	0	0
metabat.bin.299	RUI386	o__Clostridiales	(UID1212)	172	263	149	4	259	0	0	0	0	98.32	0	0	98.32	71	2886337	2.88634	71561	71.561	18	1	2481	44	-	0	0	0	0	0	0
metabat.bin.30	RUI387	k__Bacteria	(UID203)	5449	103	57	1	87	15	0	0	0	98.25	5.42	93.33	71.15	105	2489061	2.48906	40580	40.58	17	3	2190	15	-	0	0	0	0	0	0
metabat.bin.302	RUI388	k__Bacteria	(UID203)	5449	103	57	5	70	28	0	0	0	92.98	7.02	46.43	57.88	120	1502998	1.503	24405	24.405	17	0	1416	30	5S ribosomal RNA (partial), 5S ribosomal RNA (partial), 5S ribosomal RNA (partial), 5S ribosomal RNA (partial), 16S ribosomal RNA (partial)	0	0	0	4	1	0
metabat.bin.31	RUI389	k__Bacteria	(UID203)	5449	103	57	49	51	3	0	0	0	79.4	3.51	66.67	61.85	104	1063102	1.0631	14161	14.161	20	0	985	15	5S ribosomal RNA	1	0	0	0	0	0
metabat.bin.314	RUI390	p__Firmicutes	(UID1022)	100	295	158	12	282	1	0	0	0	96.3	0.63	0	93.15	40	2080565	2.08056	75305	75.305	19	1	1816	12	5S ribosomal RNA , 5S ribosomal RNA	2	0	0	0	0	0
metabat.bin.315	RUI391	k__Bacteria	(UID203)	5449	104	58	20	65	14	5	0	0	80.75	9.59	58.62	32.8	505	2811128	2.81113	6817	6.817	16	1	2361	4	5S ribosomal RNA	1	0	0	0	0	0
metabat.bin.320	RUI392	o__Bacteroidales	(UID2657)	160	492	269	53	421	18	0	0	0	92.44	4.52	22.22	69.84	138	3675647	3.67565	45924	45.924	19	1	2799	9	5S ribosomal RNA (partial), 5S ribosomal RNA (partial), 5S ribosomal RNA (partial), 5S ribosomal RNA (partial),	0	0	0	4	0	0
metabat.bin.328	RUI393	p__Bacteroidetes	(UID2605)	350	316	210	83	215	15	3	0	0	83.1	6.79	62.5	49.15	166	2196427	2.19643	22840	22.84	15	0	1849	8	-	0	0	0	0	0	0
metabat.bin.33	RUI394	k__Bacteria	(UID2495)	2993	142	88	8	132	2	0	0	0	97.11	2.27	50	85.76	169	1683385	1.68338	13382	13.382	18	0	1567	13	5S ribosomal RNA , 5S ribosomal RNA , 5S ribosomal RNA	3	0	0	0	0	0
metabat.bin.335	RUI395	f__Spirochaetaceae	(UID2535)	33	249	143	36	208	5	0	0	0	83.73	2.47	100	71.38	279	1908478	1.90848	9466	9.466	15	0	1660	12	5S ribosomal RNA	1	0	0	0	0	0
metabat.bin.338	RUI396	p__Bacteroidetes	(UID2605)	350	316	210	35	261	16	4	0	0	87.73	7.96	46.43	47.93	128	2298110	2.29811	32570	32.57	18	0	1970	9	-	0	0	0	0	0	0
metabat.bin.345	RUI397	f__Lachnospiraceae	(UID1286)	57	420	207	62	352	6	0	0	0	90.85	2.48	16.67	78.45	210	2407862	2.40786	18545	18.545	16	0	2116	19	-	0	0	0	0	0	0
metabat.bin.353	RUI398	o__Clostridiales	(UID1212)	172	263	149	44	217	2	0	0	0	82.21	1.01	100	77.16	302	1792129	1.79213	7039	7.039	18	0	1612	17	16S ribosomal RNA (partial)	0	0	0	0	1	0
metabat.bin.363	RUI399	o__Clostridiales	(UID1212)	172	263	149	48	213	2	0	0	0	92.3	0.67	100	88.95	96	2590276	2.59028	37298	37.298	16	0	2208	19	5S ribosomal RNA	1	0	0	0	0	0
metabat.bin.364	RUI400	k__Bacteria	(UID2495)	2993	143	89	26	115	2	0	0	0	80.22	1.69	0	71.77	26	709535	0.709535	62345	62.345	20	0	693	5	5S ribosomal RNA	1	0	0	0	0	0
metabat.bin.366	RUI401	c__Clostridia	(UID1118)	387	223	124	8	214	0	1	0	0	94.76	1.61	33.33	86.71	38	1705931	1.70593	82625	82.625	19	1	1418	15	5S ribosomal RNA	1	0	0	0	0	0
metabat.bin.371	RUI402	o__Clostridiales	(UID1212)	172	261	148	55	184	21	1	0	0	87.27	9.82	37.5	38.17	197	2391597	2.3916	19444	19.444	14	1	2039	17	-	0	0	0	0	0	0
metabat.bin.38	RUI403	o__Clostridiales	(UID1120)	304	247	141	42	199	6	0	0	0	82.28	3.14	50	66.58	337	1746080	1.74608	6106	6.106	16	0	1705	14	5S ribosomal RNA	1	0	0	0	0	0
metabat.bin.380	RUI404	f__Spirochaetaceae	(UID2535)	33	249	143	46	183	20	0	0	0	90.93	3.77	65	72.08	293	3157676	3.15768	18143	18.143	17	1	2694	10	5S ribosomal RNA , 5S ribosomal RNA	2	0	0	0	0	0
metabat.bin.381	RUI405	k__Bacteria	(UID203)	5449	103	57	2	77	24	0	0	0	96.49	5.81	87.5	67.44	317	2774425	2.77442	12691	12.691	13	1	2340	22	-	0	0	0	0	0	0
metabat.bin.384	RUI406	o__Clostridiales	(UID1212)	172	263	149	32	222	9	0	0	0	92.11	3.3	66.67	75.61	219	2083129	2.08313	14547	14.547	13	0	1965	29	5S ribosomal RNA	1	0	0	0	0	0
metabat.bin.387	RUI407	o__Clostridiales	(UID1120)	304	249	142	13	231	5	0	0	0	91.55	3.52	40	73.95	96	1730513	1.73051	30420	30.42	19	1	1643	33	16S ribosomal RNA	0	1	0	0	0	0
metabat.bin.389	RUI408	o__Clostridiales	(UID1212)	172	263	149	62	200	1	0	0	0	83.12	0.67	100	79.77	254	1978551	1.97855	11983	11.983	17	0	1891	25	5S ribosomal RNA	1	0	0	0	0	0
metabat.bin.390	RUI409	f__Lachnospiraceae	(UID1286)	57	420	207	43	371	6	0	0	0	91.33	2.05	50	81.08	292	2216278	2.21628	10930	10.93	11	1	1921	19	-	0	0	0	0	0	0
metabat.bin.394	RUI410	k__Bacteria	(UID2495)	2993	143	89	42	89	12	0	0	0	80.54	6.19	66.67	49.59	232	1601758	1.60176	9400	9.4	17	1	1402	9	-	0	0	0	0	0	0
metabat.bin.398	RUI411	o__Clostridiales	(UID1120)	304	247	141	16	228	3	0	0	0	92.62	1.42	0	85.52	113	2365517	2.36552	38940	38.94	18	1	2053	16	5S ribosomal RNA	1	0	0	0	0	0
metabat.bin.4	RUI412	o__Clostridiales	(UID1212)	172	263	149	20	242	1	0	0	0	92.51	0.67	0	89.16	54	1939237	1.93924	76282	76.282	19	1	1763	18	-	0	0	0	0	0	0
metabat.bin.406	RUI413	f__Lachnospiraceae	(UID1286)	57	420	207	32	375	11	2	0	0	95.85	3.7	29.41	77.35	36	3266914	3.26691	157679	157.679	18	1	2876	33	-	0	0	0	0	0	0
metabat.bin.408	RUI414	c__Clostridia	(UID1118)	387	223	124	44	174	5	0	0	0	80.09	3.23	60	63.94	263	2192577	2.19258	13194	13.194	19	0	1828	15	-	0	0	0	0	0	0
metabat.bin.41	RUI415	k__Bacteria	(UID2569)	434	278	186	18	242	17	1	0	0	94.62	8.26	50	53.32	61	2007956	2.00796	68922	68.922	19	1	1674	9	-	0	0	0	0	0	0
metabat.bin.413	RUI416	o__Clostridiales	(UID1120)	304	247	141	10	231	5	1	0	0	97.35	2.86	62.5	83.05	137	1943040	1.94304	19696	19.696	18	1	1742	18	5S ribosomal RNA , 5S ribosomal RNA	2	0	0	0	0	0
metabat.bin.416	RUI417	o__Clostridiales	(UID1212)	172	263	149	43	198	22	0	0	0	80.23	5.22	36.36	54.13	277	2466055	2.46605	12238	12.238	14	1	2071	19	-	0	0	0	0	0	0
metabat.bin.427	RUI418	f__Lachnospiraceae	(UID1286)	57	420	207	37	381	2	0	0	0	92.9	0.72	100	89.3	124	2162793	2.16279	32437	32.437	17	1	1920	17	-	0	0	0	0	0	0
metabat.bin.428	RUI419	k__Bacteria	(UID2569)	434	278	186	14	256	8	0	0	0	93.17	3.23	12.5	77.02	38	2117500	2.1175	161099	161.099	18	1	1691	9	-	0	0	0	0	0	0
metabat.bin.429	RUI420	f__Lachnospiraceae	(UID1255)	90	354	174	78	256	20	0	0	0	82.52	8.31	40	40.97	219	2231895	2.2319	16027	16.027	18	1	2079	20	-	0	0	0	0	0	0
metabat.bin.432	RUI421	f__Lachnospiraceae	(UID1286)	57	420	207	18	401	1	0	0	0	96.16	0.48	0	93.76	134	2944446	2.94445	50128	50.128	15	0	2506	25	-	0	0	0	0	0	0
metabat.bin.443	RUI422	k__Bacteria	(UID2329)	174	149	89	45	98	5	1	0	0	83.33	7.3	50	46.83	245	1772355	1.77235	9077	9.077	17	1	1470	15	16S ribosomal RNA , 23S ribosomal RNA , 5S ribosomal RNA (partial)	0	1	1	1	0	0
metabat.bin.445	RUI423	f__Lachnospiraceae	(UID1286)	57	420	207	40	367	13	0	0	0	96.56	3.96	53.85	76.76	84	2258945	2.25895	43583	43.583	18	1	1959	22	-	0	0	0	0	0	0
metabat.bin.447	RUI424	f__Lachnospiraceae	(UID1286)	57	420	207	55	355	10	0	0	0	88.33	1.54	60	80.63	185	2220624	2.22062	23231	23.231	16	1	1950	20	-	0	0	0	0	0	0
metabat.bin.449	RUI425	o__Bacteroidales	(UID2657)	160	492	269	55	419	16	2	0	0	94.92	4.19	40.91	73.97	240	3318047	3.31805	19398	19.398	18	1	2698	11	5S ribosomal RNA , 5S ribosomal RNA (partial), 5S ribosomal RNA (partial), 5S ribosomal RNA , 5S ribosomal RNA , 5S ribosomal RNA	4	0	0	2	0	0
metabat.bin.453	RUI426	k__Bacteria	(UID2569)	434	278	186	23	253	2	0	0	0	97.85	0.81	0	93.8	31	2246626	2.24663	112248	112.248	17	1	1922	7	5S ribosomal RNA , 5S ribosomal RNA , 5S ribosomal RNA	3	0	0	0	0	0
metabat.bin.459	RUI427	o__Clostridiales	(UID1212)	172	263	149	25	222	15	1	0	0	90.99	3.62	83.33	72.89	211	1362329	1.36233	7810	7.81	9	0	1318	22	-	0	0	0	0	0	0
metabat.bin.460	RUI428	o__Clostridiales	(UID1120)	304	247	141	44	199	4	0	0	0	88.67	2.13	25	78.02	85	2775301	2.7753	54711	54.711	20	1	2398	17	5S ribosomal RNA	1	0	0	0	0	0
metabat.bin.466	RUI429	o__Clostridiales	(UID1120)	304	247	141	45	180	18	4	0	0	89.14	9.68	70	40.74	224	2287050	2.28705	17427	17.427	16	1	2010	25	5S ribosomal RNA , 5S ribosomal RNA	2	0	0	0	0	0
metabat.bin.467	RUI430	o__Clostridiales	(UID1212)	172	263	149	77	174	11	0	1	0	77.28	5.28	23.53	50.88	281	2449060	2.44906	14511	14.511	16	0	2280	25	5S ribosomal RNA , 5S ribosomal RNA	2	0	0	0	0	0
metabat.bin.469	RUI431	f__Lachnospiraceae	(UID1286)	57	420	207	85	308	19	8	0	0	82.92	5.09	83.72	57.47	204	2031465	2.03146	15858	15.858	16	1	1849	21	-	0	0	0	0	0	0
metabat.bin.47	RUI432	o__Clostridiales	(UID1120)	304	247	141	48	182	17	0	0	0	79.13	6.52	17.65	46.53	421	2210466	2.21047	6344	6.344	13	0	2044	27	-	0	0	0	0	0	0
metabat.bin.472	RUI433	k__Bacteria	(UID203)	5449	104	58	1	81	22	0	0	0	98.28	5.72	100	69.68	191	1896653	1.89665	15452	15.452	17	1	1636	15	-	0	0	0	0	0	0
metabat.bin.473	RUI434	o__Clostridiales	(UID1212)	172	263	149	27	229	7	0	0	0	93.91	3.69	42.86	75.46	175	2669950	2.66995	22519	22.519	15	1	2172	22	-	0	0	0	0	0	0
metabat.bin.474	RUI435	o__Bacteroidales	(UID2716)	92	487	270	51	429	7	0	0	0	88.58	1.59	42.86	80.63	140	3372951	3.37295	30783	30.783	15	2	2534	14	5S ribosomal RNA , 5S ribosomal RNA	2	0	0	0	0	0
metabat.bin.475	RUI436	f__Lachnospiraceae	(UID1286)	57	420	207	51	363	6	0	0	0	91.8	2.05	16.67	81.55	160	3010163	3.01016	35339	35.339	17	1	2671	27	-	0	0	0	0	0	0
metabat.bin.488	RUI437	o__Bacteroidales	(UID2657)	160	492	269	64	405	21	1	1	0	91.41	6.38	43.33	59.51	98	2785829	2.78583	60272	60.272	18	0	2170	6	5S ribosomal RNA , 5S ribosomal RNA	2	0	0	0	0	0
metabat.bin.496	RUI438	o__Clostridiales	(UID1212)	172	263	149	11	246	6	0	0	0	95.04	2.35	0	83.29	39	2349777	2.34978	107984	107.984	18	1	2054	27	5S ribosomal RNA	1	0	0	0	0	0
metabat.bin.497	RUI439	o__Clostridiales	(UID1120)	304	247	141	45	193	9	0	0	0	92.44	3.9	77.78	72.94	174	2063892	2.06389	14054	14.054	19	1	1757	27	5S ribosomal RNA (partial), 5S ribosomal RNA , 16S ribosomal RNA (partial), 5S ribosomal RNA	2	0	0	1	1	0
metabat.bin.499	RUI440	f__Lachnospiraceae	(UID1255)	90	354	174	33	293	25	3	0	0	94.76	9.9	52.94	45.26	297	3896357	3.89636	23238	23.238	19	0	3375	53	-	0	0	0	0	0	0
metabat.bin.502	RUI441	o__Clostridiales	(UID1212)	172	263	149	1	261	1	0	0	0	99.33	0.02	100	99.23	225	4211452	4.21145	37332	37.332	16	1	3733	24	5S ribosomal RNA , 5S ribosomal RNA	2	0	0	0	0	0
metabat.bin.504	RUI442	c__Clostridia	(UID1118)	387	223	124	38	178	7	0	0	0	89.5	4.1	57.14	69	67	2900073	2.90007	133139	133.139	18	1	2553	25	5S ribosomal RNA	1	0	0	0	0	0
metabat.bin.51	RUI443	o__Clostridiales	(UID1212)	172	263	149	87	172	4	0	0	0	75.5	1.73	75	66.85	182	1943204	1.9432	17103	17.103	12	1	1608	25	-	0	0	0	0	0	0
metabat.bin.513	RUI444	k__Bacteria	(UID2569)	434	278	186	34	243	1	0	0	0	90.05	0.54	0	87.35	48	1593755	1.59376	52445	52.445	16	1	1385	8	5S ribosomal RNA , 5S ribosomal RNA , 5S ribosomal RNA	3	0	0	0	0	0
metabat.bin.515	RUI445	f__Spirochaetaceae	(UID2535)	33	249	143	55	183	11	0	0	0	88.01	7.07	45.45	52.66	305	2761153	2.76115	13417	13.417	17	1	2314	5	5S ribosomal RNA (partial), 5S ribosomal RNA , 5S ribosomal RNA (partial), 5S ribosomal RNA	2	0	0	2	0	0
metabat.bin.52	RUI446	f__Lachnospiraceae	(UID1295)	33	543	238	168	368	7	0	0	0	75.09	1.01	71.43	70.04	250	3739299	3.7393	26305	26.305	13	1	2970	53	-	0	0	0	0	0	0
metabat.bin.520	RUI447	o__Clostridiales	(UID1226)	155	278	158	17	251	10	0	0	0	90.19	2.67	80	76.84	201	2361902	2.3619	19840	19.84	17	1	2013	28	23S ribosomal RNA (partial)	0	0	0	0	0	1
metabat.bin.522	RUI448	o__Clostridiales	(UID1212)	172	263	149	34	218	11	0	0	0	95.18	3.97	45.45	75.33	137	3212504	3.2125	46789	46.789	18	0	2786	35	5S ribosomal RNA , 5S ribosomal RNA , 5S ribosomal RNA	3	0	0	0	0	0
metabat.bin.535	RUI449	k__Bacteria	(UID2565)	2921	152	93	39	108	5	0	0	0	85.14	4.84	60	60.94	152	1318465	1.31846	11516	11.516	19	0	1213	5	16S ribosomal RNA (partial)	0	0	0	0	1	0
metabat.bin.537	RUI450	f__Lachnospiraceae	(UID1286)	57	420	207	27	385	8	0	0	0	94.34	2.21	37.5	83.29	168	2787456	2.78746	34590	34.59	12	1	2465	19	-	0	0	0	0	0	0
metabat.bin.54	RUI451	f__Spirochaetaceae	(UID2535)	33	249	143	71	169	8	1	0	0	78.46	3.96	45.45	58.66	360	2102329	2.10233	7411	7.411	18	1	1778	8	-	0	0	0	0	0	0
metabat.bin.540	RUI452	k__Bacteria	(UID2372)	131	176	105	35	134	7	0	0	0	92.88	5.08	42.86	67.48	87	2129910	2.12991	52612	52.612	19	1	2068	35	-	0	0	0	0	0	0
metabat.bin.544	RUI453	k__Bacteria	(UID203)	5449	103	57	49	54	0	0	0	0	78.05	0	0	78.05	426	2291057	2.29106	6483	6.483	11	0	1982	14	-	0	0	0	0	0	0
metabat.bin.547	RUI454	o__Clostridiales	(UID1120)	304	247	141	28	183	36	0	0	0	86.05	8.13	22.22	45.4	262	1817798	1.8178	8533	8.533	19	0	1720	17	5S ribosomal RNA	1	0	0	0	0	0
metabat.bin.554	RUI455	f__Lachnospiraceae	(UID1286)	57	420	207	18	401	1	0	0	0	97.1	0.12	0	96.5	46	2363719	2.36372	79251	79.251	18	1	1989	21	-	0	0	0	0	0	0
metabat.bin.558	RUI456	f__Lachnospiraceae	(UID1286)	57	420	207	34	378	7	1	0	0	91.48	1.78	30	82.58	264	3038082	3.03808	25011	25.011	16	1	2577	33	-	0	0	0	0	0	0
metabat.bin.56	RUI457	f__Lachnospiraceae	(UID1255)	90	354	174	24	311	19	0	0	0	93.88	4.71	26.32	70.33	349	4693599	4.6936	26491	26.491	18	1	4130	48	-	0	0	0	0	0	0
metabat.bin.563	RUI458	k__Bacteria	(UID203)	5449	98	53	2	79	17	0	0	0	96.23	6.35	88.24	64.48	142	1575211	1.57521	16837	16.837	18	1	1458	11	5S ribosomal RNA	1	0	0	0	0	0
metabat.bin.564	RUI459	o__Clostridiales	(UID1226)	155	277	157	5	268	4	0	0	0	98.09	1.8	50	89.09	131	3080117	3.08012	37107	37.107	16	1	2625	32	16S ribosomal RNA (partial)	0	0	0	0	1	0
metabat.bin.570	RUI460	k__Bacteria	(UID2569)	434	278	186	21	251	6	0	0	0	89.52	1.9	33.33	80.02	182	2317085	2.31709	18883	18.883	19	1	1908	8	5S ribosomal RNA	1	0	0	0	0	0
metabat.bin.573	RUI461	c__Deltaproteobacteria	(UID3218)	61	284	169	11	273	0	0	0	0	93.96	0	0	93.96	95	2584536	2.58454	50547	50.547	20	1	2184	8	5S ribosomal RNA , 5S ribosomal RNA , 5S ribosomal RNA	3	0	0	0	0	0
metabat.bin.576	RUI462	c__Gammaproteobacteria	(UID4201)	1164	275	174	58	217	0	0	0	0	75	0	0	75	171	2267843	2.26784	20052	20.052	17	0	1877	21	5S ribosomal RNA	1	0	0	0	0	0
metabat.bin.58	RUI463	k__Bacteria	(UID2565)	2921	152	93	57	93	2	0	0	0	77.61	1.61	50	69.56	73	1088315	1.08831	19664	19.664	19	0	966	4	-	0	0	0	0	0	0
metabat.bin.580	RUI464	f__Lachnospiraceae	(UID1286)	57	420	207	100	302	18	0	0	0	83.68	5.48	38.89	56.28	147	2606524	2.60652	54945	54.945	19	0	2320	29	-	0	0	0	0	0	0
metabat.bin.590	RUI465	p__Bacteroidetes	(UID2605)	350	316	210	45	259	10	2	0	0	83.17	5.4	37.5	56.17	341	3516777	3.51678	15262	15.262	17	1	3014	11	5S ribosomal RNA , 16S ribosomal RNA (partial)	1	0	0	0	1	0
metabat.bin.596	RUI466	p__Bacteroidetes	(UID2605)	350	316	210	60	223	19	3	4	7	82.76	7.78	39.47	43.86	316	2195596	2.1956	8457	8.457	16	0	1885	8	5S ribosomal RNA , 5S ribosomal RNA , 5S ribosomal RNA	3	0	0	0	0	0
metabat.bin.601	RUI467	f__Lachnospiraceae	(UID1286)	57	420	207	41	366	13	0	0	0	93.64	4.74	61.54	69.94	186	2498526	2.49853	22915	22.915	14	1	2243	17	-	0	0	0	0	0	0
metabat.bin.605	RUI468	o__Bacteroidales	(UID2716)	92	487	270	128	333	24	2	0	0	83.14	7.01	26.67	48.09	196	2723710	2.72371	26576	26.576	16	1	2152	4	5S ribosomal RNA , 5S ribosomal RNA , 5S ribosomal RNA	3	0	0	0	0	0
metabat.bin.61	RUI469	f__Lachnospiraceae	(UID1255)	90	354	174	63	280	11	0	0	0	90.51	4.11	27.27	69.96	203	3112902	3.1129	30905	30.905	16	1	2644	18	-	0	0	0	0	0	0
metabat.bin.612	RUI470	f__Spirochaetaceae	(UID2535)	33	249	143	69	168	12	0	0	0	84.28	4.35	58.33	62.53	246	2406298	2.4063	15282	15.282	19	1	2058	7	5S ribosomal RNA , 5S ribosomal RNA	2	0	0	0	0	0
metabat.bin.613	RUI471	o__Clostridiales	(UID1212)	172	263	149	49	188	25	1	0	0	79.42	9.69	82.14	30.97	286	1743528	1.74353	7795	7.795	18	1	1575	28	5S ribosomal RNA	1	0	0	0	0	0
metabat.bin.615	RUI472	o__Clostridiales	(UID1120)	304	247	141	71	173	3	0	0	0	87.38	1.42	33.33	80.28	125	2522104	2.5221	40156	40.156	17	1	2215	18	5S ribosomal RNA	1	0	0	0	0	0
metabat.bin.616	RUI473	o__Bacteroidales	(UID2657)	160	492	269	108	375	9	0	0	0	82.21	1.84	55.56	73.01	107	2416034	2.41603	42001	42.001	17	2	1876	13	-	0	0	0	0	0	0
metabat.bin.62	RUI474	k__Bacteria	(UID2329)	174	149	89	17	129	3	0	0	0	83.15	1.35	66.67	76.4	172	1592458	1.59246	12782	12.782	18	1	1423	9	16S ribosomal RNA (partial), 23S ribosomal RNA (partial), 5S ribosomal RNA (partial)	0	0	0	1	1	1
metabat.bin.621	RUI475	c__Clostridia	(UID1118)	387	223	124	14	190	17	2	0	0	94.36	8.31	56.52	52.81	107	2695664	2.69566	65276	65.276	17	2	2410	27	-	0	0	0	0	0	0
metabat.bin.623	RUI476	p__Bacteroidetes	(UID2605)	350	316	210	73	232	11	0	0	0	88.66	2.95	63.64	73.91	186	1805481	1.80548	13129	13.129	17	1	1519	7	5S ribosomal RNA	1	0	0	0	0	0
metabat.bin.625	RUI477	f__Lachnospiraceae	(UID1286)	57	420	207	61	347	11	1	0	0	93.22	2.57	57.14	80.37	149	2609180	2.60918	30124	30.124	16	1	2314	39	-	0	0	0	0	0	0
metabat.bin.629	RUI478	k__Bacteria	(UID2982)	88	230	148	24	190	15	1	0	0	85.81	3.88	38.89	66.41	471	5225352	5.22535	19830	19.83	19	0	4221	8	-	0	0	0	0	0	0
metabat.bin.63	RUI479	o__Clostridiales	(UID1212)	172	263	149	59	200	4	0	0	0	91.95	2.24	75	80.75	69	1525956	1.52596	37922	37.922	19	1	1413	25	5S ribosomal RNA , 5S ribosomal RNA	2	0	0	0	0	0
metabat.bin.633	RUI480	p__Bacteroidetes	(UID2605)	350	316	210	43	251	18	4	0	0	84.76	4.74	76.67	61.06	245	1993481	1.99348	10972	10.972	18	1	1772	8	5S ribosomal RNA , 5S ribosomal RNA	2	0	0	0	0	0
metabat.bin.634	RUI481	k__Bacteria	(UID2329)	174	149	89	12	135	2	0	0	0	87.64	1.69	0	79.19	180	1040720	1.04072	7284	7.284	20	1	953	13	5S ribosomal RNA (partial)	0	0	0	1	0	0
metabat.bin.637	RUI482	f__Lachnospiraceae	(UID1286)	57	420	207	74	327	19	0	0	0	88.85	3.28	42.11	72.45	368	2705755	2.70575	9417	9.417	16	0	2311	24	-	0	0	0	0	0	0
metabat.bin.639	RUI483	f__Lachnospiraceae	(UID1286)	57	420	207	19	393	8	0	0	0	94.28	2.59	50	81.33	140	2590539	2.59054	47790	47.79	18	1	2241	20	-	0	0	0	0	0	0
metabat.bin.643	RUI484	f__Lachnospiraceae	(UID1286)	57	420	207	117	292	10	1	0	0	80	2.58	53.85	67.1	151	2030153	2.03015	23878	23.878	15	1	1781	15	16S ribosomal RNA (partial)	0	0	0	0	1	0
metabat.bin.649	RUI485	o__Clostridiales	(UID1226)	155	277	157	36	234	7	0	0	0	91.92	3.18	42.86	76.02	227	2237497	2.2375	18151	18.151	16	0	2099	31	-	0	0	0	0	0	0
metabat.bin.653	RUI486	k__Bacteria	(UID2569)	434	278	186	38	229	11	0	0	0	91.38	4.3	0	69.88	181	2588047	2.58805	19392	19.392	19	1	2072	11	5S ribosomal RNA	1	0	0	0	0	0
metabat.bin.657	RUI487	k__Bacteria	(UID203)	5449	100	55	46	49	5	0	0	0	81.58	6.36	80	49.78	223	3574038	3.57404	34763	34.763	19	1	3033	6	5S ribosomal RNA , 16S ribosomal RNA (partial)	1	0	0	0	1	0
metabat.bin.663	RUI488	o__Clostridiales	(UID1212)	172	263	149	52	196	14	1	0	0	86.6	7.27	58.82	50.25	233	3778697	3.7787	42350	42.35	19	1	3319	19	5S ribosomal RNA , 16S ribosomal RNA (partial), 5S ribosomal RNA , 5S ribosomal RNA	3	0	0	0	1	0
metabat.bin.667	RUI489	f__Lachnospiraceae	(UID1286)	57	420	207	21	396	3	0	0	0	95.32	0.41	0	93.27	154	3224483	3.22448	40693	40.693	13	1	2670	36	-	0	0	0	0	0	0
metabat.bin.668	RUI490	g__Butyrivibrio	(UID1297)	25	642	252	102	483	47	10	0	0	87.9	8.95	46.75	43.15	236	2725520	2.72552	18573	18.573	16	1	2395	30	-	0	0	0	0	0	0
metabat.bin.672	RUI491	o__Clostridiales	(UID1120)	304	247	141	37	197	13	0	0	0	93.83	4.99	61.54	68.88	138	2614231	2.61423	27005	27.005	19	1	2227	19	5S ribosomal RNA , 5S ribosomal RNA	2	0	0	0	0	0
metabat.bin.673	RUI492	k__Bacteria	(UID203)	5449	103	57	49	52	2	0	0	0	80.53	2.63	50	67.38	165	2545094	2.54509	24580	24.58	17	0	2247	15	5S ribosomal RNA	1	0	0	0	0	0
metabat.bin.68	RUI493	f__Lachnospiraceae	(UID1286)	57	420	207	26	371	23	0	0	0	92.51	5.34	26.09	65.81	222	2750292	2.75029	27517	27.517	19	2	2404	31	16S ribosomal RNA (partial)	0	0	0	0	1	0
metabat.bin.680	RUI494	f__Spirochaetaceae	(UID2535)	33	249	143	16	230	3	0	0	0	93.79	1.4	33.33	86.79	151	2742376	2.74238	34368	34.368	19	1	2280	6	5S ribosomal RNA	1	0	0	0	0	0
metabat.bin.681	RUI495	k__Bacteria	(UID2495)	2993	143	89	30	112	1	0	0	0	80.52	1.12	100	74.92	77	1039115	1.03912	20986	20.986	18	0	1055	7	5S ribosomal RNA (partial)	0	0	0	1	0	0
metabat.bin.684	RUI496	k__Bacteria	(UID203)	5449	104	58	16	72	16	0	0	0	88.24	8.78	31.25	44.34	149	1314559	1.31456	10280	10.28	18	0	1296	18	-	0	0	0	0	0	0
metabat.bin.686	RUI497	f__Lachnospiraceae	(UID1286)	57	420	207	42	366	12	0	0	0	89.81	3.64	50	71.61	538	3438912	3.43891	7929	7.929	14	0	3002	33	-	0	0	0	0	0	0
metabat.bin.696	RUI498	f__Lachnospiraceae	(UID1255)	90	354	174	26	305	23	0	0	0	91.13	5.67	8.7	62.78	159	3125500	3.1255	34161	34.161	19	0	2645	17	-	0	0	0	0	0	0
metabat.bin.697	RUI499	f__Lachnospiraceae	(UID1286)	57	420	207	62	322	36	0	0	0	92.75	7.56	16.67	54.95	47	2611698	2.6117	87255	87.255	17	1	2279	18	-	0	0	0	0	0	0
metabat.bin.709	RUI500	o__Clostridiales	(UID1212)	172	263	149	36	226	1	0	0	0	81.21	0.67	100	77.86	109	1936518	1.93652	29059	29.059	13	1	1675	14	-	0	0	0	0	0	0
metabat.bin.710	RUI501	g__Prevotella	(UID2724)	55	567	296	60	504	3	0	0	0	94.02	0.56	0	91.22	49	2522986	2.52299	83922	83.922	19	1	2081	8	5S ribosomal RNA , 5S ribosomal RNA , 5S ribosomal RNA (partial)	2	0	0	1	0	0
metabat.bin.711	RUI502	o__Bacteroidales	(UID2657)	160	492	269	39	450	3	0	0	0	93.13	0.93	0	88.48	89	2606930	2.60693	51191	51.191	18	0	2116	10	-	0	0	0	0	0	0
metabat.bin.72	RUI503	f__Lachnospiraceae	(UID1286)	57	420	207	66	345	9	0	0	0	84.82	1.84	0	75.62	85	1911516	1.91152	44807	44.807	19	1	1731	15	-	0	0	0	0	0	0
metabat.bin.725	RUI504	k__Bacteria	(UID1452)	924	161	108	18	143	0	0	0	0	85.65	0	0	85.65	73	2863867	2.86387	51130	51.13	20	1	2121	9	16S ribosomal RNA , 5S ribosomal RNA	1	1	0	0	0	0
metabat.bin.731	RUI505	o__Clostridiales	(UID1212)	172	263	149	6	255	2	0	0	0	96.31	0.89	50	91.86	219	2288547	2.28855	15876	15.876	13	0	2011	29	-	0	0	0	0	0	0
metabat.bin.734	RUI506	o__Clostridiales	(UID1212)	172	263	149	19	238	6	0	0	0	91.05	2.28	50	79.65	302	2482565	2.48257	13588	13.588	14	1	2131	27	-	0	0	0	0	0	0
metabat.bin.735	RUI507	o__Clostridiales	(UID1120)	304	247	141	37	195	15	0	0	0	95.89	5.53	40	68.24	228	2631610	2.63161	19875	19.875	17	0	2405	23	-	0	0	0	0	0	0
metabat.bin.737	RUI508	f__Lachnospiraceae	(UID1286)	57	420	207	29	383	8	0	0	0	95.05	1.88	50	85.65	118	2136791	2.13679	30806	30.806	19	1	1885	26	-	0	0	0	0	0	0
metabat.bin.739	RUI509	f__Lachnospiraceae	(UID1286)	57	420	207	44	352	24	0	0	0	90.14	4.6	41.67	67.14	178	2744451	2.74445	27908	27.908	16	0	2448	21	-	0	0	0	0	0	0
metabat.bin.742	RUI510	f__Spirochaetaceae	(UID2535)	33	249	143	68	162	18	1	0	0	76.73	7.02	23.81	41.63	314	1751759	1.75176	6511	6.511	16	0	1513	4	23S ribosomal RNA (partial)	0	0	0	0	0	1
metabat.bin.745	RUI511	f__Lachnospiraceae	(UID1286)	57	420	207	40	370	10	0	0	0	93.59	1.79	60	84.64	54	2837308	2.83731	94458	94.458	18	1	2485	22	16S ribosomal RNA (partial)	0	0	0	0	1	0
metabat.bin.75	RUI512	o__Clostridiales	(UID1212)	172	263	149	32	216	13	2	0	0	97.49	6.49	89.47	65.04	149	3745109	3.74511	62033	62.033	18	0	3294	36	5S ribosomal RNA , 5S ribosomal RNA , 5S ribosomal RNA , 5S ribosomal RNA , 5S ribosomal RNA	5	0	0	0	0	0
metabat.bin.750	RUI513	o__Bacteroidales	(UID2657)	160	492	269	74	405	12	1	0	0	84.57	3.62	33.33	66.47	174	2003203	2.0032	24160	24.16	17	1	1706	7	5S ribosomal RNA , 5S ribosomal RNA , 5S ribosomal RNA	3	0	0	0	0	0
metabat.bin.751	RUI514	o__Clostridiales	(UID1120)	304	247	141	67	171	9	0	0	0	76.38	4.96	11.11	51.58	337	2204857	2.20486	8867	8.867	16	0	1956	18	5S ribosomal RNA	1	0	0	0	0	0
metabat.bin.754	RUI515	f__Lachnospiraceae	(UID1286)	57	420	207	43	363	14	0	0	0	90.47	4.36	64.29	68.67	225	2239059	2.23906	16654	16.654	18	1	1955	25	-	0	0	0	0	0	0
metabat.bin.759	RUI516	p__Bacteroidetes	(UID2605)	350	316	210	16	287	13	0	0	0	93.73	4.5	61.54	71.23	289	2788484	2.78848	14641	14.641	16	1	2364	13	5S ribosomal RNA , 5S ribosomal RNA	2	0	0	0	0	0
metabat.bin.765	RUI517	f__Lachnospiraceae	(UID1286)	57	420	207	63	322	32	3	0	0	87.33	9.67	29.27	38.98	206	2405328	2.40533	20752	20.752	17	1	2123	19	-	0	0	0	0	0	0
metabat.bin.767	RUI518	k__Bacteria	(UID209)	5443	105	59	6	98	1	0	0	0	91.53	1.69	0	83.08	226	2306763	2.30676	16771	16.771	15	1	2107	20	5S ribosomal RNA (partial), 5S ribosomal RNA (partial)	0	0	0	2	0	0
metabat.bin.77	RUI519	o__Clostridiales	(UID1212)	172	263	149	14	248	1	0	0	0	97.99	0.22	0	96.89	286	3098631	3.09863	15368	15.368	18	1	2632	42	-	0	0	0	0	0	0
metabat.bin.772	RUI520	k__Bacteria	(UID2569)	434	278	186	13	260	5	0	0	0	94.35	2.15	40	83.6	70	2665308	2.66531	65687	65.687	19	1	2210	7	5S ribosomal RNA (partial), 5S ribosomal RNA (partial)	0	0	0	2	0	0
metabat.bin.774	RUI521	o__Bacteroidales	(UID2716)	92	487	270	98	361	28	0	0	0	87.6	6.91	21.43	53.05	208	3578100	3.5781	29574	29.574	15	1	2773	5	5S ribosomal RNA , 5S ribosomal RNA (partial)	1	0	0	1	0	0
metabat.bin.776	RUI522	k__Bacteria	(UID2495)	2993	143	89	24	119	0	0	0	0	87.83	0	0	87.83	81	2019180	2.01918	39372	39.372	19	1	1699	8	-	0	0	0	0	0	0
metabat.bin.777	RUI523	k__Bacteria	(UID203)	5449	104	58	6	80	18	0	0	0	91.38	10.19	83.33	40.43	152	2094287	2.09429	20706	20.706	18	0	1788	7	5S ribosomal RNA	1	0	0	0	0	0
metabat.bin.781	RUI524	f__Lachnospiraceae	(UID1286)	57	420	207	42	375	3	0	0	0	92.09	1.06	33.33	86.79	88	2752242	2.75224	53623	53.623	18	1	2352	22	-	0	0	0	0	0	0
metabat.bin.783	RUI525	f__Spirochaetaceae	(UID2535)	33	249	143	27	203	18	1	0	0	93.22	9.32	61.9	46.62	292	2763898	2.7639	14129	14.129	19	1	2304	11	5S ribosomal RNA , 5S ribosomal RNA , 5S ribosomal RNA	3	0	0	0	0	0
metabat.bin.785	RUI526	f__Lachnospiraceae	(UID1286)	57	420	207	15	397	4	4	0	0	95.77	3.62	31.25	77.67	143	2905974	2.90597	34335	34.335	16	1	2445	34	-	0	0	0	0	0	0
metabat.bin.787	RUI527	o__Clostridiales	(UID1212)	172	263	149	41	216	6	0	0	0	91.44	2.82	66.67	77.34	189	2450314	2.45031	20943	20.943	16	1	2044	52	-	0	0	0	0	0	0
metabat.bin.788	RUI528	o__Clostridiales	(UID1212)	172	263	149	35	222	6	0	0	0	90.03	2.24	50	78.83	79	1694454	1.69445	31209	31.209	20	0	1381	22	5S ribosomal RNA (partial), 5S ribosomal RNA (partial)	0	0	0	2	0	0
metabat.bin.789	RUI529	o__Bacteroidales	(UID2716)	92	487	270	50	418	19	0	0	0	87.11	2.34	36.84	75.41	299	3359191	3.35919	16331	16.331	16	1	2574	8	5S ribosomal RNA , 5S ribosomal RNA	2	0	0	0	0	0
metabat.bin.79	RUI530	p__Actinobacteria	(UID2112)	31	211	124	7	174	24	5	1	0	96.52	9.39	28.89	49.57	265	2301665	2.30166	11966	11.966	20	1	2211	12	16S ribosomal RNA (partial), 5S ribosomal RNA	1	0	0	0	1	0
metabat.bin.791	RUI531	k__Bacteria	(UID2569)	434	278	186	12	250	16	0	0	0	94.78	7.08	12.5	59.38	137	3046899	3.0469	44539	44.539	19	1	2451	12	5S ribosomal RNA (partial), 5S ribosomal RNA (partial), 16S ribosomal RNA (partial), 16S ribosomal RNA (partial)	0	0	0	2	2	0
metabat.bin.792	RUI532	o__Clostridiales	(UID1212)	172	263	149	5	244	14	0	0	0	98.59	8.05	21.43	58.34	81	2868417	2.86842	72976	72.976	18	1	2546	28	5S ribosomal RNA , 5S ribosomal RNA , 5S ribosomal RNA	3	0	0	0	0	0
metabat.bin.793	RUI533	p__Bacteroidetes	(UID2605)	350	316	210	30	280	6	0	0	0	88.49	2.62	50	75.39	87	2049462	2.04946	38622	38.622	20	1	1716	10	5S ribosomal RNA , 23S ribosomal RNA (partial), 5S ribosomal RNA	2	0	0	0	0	1
metabat.bin.796	RUI534	f__Lachnospiraceae	(UID1286)	57	420	207	72	346	2	0	0	0	90.15	0.6	0	87.15	196	2479634	2.47963	26482	26.482	18	1	2266	17	-	0	0	0	0	0	0
metabat.bin.800	RUI535	p__Bacteroidetes	(UID2605)	350	316	210	109	205	2	0	0	0	76.27	0.95	50	71.52	181	1865592	1.86559	14107	14.107	16	0	1554	6	5S ribosomal RNA	1	0	0	0	0	0
metabat.bin.805	RUI536	o__Clostridiales	(UID1212)	172	263	149	15	227	21	0	0	0	92.95	1.97	4.76	83.1	145	2014930	2.01493	20135	20.135	14	1	1720	19	-	0	0	0	0	0	0
metabat.bin.808	RUI537	p__Bacteroidetes	(UID2605)	350	316	210	76	213	26	1	0	0	86.91	8.09	75.86	46.46	183	2024028	2.02403	15619	15.619	18	1	1707	8	5S ribosomal RNA	1	0	0	0	0	0
metabat.bin.810	RUI538	o__Clostridiales	(UID1212)	172	263	149	9	244	10	0	0	0	96.42	2.99	20	81.47	197	3134348	3.13435	39785	39.785	18	1	2623	27	-	0	0	0	0	0	0
metabat.bin.824	RUI539	f__Lachnospiraceae	(UID1255)	90	354	174	46	304	4	0	0	0	89.13	1.05	25	83.88	219	1912954	1.91295	11680	11.68	17	0	1681	23	-	0	0	0	0	0	0
metabat.bin.828	RUI540	k__Bacteria	(UID2569)	434	278	186	43	230	3	2	0	0	85.41	3.76	33.33	66.61	63	2383262	2.38326	60549	60.549	18	1	1984	9	5S ribosomal RNA	1	0	0	0	0	0
metabat.bin.83	RUI541	o__Bacteroidales	(UID2657)	160	492	269	41	441	10	0	0	0	93.62	2.66	0	80.32	161	3213139	3.21314	37278	37.278	19	1	2559	8	5S ribosomal RNA	1	0	0	0	0	0
metabat.bin.830	RUI542	k__Bacteria	(UID203)	5449	103	57	46	56	0	1	0	0	79.79	3.51	100	62.24	234	2230488	2.23049	15915	15.915	16	1	2002	23	-	0	0	0	0	0	0
metabat.bin.831	RUI543	k__Bacteria	(UID203)	5449	103	57	48	54	1	0	0	0	83.04	1.75	0	74.29	272	3296276	3.29628	22157	22.157	18	1	2718	37	-	0	0	0	0	0	0
metabat.bin.833	RUI544	k__Bacteria	(UID2569)	434	278	186	68	197	13	0	0	0	86.09	5.91	23.08	56.54	325	2912665	2.91267	12500	12.5	19	1	2455	17	-	0	0	0	0	0	0
metabat.bin.834	RUI545	f__Lachnospiraceae	(UID1286)	57	420	207	79	336	5	0	0	0	86.86	1.42	100	79.76	172	2008720	2.00872	17343	17.343	11	0	1772	19	-	0	0	0	0	0	0
metabat.bin.837	RUI546	k__Bacteria	(UID2569)	434	278	186	49	211	18	0	0	0	85.47	5.91	83.33	55.92	285	2669611	2.66961	13300	13.3	18	0	2200	11	-	0	0	0	0	0	0
metabat.bin.84	RUI547	p__Bacteroidetes	(UID2605)	350	316	210	65	229	20	2	0	0	85.93	9.05	19.23	40.68	231	2254361	2.25436	14587	14.587	13	0	1922	8	5S ribosomal RNA	1	0	0	0	0	0
metabat.bin.847	RUI548	f__Lachnospiraceae	(UID1255)	90	354	174	25	315	14	0	0	0	93.7	2.8	0	79.7	202	2614628	2.61463	27726	27.726	17	1	2470	19	-	0	0	0	0	0	0
metabat.bin.861	RUI549	k__Bacteria	(UID2569)	434	278	186	25	245	8	0	0	0	89.21	1.18	87.5	83.31	174	2715622	2.71562	23968	23.968	18	1	2332	10	5S ribosomal RNA (partial), 5S ribosomal RNA (partial)	0	0	0	2	0	0
metabat.bin.862	RUI550	k__Bacteria	(UID2372)	131	176	105	54	117	5	0	0	0	81.76	3.65	40	63.51	285	1948832	1.94883	8795	8.795	12	1	2017	24	-	0	0	0	0	0	0
metabat.bin.863	RUI551	k__Bacteria	(UID2569)	434	278	186	65	203	10	0	0	0	76.85	4.48	50	54.45	228	1855482	1.85548	10580	10.58	17	1	1592	13	-	0	0	0	0	0	0
metabat.bin.866	RUI552	c__Clostridia	(UID1118)	387	223	124	48	154	9	10	2	0	81.38	6.65	41.18	48.13	292	2446990	2.44699	12959	12.959	16	1	2089	26	-	0	0	0	0	0	0
metabat.bin.868	RUI553	c__Clostridia	(UID1118)	387	223	124	18	182	21	2	0	0	94.32	8.78	44.44	50.42	139	2444384	2.44438	36140	36.14	15	0	2248	28	5S ribosomal RNA , 5S ribosomal RNA , 5S ribosomal RNA	3	0	0	0	0	0
metabat.bin.872	RUI554	f__Spirochaetaceae	(UID2535)	33	249	143	62	184	2	1	0	0	85.66	2.8	60	71.66	230	2267178	2.26718	14534	14.534	15	1	1885	5	5S ribosomal RNA	1	0	0	0	0	0
metabat.bin.876	RUI555	k__Bacteria	(UID2328)	3167	126	75	9	114	3	0	0	0	89.33	2.67	0	75.98	295	1582297	1.5823	6669	6.669	16	0	1427	24	5S ribosomal RNA (partial), 5S ribosomal RNA	1	0	0	1	0	0
metabat.bin.878	RUI556	o__Clostridiales	(UID1120)	304	249	142	25	214	8	2	0	0	87.56	5.28	14.29	61.16	187	2115864	2.11586	18374	18.374	19	0	2006	33	16S ribosomal RNA (partial), 5S ribosomal RNA , 5S ribosomal RNA	2	0	0	0	1	0
metabat.bin.880	RUI557	k__Bacteria	(UID2329)	174	149	89	48	94	7	0	0	0	88.81	7.87	42.86	49.46	114	1046388	1.04639	12490	12.49	19	0	947	14	-	0	0	0	0	0	0
metabat.bin.895	RUI558	o__Clostridiales	(UID1212)	172	263	149	23	233	7	0	0	0	96.85	2.28	57.14	85.45	283	3393177	3.39318	17442	17.442	19	1	2947	22	5S ribosomal RNA , 5S ribosomal RNA , 5S ribosomal RNA	3	0	0	0	0	0
metabat.bin.896	RUI559	f__Lachnospiraceae	(UID1295)	33	543	238	60	456	25	2	0	0	91.1	5.46	38.71	63.8	449	3768356	3.76836	12557	12.557	17	0	3056	46	-	0	0	0	0	0	0
metabat.bin.898	RUI560	f__Spirochaetaceae	(UID2535)	33	249	143	31	205	13	0	0	0	97.83	9.09	38.46	52.38	134	3146986	3.14699	36535	36.535	19	1	2644	8	5S ribosomal RNA , 5S ribosomal RNA	2	0	0	0	0	0
metabat.bin.899	RUI561	k__Bacteria	(UID2569)	434	278	186	52	226	0	0	0	0	83.15	0	0	83.15	197	1977712	1.97771	14017	14.017	17	1	1690	12	5S ribosomal RNA , 5S ribosomal RNA , 5S ribosomal RNA	3	0	0	0	0	0
metabat.bin.90	RUI562	f__Lachnospiraceae	(UID1286)	57	420	207	77	333	8	2	0	0	82.17	3.72	28.57	63.57	288	2491601	2.4916	11461	11.461	18	1	2097	26	-	0	0	0	0	0	0
metabat.bin.901	RUI563	f__Lachnospiraceae	(UID1286)	57	420	207	19	396	5	0	0	0	94.93	1.56	40	87.13	145	2859370	2.85937	32766	32.766	15	0	2420	34	-	0	0	0	0	0	0
metabat.bin.905	RUI564	k__Bacteria	(UID2329)	174	149	89	32	114	2	0	1	0	88.86	4.87	12.5	64.51	72	1330527	1.33053	44494	44.494	20	0	1193	19	23S ribosomal RNA (partial), 5S ribosomal RNA (partial)	0	0	0	1	0	1
metabat.bin.910	RUI565	p__Bacteroidetes	(UID2605)	350	316	210	62	243	11	0	0	0	76.19	1.19	36.36	70.24	152	1431507	1.43151	11778	11.778	13	1	1213	4	23S ribosomal RNA (partial), 5S ribosomal RNA (partial)	0	0	0	1	0	1
metabat.bin.914	RUI566	o__Bacteroidales	(UID2716)	92	487	270	110	367	10	0	0	0	80.34	1.71	20	71.79	146	2532883	2.53288	28447	28.447	16	1	1907	6	5S ribosomal RNA , 5S ribosomal RNA (partial)	1	0	0	1	0	0
metabat.bin.915	RUI567	k__Bacteria	(UID2495)	2993	147	91	25	114	7	1	0	0	84.55	7.14	10	48.85	82	823953	0.823953	15301	15.301	19	0	845	3	-	0	0	0	0	0	0
metabat.bin.918	RUI568	o__Clostridiales	(UID1212)	172	263	149	25	233	5	0	0	0	91.61	2.01	60	81.56	246	2248703	2.2487	13781	13.781	15	1	1966	14	-	0	0	0	0	0	0
metabat.bin.920	RUI569	o__Bacteroidales	(UID2657)	160	492	269	100	377	15	0	0	0	87.61	2.89	46.67	73.16	235	3155575	3.15557	18707	18.707	17	0	2329	10	5S ribosomal RNA , 5S ribosomal RNA	2	0	0	0	0	0
metabat.bin.922	RUI570	f__Lachnospiraceae	(UID1255)	90	354	174	28	318	8	0	0	0	92.89	1.63	87.5	84.74	288	2638738	2.63874	15570	15.57	19	1	2152	12	-	0	0	0	0	0	0
metabat.bin.924	RUI571	o__Clostridiales	(UID1212)	172	263	149	15	242	6	0	0	0	92.39	1.91	50	82.84	253	1785325	1.78533	8680	8.68	12	1	1604	22	5S ribosomal RNA	1	0	0	0	0	0
metabat.bin.928	RUI572	o__Clostridiales	(UID1375)	50	332	124	44	280	8	0	0	0	81.03	3.92	0	61.43	599	2678309	2.67831	5012	5.012	19	0	2397	61	5S ribosomal RNA , 5S ribosomal RNA , 5S ribosomal RNA , 5S ribosomal RNA , 16S ribosomal RNA (partial), 23S ribosomal RNA (partial)	4	0	0	0	1	1
metabat.bin.937	RUI573	f__Lachnospiraceae	(UID1286)	57	420	207	70	324	26	0	0	0	89.68	3.17	61.54	73.83	256	2575687	2.57569	18531	18.531	18	1	2294	21	-	0	0	0	0	0	0
metabat.bin.939	RUI574	f__Lachnospiraceae	(UID1286)	57	420	207	47	356	17	0	0	0	87.83	4.57	64.71	64.98	318	3216399	3.2164	13769	13.769	16	1	2550	20	5S ribosomal RNA , 23S ribosomal RNA (partial)	1	0	0	0	0	1
metabat.bin.940	RUI575	k__Bacteria	(UID1453)	901	171	117	31	132	8	0	0	0	82.52	2.94	75	67.82	25	1792717	1.79272	109795	109.795	20	1	1609	9	5S ribosomal RNA	1	0	0	0	0	0
metabat.bin.942	RUI576	f__Lachnospiraceae	(UID1255)	90	354	174	26	324	4	0	0	0	92.92	1.72	0	84.32	79	2283884	2.28388	52272	52.272	17	1	1926	31	16S ribosomal RNA (partial)	0	0	0	0	1	0
metabat.bin.946	RUI577	o__Clostridiales	(UID1120)	304	250	143	47	198	4	1	0	0	81.67	2.39	0	69.72	380	3785022	3.78502	17119	17.119	19	1	3390	26	5S ribosomal RNA , 5S ribosomal RNA (partial), 5S ribosomal RNA , 5S ribosomal RNA , 5S ribosomal RNA (partial)	3	0	0	2	0	0
metabat.bin.947	RUI578	o__Clostridiales	(UID1212)	172	263	149	46	205	11	1	0	0	92.05	6.16	35.71	61.25	391	3104891	3.10489	11499	11.499	16	1	2700	21	5S ribosomal RNA (partial), 5S ribosomal RNA (partial)	0	0	0	2	0	0
metabat.bin.95	RUI579	o__Bacteroidales	(UID2716)	92	487	270	37	411	37	2	0	0	95.49	7.48	32.56	58.09	140	4298276	4.29828	49307	49.307	17	1	3195	9	5S ribosomal RNA , 5S ribosomal RNA (partial)	1	0	0	1	0	0
metabat.bin.959	RUI580	o__Lactobacillales	(UID374)	471	350	191	3	347	0	0	0	0	98.43	0	0	98.43	107	2056102	2.0561	43597	43.597	11	1	2055	40	5S ribosomal RNA	1	0	0	0	0	0
metabat.bin.961	RUI581	k__Bacteria	(UID2569)	434	278	186	7	263	8	0	0	0	96.94	1.9	0	87.44	64	2741951	2.74195	90097	90.097	19	1	2208	9	5S ribosomal RNA (partial), 5S ribosomal RNA (partial)	0	0	0	2	0	0
metabat.bin.965	RUI582	c__Epsilonproteobacteria	(UID3065)	111	445	271	10	431	4	0	0	0	97.08	0.5	0	94.58	226	1718639	1.71864	10138	10.138	17	1	1644	7	16S ribosomal RNA (partial)	0	0	0	0	1	0
metabat.bin.974	RUI583	f__Lachnospiraceae	(UID1286)	57	420	207	45	347	28	0	0	0	84.87	5.7	60.71	56.37	370	2348691	2.34869	9376	9.376	16	1	2053	25	-	0	0	0	0	0	0
metabat.bin.976	RUI584	o__Clostridiales	(UID1212)	172	263	149	57	199	7	0	0	0	79.69	3.32	57.14	63.09	280	1749781	1.74978	7554	7.554	18	0	1626	15	5S ribosomal RNA , 5S ribosomal RNA	2	0	0	0	0	0
metabat.bin.98	RUI585	f__Spirochaetaceae	(UID2535)	33	249	143	48	191	9	1	0	0	89.36	6.34	58.33	57.66	329	2913577	2.91358	13660	13.66	19	1	2400	9	5S ribosomal RNA	1	0	0	0	0	0
metabat.bin.983	RUI586	k__Bacteria	(UID2372)	131	176	105	4	157	15	0	0	0	97.46	6.33	6.67	65.81	241	2797622	2.79762	19500	19.5	19	1	2733	39	16S ribosomal RNA (partial), 5S ribosomal RNA (partial)	0	0	0	1	1	0
metabat.bin.985	RUI587	f__Spirochaetaceae	(UID2535)	33	249	143	76	152	17	2	1	1	78.37	8.57	89.74	35.52	204	2364759	2.36476	19137	19.137	19	1	2052	7	5S ribosomal RNA , 5S ribosomal RNA , 5S ribosomal RNA	3	0	0	0	0	0
metabat.bin.986	RUI588	k__Bacteria	(UID203)	5449	103	57	1	87	6	9	0	0	98.25	5.98	30.3	68.35	101	2096331	2.09633	38918	38.918	12	1	1897	27	-	0	0	0	0	0	0
metabat.bin.987	RUI589	c__Clostridia	(UID1085)	35	420	196	48	370	2	0	0	0	86.03	0.77	0	82.18	44	1920481	1.92048	84160	84.16	20	0	1768	33	5S ribosomal RNA , 5S ribosomal RNA	2	0	0	0	0	0
metabat.bin.989	RUI590	f__Lachnospiraceae	(UID1286)	57	420	207	14	392	14	0	0	0	97.15	2.52	0	84.55	102	2840339	2.84034	55543	55.543	15	1	2427	20	-	0	0	0	0	0	0
metabat.bin.991	RUI591	k__Bacteria	(UID203)	5449	104	58	53	49	2	0	0	0	76.72	3.45	0	59.47	415	3826004	3.826	11296	11.296	14	1	2874	13	5S ribosomal RNA	1	0	0	0	0	0
