# Supplementary material for: Functional and phylogenetic analyses of camel rumen microbiota associated with different lignocellulosic substrates
Source: NPJ Biofilms Microbiomes. 2022 Jun 8;8:46. doi: 10.1038/s41522-022-00309-9 (PMC9177762; doi:10.1038/s41522-022-00309-9)
Supplement: Supplementary file 3 — Supplementary Data 2 [file 41522_2022_309_MOESM3_ESM.xlsx]

## Sheet: Supplementary Data 2
Supplementary Data 2: The details of taxonomies inferred for each RUI. The table reports taxonomic classification of the RUIs according to the Genome Taxonomy Database (GTDB) using GTDB-Tk. It also presents the percentage of nucleotide and amino acid identities for each RUI with the closest relative in the database.
user_genome	RUI.No	domain	phylum	class	order	family	genus	species	fastani_reference	fastani_reference_radius	fastani_taxonomy	fastani_ani	fastani_af	closest_placement_reference	closest_placement_taxonomy	closest_placement_ani	closest_placement_af	pplacer_taxonomy	classification_method	note	other_related_references(genome_id,species_name,radius,ANI,AF)	aa_percent	translation_table	red_value	warnings
metabat.bin.154	RUI180	d__Bacteria	p__Actinobacteriota	c__Coriobacteriia	o__Coriobacteriales	f__Atopobiaceae	g__Olsenella_B	s__	N/A	N/A	N/A	N/A	N/A	N/A	N/A	N/A	N/A	d__Bacteria;p__Actinobacteriota;c__Coriobacteriia;o__Coriobacteriales;f__Atopobiaceae;g__Olsenella_B;s__	Placement	taxonomic classification fully defined by topology	GCF_900119625.1, s__Olsenella_B sp900119625, 95.0, 90.42, 0.78; GCF_900111695.1, s__Olsenella_B sp900111695, 95.0, 90.33, 0.81; GCF_001494635.1, s__Olsenella_B scatoligenes, 95.0, 88.37, 0.75; GCF_000752675.2, s__Olsenella_B sp000752675, 95.0, 88.33, 0.79; GCA_900315375.1, s__Olsenella_B sp900315375, 95.0, 80.4, 0.42	94.13	11	0.983286	N/A
metabat.bin.1863	RUI268	d__Bacteria	p__Actinobacteriota	c__Coriobacteriia	o__Coriobacteriales	f__Atopobiaceae	g__Lancefieldella	s__Lancefieldella rimae	GCF_000174015.1	95	d__Bacteria;p__Actinobacteriota;c__Coriobacteriia;o__Coriobacteriales;f__Atopobiaceae;g__Lancefieldella;s__Lancefieldella rimae	95.27	0.9	GCF_000174015.1	d__Bacteria;p__Actinobacteriota;c__Coriobacteriia;o__Coriobacteriales;f__Atopobiaceae;g__Lancefieldella;s__Lancefieldella rimae	95.27	0.9	d__Bacteria;p__Actinobacteriota;c__Coriobacteriia;o__Coriobacteriales;f__Atopobiaceae;g__Lancefieldella;s__	ANI/Placement	topological placement and ANI have congruent species assignments	GCF_000411555.1, s__Lancefieldella sp000411555, 95.0, 82.44, 0.56; GCF_000024225.1, s__Lancefieldella parvula, 95.0, 79.98, 0.22; GCF_000564995.1, s__Lancefieldella sp000564995, 95.0, 79.52, 0.23	96.01	11	N/A	N/A
metabat.bin.1908	RUI283	d__Bacteria	p__Actinobacteriota	c__Coriobacteriia	o__Coriobacteriales	f__Eggerthellaceae	g__Denitrobacterium	s__Denitrobacterium detoxificans	GCF_001643775.1	95	d__Bacteria;p__Actinobacteriota;c__Coriobacteriia;o__Coriobacteriales;f__Eggerthellaceae;g__Denitrobacterium;s__Denitrobacterium detoxificans	95.22	0.91	GCF_001643775.1	d__Bacteria;p__Actinobacteriota;c__Coriobacteriia;o__Coriobacteriales;f__Eggerthellaceae;g__Denitrobacterium;s__Denitrobacterium detoxificans	95.22	0.91	d__Bacteria;p__Actinobacteriota;c__Coriobacteriia;o__Coriobacteriales;f__Eggerthellaceae;g__;s__	ANI/Placement	topological placement and ANI have congruent species assignments	N/A	85.75	11	N/A	N/A
metabat.bin.256	RUI371	d__Bacteria	p__Actinobacteriota	c__Coriobacteriia	o__Coriobacteriales	f__	g__	s__	N/A	N/A	N/A	N/A	N/A	N/A	N/A	N/A	N/A	d__Bacteria;p__Actinobacteriota;c__Coriobacteriia;o__Coriobacteriales;f__;g__;s__	Placement	taxonomic novelty determined using RED	N/A	90.93	11	0.714782	N/A
metabat.bin.79	RUI530	d__Bacteria	p__Actinobacteriota	c__Coriobacteriia	o__Coriobacteriales	f__Atopobiaceae	g__RUG721	s__RUG721 sp900321745	GCA_900321745.1	95	d__Bacteria;p__Actinobacteriota;c__Coriobacteriia;o__Coriobacteriales;f__Atopobiaceae;g__RUG721;s__RUG721 sp900321745	95.61	0.69	GCA_900321745.1	d__Bacteria;p__Actinobacteriota;c__Coriobacteriia;o__Coriobacteriales;f__Atopobiaceae;g__RUG721;s__RUG721 sp900321745	95.61	0.69	d__Bacteria;p__Actinobacteriota;c__Coriobacteriia;o__Coriobacteriales;f__Atopobiaceae;g__;s__	ANI/Placement	topological placement and ANI have congruent species assignments	N/A	81.71	11	N/A	Genome has more than 11.7% of markers with multiple hits
metabat.bin.1004	RUI002	d__Bacteria	p__Bacteroidota	c__Bacteroidia	o__Bacteroidales	f__Bacteroidaceae	g__UBA4372	s__	N/A	N/A	N/A	N/A	N/A	GCA_900316355.1	d__Bacteria;p__Bacteroidota;c__Bacteroidia;o__Bacteroidales;f__Bacteroidaceae;g__UBA4372;s__UBA4372 sp900316355	78.94	0.28	d__Bacteria;p__Bacteroidota;c__Bacteroidia;o__Bacteroidales;f__Bacteroidaceae;g__UBA4372;s__	Placement	taxonomic classification fully defined by topology	GCA_900318115.1, s__UBA4372 sp900318115, 95.0, 78.2, 0.29	76.43	11	0.970087	N/A
metabat.bin.1022	RUI007	d__Bacteria	p__Bacteroidota	c__Bacteroidia	o__Bacteroidales	f__UBA932	g__RC9	s__	N/A	N/A	N/A	N/A	N/A	N/A	N/A	N/A	N/A	d__Bacteria;p__Bacteroidota;c__Bacteroidia;o__Bacteroidales;f__UBA932;g__RC9;s__	Placement	taxonomic classification fully defined by topology	N/A	83.35	11	0.932626	N/A
metabat.bin.1028	RUI010	d__Bacteria	p__Bacteroidota	c__Bacteroidia	o__Bacteroidales	f__F082	g__F082	s__	N/A	N/A	N/A	N/A	N/A	N/A	N/A	N/A	N/A	d__Bacteria;p__Bacteroidota;c__Bacteroidia;o__Bacteroidales;f__F082;g__F082;s__	Placement	taxonomic classification fully defined by topology	GCA_001543395.1, s__F082 sp001543395, 95.0, 80.06, 0.31; GCA_900318265.1, s__F082 sp900318265, 95.0, 79.51, 0.41; GCA_900318085.1, s__F082 sp900318085, 95.0, 79.23, 0.41; GCA_900317155.1, s__F082 sp900317155, 95.0, 79.08, 0.35; GCA_900317055.1, s__F082 sp900317055, 95.0, 79.07, 0.37; GCA_002396205.1, s__F082 sp002396205, 95.0, 78.8, 0.37; GCA_900318465.1, s__F082 sp900318465, 95.0, 78.52, 0.33; G…	66.21	11	0.924862	N/A
metabat.bin.1074	RUI016	d__Bacteria	p__Bacteroidota	c__Bacteroidia	o__Bacteroidales	f__UBA932	g__RC9	s__	N/A	N/A	N/A	N/A	N/A	N/A	N/A	N/A	N/A	d__Bacteria;p__Bacteroidota;c__Bacteroidia;o__Bacteroidales;f__UBA932;g__RC9;s__	Placement	taxonomic classification fully defined by topology	GCA_900318445.1, s__RC9 sp900318445, 95.0, 78.63, 0.24; GCA_900317845.1, s__RC9 sp900317845, 95.0, 78.57, 0.25; GCA_900321655.1, s__RC9 sp900321655, 95.0, 78.57, 0.25; GCA_900316955.1, s__RC9 sp900316955, 95.0, 78.5, 0.29; GCA_900316525.1, s__RC9 sp900316525, 95.0, 78.45, 0.31; GCA_002373715.1, s__RC9 sp002373715, 95.0, 78.45, 0.24; GCA_900316245.1, s__RC9 sp900316245, 95.0, 78.37, 0.28; GCA_9003…	73.53	11	0.971171	N/A
metabat.bin.1099	RUI023	d__Bacteria	p__Bacteroidota	c__Bacteroidia	o__Bacteroidales	f__F082	g__F082	s__	N/A	N/A	N/A	N/A	N/A	GCA_002311655.1	d__Bacteria;p__Bacteroidota;c__Bacteroidia;o__Bacteroidales;f__F082;g__F082;s__F082 sp002311655	84.15	0.66	d__Bacteria;p__Bacteroidota;c__Bacteroidia;o__Bacteroidales;f__F082;g__F082;s__	Placement	taxonomic classification fully defined by topology	GCA_900315175.1, s__F082 sp900315175, 95.0, 83.59, 0.69; GCA_001603665.1, s__F082 sp001603665, 95.0, 82.68, 0.71	91.92	11	0.991407	N/A
metabat.bin.1101	RUI025	d__Bacteria	p__Bacteroidota	c__Bacteroidia	o__Bacteroidales	f__F082	g__F082	s__	N/A	N/A	N/A	N/A	N/A	GCA_900318465.1	d__Bacteria;p__Bacteroidota;c__Bacteroidia;o__Bacteroidales;f__F082;g__F082;s__F082 sp900318465	81.19	0.54	d__Bacteria;p__Bacteroidota;c__Bacteroidia;o__Bacteroidales;f__F082;g__F082;s__	Placement	taxonomic classification fully defined by topology	GCA_900318265.1, s__F082 sp900318265, 95.0, 80.73, 0.42; GCA_001543395.1, s__F082 sp001543395, 95.0, 80.62, 0.41; GCA_900317055.1, s__F082 sp900317055, 95.0, 80.51, 0.45; GCA_900317155.1, s__F082 sp900317155, 95.0, 80.31, 0.46; GCA_900318085.1, s__F082 sp900318085, 95.0, 80.3, 0.46; GCA_002396205.1, s__F082 sp002396205, 95.0, 80.18, 0.43; GCA_900321315.1, s__F082 sp900321315, 95.0, 79.8, 0.39; GC…	67.78	11	0.983882	N/A
metabat.bin.1109	RUI028	d__Bacteria	p__Bacteroidota	c__Bacteroidia	o__Bacteroidales	f__Paludibacteraceae	g__RF16	s__	N/A	N/A	N/A	N/A	N/A	GCA_002308195.1	d__Bacteria;p__Bacteroidota;c__Bacteroidia;o__Bacteroidales;f__Paludibacteraceae;g__RF16;s__RF16 sp002308195	76.87	0.18	d__Bacteria;p__Bacteroidota;c__Bacteroidia;o__Bacteroidales;f__Paludibacteraceae;g__RF16;s__	Placement	taxonomic classification fully defined by topology	GCA_900321605.1, s__RF16 sp900321605, 95.0, 78.5, 0.24; GCA_002354055.1, s__RF16 sp002354055, 95.0, 78.17, 0.26; GCA_002373505.1, s__RF16 sp002373505, 95.0, 78.1, 0.23; GCA_900319035.1, s__RF16 sp900319035, 95.0, 78.02, 0.24; GCA_002392745.1, s__RF16 sp002392745, 95.0, 78.0, 0.23; GCA_900316845.1, s__RF16 sp900316845, 95.0, 77.91, 0.25; GCA_900319005.1, s__RF16 sp900319005, 95.0, 77.9, 0.18; GCA_…	83.23	11	0.972523	N/A
metabat.bin.111	RUI029	d__Bacteria	p__Bacteroidota	c__Bacteroidia	o__Bacteroidales	f__Bacteroidaceae	g__UBA4334	s__	N/A	N/A	N/A	N/A	N/A	GCA_900316505.1	d__Bacteria;p__Bacteroidota;c__Bacteroidia;o__Bacteroidales;f__Bacteroidaceae;g__UBA4334;s__UBA4334 sp900316505	94.42	0.81	d__Bacteria;p__Bacteroidota;c__Bacteroidia;o__Bacteroidales;f__Bacteroidaceae;g__UBA4334;s__	Placement	taxonomic classification fully defined by topology	GCA_900316975.1, s__UBA4334 sp900316975, 95.0, 84.39, 0.64; GCA_002393555.1, s__UBA4334 sp002393555, 95.0, 81.05, 0.41; GCA_900318775.1, s__UBA4334 sp900318775, 95.0, 80.57, 0.41; GCA_002363115.1, s__UBA4334 sp002363115, 95.0, 78.34, 0.3	95.77	11	0.997732	N/A
metabat.bin.1128	RUI035	d__Bacteria	p__Bacteroidota	c__Bacteroidia	o__Bacteroidales	f__P3	g__UBA1217	s__	N/A	N/A	N/A	N/A	N/A	GCA_900316965.1	d__Bacteria;p__Bacteroidota;c__Bacteroidia;o__Bacteroidales;f__P3;g__UBA1217;s__UBA1217 sp900316965	78.3	0.21	d__Bacteria;p__Bacteroidota;c__Bacteroidia;o__Bacteroidales;f__P3;g__UBA1217;s__	Placement	taxonomic classification fully defined by topology	N/A	86.41	11	0.948426	N/A
metabat.bin.113	RUI036	d__Bacteria	p__Bacteroidota	c__Bacteroidia	o__Bacteroidales	f__UBA932	g__RC9	s__	N/A	N/A	N/A	N/A	N/A	N/A	N/A	N/A	N/A	d__Bacteria;p__Bacteroidota;c__Bacteroidia;o__Bacteroidales;f__UBA932;g__RC9;s__	Placement	taxonomic classification fully defined by topology	GCA_900319975.1, s__RC9 sp900319975, 95.0, 85.02, 0.59; GCF_900167895.1, s__RC9 sp900167895, 95.0, 85.0, 0.65; GCA_001602885.1, s__RC9 sp001602885, 95.0, 83.81, 0.62; GCA_900316955.1, s__RC9 sp900316955, 95.0, 78.93, 0.34; GCA_001602865.1, s__RC9 sp001602865, 95.0, 78.84, 0.41; GCA_900316525.1, s__RC9 sp900316525, 95.0, 78.54, 0.37; GCA_900318015.1, s__RC9 sp900318015, 95.0, 78.53, 0.33; GCA_9003…	56.83	11	0.987549	N/A
metabat.bin.1130	RUI037	d__Bacteria	p__Bacteroidota	c__Bacteroidia	o__Bacteroidales	f__Bacteroidaceae	g__Prevotella	s__Prevotella sp002392645	GCA_002392645.1	95	d__Bacteria;p__Bacteroidota;c__Bacteroidia;o__Bacteroidales;f__Bacteroidaceae;g__Prevotella;s__Prevotella sp002392645	96.2	0.73	GCA_002392645.1	d__Bacteria;p__Bacteroidota;c__Bacteroidia;o__Bacteroidales;f__Bacteroidaceae;g__Prevotella;s__Prevotella sp002392645	96.2	0.73	d__Bacteria;p__Bacteroidota;c__Bacteroidia;o__Bacteroidales;f__Bacteroidaceae;g__Prevotella;s__	ANI/Placement	topological placement and ANI have congruent species assignments	GCA_002373375.1, s__Prevotella sp002373375, 95.0, 83.24, 0.43; GCA_002353585.1, s__Prevotella sp002353585, 95.0, 78.27, 0.25	77.84	11	N/A	N/A
metabat.bin.1138	RUI040	d__Bacteria	p__Bacteroidota	c__Bacteroidia	o__Bacteroidales	f__Bacteroidaceae	g__Prevotella	s__	N/A	N/A	N/A	N/A	N/A	N/A	N/A	N/A	N/A	d__Bacteria;p__Bacteroidota;c__Bacteroidia;o__Bacteroidales;f__Bacteroidaceae;g__Prevotella;s__	Placement	taxonomic classification fully defined by topology	GCF_000191065.1, s__Prevotella multiformis, 95.0, 79.55, 0.38; GCF_001262015.1, s__Prevotella fusca, 95.0, 79.5, 0.35; GCF_000613585.1, s__Prevotella denticola, 95.0, 79.47, 0.37; GCF_000467895.1, s__Prevotella sp000467895, 95.0, 79.15, 0.23; GCF_001683355.1, s__Prevotella scopos, 95.0, 78.81, 0.21; GCF_000144405.1, s__Prevotella melaninogenica, 95.0, 78.74, 0.24; GCF_900187995.1, s__Prevotella j…	81.94	11	0.984535	N/A
metabat.bin.117	RUI051	d__Bacteria	p__Bacteroidota	c__Bacteroidia	o__Bacteroidales	f__WCHB1-69	g__UBA1756	s__	N/A	N/A	N/A	N/A	N/A	GCA_002314795.1	d__Bacteria;p__Bacteroidota;c__Bacteroidia;o__Bacteroidales;f__WCHB1-69;g__UBA1756;s__UBA1756 sp002314795	N/A	N/A	d__Bacteria;p__Bacteroidota;c__Bacteroidia;o__Bacteroidales;f__WCHB1-69;g__UBA1756;s__	Placement	taxonomic classification fully defined by topology	GCA_900321845.1, s__UBA1756 sp900321845, 95.0, 78.06, 0.3	89.98	11	0.940951	N/A
metabat.bin.1180	RUI053	d__Bacteria	p__Bacteroidota	c__Bacteroidia	o__Bacteroidales	f__Bacteroidaceae	g__Prevotella	s__	N/A	N/A	N/A	N/A	N/A	N/A	N/A	N/A	N/A	d__Bacteria;p__Bacteroidota;c__Bacteroidia;o__Bacteroidales;f__Bacteroidaceae;g__Prevotella;s__	Placement	taxonomic classification fully defined by topology	N/A	75.63	11	0.942454	N/A
metabat.bin.1185	RUI054	d__Bacteria	p__Bacteroidota	c__Bacteroidia	o__Bacteroidales	f__Bacteroidaceae	g__UBA1189	s__	N/A	N/A	N/A	N/A	N/A	GCA_002309805.1	d__Bacteria;p__Bacteroidota;c__Bacteroidia;o__Bacteroidales;f__Bacteroidaceae;g__UBA1189;s__UBA1189 sp002309805	84.14	0.61	d__Bacteria;p__Bacteroidota;c__Bacteroidia;o__Bacteroidales;f__Bacteroidaceae;g__;s__	Placement	taxonomic novelty determined using RED	N/A	85.06	11	0.976291	N/A
metabat.bin.1206	RUI066	d__Bacteria	p__Bacteroidota	c__Bacteroidia	o__Bacteroidales	f__UBA932	g__RC9	s__RC9 sp900319685	GCA_900319685.1	95	d__Bacteria;p__Bacteroidota;c__Bacteroidia;o__Bacteroidales;f__UBA932;g__RC9;s__RC9 sp900319685	97.37	0.82	GCA_900319685.1	d__Bacteria;p__Bacteroidota;c__Bacteroidia;o__Bacteroidales;f__UBA932;g__RC9;s__RC9 sp900319685	97.37	0.82	d__Bacteria;p__Bacteroidota;c__Bacteroidia;o__Bacteroidales;f__UBA932;g__RC9;s__	ANI/Placement	topological placement and ANI have congruent species assignments	GCA_900320965.1, s__RC9 sp900320965, 95.0, 78.92, 0.26; GCA_000433355.1, s__RC9 sp000433355, 95.0, 78.84, 0.32; GCA_000431015.1, s__RC9 sp000431015, 95.0, 78.81, 0.32; GCA_900320185.1, s__RC9 sp900320185, 95.0, 78.61, 0.35; GCA_002438845.1, s__RC9 sp002438845, 95.0, 78.39, 0.27; GCA_002439875.1, s__RC9 sp002439875, 95.0, 78.24, 0.27; GCA_002314195.1, s__RC9 sp002314195, 95.0, 78.18, 0.29; GCA_002…	85.04	11	N/A	N/A
metabat.bin.121	RUI067	d__Bacteria	p__Bacteroidota	c__Bacteroidia	o__Bacteroidales	f__Bacteroidaceae	g__Prevotella	s__	N/A	N/A	N/A	N/A	N/A	GCA_900316285.1	d__Bacteria;p__Bacteroidota;c__Bacteroidia;o__Bacteroidales;f__Bacteroidaceae;g__Prevotella;s__Prevotella sp900316285	79.28	0.37	d__Bacteria;p__Bacteroidota;c__Bacteroidia;o__Bacteroidales;f__Bacteroidaceae;g__Prevotella;s__	Placement	taxonomic classification fully defined by topology	N/A	75.52	11	0.97636	N/A
metabat.bin.1250	RUI080	d__Bacteria	p__Bacteroidota	c__Bacteroidia	o__Bacteroidales	f__Bacteroidaceae	g__Prevotella	s__	N/A	N/A	N/A	N/A	N/A	GCA_002392835.1	d__Bacteria;p__Bacteroidota;c__Bacteroidia;o__Bacteroidales;f__Bacteroidaceae;g__Prevotella;s__Prevotella sp002392835	80.57	0.44	d__Bacteria;p__Bacteroidota;c__Bacteroidia;o__Bacteroidales;f__Bacteroidaceae;g__Prevotella;s__	Placement	taxonomic classification fully defined by topology	GCA_900318685.1, s__Prevotella sp900318685, 95.0, 79.82, 0.43; GCA_900318815.1, s__Prevotella sp900318815, 95.0, 79.39, 0.4; GCA_900316475.1, s__Prevotella sp900316475, 95.0, 79.19, 0.33; GCA_900321965.1, s__Prevotella sp900321965, 95.0, 78.89, 0.35; GCA_002372235.1, s__Prevotella sp002372235, 95.0, 78.52, 0.28; GCA_002342665.1, s__Prevotella sp002342665, 95.0, 78.48, 0.28; GCA_002361655.1, s__Pr…	82.26	11	0.984815	N/A
metabat.bin.1260	RUI084	d__Bacteria	p__Bacteroidota	c__Bacteroidia	o__Bacteroidales	f__Bacteroidaceae	g__UBA4372	s__	N/A	N/A	N/A	N/A	N/A	GCA_900318115.1	d__Bacteria;p__Bacteroidota;c__Bacteroidia;o__Bacteroidales;f__Bacteroidaceae;g__UBA4372;s__UBA4372 sp900318115	79.37	0.44	d__Bacteria;p__Bacteroidota;c__Bacteroidia;o__Bacteroidales;f__Bacteroidaceae;g__UBA4372;s__	Placement	taxonomic classification fully defined by topology	GCA_900316355.1, s__UBA4372 sp900316355, 95.0, 78.38, 0.3	60.95	11	0.971054	N/A
metabat.bin.1277	RUI089	d__Bacteria	p__Bacteroidota	c__Bacteroidia	o__Bacteroidales	f__P3	g__UBA1217	s__	N/A	N/A	N/A	N/A	N/A	GCA_900316965.1	d__Bacteria;p__Bacteroidota;c__Bacteroidia;o__Bacteroidales;f__P3;g__UBA1217;s__UBA1217 sp900316965	84.13	0.67	d__Bacteria;p__Bacteroidota;c__Bacteroidia;o__Bacteroidales;f__P3;g__UBA1217;s__	Placement	taxonomic classification fully defined by topology	GCA_002371315.1, s__UBA1217 sp002371315, 95.0, 77.87, 0.22; GCA_002309335.1, s__UBA1217 sp002309335, 95.0, 77.71, 0.2	87.04	11	0.984693	N/A
metabat.bin.129	RUI095	d__Bacteria	p__Bacteroidota	c__Bacteroidia	o__Bacteroidales	f__WCHB1-69	g__UBA1195	s__UBA1195 sp002309855	GCA_002309855.1	95	d__Bacteria;p__Bacteroidota;c__Bacteroidia;o__Bacteroidales;f__WCHB1-69;g__UBA1195;s__UBA1195 sp002309855	96.52	0.79	GCA_002309855.1	d__Bacteria;p__Bacteroidota;c__Bacteroidia;o__Bacteroidales;f__WCHB1-69;g__UBA1195;s__UBA1195 sp002309855	96.52	0.79	d__Bacteria;p__Bacteroidota;c__Bacteroidia;o__Bacteroidales;f__WCHB1-69;g__UBA1195;s__	ANI/Placement	topological placement and ANI have congruent species assignments	GCA_002308135.1, s__UBA1195 sp002308135, 95.0, 78.02, 0.25	63.75	11	N/A	N/A
metabat.bin.1297	RUI098	d__Bacteria	p__Bacteroidota	c__Bacteroidia	o__Bacteroidales	f__Bacteroidaceae	g__Prevotella	s__	N/A	N/A	N/A	N/A	N/A	GCA_900318685.1	d__Bacteria;p__Bacteroidota;c__Bacteroidia;o__Bacteroidales;f__Bacteroidaceae;g__Prevotella;s__Prevotella sp900318685	79.39	0.48	d__Bacteria;p__Bacteroidota;c__Bacteroidia;o__Bacteroidales;f__Bacteroidaceae;g__Prevotella;s__	Placement	taxonomic classification fully defined by topology	GCA_002392835.1, s__Prevotella sp002392835, 95.0, 81.11, 0.47; GCA_900318815.1, s__Prevotella sp900318815, 95.0, 79.14, 0.42; GCA_900316475.1, s__Prevotella sp900316475, 95.0, 78.67, 0.35; GCA_002361655.1, s__Prevotella sp002361655, 95.0, 78.63, 0.34; GCA_002372235.1, s__Prevotella sp002372235, 95.0, 78.6, 0.31; GCA_900321965.1, s__Prevotella sp900321965, 95.0, 78.48, 0.29; GCA_002342665.1, s__Pr…	77.18	11	0.98562	N/A
metabat.bin.1340	RUI112	d__Bacteria	p__Bacteroidota	c__Bacteroidia	o__Bacteroidales	f__Bacteroidaceae	g__Prevotella	s__Prevotella sp900319715	GCA_900319715.1	95	d__Bacteria;p__Bacteroidota;c__Bacteroidia;o__Bacteroidales;f__Bacteroidaceae;g__Prevotella;s__Prevotella sp900319715	97.06	0.71	GCA_900319715.1	d__Bacteria;p__Bacteroidota;c__Bacteroidia;o__Bacteroidales;f__Bacteroidaceae;g__Prevotella;s__Prevotella sp900319715	97.06	0.71	d__Bacteria;p__Bacteroidota;c__Bacteroidia;o__Bacteroidales;f__Bacteroidaceae;g__Prevotella;s__	ANI/Placement	topological placement and ANI have congruent species assignments	GCA_900316445.1, s__Prevotella sp900316445, 95.0, 83.8, 0.64; GCA_900314995.1, s__Prevotella sp900314995, 95.0, 79.87, 0.41; GCF_900110085.1, s__Prevotella sp900110085, 95.0, 79.72, 0.41; GCA_002379425.1, s__Prevotella sp002379425, 95.0, 79.71, 0.44; GCA_900315525.1, s__Prevotella sp900315525, 95.0, 79.45, 0.38; GCA_002342665.1, s__Prevotella sp002342665, 95.0, 79.42, 0.39; GCA_900319305.1, s__Pr…	70.5	11	N/A	N/A
metabat.bin.1341	RUI113	d__Bacteria	p__Bacteroidota	c__Bacteroidia	o__Bacteroidales	f__UBA932	g__RC9	s__	N/A	N/A	N/A	N/A	N/A	GCF_900167925.1	d__Bacteria;p__Bacteroidota;c__Bacteroidia;o__Bacteroidales;f__UBA932;g__RC9;s__RC9 sp900167925	87.2	0.75	d__Bacteria;p__Bacteroidota;c__Bacteroidia;o__Bacteroidales;f__UBA932;g__RC9;s__	Placement	taxonomic classification fully defined by topology	N/A	68.55	11	0.991035	N/A
metabat.bin.1345	RUI114	d__Bacteria	p__Bacteroidota	c__Bacteroidia	o__Bacteroidales	f__UBA932	g__RC9	s__RC9 sp900320385	GCA_900320385.1	95	d__Bacteria;p__Bacteroidota;c__Bacteroidia;o__Bacteroidales;f__UBA932;g__RC9;s__RC9 sp900320385	97.64	0.8	GCA_900320385.1	d__Bacteria;p__Bacteroidota;c__Bacteroidia;o__Bacteroidales;f__UBA932;g__RC9;s__RC9 sp900320385	97.64	0.8	d__Bacteria;p__Bacteroidota;c__Bacteroidia;o__Bacteroidales;f__UBA932;g__RC9;s__	ANI/Placement	topological placement and ANI have congruent species assignments	GCF_900167895.1, s__RC9 sp900167895, 95.0, 77.61, 0.26; GCA_900316525.1, s__RC9 sp900316525, 95.0, 77.3, 0.11; GCA_900316955.1, s__RC9 sp900316955, 95.0, 76.92, 0.24	82.24	11	N/A	N/A
metabat.bin.1371	RUI122	d__Bacteria	p__Bacteroidota	c__Bacteroidia	o__Bacteroidales	f__Bacteroidaceae	g__Prevotella	s__	N/A	N/A	N/A	N/A	N/A	GCF_000621725.1	d__Bacteria;p__Bacteroidota;c__Bacteroidia;o__Bacteroidales;f__Bacteroidaceae;g__Prevotella;s__Prevotella brevis	92.21	0.85	d__Bacteria;p__Bacteroidota;c__Bacteroidia;o__Bacteroidales;f__Bacteroidaceae;g__Prevotella;s__	Placement	taxonomic classification fully defined by topology	GCF_900100635.1, s__Prevotella sp900100635, 95.0, 79.67, 0.31; GCF_000619825.1, s__Prevotella sp000619825, 95.0, 78.95, 0.24; GCF_000025925.1, s__Prevotella ruminicola, 95.0, 78.84, 0.22; GCF_000687715.1, s__Prevotella ruminicola_B, 95.0, 78.79, 0.22; GCF_900107775.1, s__Prevotella ruminicola_C, 95.0, 78.74, 0.22; GCF_900142525.1, s__Prevotella ruminicola_A, 95.0, 78.63, 0.22; GCF_000702825.1, s_…	64.46	11	0.998791	N/A
metabat.bin.1373	RUI123	d__Bacteria	p__Bacteroidota	c__Bacteroidia	o__Bacteroidales	f__Paludibacteraceae	g__UBA1723	s__UBA1723 sp002371265	GCA_002371265.1	95	d__Bacteria;p__Bacteroidota;c__Bacteroidia;o__Bacteroidales;f__Paludibacteraceae;g__UBA1723;s__UBA1723 sp002371265	95.11	0.85	GCA_002371265.1	d__Bacteria;p__Bacteroidota;c__Bacteroidia;o__Bacteroidales;f__Paludibacteraceae;g__UBA1723;s__UBA1723 sp002371265	95.11	0.85	d__Bacteria;p__Bacteroidota;c__Bacteroidia;o__Bacteroidales;f__Paludibacteraceae;g__UBA1723;s__	ANI/Placement	topological placement and ANI have congruent species assignments	GCA_002392915.1, s__UBA1723 sp002392915, 95.0, 93.77, 0.81; GCA_002317115.1, s__UBA1723 sp002317115, 95.0, 81.68, 0.54	86.79	11	N/A	N/A
metabat.bin.1385	RUI127	d__Bacteria	p__Bacteroidota	c__Bacteroidia	o__Bacteroidales	f__Bacteroidaceae	g__Prevotella	s__	N/A	N/A	N/A	N/A	N/A	N/A	N/A	N/A	N/A	d__Bacteria;p__Bacteroidota;c__Bacteroidia;o__Bacteroidales;f__Bacteroidaceae;g__Prevotella;s__	Placement	taxonomic classification fully defined by topology	GCA_900320255.1, s__Prevotella sp900320255, 95.0, 80.2, 0.54; GCA_002393705.1, s__Prevotella sp002393705, 95.0, 79.91, 0.44; GCA_900314985.1, s__Prevotella sp900314985, 95.0, 78.41, 0.32; GCA_900320045.1, s__Prevotella sp900320045, 95.0, 78.4, 0.28; GCA_900318795.1, s__Prevotella sp900318795, 95.0, 78.34, 0.28; GCA_900316475.1, s__Prevotella sp900316475, 95.0, 78.3, 0.32; GCA_002353485.1, s__Prev…	74.29	11	0.97166	N/A
metabat.bin.1392	RUI129	d__Bacteria	p__Bacteroidota	c__Bacteroidia	o__Bacteroidales	f__Paludibacteraceae	g__UBA4363	s__UBA4363 sp002393965	GCA_002393965.1	95	d__Bacteria;p__Bacteroidota;c__Bacteroidia;o__Bacteroidales;f__Paludibacteraceae;g__UBA4363;s__UBA4363 sp002393965	98.62	0.91	GCA_002393965.1	d__Bacteria;p__Bacteroidota;c__Bacteroidia;o__Bacteroidales;f__Paludibacteraceae;g__UBA4363;s__UBA4363 sp002393965	98.62	0.91	d__Bacteria;p__Bacteroidota;c__Bacteroidia;o__Bacteroidales;f__Paludibacteraceae;g__;s__	ANI/Placement	topological placement and ANI have congruent species assignments	N/A	81.71	11	N/A	N/A
metabat.bin.1393	RUI130	d__Bacteria	p__Bacteroidota	c__Bacteroidia	o__Bacteroidales	f__UBA932	g__RC9	s__	N/A	N/A	N/A	N/A	N/A	N/A	N/A	N/A	N/A	d__Bacteria;p__Bacteroidota;c__Bacteroidia;o__Bacteroidales;f__UBA932;g__RC9;s__	Placement	taxonomic classification fully defined by topology	GCA_900319975.1, s__RC9 sp900319975, 95.0, 79.87, 0.38; GCF_900167895.1, s__RC9 sp900167895, 95.0, 79.68, 0.39; GCA_001602885.1, s__RC9 sp001602885, 95.0, 79.36, 0.33; GCA_001602865.1, s__RC9 sp001602865, 95.0, 78.92, 0.41; GCA_900316525.1, s__RC9 sp900316525, 95.0, 78.52, 0.29; GCA_900316955.1, s__RC9 sp900316955, 95.0, 78.23, 0.3; GCA_900321245.1, s__RC9 sp900321245, 95.0, 78.18, 0.23; GCA_9003…	86.03	11	0.951619	N/A
metabat.bin.1432	RUI147	d__Bacteria	p__Bacteroidota	c__Bacteroidia	o__Bacteroidales	f__Bacteroidaceae	g__UBA4334	s__	N/A	N/A	N/A	N/A	N/A	N/A	N/A	N/A	N/A	d__Bacteria;p__Bacteroidota;c__Bacteroidia;o__Bacteroidales;f__Bacteroidaceae;g__UBA4334;s__	Placement	taxonomic classification fully defined by topology	N/A	72.74	11	0.965592	N/A
metabat.bin.1436	RUI148	d__Bacteria	p__Bacteroidota	c__Bacteroidia	o__Bacteroidales	f__Bacteroidaceae	g__UBA1786	s__	N/A	N/A	N/A	N/A	N/A	N/A	N/A	N/A	N/A	d__Bacteria;p__Bacteroidota;c__Bacteroidia;o__Bacteroidales;f__Bacteroidaceae;g__;s__	Placement	taxonomic novelty determined using RED	N/A	90.75	11	0.933216	N/A
metabat.bin.144	RUI150	d__Bacteria	p__Bacteroidota	c__Bacteroidia	o__Bacteroidales	f__UBA932	g__RC9	s__	N/A	N/A	N/A	N/A	N/A	GCA_900318565.1	d__Bacteria;p__Bacteroidota;c__Bacteroidia;o__Bacteroidales;f__UBA932;g__RC9;s__RC9 sp900318565	81.04	0.52	d__Bacteria;p__Bacteroidota;c__Bacteroidia;o__Bacteroidales;f__UBA932;g__RC9;s__	Placement	taxonomic classification fully defined by topology	GCA_002309995.1, s__RC9 sp002309995, 95.0, 79.84, 0.41; GCA_900319975.1, s__RC9 sp900319975, 95.0, 79.19, 0.27; GCF_900167895.1, s__RC9 sp900167895, 95.0, 78.94, 0.26; GCA_002395925.1, s__RC9 sp002395925, 95.0, 78.83, 0.26; GCA_001602865.1, s__RC9 sp001602865, 95.0, 78.2, 0.26	74.58	11	0.987503	N/A
metabat.bin.1465	RUI158	d__Bacteria	p__Bacteroidota	c__Bacteroidia	o__Bacteroidales	f__UBA932	g__RC9	s__	N/A	N/A	N/A	N/A	N/A	N/A	N/A	N/A	N/A	d__Bacteria;p__Bacteroidota;c__Bacteroidia;o__Bacteroidales;f__UBA932;g__RC9;s__	Placement	taxonomic classification fully defined by topology	GCF_900167895.1, s__RC9 sp900167895, 95.0, 85.97, 0.74; GCA_900319975.1, s__RC9 sp900319975, 95.0, 85.91, 0.66; GCA_001602885.1, s__RC9 sp001602885, 95.0, 84.32, 0.67; GCA_001602865.1, s__RC9 sp001602865, 95.0, 78.26, 0.32; GCA_900316955.1, s__RC9 sp900316955, 95.0, 77.91, 0.3; GCA_900318015.1, s__RC9 sp900318015, 95.0, 77.86, 0.27; GCA_900316525.1, s__RC9 sp900316525, 95.0, 77.84, 0.28; GCA_9003…	61.83	11	0.990317	N/A
metabat.bin.1495	RUI164	d__Bacteria	p__Bacteroidota	c__Bacteroidia	o__Bacteroidales	f__UBA3663	g__UBA3663	s__UBA3663 sp002373755	GCA_002373755.1	95	d__Bacteria;p__Bacteroidota;c__Bacteroidia;o__Bacteroidales;f__UBA3663;g__UBA3663;s__UBA3663 sp002373755	95.34	0.85	GCA_002373755.1	d__Bacteria;p__Bacteroidota;c__Bacteroidia;o__Bacteroidales;f__UBA3663;g__UBA3663;s__UBA3663 sp002373755	95.34	0.85	d__Bacteria;p__Bacteroidota;c__Bacteroidia;o__Bacteroidales;f__UBA3663;g__UBA3663;s__	ANI/Placement	topological placement and ANI have congruent species assignments	N/A	69.92	11	N/A	N/A
metabat.bin.1505	RUI167	d__Bacteria	p__Bacteroidota	c__Bacteroidia	o__Bacteroidales	f__Bacteroidaceae	g__Prevotella	s__	N/A	N/A	N/A	N/A	N/A	N/A	N/A	N/A	N/A	d__Bacteria;p__Bacteroidota;c__Bacteroidia;o__Bacteroidales;f__Bacteroidaceae;g__Prevotella;s__	Placement	taxonomic classification fully defined by topology	GCA_900318555.1, s__Prevotella sp900318555, 95.0, 80.67, 0.51; GCA_900318885.1, s__Prevotella sp900318885, 95.0, 80.58, 0.51; GCA_900314985.1, s__Prevotella sp900314985, 95.0, 79.56, 0.36; GCA_900320045.1, s__Prevotella sp900320045, 95.0, 79.44, 0.37; GCA_900316265.1, s__Prevotella sp900316265, 95.0, 79.22, 0.33; GCA_002363695.1, s__Prevotella sp002363695, 95.0, 79.1, 0.45; GCA_002342415.1, s__Pr…	63	11	0.987429	N/A
metabat.bin.1506	RUI168	d__Bacteria	p__Bacteroidota	c__Bacteroidia	o__Bacteroidales	f__UBA932	g__RC9	s__RC9 sp900316675	GCA_900316675.1	95	d__Bacteria;p__Bacteroidota;c__Bacteroidia;o__Bacteroidales;f__UBA932;g__RC9;s__RC9 sp900316675	98.44	0.89	GCA_900316675.1	d__Bacteria;p__Bacteroidota;c__Bacteroidia;o__Bacteroidales;f__UBA932;g__RC9;s__RC9 sp900316675	98.44	0.89	d__Bacteria;p__Bacteroidota;c__Bacteroidia;o__Bacteroidales;f__UBA932;g__RC9;s__	ANI/Placement	topological placement and ANI have congruent species assignments	GCA_900314395.1, s__RC9 sp900314395, 95.0, 81.25, 0.52	93.87	11	N/A	N/A
metabat.bin.1507	RUI169	d__Bacteria	p__Bacteroidota	c__Bacteroidia	o__Bacteroidales	f__Bacteroidaceae	g__UBA4372	s__UBA4372 sp900313335	GCA_900313335.1	95	d__Bacteria;p__Bacteroidota;c__Bacteroidia;o__Bacteroidales;f__Bacteroidaceae;g__UBA4372;s__UBA4372 sp900313335	96.91	0.82	GCA_900313335.1	d__Bacteria;p__Bacteroidota;c__Bacteroidia;o__Bacteroidales;f__Bacteroidaceae;g__UBA4372;s__UBA4372 sp900313335	96.91	0.82	d__Bacteria;p__Bacteroidota;c__Bacteroidia;o__Bacteroidales;f__Bacteroidaceae;g__UBA4372;s__	ANI/Placement	topological placement and ANI have congruent species assignments	GCA_002450165.1, s__UBA4372 sp002450165, 95.0, 86.79, 0.66; GCA_002373535.1, s__UBA4372 sp002373535, 95.0, 78.67, 0.43	88.39	11	N/A	N/A
metabat.bin.1536	RUI178	d__Bacteria	p__Bacteroidota	c__Bacteroidia	o__Bacteroidales	f__UBA932	g__RC9	s__	N/A	N/A	N/A	N/A	N/A	GCA_002393945.1	d__Bacteria;p__Bacteroidota;c__Bacteroidia;o__Bacteroidales;f__UBA932;g__RC9;s__RC9 sp002393945	80.38	0.48	d__Bacteria;p__Bacteroidota;c__Bacteroidia;o__Bacteroidales;f__UBA932;g__RC9;s__	Placement	taxonomic classification fully defined by topology	GCA_900321715.1, s__RC9 sp900321715, 95.0, 79.71, 0.32; GCA_900316245.1, s__RC9 sp900316245, 95.0, 79.42, 0.33; GCA_900317845.1, s__RC9 sp900317845, 95.0, 79.32, 0.36; GCA_002395605.1, s__RC9 sp002395605, 95.0, 79.3, 0.31; GCA_900319485.1, s__RC9 sp900319485, 95.0, 79.3, 0.35; GCA_002354005.1, s__RC9 sp002354005, 95.0, 79.21, 0.3; GCA_900313205.1, s__RC9 sp900313205, 95.0, 79.21, 0.27; GCA_900321…	83.17	11	0.983327	N/A
metabat.bin.1597	RUI194	d__Bacteria	p__Bacteroidota	c__Bacteroidia	o__Bacteroidales	f__UBA3663	g__UBA3663	s__	N/A	N/A	N/A	N/A	N/A	GCA_002373755.1	d__Bacteria;p__Bacteroidota;c__Bacteroidia;o__Bacteroidales;f__UBA3663;g__UBA3663;s__UBA3663 sp002373755	78.75	0.3	d__Bacteria;p__Bacteroidota;c__Bacteroidia;o__Bacteroidales;f__UBA3663;g__UBA3663;s__	Placement	taxonomic classification fully defined by topology	N/A	63.97	11	0.973904	N/A
metabat.bin.1628	RUI204	d__Bacteria	p__Bacteroidota	c__Bacteroidia	o__Bacteroidales	f__P3	g__	s__	N/A	N/A	N/A	N/A	N/A	N/A	N/A	N/A	N/A	d__Bacteria;p__Bacteroidota;c__Bacteroidia;o__Bacteroidales;f__P3;g__;s__	Placement	taxonomic classification fully defined by topology	N/A	80.06	11	0.872308	N/A
metabat.bin.1646	RUI210	d__Bacteria	p__Bacteroidota	c__Bacteroidia	o__Bacteroidales	f__Bacteroidaceae	g__UBA4372	s__	N/A	N/A	N/A	N/A	N/A	GCA_900320715.1	d__Bacteria;p__Bacteroidota;c__Bacteroidia;o__Bacteroidales;f__Bacteroidaceae;g__UBA4372;s__UBA4372 sp900320715	77.14	0.16	d__Bacteria;p__Bacteroidota;c__Bacteroidia;o__Bacteroidales;f__Bacteroidaceae;g__UBA4372;s__	Placement	taxonomic classification fully defined by topology	GCA_002394305.1, s__UBA4372 sp002394305, 95.0, 78.21, 0.23	92.36	11	0.964069	N/A
metabat.bin.1651	RUI211	d__Bacteria	p__Bacteroidota	c__Bacteroidia	o__Bacteroidales	f__UBA3824	g__UBA3824	s__	N/A	N/A	N/A	N/A	N/A	GCA_002393195.1	d__Bacteria;p__Bacteroidota;c__Bacteroidia;o__Bacteroidales;f__UBA3824;g__UBA3824;s__UBA3824 sp002393195	80.44	0.56	d__Bacteria;p__Bacteroidota;c__Bacteroidia;o__Bacteroidales;f__;g__;s__	Placement	taxonomic novelty determined using RED	N/A	57.56	11	0.968709	N/A
metabat.bin.166	RUI214	d__Bacteria	p__Bacteroidota	c__Bacteroidia	o__Bacteroidales	f__P3	g__UBA1711	s__	N/A	N/A	N/A	N/A	N/A	N/A	N/A	N/A	N/A	d__Bacteria;p__Bacteroidota;c__Bacteroidia;o__Bacteroidales;f__P3;g__UBA1711;s__	Placement	taxonomic classification fully defined by topology	GCA_002392965.1, s__UBA1711 sp002392965, 95.0, 81.04, 0.47; GCA_900316515.1, s__UBA1711 sp900316515, 95.0, 80.86, 0.44; GCA_900318275.1, s__UBA1711 sp900318275, 95.0, 80.85, 0.43; GCA_900320975.1, s__UBA1711 sp900320975, 95.0, 80.69, 0.46; GCA_900314925.1, s__UBA1711 sp900314925, 95.0, 80.64, 0.46; GCA_002349055.1, s__UBA1711 sp002349055, 95.0, 80.49, 0.46; GCA_900316235.1, s__UBA1711 sp900316235…	71.9	11	0.974283	Genome has more than 10.0% of markers with multiple hits
metabat.bin.1678	RUI220	d__Bacteria	p__Bacteroidota	c__Bacteroidia	o__Bacteroidales	f__UBA932	g__RC9	s__	N/A	N/A	N/A	N/A	N/A	GCA_900313275.1	d__Bacteria;p__Bacteroidota;c__Bacteroidia;o__Bacteroidales;f__UBA932;g__RC9;s__RC9 sp900313275	82.31	0.58	d__Bacteria;p__Bacteroidota;c__Bacteroidia;o__Bacteroidales;f__UBA932;g__RC9;s__	Placement	taxonomic classification fully defined by topology	GCA_900320365.1, s__RC9 sp900320365, 95.0, 82.08, 0.57; GCA_900320965.1, s__RC9 sp900320965, 95.0, 80.78, 0.5; GCA_900319685.1, s__RC9 sp900319685, 95.0, 78.48, 0.28; GCA_000431015.1, s__RC9 sp000431015, 95.0, 78.05, 0.23; GCA_900320185.1, s__RC9 sp900320185, 95.0, 78.03, 0.23	84.21	11	0.990762	N/A
metabat.bin.1682	RUI222	d__Bacteria	p__Bacteroidota	c__Bacteroidia	o__Bacteroidales	f__Bacteroidaceae	g__Prevotella	s__Prevotella sp900109055	GCF_900109055.1	95	d__Bacteria;p__Bacteroidota;c__Bacteroidia;o__Bacteroidales;f__Bacteroidaceae;g__Prevotella;s__Prevotella sp900109055	98.32	0.89	GCF_900109055.1	d__Bacteria;p__Bacteroidota;c__Bacteroidia;o__Bacteroidales;f__Bacteroidaceae;g__Prevotella;s__Prevotella sp900109055	98.32	0.89	d__Bacteria;p__Bacteroidota;c__Bacteroidia;o__Bacteroidales;f__Bacteroidaceae;g__Prevotella;s__	ANI/Placement	topological placement and ANI have congruent species assignments	GCF_000687715.1, s__Prevotella ruminicola_B, 95.0, 79.94, 0.4; GCF_000025925.1, s__Prevotella ruminicola, 95.0, 79.79, 0.4; GCF_900110085.1, s__Prevotella sp900110085, 95.0, 79.7, 0.46; GCF_900107775.1, s__Prevotella ruminicola_C, 95.0, 79.66, 0.4; GCA_002351725.1, s__Prevotella sp002351725, 95.0, 79.57, 0.31; GCF_000702825.1, s__Prevotella sp000702825, 95.0, 79.55, 0.38; GCF_900142525.1, s__Prev…	61.27	11	N/A	N/A
metabat.bin.1685	RUI223	d__Bacteria	p__Bacteroidota	c__Bacteroidia	o__Bacteroidales	f__Bacteroidaceae	g__Prevotella	s__Prevotella sp900100635	GCF_900100635.1	95	d__Bacteria;p__Bacteroidota;c__Bacteroidia;o__Bacteroidales;f__Bacteroidaceae;g__Prevotella;s__Prevotella sp900100635	96.43	0.78	GCF_900100635.1	d__Bacteria;p__Bacteroidota;c__Bacteroidia;o__Bacteroidales;f__Bacteroidaceae;g__Prevotella;s__Prevotella sp900100635	96.43	0.78	d__Bacteria;p__Bacteroidota;c__Bacteroidia;o__Bacteroidales;f__Bacteroidaceae;g__Prevotella;s__	ANI/Placement	topological placement and ANI have congruent species assignments	GCF_900199555.1, s__Prevotella sp900199555, 95.0, 79.97, 0.24; GCF_000621725.1, s__Prevotella brevis, 95.0, 79.51, 0.31; GCA_900314985.1, s__Prevotella sp900314985, 95.0, 79.18, 0.28; GCF_900119285.1, s__Prevotella sp900119285, 95.0, 79.07, 0.2; GCF_000619825.1, s__Prevotella sp000619825, 95.0, 79.04, 0.26; GCF_000702825.1, s__Prevotella sp000702825, 95.0, 78.93, 0.27; GCA_900316265.1, s__Prevote…	45.71	11	N/A	Genome has more than 10.8% of markers with multiple hits
metabat.bin.1729	RUI231	d__Bacteria	p__Bacteroidota	c__Bacteroidia	o__Bacteroidales	f__Paludibacteraceae	g__UBA1181	s__	N/A	N/A	N/A	N/A	N/A	GCA_002310215.1	d__Bacteria;p__Bacteroidota;c__Bacteroidia;o__Bacteroidales;f__Paludibacteraceae;g__UBA1181;s__UBA1181 sp002310215	89.88	0.73	d__Bacteria;p__Bacteroidota;c__Bacteroidia;o__Bacteroidales;f__Paludibacteraceae;g__;s__	Placement	taxonomic novelty determined using RED	N/A	96.01	11	0.988255	N/A
metabat.bin.1764	RUI242	d__Bacteria	p__Bacteroidota	c__Bacteroidia	o__Bacteroidales	f__UBA932	g__RC9	s__	N/A	N/A	N/A	N/A	N/A	N/A	N/A	N/A	N/A	d__Bacteria;p__Bacteroidota;c__Bacteroidia;o__Bacteroidales;f__UBA932;g__RC9;s__	Placement	taxonomic classification fully defined by topology	GCF_900167895.1, s__RC9 sp900167895, 95.0, 79.54, 0.33; GCA_900319975.1, s__RC9 sp900319975, 95.0, 79.35, 0.33; GCA_900318565.1, s__RC9 sp900318565, 95.0, 78.45, 0.24; GCA_001602885.1, s__RC9 sp001602885, 95.0, 78.38, 0.32; GCA_900316525.1, s__RC9 sp900316525, 95.0, 78.37, 0.26; GCA_900316955.1, s__RC9 sp900316955, 95.0, 78.29, 0.24; GCA_001602865.1, s__RC9 sp001602865, 95.0, 78.14, 0.34; GCA_001…	83.53	11	0.971921	N/A
metabat.bin.1769	RUI244	d__Bacteria	p__Bacteroidota	c__Bacteroidia	o__Bacteroidales	f__WCHB1-69	g__UBA1205	s__UBA1205 sp002309475	GCA_002309475.1	95	d__Bacteria;p__Bacteroidota;c__Bacteroidia;o__Bacteroidales;f__WCHB1-69;g__UBA1205;s__UBA1205 sp002309475	98.49	0.9	GCA_002309475.1	d__Bacteria;p__Bacteroidota;c__Bacteroidia;o__Bacteroidales;f__WCHB1-69;g__UBA1205;s__UBA1205 sp002309475	98.49	0.9	d__Bacteria;p__Bacteroidota;c__Bacteroidia;o__Bacteroidales;f__WCHB1-69;g__UBA1205;s__	ANI/Placement	topological placement and ANI have congruent species assignments	GCA_002309615.1, s__UBA1205 sp002309615, 95.0, 85.75, 0.37	96.53	11	N/A	N/A
metabat.bin.1771	RUI246	d__Bacteria	p__Bacteroidota	c__Bacteroidia	o__Bacteroidales	f__WCHB1-69	g__F23-D06	s__F23-D06 sp900315705	GCA_900315705.1	95	d__Bacteria;p__Bacteroidota;c__Bacteroidia;o__Bacteroidales;f__WCHB1-69;g__F23-D06;s__F23-D06 sp900315705	96.11	0.78	GCA_900315705.1	d__Bacteria;p__Bacteroidota;c__Bacteroidia;o__Bacteroidales;f__WCHB1-69;g__F23-D06;s__F23-D06 sp900315705	96.11	0.78	d__Bacteria;p__Bacteroidota;c__Bacteroidia;o__Bacteroidales;f__WCHB1-69;g__F23-D06;s__	ANI/Placement	topological placement and ANI have congruent species assignments	GCA_002311645.1, s__F23-D06 sp002311645, 95.0, 82.5, 0.52; GCA_900319925.1, s__F23-D06 sp900319925, 95.0, 79.75, 0.33; GCA_900315245.1, s__F23-D06 sp900315245, 95.0, 79.4, 0.3; GCA_900316305.1, s__F23-D06 sp900316305, 95.0, 78.89, 0.3; GCA_900317715.1, s__F23-D06 sp900317715, 95.0, 78.56, 0.26; GCA_002392325.1, s__F23-D06 sp002392325, 95.0, 78.44, 0.31	81.65	11	N/A	N/A
metabat.bin.1818	RUI254	d__Bacteria	p__Bacteroidota	c__Bacteroidia	o__Bacteroidales	f__Bacteroidaceae	g__UBA4372	s__	N/A	N/A	N/A	N/A	N/A	GCA_002494215.1	d__Bacteria;p__Bacteroidota;c__Bacteroidia;o__Bacteroidales;f__Bacteroidaceae;g__UBA4372;s__UBA4372 sp002494215	83.28	0.62	d__Bacteria;p__Bacteroidota;c__Bacteroidia;o__Bacteroidales;f__Bacteroidaceae;g__UBA4372;s__	Placement	taxonomic classification fully defined by topology	N/A	65.62	11	0.988906	N/A
metabat.bin.182	RUI255	d__Bacteria	p__Bacteroidota	c__Bacteroidia	o__Bacteroidales	f__Paludibacteraceae	g__RF16	s__	N/A	N/A	N/A	N/A	N/A	N/A	N/A	N/A	N/A	d__Bacteria;p__Bacteroidota;c__Bacteroidia;o__Bacteroidales;f__Paludibacteraceae;g__RF16;s__	Placement	taxonomic classification fully defined by topology	GCA_900321005.1, s__RF16 sp900321005, 95.0, 79.57, 0.48; GCA_900318245.1, s__RF16 sp900318245, 95.0, 79.41, 0.49; GCA_002309835.1, s__RF16 sp002309835, 95.0, 78.97, 0.42; GCA_900319105.1, s__RF16 sp900319105, 95.0, 78.94, 0.42; GCA_002351925.1, s__RF16 sp002351925, 95.0, 78.9, 0.4; GCA_900319035.1, s__RF16 sp900319035, 95.0, 78.88, 0.39; GCA_900316845.1, s__RF16 sp900316845, 95.0, 78.75, 0.4; GCA…	60.3	11	0.98046	N/A
metabat.bin.1839	RUI260	d__Bacteria	p__Bacteroidota	c__Bacteroidia	o__Bacteroidales	f__Bacteroidaceae	g__Prevotella	s__	N/A	N/A	N/A	N/A	N/A	GCA_900313235.1	d__Bacteria;p__Bacteroidota;c__Bacteroidia;o__Bacteroidales;f__Bacteroidaceae;g__Prevotella;s__Prevotella sp900313235	82.86	0.64	d__Bacteria;p__Bacteroidota;c__Bacteroidia;o__Bacteroidales;f__Bacteroidaceae;g__Prevotella;s__	Placement	taxonomic classification fully defined by topology	GCA_900314985.1, s__Prevotella sp900314985, 95.0, 84.88, 0.78; GCA_900316265.1, s__Prevotella sp900316265, 95.0, 82.0, 0.63; GCF_900119285.1, s__Prevotella sp900119285, 95.0, 80.6, 0.57; GCF_900199555.1, s__Prevotella sp900199555, 95.0, 80.39, 0.56; GCA_900318885.1, s__Prevotella sp900318885, 95.0, 79.32, 0.35; GCA_900320045.1, s__Prevotella sp900320045, 95.0, 79.09, 0.3; GCF_000702825.1, s__Prev…	68.99	11	0.993784	N/A
metabat.bin.1846	RUI263	d__Bacteria	p__Bacteroidota	c__Bacteroidia	o__Bacteroidales	f__UBA932	g__RC9	s__	N/A	N/A	N/A	N/A	N/A	GCA_900317065.1	d__Bacteria;p__Bacteroidota;c__Bacteroidia;o__Bacteroidales;f__UBA932;g__RC9;s__RC9 sp900317065	80.69	0.39	d__Bacteria;p__Bacteroidota;c__Bacteroidia;o__Bacteroidales;f__UBA932;g__RC9;s__	Placement	taxonomic classification fully defined by topology	GCA_002393895.1, s__RC9 sp002393895, 95.0, 80.21, 0.41	58.06	11	0.992044	N/A
metabat.bin.1874	RUI271	d__Bacteria	p__Bacteroidota	c__Bacteroidia	o__Bacteroidales	f__Bacteroidaceae	g__Prevotella	s__	N/A	N/A	N/A	N/A	N/A	N/A	N/A	N/A	N/A	d__Bacteria;p__Bacteroidota;c__Bacteroidia;o__Bacteroidales;f__Bacteroidaceae;g__Prevotella;s__	Placement	taxonomic classification fully defined by topology	GCA_900320905.1, s__Prevotella sp900320905, 95.0, 80.12, 0.42; GCA_900314995.1, s__Prevotella sp900314995, 95.0, 79.58, 0.39; GCF_900110085.1, s__Prevotella sp900110085, 95.0, 79.54, 0.42; GCA_900316445.1, s__Prevotella sp900316445, 95.0, 79.49, 0.44; GCF_000025925.1, s__Prevotella ruminicola, 95.0, 79.39, 0.33; GCA_900319715.1, s__Prevotella sp900319715, 95.0, 79.37, 0.37; GCA_900318395.1, s__Pr…	64.52	11	0.979572	N/A
metabat.bin.1875	RUI272	d__Bacteria	p__Bacteroidota	c__Bacteroidia	o__Bacteroidales	f__UBA932	g__RC9	s__	N/A	N/A	N/A	N/A	N/A	GCA_001602865.1	d__Bacteria;p__Bacteroidota;c__Bacteroidia;o__Bacteroidales;f__UBA932;g__RC9;s__RC9 sp001602865	88.37	0.69	d__Bacteria;p__Bacteroidota;c__Bacteroidia;o__Bacteroidales;f__UBA932;g__RC9;s__	Placement	taxonomic classification fully defined by topology	GCA_900319975.1, s__RC9 sp900319975, 95.0, 79.94, 0.42; GCF_900167895.1, s__RC9 sp900167895, 95.0, 79.41, 0.48; GCA_900316955.1, s__RC9 sp900316955, 95.0, 78.74, 0.45; GCA_900316525.1, s__RC9 sp900316525, 95.0, 78.65, 0.45; GCA_900320545.1, s__RC9 sp900320545, 95.0, 78.5, 0.28; GCA_900318015.1, s__RC9 sp900318015, 95.0, 78.45, 0.4; GCA_900321245.1, s__RC9 sp900321245, 95.0, 78.27, 0.31; GCA_90031…	75.24	11	0.990634	N/A
metabat.bin.188	RUI273	d__Bacteria	p__Bacteroidota	c__Bacteroidia	o__Bacteroidales	f__Bacteroidaceae	g__UBA2918	s__	N/A	N/A	N/A	N/A	N/A	N/A	N/A	N/A	N/A	d__Bacteria;p__Bacteroidota;c__Bacteroidia;o__Bacteroidales;f__Bacteroidaceae;g__;s__	Placement	taxonomic novelty determined using RED	N/A	63.77	11	0.977811	N/A
metabat.bin.1888	RUI275	d__Bacteria	p__Bacteroidota	c__Bacteroidia	o__Bacteroidales	f__Paludibacteraceae	g__UBA4345	s__UBA4345 sp002362105	GCA_002362105.1	95	d__Bacteria;p__Bacteroidota;c__Bacteroidia;o__Bacteroidales;f__Paludibacteraceae;g__UBA4345;s__UBA4345 sp002362105	97.19	0.86	GCA_002362105.1	d__Bacteria;p__Bacteroidota;c__Bacteroidia;o__Bacteroidales;f__Paludibacteraceae;g__UBA4345;s__UBA4345 sp002362105	97.19	0.86	d__Bacteria;p__Bacteroidota;c__Bacteroidia;o__Bacteroidales;f__Paludibacteraceae;g__UBA4345;s__	ANI/Placement	topological placement and ANI have congruent species assignments	GCA_002396385.1, s__UBA4345 sp002396385, 95.0, 87.66, 0.68	88.59	11	N/A	N/A
metabat.bin.1892	RUI276	d__Bacteria	p__Bacteroidota	c__Bacteroidia	o__Bacteroidales	f__UBA932	g__RC9	s__	N/A	N/A	N/A	N/A	N/A	GCA_900320385.1	d__Bacteria;p__Bacteroidota;c__Bacteroidia;o__Bacteroidales;f__UBA932;g__RC9;s__RC9 sp900320385	78.11	0.29	d__Bacteria;p__Bacteroidota;c__Bacteroidia;o__Bacteroidales;f__UBA932;g__RC9;s__	Placement	taxonomic classification fully defined by topology	GCF_900167895.1, s__RC9 sp900167895, 95.0, 78.05, 0.24; GCA_900319975.1, s__RC9 sp900319975, 95.0, 77.87, 0.21	82.76	11	0.975774	N/A
metabat.bin.1902	RUI280	d__Bacteria	p__Bacteroidota	c__Bacteroidia	o__Bacteroidales	f__P3	g__UBA1711	s__UBA1711 sp900320975	GCA_900320975.1	95	d__Bacteria;p__Bacteroidota;c__Bacteroidia;o__Bacteroidales;f__P3;g__UBA1711;s__UBA1711 sp900320975	97.53	0.83	GCA_900320975.1	d__Bacteria;p__Bacteroidota;c__Bacteroidia;o__Bacteroidales;f__P3;g__UBA1711;s__UBA1711 sp900320975	97.53	0.83	d__Bacteria;p__Bacteroidota;c__Bacteroidia;o__Bacteroidales;f__P3;g__UBA1711;s__	ANI/Placement	topological placement and ANI have congruent species assignments	GCA_900318275.1, s__UBA1711 sp900318275, 95.0, 83.58, 0.6; GCA_900314925.1, s__UBA1711 sp900314925, 95.0, 83.53, 0.64; GCA_900316515.1, s__UBA1711 sp900316515, 95.0, 81.29, 0.51; GCA_002349055.1, s__UBA1711 sp002349055, 95.0, 81.2, 0.52; GCA_900316235.1, s__UBA1711 sp900316235, 95.0, 81.15, 0.44; GCA_002392965.1, s__UBA1711 sp002392965, 95.0, 81.06, 0.43; GCA_900318835.1, s__UBA1711 sp900318835, …	67.3	11	N/A	Genome has more than 12.5% of markers with multiple hits
metabat.bin.1980	RUI303	d__Bacteria	p__Bacteroidota	c__Bacteroidia	o__Bacteroidales	f__Bacteroidaceae	g__Prevotella	s__	N/A	N/A	N/A	N/A	N/A	GCA_900318585.1	d__Bacteria;p__Bacteroidota;c__Bacteroidia;o__Bacteroidales;f__Bacteroidaceae;g__Prevotella;s__Prevotella sp900318585	79.09	0.49	d__Bacteria;p__Bacteroidota;c__Bacteroidia;o__Bacteroidales;f__Bacteroidaceae;g__Prevotella;s__	Placement	taxonomic classification fully defined by topology	GCA_900316475.1, s__Prevotella sp900316475, 95.0, 78.38, 0.31; GCA_002342665.1, s__Prevotella sp002342665, 95.0, 78.28, 0.25; GCA_900314995.1, s__Prevotella sp900314995, 95.0, 78.05, 0.23; GCA_900321965.1, s__Prevotella sp900321965, 95.0, 78.04, 0.29; GCA_900320905.1, s__Prevotella sp900320905, 95.0, 78.02, 0.24; GCA_002379425.1, s__Prevotella sp002379425, 95.0, 77.99, 0.21; GCA_900315525.1, s__P…	81.23	11	0.985503	N/A
metabat.bin.2004	RUI308	d__Bacteria	p__Bacteroidota	c__Bacteroidia	o__Bacteroidales	f__F082	g__F082	s__	N/A	N/A	N/A	N/A	N/A	N/A	N/A	N/A	N/A	d__Bacteria;p__Bacteroidota;c__Bacteroidia;o__Bacteroidales;f__F082;g__F082;s__	Placement	taxonomic classification fully defined by topology	GCA_900318265.1, s__F082 sp900318265, 95.0, 80.45, 0.45; GCA_001543395.1, s__F082 sp001543395, 95.0, 80.41, 0.31; GCA_900317155.1, s__F082 sp900317155, 95.0, 80.38, 0.42; GCA_900318085.1, s__F082 sp900318085, 95.0, 80.26, 0.45; GCA_900317055.1, s__F082 sp900317055, 95.0, 79.96, 0.42; GCA_002396205.1, s__F082 sp002396205, 95.0, 79.7, 0.41; GCA_900321315.1, s__F082 sp900321315, 95.0, 79.23, 0.33; G…	89.88	11	0.930763	N/A
metabat.bin.2009	RUI311	d__Bacteria	p__Bacteroidota	c__Bacteroidia	o__Bacteroidales	f__F082	g__F082	s__	N/A	N/A	N/A	N/A	N/A	GCA_900318085.1	d__Bacteria;p__Bacteroidota;c__Bacteroidia;o__Bacteroidales;f__F082;g__F082;s__F082 sp900318085	81.98	0.52	d__Bacteria;p__Bacteroidota;c__Bacteroidia;o__Bacteroidales;f__F082;g__F082;s__	Placement	taxonomic classification fully defined by topology	GCA_900317055.1, s__F082 sp900317055, 95.0, 82.68, 0.54; GCA_900318265.1, s__F082 sp900318265, 95.0, 82.46, 0.53; GCA_001543395.1, s__F082 sp001543395, 95.0, 82.12, 0.48; GCA_900317155.1, s__F082 sp900317155, 95.0, 81.93, 0.54; GCA_002396205.1, s__F082 sp002396205, 95.0, 80.71, 0.49; GCA_900318465.1, s__F082 sp900318465, 95.0, 80.47, 0.47; GCA_002310075.1, s__F082 sp002310075, 95.0, 80.2, 0.48; G…	62.96	11	0.988074	N/A
metabat.bin.2034	RUI320	d__Bacteria	p__Bacteroidota	c__Bacteroidia	o__Bacteroidales	f__Bacteroidaceae	g__Prevotella	s__	N/A	N/A	N/A	N/A	N/A	GCA_002392835.1	d__Bacteria;p__Bacteroidota;c__Bacteroidia;o__Bacteroidales;f__Bacteroidaceae;g__Prevotella;s__Prevotella sp002392835	79.59	0.36	d__Bacteria;p__Bacteroidota;c__Bacteroidia;o__Bacteroidales;f__Bacteroidaceae;g__Prevotella;s__	Placement	taxonomic classification fully defined by topology	GCA_900318815.1, s__Prevotella sp900318815, 95.0, 78.83, 0.36; GCA_900316475.1, s__Prevotella sp900316475, 95.0, 78.6, 0.32; GCA_002353485.1, s__Prevotella sp002353485, 95.0, 78.44, 0.21; GCA_900318685.1, s__Prevotella sp900318685, 95.0, 78.41, 0.34; GCA_900315565.1, s__Prevotella sp900315565, 95.0, 78.31, 0.24; GCA_900321965.1, s__Prevotella sp900321965, 95.0, 78.21, 0.29; GCA_002361655.1, s__Pr…	75.81	11	0.985459	N/A
metabat.bin.2082	RUI330	d__Bacteria	p__Bacteroidota	c__Bacteroidia	o__Bacteroidales	f__Bacteroidaceae	g__UBA4372	s__	N/A	N/A	N/A	N/A	N/A	N/A	N/A	N/A	N/A	d__Bacteria;p__Bacteroidota;c__Bacteroidia;o__Bacteroidales;f__Bacteroidaceae;g__UBA4372;s__	Placement	taxonomic classification fully defined by topology	N/A	91.29	11	0.935429	N/A
metabat.bin.2083	RUI331	d__Bacteria	p__Bacteroidota	c__Bacteroidia	o__Bacteroidales	f__P3	g__UBA1711	s__	N/A	N/A	N/A	N/A	N/A	N/A	N/A	N/A	N/A	d__Bacteria;p__Bacteroidota;c__Bacteroidia;o__Bacteroidales;f__P3;g__UBA1711;s__	Placement	taxonomic classification fully defined by topology	GCA_900318275.1, s__UBA1711 sp900318275, 95.0, 79.82, 0.35; GCA_900318835.1, s__UBA1711 sp900318835, 95.0, 79.75, 0.31; GCA_002349055.1, s__UBA1711 sp002349055, 95.0, 79.71, 0.41; GCA_900314925.1, s__UBA1711 sp900314925, 95.0, 79.55, 0.36; GCA_900316235.1, s__UBA1711 sp900316235, 95.0, 79.39, 0.35; GCA_900317285.1, s__UBA1711 sp900317285, 95.0, 79.33, 0.32; GCA_002372855.1, s__UBA1711 sp002372855…	68.17	11	0.92713	N/A
metabat.bin.210	RUI336	d__Bacteria	p__Bacteroidota	c__Bacteroidia	o__Bacteroidales	f__UBA4181	g__	s__	N/A	N/A	N/A	N/A	N/A	N/A	N/A	N/A	N/A	d__Bacteria;p__Bacteroidota;c__Bacteroidia;o__Bacteroidales;f__;g__;s__	Placement	taxonomic novelty determined using RED	N/A	96.73	11	0.843059	N/A
metabat.bin.2114	RUI341	d__Bacteria	p__Bacteroidota	c__Bacteroidia	o__Bacteroidales	f__Bacteroidaceae	g__Prevotella	s__Prevotella sp900320445	GCA_900320445.1	95	d__Bacteria;p__Bacteroidota;c__Bacteroidia;o__Bacteroidales;f__Bacteroidaceae;g__Prevotella;s__Prevotella sp900320445	96.62	0.77	GCA_900320445.1	d__Bacteria;p__Bacteroidota;c__Bacteroidia;o__Bacteroidales;f__Bacteroidaceae;g__Prevotella;s__Prevotella sp900320445	96.62	0.77	d__Bacteria;p__Bacteroidota;c__Bacteroidia;o__Bacteroidales;f__Bacteroidaceae;g__Prevotella;s__	ANI/Placement	topological placement and ANI have congruent species assignments	GCF_900100635.1, s__Prevotella sp900100635, 95.0, 78.23, 0.27; GCF_000621725.1, s__Prevotella brevis, 95.0, 77.69, 0.14; GCA_900316475.1, s__Prevotella sp900316475, 95.0, 77.28, 0.14; GCA_900318815.1, s__Prevotella sp900318815, 95.0, 77.23, 0.13	61.35	11	N/A	N/A
metabat.bin.2145	RUI352	d__Bacteria	p__Bacteroidota	c__Bacteroidia	o__Bacteroidales	f__UBA932	g__RC9	s__	N/A	N/A	N/A	N/A	N/A	GCA_900320385.1	d__Bacteria;p__Bacteroidota;c__Bacteroidia;o__Bacteroidales;f__UBA932;g__RC9;s__RC9 sp900320385	78.39	0.35	d__Bacteria;p__Bacteroidota;c__Bacteroidia;o__Bacteroidales;f__UBA932;g__RC9;s__	Placement	taxonomic classification fully defined by topology	GCA_900316955.1, s__RC9 sp900316955, 95.0, 78.23, 0.25; GCA_900319975.1, s__RC9 sp900319975, 95.0, 78.12, 0.24; GCF_900167895.1, s__RC9 sp900167895, 95.0, 78.04, 0.26; GCA_900316525.1, s__RC9 sp900316525, 95.0, 78.0, 0.27; GCA_900318015.1, s__RC9 sp900318015, 95.0, 77.56, 0.24; GCA_002361625.1, s__RC9 sp002361625, 95.0, 77.38, 0.14	82.54	11	0.97816	N/A
metabat.bin.2148	RUI354	d__Bacteria	p__Bacteroidota	c__Bacteroidia	o__Bacteroidales	f__UBA932	g__Bact-11	s__	N/A	N/A	N/A	N/A	N/A	GCA_002361615.1	d__Bacteria;p__Bacteroidota;c__Bacteroidia;o__Bacteroidales;f__UBA932;g__Bact-11;s__Bact-11 sp002361615	83.18	0.71	d__Bacteria;p__Bacteroidota;c__Bacteroidia;o__Bacteroidales;f__UBA932;g__Bact-11;s__	Placement	taxonomic classification fully defined by topology	GCA_001602845.1, s__Bact-11 sp001602845, 95.0, 81.95, 0.59; GCA_001603505.1, s__Bact-11 sp001603505, 95.0, 81.72, 0.55; GCA_002309795.1, s__Bact-11 sp002309795, 95.0, 78.19, 0.27	78	11	0.980606	N/A
metabat.bin.2149	RUI355	d__Bacteria	p__Bacteroidota	c__Bacteroidia	o__Bacteroidales	f__Bacteroidaceae	g__Prevotella	s__Prevotella sp900115435	GCF_900115435.1	95	d__Bacteria;p__Bacteroidota;c__Bacteroidia;o__Bacteroidales;f__Bacteroidaceae;g__Prevotella;s__Prevotella sp900115435	96.85	0.82	GCF_900115435.1	d__Bacteria;p__Bacteroidota;c__Bacteroidia;o__Bacteroidales;f__Bacteroidaceae;g__Prevotella;s__Prevotella sp900115435	96.85	0.82	d__Bacteria;p__Bacteroidota;c__Bacteroidia;o__Bacteroidales;f__Bacteroidaceae;g__Prevotella;s__	ANI/Placement	topological placement and ANI have congruent species assignments	GCA_002353225.1, s__Prevotella sp002353225, 95.0, 81.93, 0.56; GCA_900314755.1, s__Prevotella sp900314755, 95.0, 81.79, 0.58; GCA_002354095.1, s__Prevotella sp002354095, 95.0, 79.37, 0.39; GCA_900316645.1, s__Prevotella sp900316645, 95.0, 79.3, 0.42; GCA_002353295.1, s__Prevotella sp002353295, 95.0, 79.12, 0.4; GCF_900199555.1, s__Prevotella sp900199555, 95.0, 78.41, 0.2; GCF_900119285.1, s__Prev…	77.56	11	N/A	N/A
metabat.bin.2155	RUI360	d__Bacteria	p__Bacteroidota	c__Bacteroidia	o__Bacteroidales	f__Bacteroidaceae	g__UBA4372	s__	N/A	N/A	N/A	N/A	N/A	GCA_900316355.1	d__Bacteria;p__Bacteroidota;c__Bacteroidia;o__Bacteroidales;f__Bacteroidaceae;g__UBA4372;s__UBA4372 sp900316355	79.59	0.34	d__Bacteria;p__Bacteroidota;c__Bacteroidia;o__Bacteroidales;f__Bacteroidaceae;g__UBA4372;s__	Placement	taxonomic classification fully defined by topology	GCA_900318115.1, s__UBA4372 sp900318115, 95.0, 78.44, 0.26	84.58	11	0.974676	N/A
metabat.bin.265	RUI375	d__Bacteria	p__Bacteroidota	c__Bacteroidia	o__Bacteroidales	f__UBA932	g__	s__	N/A	N/A	N/A	N/A	N/A	N/A	N/A	N/A	N/A	d__Bacteria;p__Bacteroidota;c__Bacteroidia;o__Bacteroidales;f__UBA932;g__;s__	Placement	taxonomic novelty determined using RED	N/A	85.75	11	0.871368	N/A
metabat.bin.297	RUI385	d__Bacteria	p__Bacteroidota	c__Bacteroidia	o__Bacteroidales	f__Marinilabiliaceae	g__	s__	N/A	N/A	N/A	N/A	N/A	N/A	N/A	N/A	N/A	d__Bacteria;p__Bacteroidota;c__Bacteroidia;o__Bacteroidales;f__Marinilabiliaceae;g__;s__	Placement	taxonomic novelty determined using RED	N/A	96.05	11	0.84095	N/A
metabat.bin.320	RUI392	d__Bacteria	p__Bacteroidota	c__Bacteroidia	o__Bacteroidales	f__Bacteroidaceae	g__UBA4372	s__	N/A	N/A	N/A	N/A	N/A	N/A	N/A	N/A	N/A	d__Bacteria;p__Bacteroidota;c__Bacteroidia;o__Bacteroidales;f__Bacteroidaceae;g__UBA4372;s__	Placement	taxonomic classification fully defined by topology	GCA_900313705.1, s__UBA4372 sp900313705, 95.0, 80.3, 0.56; GCA_002394305.1, s__UBA4372 sp002394305, 95.0, 79.64, 0.45; GCA_900320565.1, s__UBA4372 sp900320565, 95.0, 79.54, 0.49	86.81	11	0.982849	N/A
metabat.bin.328	RUI393	d__Bacteria	p__Bacteroidota	c__Bacteroidia	o__Bacteroidales	f__UBA932	g__RC9	s__	N/A	N/A	N/A	N/A	N/A	N/A	N/A	N/A	N/A	d__Bacteria;p__Bacteroidota;c__Bacteroidia;o__Bacteroidales;f__UBA932;g__RC9;s__	Placement	taxonomic classification fully defined by topology	GCA_900319975.1, s__RC9 sp900319975, 95.0, 83.75, 0.5; GCF_900167895.1, s__RC9 sp900167895, 95.0, 83.4, 0.56; GCA_001602885.1, s__RC9 sp001602885, 95.0, 82.31, 0.57; GCA_001602865.1, s__RC9 sp001602865, 95.0, 78.99, 0.33; GCA_900316525.1, s__RC9 sp900316525, 95.0, 78.59, 0.3; GCA_900316955.1, s__RC9 sp900316955, 95.0, 78.59, 0.32; GCA_900318015.1, s__RC9 sp900318015, 95.0, 78.55, 0.28; GCA_002361…	60.3	11	0.987661	N/A
metabat.bin.338	RUI396	d__Bacteria	p__Bacteroidota	c__Bacteroidia	o__Bacteroidales	f__UBA932	g__Bact-11	s__	N/A	N/A	N/A	N/A	N/A	N/A	N/A	N/A	N/A	d__Bacteria;p__Bacteroidota;c__Bacteroidia;o__Bacteroidales;f__UBA932;g__Bact-11;s__	Placement	taxonomic classification fully defined by topology	GCA_002361615.1, s__Bact-11 sp002361615, 95.0, 80.92, 0.55; GCA_001602845.1, s__Bact-11 sp001602845, 95.0, 80.89, 0.57; GCA_001603505.1, s__Bact-11 sp001603505, 95.0, 79.98, 0.54; GCA_002309795.1, s__Bact-11 sp002309795, 95.0, 77.51, 0.28	84.94	11	0.970972	N/A
metabat.bin.41	RUI415	d__Bacteria	p__Bacteroidota	c__Bacteroidia	o__Bacteroidales	f__P3	g__UBA1711	s__	N/A	N/A	N/A	N/A	N/A	N/A	N/A	N/A	N/A	d__Bacteria;p__Bacteroidota;c__Bacteroidia;o__Bacteroidales;f__P3;g__UBA1711;s__	Placement	taxonomic classification fully defined by topology	GCA_002349055.1, s__UBA1711 sp002349055, 95.0, 79.59, 0.34; GCA_002392965.1, s__UBA1711 sp002392965, 95.0, 79.56, 0.27; GCA_900317285.1, s__UBA1711 sp900317285, 95.0, 79.52, 0.28; GCA_900318275.1, s__UBA1711 sp900318275, 95.0, 79.42, 0.33; GCA_900318835.1, s__UBA1711 sp900318835, 95.0, 79.4, 0.28; GCA_900316055.1, s__UBA1711 sp900316055, 95.0, 79.39, 0.25; GCA_900316235.1, s__UBA1711 sp900316235,…	87.3	11	0.929411	N/A
metabat.bin.428	RUI419	d__Bacteria	p__Bacteroidota	c__Bacteroidia	o__Bacteroidales	f__WCHB1-69	g__F23-D06	s__	N/A	N/A	N/A	N/A	N/A	GCA_002392325.1	d__Bacteria;p__Bacteroidota;c__Bacteroidia;o__Bacteroidales;f__WCHB1-69;g__F23-D06;s__F23-D06 sp002392325	79.04	0.39	d__Bacteria;p__Bacteroidota;c__Bacteroidia;o__Bacteroidales;f__WCHB1-69;g__F23-D06;s__	Placement	taxonomic classification fully defined by topology	GCA_900315705.1, s__F23-D06 sp900315705, 95.0, 79.21, 0.39; GCA_002311645.1, s__F23-D06 sp002311645, 95.0, 78.54, 0.31; GCA_900315245.1, s__F23-D06 sp900315245, 95.0, 78.51, 0.24; GCA_900316305.1, s__F23-D06 sp900316305, 95.0, 78.14, 0.26; GCA_900317715.1, s__F23-D06 sp900317715, 95.0, 78.01, 0.22; GCA_900319925.1, s__F23-D06 sp900319925, 95.0, 77.9, 0.25	90.12	11	0.967911	N/A
metabat.bin.449	RUI425	d__Bacteria	p__Bacteroidota	c__Bacteroidia	o__Bacteroidales	f__Bacteroidaceae	g__Ga6A1	s__Ga6A1 sp900102385	GCF_900102385.1	95	d__Bacteria;p__Bacteroidota;c__Bacteroidia;o__Bacteroidales;f__Bacteroidaceae;g__Ga6A1;s__Ga6A1 sp900102385	96.88	0.9	GCF_900102385.1	d__Bacteria;p__Bacteroidota;c__Bacteroidia;o__Bacteroidales;f__Bacteroidaceae;g__Ga6A1;s__Ga6A1 sp900102385	96.88	0.9	d__Bacteria;p__Bacteroidota;c__Bacteroidia;o__Bacteroidales;f__Bacteroidaceae;g__;s__	ANI/Placement	topological placement and ANI have congruent species assignments	N/A	76.53	11	N/A	N/A
metabat.bin.453	RUI426	d__Bacteria	p__Bacteroidota	c__Bacteroidia	o__Bacteroidales	f__Paludibacteraceae	g__UBA4363	s__	N/A	N/A	N/A	N/A	N/A	N/A	N/A	N/A	N/A	d__Bacteria;p__Bacteroidota;c__Bacteroidia;o__Bacteroidales;f__Paludibacteraceae;g__;s__	Placement	taxonomic novelty determined using RED	N/A	86.9	11	0.913665	N/A
metabat.bin.474	RUI435	d__Bacteria	p__Bacteroidota	c__Bacteroidia	o__Bacteroidales	f__Bacteroidaceae	g__Prevotella	s__	N/A	N/A	N/A	N/A	N/A	GCA_900318685.1	d__Bacteria;p__Bacteroidota;c__Bacteroidia;o__Bacteroidales;f__Bacteroidaceae;g__Prevotella;s__Prevotella sp900318685	78.52	0.35	d__Bacteria;p__Bacteroidota;c__Bacteroidia;o__Bacteroidales;f__Bacteroidaceae;g__Prevotella;s__	Placement	taxonomic classification fully defined by topology	GCA_002392835.1, s__Prevotella sp002392835, 95.0, 77.99, 0.29; GCA_900318815.1, s__Prevotella sp900318815, 95.0, 77.94, 0.24; GCA_002372235.1, s__Prevotella sp002372235, 95.0, 77.72, 0.21; GCA_002342665.1, s__Prevotella sp002342665, 95.0, 77.63, 0.13; GCA_002361655.1, s__Prevotella sp002361655, 95.0, 77.61, 0.27	84.44	11	0.985482	N/A
metabat.bin.488	RUI437	d__Bacteria	p__Bacteroidota	c__Bacteroidia	o__Bacteroidales	f__Bacteroidaceae	g__UBA3839	s__	N/A	N/A	N/A	N/A	N/A	GCA_900321835.1	d__Bacteria;p__Bacteroidota;c__Bacteroidia;o__Bacteroidales;f__Bacteroidaceae;g__UBA3839;s__UBA3839 sp900321835	82.89	0.7	d__Bacteria;p__Bacteroidota;c__Bacteroidia;o__Bacteroidales;f__Bacteroidaceae;g__UBA3839;s__	Placement	taxonomic classification fully defined by topology	GCA_900319385.1, s__UBA3839 sp900319385, 95.0, 80.85, 0.54; GCA_002305265.1, s__UBA3839 sp002305265, 95.0, 76.95, 0.23	81.77	11	0.987949	N/A
metabat.bin.513	RUI444	d__Bacteria	p__Bacteroidota	c__Bacteroidia	o__Bacteroidales	f__Paludibacteraceae	g__UBA4363	s__	N/A	N/A	N/A	N/A	N/A	N/A	N/A	N/A	N/A	d__Bacteria;p__Bacteroidota;c__Bacteroidia;o__Bacteroidales;f__Paludibacteraceae;g__;s__	Placement	taxonomic novelty determined using RED	N/A	81.11	11	0.918524	N/A
metabat.bin.570	RUI460	d__Bacteria	p__Bacteroidota	c__Bacteroidia	o__Bacteroidales	f__Paludibacteraceae	g__RF16	s__	N/A	N/A	N/A	N/A	N/A	GCA_002308815.1	d__Bacteria;p__Bacteroidota;c__Bacteroidia;o__Bacteroidales;f__Paludibacteraceae;g__RF16;s__RF16 sp002308815	79.6	0.34	d__Bacteria;p__Bacteroidota;c__Bacteroidia;o__Bacteroidales;f__Paludibacteraceae;g__RF16;s__	Placement	taxonomic classification fully defined by topology	N/A	87.84	11	0.985011	N/A
metabat.bin.590	RUI465	d__Bacteria	p__Bacteroidota	c__Bacteroidia	o__Bacteroidales	f__UBA3824	g__UBA3824	s__	N/A	N/A	N/A	N/A	N/A	N/A	N/A	N/A	N/A	d__Bacteria;p__Bacteroidota;c__Bacteroidia;o__Bacteroidales;f__;g__;s__	Placement	taxonomic novelty determined using RED	N/A	85.04	11	0.917462	N/A
metabat.bin.596	RUI466	d__Bacteria	p__Bacteroidota	c__Bacteroidia	o__Bacteroidales	f__UBA932	g__RC9	s__	N/A	N/A	N/A	N/A	N/A	N/A	N/A	N/A	N/A	d__Bacteria;p__Bacteroidota;c__Bacteroidia;o__Bacteroidales;f__UBA932;g__RC9;s__	Placement	taxonomic classification fully defined by topology	N/A	65.99	11	0.933695	Genome has more than 11.7% of markers with multiple hits
metabat.bin.605	RUI468	d__Bacteria	p__Bacteroidota	c__Bacteroidia	o__Bacteroidales	f__Bacteroidaceae	g__Prevotella	s__	N/A	N/A	N/A	N/A	N/A	N/A	N/A	N/A	N/A	d__Bacteria;p__Bacteroidota;c__Bacteroidia;o__Bacteroidales;f__Bacteroidaceae;g__Prevotella;s__	Placement	taxonomic classification fully defined by topology	GCA_002342665.1, s__Prevotella sp002342665, 95.0, 78.46, 0.27; GCA_900316445.1, s__Prevotella sp900316445, 95.0, 78.31, 0.32; GCA_900316475.1, s__Prevotella sp900316475, 95.0, 78.25, 0.28; GCA_900321965.1, s__Prevotella sp900321965, 95.0, 78.17, 0.25; GCA_002342415.1, s__Prevotella sp002342415, 95.0, 78.12, 0.23; GCA_900319715.1, s__Prevotella sp900319715, 95.0, 78.07, 0.27; GCA_002371695.1, s__P…	61.55	11	0.967037	N/A
metabat.bin.616	RUI473	d__Bacteria	p__Bacteroidota	c__Bacteroidia	o__Bacteroidales	f__Bacteroidaceae	g__UBA4372	s__	N/A	N/A	N/A	N/A	N/A	GCA_002494215.1	d__Bacteria;p__Bacteroidota;c__Bacteroidia;o__Bacteroidales;f__Bacteroidaceae;g__UBA4372;s__UBA4372 sp002494215	80.6	0.42	d__Bacteria;p__Bacteroidota;c__Bacteroidia;o__Bacteroidales;f__Bacteroidaceae;g__UBA4372;s__	Placement	taxonomic classification fully defined by topology	N/A	75.73	11	0.984862	N/A
metabat.bin.623	RUI476	d__Bacteria	p__Bacteroidota	c__Bacteroidia	o__Bacteroidales	f__UBA932	g__RC9	s__	N/A	N/A	N/A	N/A	N/A	N/A	N/A	N/A	N/A	d__Bacteria;p__Bacteroidota;c__Bacteroidia;o__Bacteroidales;f__UBA932;g__RC9;s__	Placement	taxonomic classification fully defined by topology	GCA_900317065.1, s__RC9 sp900317065, 95.0, 80.93, 0.43; GCA_002393895.1, s__RC9 sp002393895, 95.0, 80.2, 0.42; GCF_900167895.1, s__RC9 sp900167895, 95.0, 77.61, 0.16; GCA_002350615.1, s__RC9 sp002350615, 95.0, 77.47, 0.15	65.12	11	0.985229	N/A
metabat.bin.633	RUI480	d__Bacteria	p__Bacteroidota	c__Bacteroidia	o__Bacteroidales	f__UBA932	g__RC9	s__	N/A	N/A	N/A	N/A	N/A	N/A	N/A	N/A	N/A	d__Bacteria;p__Bacteroidota;c__Bacteroidia;o__Bacteroidales;f__UBA932;g__RC9;s__	Placement	taxonomic classification fully defined by topology	GCA_900321655.1, s__RC9 sp900321655, 95.0, 80.79, 0.46; GCA_900316245.1, s__RC9 sp900316245, 95.0, 80.32, 0.49; GCA_002373715.1, s__RC9 sp002373715, 95.0, 80.25, 0.44; GCA_900317845.1, s__RC9 sp900317845, 95.0, 80.2, 0.47; GCA_002396335.1, s__RC9 sp002396335, 95.0, 80.15, 0.33; GCA_002354005.1, s__RC9 sp002354005, 95.0, 79.97, 0.43; GCA_900318445.1, s__RC9 sp900318445, 95.0, 79.78, 0.45; GCA_9003…	79.19	11	0.978556	N/A
metabat.bin.653	RUI486	d__Bacteria	p__Bacteroidota	c__Bacteroidia	o__Bacteroidales	f__WCHB1-69	g__F23-D06	s__	N/A	N/A	N/A	N/A	N/A	GCA_002392325.1	d__Bacteria;p__Bacteroidota;c__Bacteroidia;o__Bacteroidales;f__WCHB1-69;g__F23-D06;s__F23-D06 sp002392325	78.52	0.38	d__Bacteria;p__Bacteroidota;c__Bacteroidia;o__Bacteroidales;f__WCHB1-69;g__F23-D06;s__	Placement	taxonomic classification fully defined by topology	GCA_900315705.1, s__F23-D06 sp900315705, 95.0, 79.43, 0.41; GCA_900315245.1, s__F23-D06 sp900315245, 95.0, 79.0, 0.27; GCA_002311645.1, s__F23-D06 sp002311645, 95.0, 78.94, 0.3; GCA_900319925.1, s__F23-D06 sp900319925, 95.0, 78.9, 0.28; GCA_900316305.1, s__F23-D06 sp900316305, 95.0, 78.49, 0.28; GCA_900317715.1, s__F23-D06 sp900317715, 95.0, 78.13, 0.2	76.53	11	0.958469	N/A
metabat.bin.710	RUI501	d__Bacteria	p__Bacteroidota	c__Bacteroidia	o__Bacteroidales	f__Bacteroidaceae	g__Prevotella	s__	N/A	N/A	N/A	N/A	N/A	N/A	N/A	N/A	N/A	d__Bacteria;p__Bacteroidota;c__Bacteroidia;o__Bacteroidales;f__Bacteroidaceae;g__Prevotella;s__	Placement	taxonomic classification fully defined by topology	N/A	79.31	11	0.951127	N/A
metabat.bin.711	RUI502	d__Bacteria	p__Bacteroidota	c__Bacteroidia	o__Bacteroidales	f__Bacteroidaceae	g__UBA1786	s__	N/A	N/A	N/A	N/A	N/A	N/A	N/A	N/A	N/A	d__Bacteria;p__Bacteroidota;c__Bacteroidia;o__Bacteroidales;f__Bacteroidaceae;g__;s__	Placement	taxonomic novelty determined using RED	N/A	94.38	11	0.93694	N/A
metabat.bin.750	RUI513	d__Bacteria	p__Bacteroidota	c__Bacteroidia	o__Bacteroidales	f__Bacteroidaceae	g__UBA2918	s__	N/A	N/A	N/A	N/A	N/A	GCA_002349865.1	d__Bacteria;p__Bacteroidota;c__Bacteroidia;o__Bacteroidales;f__Bacteroidaceae;g__UBA2918;s__UBA2918 sp002349865	79.68	0.4	d__Bacteria;p__Bacteroidota;c__Bacteroidia;o__Bacteroidales;f__Bacteroidaceae;g__UBA2918;s__	Placement	taxonomic classification fully defined by topology	GCA_900313715.1, s__UBA2918 sp900313715, 95.0, 78.77, 0.34	86.87	11	0.988682	N/A
metabat.bin.759	RUI516	d__Bacteria	p__Bacteroidota	c__Bacteroidia	o__Bacteroidales	f__UBA1715	g__UBA1715	s__	N/A	N/A	N/A	N/A	N/A	GCA_002371705.1	d__Bacteria;p__Bacteroidota;c__Bacteroidia;o__Bacteroidales;f__UBA1715;g__UBA1715;s__UBA1715 sp002371705	85.28	0.41	d__Bacteria;p__Bacteroidota;c__Bacteroidia;o__Bacteroidales;f__UBA1715;g__UBA1715;s__	Placement	taxonomic classification fully defined by topology	N/A	86.29	11	0.955292	N/A
metabat.bin.772	RUI520	d__Bacteria	p__Bacteroidota	c__Bacteroidia	o__Bacteroidales	f__P3	g__UBA1711	s__	N/A	N/A	N/A	N/A	N/A	GCA_900318665.1	d__Bacteria;p__Bacteroidota;c__Bacteroidia;o__Bacteroidales;f__P3;g__UBA1711;s__UBA1711 sp900318665	N/A	N/A	d__Bacteria;p__Bacteroidota;c__Bacteroidia;o__Bacteroidales;f__P3;g__UBA1711;s__	Placement	taxonomic classification fully defined by topology	GCA_900318275.1, s__UBA1711 sp900318275, 95.0, 78.58, 0.24; GCA_900317285.1, s__UBA1711 sp900317285, 95.0, 78.51, 0.21; GCA_002349055.1, s__UBA1711 sp002349055, 95.0, 78.46, 0.22; GCA_002392965.1, s__UBA1711 sp002392965, 95.0, 78.35, 0.21; GCA_900316515.1, s__UBA1711 sp900316515, 95.0, 78.32, 0.21; GCA_900314925.1, s__UBA1711 sp900314925, 95.0, 78.25, 0.24; GCA_900320975.1, s__UBA1711 sp900320975…	93.65	11	0.91082	N/A
metabat.bin.774	RUI521	d__Bacteria	p__Bacteroidota	c__Bacteroidia	o__Bacteroidales	f__Bacteroidaceae	g__Prevotella	s__	N/A	N/A	N/A	N/A	N/A	GCA_900318685.1	d__Bacteria;p__Bacteroidota;c__Bacteroidia;o__Bacteroidales;f__Bacteroidaceae;g__Prevotella;s__Prevotella sp900318685	78.93	0.32	d__Bacteria;p__Bacteroidota;c__Bacteroidia;o__Bacteroidales;f__Bacteroidaceae;g__Prevotella;s__	Placement	taxonomic classification fully defined by topology	GCA_002392835.1, s__Prevotella sp002392835, 95.0, 79.51, 0.35; GCA_900318815.1, s__Prevotella sp900318815, 95.0, 78.56, 0.3; GCA_900316475.1, s__Prevotella sp900316475, 95.0, 78.54, 0.29; GCA_900321965.1, s__Prevotella sp900321965, 95.0, 78.51, 0.3; GCA_900320045.1, s__Prevotella sp900320045, 95.0, 78.0, 0.22; GCA_002342665.1, s__Prevotella sp002342665, 95.0, 77.98, 0.24; GCA_900318585.1, s__Prev…	67.56	11	0.985286	N/A
metabat.bin.777	RUI523	d__Bacteria	p__Bacteroidota	c__Bacteroidia	o__Bacteroidales	f__P3	g__UBA1217	s__	N/A	N/A	N/A	N/A	N/A	GCA_900316965.1	d__Bacteria;p__Bacteroidota;c__Bacteroidia;o__Bacteroidales;f__P3;g__UBA1217;s__UBA1217 sp900316965	78.72	0.28	d__Bacteria;p__Bacteroidota;c__Bacteroidia;o__Bacteroidales;f__P3;g__UBA1217;s__	Placement	taxonomic classification fully defined by topology	GCA_002371315.1, s__UBA1217 sp002371315, 95.0, 78.54, 0.37; GCA_002309335.1, s__UBA1217 sp002309335, 95.0, 78.42, 0.29; GCA_002309155.1, s__UBA1217 sp002309155, 95.0, 77.92, 0.25	80.85	11	0.94998	N/A
metabat.bin.789	RUI529	d__Bacteria	p__Bacteroidota	c__Bacteroidia	o__Bacteroidales	f__Bacteroidaceae	g__Prevotella	s__	N/A	N/A	N/A	N/A	N/A	GCA_002353205.1	d__Bacteria;p__Bacteroidota;c__Bacteroidia;o__Bacteroidales;f__Bacteroidaceae;g__Prevotella;s__Prevotella sp002353205	78.75	0.31	d__Bacteria;p__Bacteroidota;c__Bacteroidia;o__Bacteroidales;f__Bacteroidaceae;g__Prevotella;s__	Placement	taxonomic classification fully defined by topology	GCA_900315565.1, s__Prevotella sp900315565, 95.0, 77.66, 0.23	84.76	11	0.976598	N/A
metabat.bin.791	RUI531	d__Bacteria	p__Bacteroidota	c__Bacteroidia	o__Bacteroidales	f__WCHB1-69	g__F23-D06	s__	N/A	N/A	N/A	N/A	N/A	GCA_002311645.1	d__Bacteria;p__Bacteroidota;c__Bacteroidia;o__Bacteroidales;f__WCHB1-69;g__F23-D06;s__F23-D06 sp002311645	83.7	0.58	d__Bacteria;p__Bacteroidota;c__Bacteroidia;o__Bacteroidales;f__WCHB1-69;g__F23-D06;s__	Placement	taxonomic classification fully defined by topology	GCA_900315705.1, s__F23-D06 sp900315705, 95.0, 83.62, 0.55; GCA_900315245.1, s__F23-D06 sp900315245, 95.0, 80.14, 0.3; GCA_900319925.1, s__F23-D06 sp900319925, 95.0, 79.63, 0.34; GCA_900316305.1, s__F23-D06 sp900316305, 95.0, 79.37, 0.3; GCA_900317715.1, s__F23-D06 sp900317715, 95.0, 79.08, 0.26; GCA_002392325.1, s__F23-D06 sp002392325, 95.0, 78.29, 0.33	86.37	11	0.983021	N/A
metabat.bin.793	RUI533	d__Bacteria	p__Bacteroidota	c__Bacteroidia	o__Bacteroidales	f__UBA932	g__RC9	s__	N/A	N/A	N/A	N/A	N/A	N/A	N/A	N/A	N/A	d__Bacteria;p__Bacteroidota;c__Bacteroidia;o__Bacteroidales;f__UBA932;g__RC9;s__	Placement	taxonomic classification fully defined by topology	N/A	86.07	11	0.960315	N/A
metabat.bin.800	RUI535	d__Bacteria	p__Bacteroidota	c__Bacteroidia	o__Bacteroidales	f__UBA932	g__RC9	s__	N/A	N/A	N/A	N/A	N/A	N/A	N/A	N/A	N/A	d__Bacteria;p__Bacteroidota;c__Bacteroidia;o__Bacteroidales;f__UBA932;g__RC9;s__	Placement	taxonomic classification fully defined by topology	GCA_900319975.1, s__RC9 sp900319975, 95.0, 82.33, 0.54; GCF_900167895.1, s__RC9 sp900167895, 95.0, 82.17, 0.61; GCA_001602885.1, s__RC9 sp001602885, 95.0, 81.38, 0.48; GCA_001602865.1, s__RC9 sp001602865, 95.0, 78.19, 0.28; GCA_900316955.1, s__RC9 sp900316955, 95.0, 77.93, 0.3; GCA_900318015.1, s__RC9 sp900318015, 95.0, 77.76, 0.28; GCA_900316525.1, s__RC9 sp900316525, 95.0, 77.65, 0.29; GCA_0024…	50.83	11	0.986788	N/A
metabat.bin.808	RUI537	d__Bacteria	p__Bacteroidota	c__Bacteroidia	o__Bacteroidales	f__UBA932	g__RC9	s__	N/A	N/A	N/A	N/A	N/A	N/A	N/A	N/A	N/A	d__Bacteria;p__Bacteroidota;c__Bacteroidia;o__Bacteroidales;f__UBA932;g__RC9;s__	Placement	taxonomic classification fully defined by topology	GCA_900318445.1, s__RC9 sp900318445, 95.0, 83.59, 0.65; GCA_002392525.1, s__RC9 sp002392525, 95.0, 82.61, 0.53; GCA_900316245.1, s__RC9 sp900316245, 95.0, 80.64, 0.52; GCA_900321655.1, s__RC9 sp900321655, 95.0, 80.46, 0.48; GCA_002396335.1, s__RC9 sp002396335, 95.0, 80.28, 0.4; GCA_002373715.1, s__RC9 sp002373715, 95.0, 80.22, 0.45; GCA_900317845.1, s__RC9 sp900317845, 95.0, 80.08, 0.45; GCA_9003…	62.64	11	0.990546	N/A
metabat.bin.828	RUI540	d__Bacteria	p__Bacteroidota	c__Bacteroidia	o__Bacteroidales	f__P3	g__	s__	N/A	N/A	N/A	N/A	N/A	N/A	N/A	N/A	N/A	d__Bacteria;p__Bacteroidota;c__Bacteroidia;o__Bacteroidales;f__P3;g__;s__	Placement	taxonomic novelty determined using RED	N/A	78.67	11	0.911897	N/A
metabat.bin.83	RUI541	d__Bacteria	p__Bacteroidota	c__Bacteroidia	o__Bacteroidales	f__Bacteroidaceae	g__UBA1786	s__	N/A	N/A	N/A	N/A	N/A	N/A	N/A	N/A	N/A	d__Bacteria;p__Bacteroidota;c__Bacteroidia;o__Bacteroidales;f__Bacteroidaceae;g__;s__	Placement	taxonomic novelty determined using RED	N/A	93.39	11	0.93403	N/A
metabat.bin.833	RUI544	d__Bacteria	p__Bacteroidota	c__Bacteroidia	o__Bacteroidales	f__WCHB1-69	g__F23-D06	s__	N/A	N/A	N/A	N/A	N/A	GCA_900315245.1	d__Bacteria;p__Bacteroidota;c__Bacteroidia;o__Bacteroidales;f__WCHB1-69;g__F23-D06;s__F23-D06 sp900315245	86.43	0.61	d__Bacteria;p__Bacteroidota;c__Bacteroidia;o__Bacteroidales;f__WCHB1-69;g__F23-D06;s__	Placement	taxonomic classification fully defined by topology	GCA_900319925.1, s__F23-D06 sp900319925, 95.0, 82.29, 0.45; GCA_900316305.1, s__F23-D06 sp900316305, 95.0, 81.68, 0.48; GCA_900317715.1, s__F23-D06 sp900317715, 95.0, 80.84, 0.42; GCA_900315705.1, s__F23-D06 sp900315705, 95.0, 79.24, 0.24	58.63	11	0.993357	N/A
metabat.bin.837	RUI546	d__Bacteria	p__Bacteroidota	c__Bacteroidia	o__Bacteroidales	f__WCHB1-69	g__F23-D06	s__F23-D06 sp900319925	GCA_900319925.1	95	d__Bacteria;p__Bacteroidota;c__Bacteroidia;o__Bacteroidales;f__WCHB1-69;g__F23-D06;s__F23-D06 sp900319925	96.23	0.73	GCA_900319925.1	d__Bacteria;p__Bacteroidota;c__Bacteroidia;o__Bacteroidales;f__WCHB1-69;g__F23-D06;s__F23-D06 sp900319925	96.23	0.73	d__Bacteria;p__Bacteroidota;c__Bacteroidia;o__Bacteroidales;f__WCHB1-69;g__F23-D06;s__	ANI/Placement	topological placement and ANI have congruent species assignments	GCA_900315245.1, s__F23-D06 sp900315245, 95.0, 82.74, 0.52; GCA_900316305.1, s__F23-D06 sp900316305, 95.0, 81.67, 0.54; GCA_900317715.1, s__F23-D06 sp900317715, 95.0, 81.07, 0.49; GCA_900315705.1, s__F23-D06 sp900315705, 95.0, 79.57, 0.35; GCA_002311645.1, s__F23-D06 sp002311645, 95.0, 78.35, 0.26	74.17	11	N/A	N/A
metabat.bin.84	RUI547	d__Bacteria	p__Bacteroidota	c__Bacteroidia	o__Bacteroidales	f__UBA932	g__RC9	s__	N/A	N/A	N/A	N/A	N/A	N/A	N/A	N/A	N/A	d__Bacteria;p__Bacteroidota;c__Bacteroidia;o__Bacteroidales;f__UBA932;g__RC9;s__	Placement	taxonomic classification fully defined by topology	GCF_900167895.1, s__RC9 sp900167895, 95.0, 82.73, 0.55; GCA_900319975.1, s__RC9 sp900319975, 95.0, 82.62, 0.49; GCA_001602885.1, s__RC9 sp001602885, 95.0, 81.65, 0.5; GCA_001602865.1, s__RC9 sp001602865, 95.0, 78.77, 0.33; GCA_900316955.1, s__RC9 sp900316955, 95.0, 78.03, 0.29; GCA_900316525.1, s__RC9 sp900316525, 95.0, 77.95, 0.29; GCA_900318015.1, s__RC9 sp900318015, 95.0, 77.88, 0.25; GCA_9003…	59.42	11	0.985829	N/A
metabat.bin.861	RUI549	d__Bacteria	p__Bacteroidota	c__Bacteroidia	o__Bacteroidales	f__F082	g__F082	s__	N/A	N/A	N/A	N/A	N/A	N/A	N/A	N/A	N/A	d__Bacteria;p__Bacteroidota;c__Bacteroidia;o__Bacteroidales;f__F082;g__F082;s__	Placement	taxonomic classification fully defined by topology	GCA_900318265.1, s__F082 sp900318265, 95.0, 79.44, 0.36; GCA_001543395.1, s__F082 sp001543395, 95.0, 79.42, 0.29; GCA_900318085.1, s__F082 sp900318085, 95.0, 79.36, 0.35; GCA_900317155.1, s__F082 sp900317155, 95.0, 79.11, 0.33; GCA_900317055.1, s__F082 sp900317055, 95.0, 79.09, 0.32; GCA_900318465.1, s__F082 sp900318465, 95.0, 78.55, 0.3; GCA_900321315.1, s__F082 sp900321315, 95.0, 78.54, 0.25; G…	87.8	11	0.929644	N/A
metabat.bin.863	RUI551	d__Bacteria	p__Bacteroidota	c__Bacteroidia	o__Bacteroidales	f__WCHB1-69	g__F23-D06	s__	N/A	N/A	N/A	N/A	N/A	GCA_900319925.1	d__Bacteria;p__Bacteroidota;c__Bacteroidia;o__Bacteroidales;f__WCHB1-69;g__F23-D06;s__F23-D06 sp900319925	83.32	0.65	d__Bacteria;p__Bacteroidota;c__Bacteroidia;o__Bacteroidales;f__WCHB1-69;g__F23-D06;s__	Placement	taxonomic classification fully defined by topology	GCA_900315245.1, s__F23-D06 sp900315245, 95.0, 82.34, 0.65; GCA_900316305.1, s__F23-D06 sp900316305, 95.0, 81.7, 0.68; GCA_900317715.1, s__F23-D06 sp900317715, 95.0, 80.72, 0.58; GCA_900315705.1, s__F23-D06 sp900315705, 95.0, 78.55, 0.34; GCA_002311645.1, s__F23-D06 sp002311645, 95.0, 78.2, 0.29	70.02	11	0.986972	N/A
metabat.bin.899	RUI561	d__Bacteria	p__Bacteroidota	c__Bacteroidia	o__Bacteroidales	f__P3	g__UBA1217	s__	N/A	N/A	N/A	N/A	N/A	GCA_002309335.1	d__Bacteria;p__Bacteroidota;c__Bacteroidia;o__Bacteroidales;f__P3;g__UBA1217;s__UBA1217 sp002309335	82.05	0.55	d__Bacteria;p__Bacteroidota;c__Bacteroidia;o__Bacteroidales;f__P3;g__UBA1217;s__	Placement	taxonomic classification fully defined by topology	GCA_002371315.1, s__UBA1217 sp002371315, 95.0, 80.96, 0.61; GCA_900316965.1, s__UBA1217 sp900316965, 95.0, 79.06, 0.26	77.68	11	0.973596	N/A
metabat.bin.910	RUI565	d__Bacteria	p__Bacteroidota	c__Bacteroidia	o__Bacteroidales	f__UBA932	g__RC9	s__RC9 sp900319375	GCA_900319375.1	95	d__Bacteria;p__Bacteroidota;c__Bacteroidia;o__Bacteroidales;f__UBA932;g__RC9;s__RC9 sp900319375	96.7	0.85	GCA_900319375.1	d__Bacteria;p__Bacteroidota;c__Bacteroidia;o__Bacteroidales;f__UBA932;g__RC9;s__RC9 sp900319375	96.7	0.85	d__Bacteria;p__Bacteroidota;c__Bacteroidia;o__Bacteroidales;f__UBA932;g__RC9;s__	ANI/Placement	topological placement and ANI have congruent species assignments	N/A	74.31	11	N/A	N/A
metabat.bin.914	RUI566	d__Bacteria	p__Bacteroidota	c__Bacteroidia	o__Bacteroidales	f__Bacteroidaceae	g__Prevotella	s__	N/A	N/A	N/A	N/A	N/A	N/A	N/A	N/A	N/A	d__Bacteria;p__Bacteroidota;c__Bacteroidia;o__Bacteroidales;f__Bacteroidaceae;g__Prevotella;s__	Placement	taxonomic classification fully defined by topology	GCA_002392835.1, s__Prevotella sp002392835, 95.0, 78.14, 0.27; GCA_900316475.1, s__Prevotella sp900316475, 95.0, 77.71, 0.23; GCA_900318815.1, s__Prevotella sp900318815, 95.0, 77.48, 0.29; GCA_002372235.1, s__Prevotella sp002372235, 95.0, 77.43, 0.18; GCA_002361655.1, s__Prevotella sp002361655, 95.0, 77.1, 0.23; GCA_002371715.1, s__Prevotella sp002371715, 95.0, 76.98, 0.26	70.14	11	0.947801	N/A
metabat.bin.920	RUI569	d__Bacteria	p__Bacteroidota	c__Bacteroidia	o__Bacteroidales	f__Bacteroidaceae	g__UBA4372	s__	N/A	N/A	N/A	N/A	N/A	GCA_900320715.1	d__Bacteria;p__Bacteroidota;c__Bacteroidia;o__Bacteroidales;f__Bacteroidaceae;g__UBA4372;s__UBA4372 sp900320715	78.12	0.3	d__Bacteria;p__Bacteroidota;c__Bacteroidia;o__Bacteroidales;f__Bacteroidaceae;g__UBA4372;s__	Placement	taxonomic classification fully defined by topology	GCA_002394305.1, s__UBA4372 sp002394305, 95.0, 78.34, 0.26; GCA_002316015.1, s__UBA4372 sp002316015, 95.0, 77.22, 0.21	66.05	11	0.966127	N/A
metabat.bin.95	RUI579	d__Bacteria	p__Bacteroidota	c__Bacteroidia	o__Bacteroidales	f__Bacteroidaceae	g__Prevotella	s__Prevotella sp900318685	GCA_900318685.1	95	d__Bacteria;p__Bacteroidota;c__Bacteroidia;o__Bacteroidales;f__Bacteroidaceae;g__Prevotella;s__Prevotella sp900318685	96.62	0.78	GCA_900318685.1	d__Bacteria;p__Bacteroidota;c__Bacteroidia;o__Bacteroidales;f__Bacteroidaceae;g__Prevotella;s__Prevotella sp900318685	96.62	0.78	d__Bacteria;p__Bacteroidota;c__Bacteroidia;o__Bacteroidales;f__Bacteroidaceae;g__Prevotella;s__	ANI/Placement	topological placement and ANI have congruent species assignments	GCA_002392835.1, s__Prevotella sp002392835, 95.0, 79.33, 0.44; GCA_900321965.1, s__Prevotella sp900321965, 95.0, 78.59, 0.29; GCA_900318815.1, s__Prevotella sp900318815, 95.0, 78.57, 0.28; GCA_900316475.1, s__Prevotella sp900316475, 95.0, 78.44, 0.31; GCA_002353485.1, s__Prevotella sp002353485, 95.0, 78.13, 0.24; GCF_900110085.1, s__Prevotella sp900110085, 95.0, 78.09, 0.22; GCA_002361655.1, s__P…	82.9	11	N/A	N/A
metabat.bin.961	RUI581	d__Bacteria	p__Bacteroidota	c__Bacteroidia	o__Bacteroidales	f__WCHB1-69	g__F23-D06	s__	N/A	N/A	N/A	N/A	N/A	N/A	N/A	N/A	N/A	d__Bacteria;p__Bacteroidota;c__Bacteroidia;o__Bacteroidales;f__WCHB1-69;g__F23-D06;s__	Placement	taxonomic classification fully defined by topology	N/A	93.57	11	0.936355	N/A
metabat.bin.991	RUI591	d__Bacteria	p__Bacteroidota	c__Bacteroidia	o__Bacteroidales	f__Bacteroidaceae	g__Prevotella	s__	N/A	N/A	N/A	N/A	N/A	GCA_900318685.1	d__Bacteria;p__Bacteroidota;c__Bacteroidia;o__Bacteroidales;f__Bacteroidaceae;g__Prevotella;s__Prevotella sp900318685	79.26	0.37	d__Bacteria;p__Bacteroidota;c__Bacteroidia;o__Bacteroidales;f__Bacteroidaceae;g__Prevotella;s__	Placement	taxonomic classification fully defined by topology	GCA_002392835.1, s__Prevotella sp002392835, 95.0, 80.31, 0.43; GCA_900318815.1, s__Prevotella sp900318815, 95.0, 79.04, 0.34; GCA_900316475.1, s__Prevotella sp900316475, 95.0, 78.79, 0.33; GCA_900321965.1, s__Prevotella sp900321965, 95.0, 78.57, 0.33; GCA_002361655.1, s__Prevotella sp002361655, 95.0, 78.14, 0.39; GCA_002342665.1, s__Prevotella sp002342665, 95.0, 78.02, 0.25; GCA_002353205.1, s__P…	61.96	11	0.986378	N/A
metabat.bin.965	RUI582	d__Bacteria	p__Campylobacterota	c__Campylobacteria	o__Campylobacterales	f__Campylobacteraceae	g__Campylobacter_A	s__	N/A	N/A	N/A	N/A	N/A	N/A	N/A	N/A	N/A	d__Bacteria;p__Campylobacterota;c__Campylobacteria;o__Campylobacterales;f__Campylobacteraceae;g__Campylobacter_A;s__	Placement	taxonomic classification fully defined by topology	GCA_000705255.1, s__Campylobacter_A mucosalis, 95.0, 77.16, 0.27	89.92	11	0.921247	N/A
metabat.bin.1363	RUI120	d__Bacteria	p__Cyanobacteria	c__Vampirovibrionia	o__Gastranaerophilales	f__Gastranaerophilaceae	g__RUG841	s__	N/A	N/A	N/A	N/A	N/A	GCA_900313795.1	d__Bacteria;p__Cyanobacteria;c__Vampirovibrionia;o__Gastranaerophilales;f__Gastranaerophilaceae;g__RUG841;s__RUG841 sp900313795	77.91	0.29	d__Bacteria;p__Cyanobacteria;c__Vampirovibrionia;o__Gastranaerophilales;f__Gastranaerophilaceae;g__;s__	Placement	taxonomic novelty determined using RED	N/A	91.87	11	0.919988	N/A
metabat.bin.1389	RUI128	d__Bacteria	p__Cyanobacteria	c__Vampirovibrionia	o__Gastranaerophilales	f__Gastranaerophilaceae	g__UBA2883	s__	N/A	N/A	N/A	N/A	N/A	GCA_900313115.1	d__Bacteria;p__Cyanobacteria;c__Vampirovibrionia;o__Gastranaerophilales;f__Gastranaerophilaceae;g__UBA2883;s__UBA2883 sp900313115	79.72	0.49	d__Bacteria;p__Cyanobacteria;c__Vampirovibrionia;o__Gastranaerophilales;f__Gastranaerophilaceae;g__UBA2883;s__	Placement	taxonomic classification fully defined by topology	GCA_002481545.1, s__UBA2883 sp002481545, 95.0, 77.73, 0.27	85.79	11	0.969472	N/A
metabat.bin.940	RUI575	d__Bacteria	p__Cyanobacteria	c__Vampirovibrionia	o__Gastranaerophilales	f__	g__	s__	N/A	N/A	N/A	N/A	N/A	N/A	N/A	N/A	N/A	d__Bacteria;p__Cyanobacteria;c__Vampirovibrionia;o__Gastranaerophilales;f__;g__;s__	Placement	taxonomic novelty determined using RED	N/A	81.15	11	0.637854	N/A
metabat.bin.1246	RUI077	d__Bacteria	p__Desulfobacterota_A	c__Desulfovibrionia	o__Desulfovibrionales	f__Desulfovibrionaceae	g__Desulfovibrio	s__	N/A	N/A	N/A	N/A	N/A	GCA_002369295.1	d__Bacteria;p__Desulfobacterota_A;c__Desulfovibrionia;o__Desulfovibrionales;f__Desulfovibrionaceae;g__Desulfovibrio;s__Desulfovibrio sp002369295	89.86	0.72	d__Bacteria;p__Desulfobacterota_A;c__Desulfovibrionia;o__Desulfovibrionales;f__Desulfovibrionaceae;g__Desulfovibrio;s__	Placement	taxonomic classification fully defined by topology	GCA_900319575.1, s__Desulfovibrio sp900319575, 95.0, 79.05, 0.33; GCF_900116045.1, s__Desulfovibrio piger_A, 95.0, 78.46, 0.25; GCF_000156375.1, s__Desulfovibrio piger, 95.0, 78.27, 0.23	82.7	11	0.987168	N/A
metabat.bin.1350	RUI116	d__Bacteria	p__Desulfobacterota_A	c__Desulfovibrionia	o__Desulfovibrionales	f__Desulfovibrionaceae	g__Desulfovibrio	s__Desulfovibrio sp002369295	GCA_002369295.1	95	d__Bacteria;p__Desulfobacterota_A;c__Desulfovibrionia;o__Desulfovibrionales;f__Desulfovibrionaceae;g__Desulfovibrio;s__Desulfovibrio sp002369295	98.13	0.7	GCA_002369295.1	d__Bacteria;p__Desulfobacterota_A;c__Desulfovibrionia;o__Desulfovibrionales;f__Desulfovibrionaceae;g__Desulfovibrio;s__Desulfovibrio sp002369295	98.13	0.7	d__Bacteria;p__Desulfobacterota_A;c__Desulfovibrionia;o__Desulfovibrionales;f__Desulfovibrionaceae;g__Desulfovibrio;s__	ANI/Placement	topological placement and ANI have congruent species assignments	GCA_900319575.1, s__Desulfovibrio sp900319575, 95.0, 78.14, 0.28	60.69	11	N/A	N/A
metabat.bin.1856	RUI265	d__Bacteria	p__Desulfobacterota_A	c__Desulfovibrionia	o__Desulfovibrionales	f__Desulfovibrionaceae	g__Desulfovibrio	s__	N/A	N/A	N/A	N/A	N/A	N/A	N/A	N/A	N/A	d__Bacteria;p__Desulfobacterota_A;c__Desulfovibrionia;o__Desulfovibrionales;f__Desulfovibrionaceae;g__Desulfovibrio;s__	Placement	taxonomic classification fully defined by topology	N/A	80.04	11	0.889791	Genome has more than 11.7% of markers with multiple hits
metabat.bin.2076	RUI329	d__Bacteria	p__Desulfobacterota_A	c__Desulfovibrionia	o__Desulfovibrionales	f__Desulfovibrionaceae	g__Desulfovibrio	s__	N/A	N/A	N/A	N/A	N/A	N/A	N/A	N/A	N/A	d__Bacteria;p__Desulfobacterota_A;c__Desulfovibrionia;o__Desulfovibrionales;f__Desulfovibrionaceae;g__Desulfovibrio;s__	Placement	taxonomic classification fully defined by topology	N/A	90.52	11	0.886289	N/A
metabat.bin.573	RUI461	d__Bacteria	p__Desulfobacterota_A	c__Desulfovibrionia	o__Desulfovibrionales	f__Desulfovibrionaceae	g__Desulfovibrio	s__	N/A	N/A	N/A	N/A	N/A	N/A	N/A	N/A	N/A	d__Bacteria;p__Desulfobacterota_A;c__Desulfovibrionia;o__Desulfovibrionales;f__Desulfovibrionaceae;g__Desulfovibrio;s__	Placement	taxonomic classification fully defined by topology	N/A	91.61	11	0.884997	N/A
metabat.bin.1337	RUI110	d__Bacteria	p__Desulfuromonadota	c__Desulfuromonadia	o__	f__	g__	s__	N/A	N/A	N/A	N/A	N/A	N/A	N/A	N/A	N/A	d__Bacteria;p__Desulfuromonadota;c__Desulfuromonadia;o__;f__;g__;s__	Placement	taxonomic novelty determined using RED	N/A	80.34	11	0.601128	N/A
metabat.bin.1756	RUI237	d__Bacteria	p__Elusimicrobiota	c__Elusimicrobia	o__Elusimicrobiales	f__Elusimicrobiaceae	g__UBA1174	s__	N/A	N/A	N/A	N/A	N/A	N/A	N/A	N/A	N/A	d__Bacteria;p__Elusimicrobiota;c__Elusimicrobia;o__Elusimicrobiales;f__Elusimicrobiaceae;g__;s__	Placement	taxonomic novelty determined using RED	N/A	74.8	11	0.887537	N/A
metabat.bin.394	RUI410	d__Bacteria	p__Elusimicrobiota	c__Endomicrobia	o__Endomicrobiales	f__Endomicrobiaceae	g__RUG658	s__	N/A	N/A	N/A	N/A	N/A	GCA_002448285.1	d__Bacteria;p__Elusimicrobiota;c__Endomicrobia;o__Endomicrobiales;f__Endomicrobiaceae;g__RUG658;s__RUG658 sp002448285	84.88	0.73	d__Bacteria;p__Elusimicrobiota;c__Endomicrobia;o__Endomicrobiales;f__Endomicrobiaceae;g__RUG658;s__	Placement	taxonomic classification fully defined by topology	GCA_900321055.1, s__RUG658 sp900321055, 95.0, 80.31, 0.56	65.93	11	0.974824	N/A
metabat.bin.776	RUI522	d__Bacteria	p__Elusimicrobiota	c__Elusimicrobia	o__Elusimicrobiales	f__UBA9959	g__	s__	N/A	N/A	N/A	N/A	N/A	N/A	N/A	N/A	N/A	d__Bacteria;p__Elusimicrobiota;c__Elusimicrobia;o__Elusimicrobiales;f__UBA9959;g__;s__	Placement	taxonomic novelty determined using RED	N/A	81.85	11	0.891304	N/A
metabat.bin.2016	RUI313	d__Bacteria	p__Eremiobacterota	c__UBP9	o__UBA4705	f__UBA4705	g__	s__	N/A	N/A	N/A	N/A	N/A	N/A	N/A	N/A	N/A	d__Bacteria;p__Eremiobacterota;c__UBP9;o__UBA4705;f__UBA4705;g__;s__	Placement	taxonomic novelty determined using RED	N/A	73.89	11	0.765223	N/A
metabat.bin.725	RUI504	d__Bacteria	p__Eremiobacterota	c__UBP9	o__UBA4705	f__UBA4705	g__UBA4705	s__UBA4705 sp900313515	GCA_900313515.1	95	d__Bacteria;p__Eremiobacterota;c__UBP9;o__UBA4705;f__UBA4705;g__UBA4705;s__UBA4705 sp900313515	99.2	0.96	GCA_900313515.1	d__Bacteria;p__Eremiobacterota;c__UBP9;o__UBA4705;f__UBA4705;g__UBA4705;s__UBA4705 sp900313515	99.2	0.96	d__Bacteria;p__Eremiobacterota;c__UBP9;o__UBA4705;f__UBA4705;g__UBA4705;s__	ANI/Placement	topological placement and ANI have congruent species assignments	N/A	89.76	11	N/A	N/A
metabat.bin.1085	RUI021	d__Archaea	p__Euryarchaeota	c__Methanobacteria	o__Methanobacteriales	f__Methanobacteriaceae	g__Methanobrevibacter_A	s__	N/A	N/A	N/A	N/A	N/A	N/A	N/A	N/A	N/A	d__Archaea;p__Euryarchaeota;c__Methanobacteria;o__Methanobacteriales;f__Methanobacteriaceae;g__Methanobrevibacter_A;s__	Placement	taxonomic classification fully defined by topology	GCA_900319535.1, s__Methanobrevibacter_A sp900319535, 95.0, 82.37, 0.57; GCF_001477655.1, s__Methanobrevibacter_A millerae, 95.0, 82.3, 0.68; GCA_900317865.1, s__Methanobrevibacter_A sp900317865, 95.0, 82.02, 0.61; GCA_900314695.1, s__Methanobrevibacter_A sp900314695, 95.0, 80.14, 0.49; GCF_001548675.1, s__Methanobrevibacter_A sp001548675, 95.0, 80.11, 0.48; GCF_900109595.1, s__Methanobrevibacter…	92.56	11	0.964291	N/A
metabat.bin.1079	RUI018	d__Bacteria	p__Fibrobacterota	c__Fibrobacteria	o__Fibrobacterales	f__Fibrobacteraceae	g__Fibrobacter_A	s__	N/A	N/A	N/A	N/A	N/A	GCF_002797675.1	d__Bacteria;p__Fibrobacterota;c__Fibrobacteria;o__Fibrobacterales;f__Fibrobacteraceae;g__Fibrobacter_A;s__Fibrobacter_A sp002797675	90.47	0.88	d__Bacteria;p__Fibrobacterota;c__Fibrobacteria;o__Fibrobacterales;f__Fibrobacteraceae;g__Fibrobacter_A;s__	Placement	taxonomic classification fully defined by topology	GCA_002390045.1, s__Fibrobacter_A sp002390045, 95.0, 85.18, 0.78; GCF_003003115.1, s__Fibrobacter_A sp003003115, 95.0, 78.64, 0.35; GCF_900167415.1, s__Fibrobacter_A intestinalis, 95.0, 77.72, 0.32	87.14	11	0.985203	N/A
metabat.bin.1525	RUI176	d__Bacteria	p__Fibrobacterota	c__Fibrobacteria	o__Fibrobacterales	f__Fibrobacteraceae	g__Fibrobacter	s__Fibrobacter sp900141705	GCF_900141705.1	95	d__Bacteria;p__Fibrobacterota;c__Fibrobacteria;o__Fibrobacterales;f__Fibrobacteraceae;g__Fibrobacter;s__Fibrobacter sp900141705	98.49	0.94	GCF_900141705.1	d__Bacteria;p__Fibrobacterota;c__Fibrobacteria;o__Fibrobacterales;f__Fibrobacteraceae;g__Fibrobacter;s__Fibrobacter sp900141705	98.49	0.94	d__Bacteria;p__Fibrobacterota;c__Fibrobacteria;o__Fibrobacterales;f__Fibrobacteraceae;g__Fibrobacter;s__	ANI/Placement	topological placement and ANI have congruent species assignments	GCA_002395745.1, s__Fibrobacter sp002395745, 95.0, 82.25, 0.6; GCF_900143055.1, s__Fibrobacter sp900143055, 95.0, 82.22, 0.6; GCA_002449765.1, s__Fibrobacter sp002449765, 95.0, 81.99, 0.57; GCF_002210285.1, s__Fibrobacter sp002210285, 95.0, 81.52, 0.57; GCF_900177705.1, s__Fibrobacter sp900177705, 95.0, 80.8, 0.47; GCF_900142495.1, s__Fibrobacter sp900142495, 95.0, 80.63, 0.51; GCF_002210295.1, s…	64.4	11	N/A	N/A
metabat.bin.1112	RUI030	d__Bacteria	p__Firmicutes	c__Bacilli	o__Lactobacillales	f__Streptococcaceae	g__Streptococcus	s__Streptococcus gallolyticus	GCF_002000985.1	96.32	d__Bacteria;p__Firmicutes;c__Bacilli;o__Lactobacillales;f__Streptococcaceae;g__Streptococcus;s__Streptococcus gallolyticus	98.56	0.9	GCF_002000985.1	d__Bacteria;p__Firmicutes;c__Bacilli;o__Lactobacillales;f__Streptococcaceae;g__Streptococcus;s__Streptococcus gallolyticus	98.56	0.9	d__Bacteria;p__Firmicutes;c__Bacilli;o__Lactobacillales;f__Streptococcaceae;g__Streptococcus;s__	ANI/Placement	topological placement and ANI have congruent species assignments	GCF_000283635.1, s__Streptococcus macedonicus, 96.32, 96.43, 0.74; GCF_900478025.1, s__Streptococcus pasteurianus, 96.18, 95.82, 0.77; GCA_002393675.1, s__Streptococcus sp002393675, 95.0, 84.58, 0.73; GCF_000154985.1, s__Streptococcus infantarius, 95.0, 84.55, 0.69; GCF_900475675.1, s__Streptococcus lutetiensis, 95.0, 84.34, 0.71; GCF_000187265.1, s__Streptococcus equinus, 95.0, 83.9, 0.73; GCF_9…	76.73	11	N/A	N/A
metabat.bin.1137	RUI039	d__Bacteria	p__Firmicutes	c__Bacilli	o__Erysipelotrichales	f__Erysipelotrichaceae	g__UBA1783	s__	N/A	N/A	N/A	N/A	N/A	N/A	N/A	N/A	N/A	d__Bacteria;p__Firmicutes;c__Bacilli;o__Erysipelotrichales;f__Erysipelotrichaceae;g__;s__	Placement	taxonomic novelty determined using RED	N/A	75.79	11	0.85546	N/A
metabat.bin.1147	RUI044	d__Bacteria	p__Firmicutes	c__Bacilli	o__Erysipelotrichales	f__Erysipelotrichaceae	g__UBA636	s__	N/A	N/A	N/A	N/A	N/A	N/A	N/A	N/A	N/A	d__Bacteria;p__Firmicutes;c__Bacilli;o__Erysipelotrichales;f__Erysipelotrichaceae;g__UBA636;s__	Placement	taxonomic classification fully defined by topology	GCA_900321955.1, s__UBA636 sp900321955, 95.0, 78.68, 0.39; GCA_002362065.1, s__UBA636 sp002362065, 95.0, 78.44, 0.28	88.59	11	0.934658	N/A
metabat.bin.1166	RUI049	d__Bacteria	p__Firmicutes	c__Bacilli	o__Acholeplasmatales	f__CAG-307	g__UBA7004	s__	N/A	N/A	N/A	N/A	N/A	GCA_002449755.1	d__Bacteria;p__Firmicutes;c__Bacilli;o__Acholeplasmatales;f__CAG-307;g__UBA7004;s__UBA7004 sp002449755	79.86	0.41	d__Bacteria;p__Firmicutes;c__Bacilli;o__Acholeplasmatales;f__CAG-307;g__;s__	Placement	taxonomic novelty determined using RED	N/A	89.62	11	0.925535	N/A
metabat.bin.119	RUI057	d__Bacteria	p__Firmicutes	c__Bacilli	o__RFN20	f__CAG-826	g__UBA733	s__	N/A	N/A	N/A	N/A	N/A	N/A	N/A	N/A	N/A	d__Bacteria;p__Firmicutes;c__Bacilli;o__RFN20;f__CAG-826;g__UBA733;s__	Placement	taxonomic classification fully defined by topology	N/A	81.79	11	0.962135	N/A
metabat.bin.1196	RUI061	d__Bacteria	p__Firmicutes	c__Bacilli	o__RFN20	f__CAG-826	g__UBA733	s__UBA733 sp900316365	GCA_900316365.1	95	d__Bacteria;p__Firmicutes;c__Bacilli;o__RFN20;f__CAG-826;g__UBA733;s__UBA733 sp900316365	96.68	0.84	GCA_900316365.1	d__Bacteria;p__Firmicutes;c__Bacilli;o__RFN20;f__CAG-826;g__UBA733;s__UBA733 sp900316365	96.68	0.84	d__Bacteria;p__Firmicutes;c__Bacilli;o__RFN20;f__CAG-826;g__UBA733;s__	ANI/Placement	topological placement and ANI have congruent species assignments	N/A	89.64	11	N/A	N/A
metabat.bin.1287	RUI094	d__Bacteria	p__Firmicutes	c__Bacilli	o__RFN20	f__CAG-826	g__	s__	N/A	N/A	N/A	N/A	N/A	N/A	N/A	N/A	N/A	d__Bacteria;p__Firmicutes;c__Bacilli;o__RFN20;f__CAG-826;g__;s__	Placement	taxonomic novelty determined using RED	N/A	80.99	11	0.862948	N/A
metabat.bin.131	RUI103	d__Bacteria	p__Firmicutes	c__Bacilli	o__Acholeplasmatales	f__CAG-307	g__UBA7004	s__	N/A	N/A	N/A	N/A	N/A	GCA_002449755.1	d__Bacteria;p__Firmicutes;c__Bacilli;o__Acholeplasmatales;f__CAG-307;g__UBA7004;s__UBA7004 sp002449755	78.95	0.42	d__Bacteria;p__Firmicutes;c__Bacilli;o__Acholeplasmatales;f__CAG-307;g__;s__	Placement	taxonomic novelty determined using RED	N/A	67.22	11	0.875585	N/A
metabat.bin.1329	RUI106	d__Bacteria	p__Firmicutes	c__Bacilli	o__RF39	f__CAG-1000	g__UBA6985	s__	N/A	N/A	N/A	N/A	N/A	GCA_900314465.1	d__Bacteria;p__Firmicutes;c__Bacilli;o__RF39;f__CAG-1000;g__UBA6985;s__UBA6985 sp900314465	77.92	0.32	d__Bacteria;p__Firmicutes;c__Bacilli;o__RF39;f__CAG-1000;g__UBA6985;s__	Placement	taxonomic classification fully defined by topology	N/A	66.11	11	0.915218	N/A
metabat.bin.1331	RUI107	d__Bacteria	p__Firmicutes	c__Bacilli	o__Erysipelotrichales	f__Erysipelotrichaceae	g__Solobacterium	s__	N/A	N/A	N/A	N/A	N/A	N/A	N/A	N/A	N/A	d__Bacteria;p__Firmicutes;c__Bacilli;o__Erysipelotrichales;f__Erysipelotrichaceae;g__Solobacterium;s__	Placement	taxonomic classification fully defined by topology	N/A	83.35	11	0.89371	N/A
metabat.bin.1397	RUI132	d__Bacteria	p__Firmicutes	c__Bacilli	o__Lactobacillales	f__Lactobacillaceae	g__Lactobacillus_H	s__Lactobacillus_H fermentum	GCF_000159215.1	95	d__Bacteria;p__Firmicutes;c__Bacilli;o__Lactobacillales;f__Lactobacillaceae;g__Lactobacillus_H;s__Lactobacillus_H fermentum	97.9	0.92	GCF_000159215.1	d__Bacteria;p__Firmicutes;c__Bacilli;o__Lactobacillales;f__Lactobacillaceae;g__Lactobacillus_H;s__Lactobacillus_H fermentum	97.9	0.92	d__Bacteria;p__Firmicutes;c__Bacilli;o__Lactobacillales;f__Lactobacillaceae;g__Lactobacillus_H;s__	ANI/Placement	topological placement and ANI have congruent species assignments	GCF_001293735.1, s__Lactobacillus_H gorillae, 95.0, 81.62, 0.61; GCF_001435775.1, s__Lactobacillus_H ingluviei, 95.0, 78.09, 0.24	94.42	11	N/A	N/A
metabat.bin.1423	RUI143	d__Bacteria	p__Firmicutes	c__Bacilli	o__RFN20	f__CAG-826	g__	s__	N/A	N/A	N/A	N/A	N/A	N/A	N/A	N/A	N/A	d__Bacteria;p__Firmicutes;c__Bacilli;o__RFN20;f__CAG-826;g__;s__	Placement	taxonomic novelty determined using RED	N/A	76.73	11	0.856817	N/A
metabat.bin.1428	RUI145	d__Bacteria	p__Firmicutes	c__Bacilli	o__Erysipelotrichales	f__Erysipelotrichaceae	g__	s__	N/A	N/A	N/A	N/A	N/A	N/A	N/A	N/A	N/A	d__Bacteria;p__Firmicutes;c__Bacilli;o__Erysipelotrichales;f__Erysipelotrichaceae;g__;s__	Placement	taxonomic novelty determined using RED	N/A	70.69	11	0.795041	N/A
metabat.bin.1452	RUI153	d__Bacteria	p__Firmicutes	c__Bacilli	o__RFN20	f__CAG-826	g__UBA3207	s__	N/A	N/A	N/A	N/A	N/A	GCA_003501485.1	d__Bacteria;p__Firmicutes;c__Bacilli;o__RFN20;f__CAG-826;g__UBA3207;s__UBA3207 sp003501485	N/A	N/A	d__Bacteria;p__Firmicutes;c__Bacilli;o__RFN20;f__CAG-826;g__UBA3207;s__	Placement	taxonomic classification fully defined by topology	GCA_900314585.1, s__UBA3207 sp900314585, 95.0, 78.04, 0.25	66.05	11	0.907282	N/A
metabat.bin.1458	RUI155	d__Bacteria	p__Firmicutes	c__Bacilli	o__Acholeplasmatales	f__	g__	s__	N/A	N/A	N/A	N/A	N/A	N/A	N/A	N/A	N/A	d__Bacteria;p__Firmicutes;c__Bacilli;o__Acholeplasmatales;f__;g__;s__	Placement	taxonomic novelty determined using RED	N/A	56.71	11	0.647	N/A
metabat.bin.1466	RUI159	d__Bacteria	p__Firmicutes	c__Bacilli	o__RFN20	f__CAG-826	g__UBA733	s__	N/A	N/A	N/A	N/A	N/A	GCA_002472275.1	d__Bacteria;p__Firmicutes;c__Bacilli;o__RFN20;f__CAG-826;g__UBA733;s__UBA733 sp002472275	78.63	0.22	d__Bacteria;p__Firmicutes;c__Bacilli;o__RFN20;f__CAG-826;g__UBA733;s__	Placement	taxonomic classification fully defined by topology	N/A	81.55	11	0.943427	N/A
metabat.bin.1479	RUI162	d__Bacteria	p__Firmicutes	c__Bacilli	o__Acholeplasmatales	f__CAG-307	g__UBA7004	s__	N/A	N/A	N/A	N/A	N/A	GCA_002449755.1	d__Bacteria;p__Firmicutes;c__Bacilli;o__Acholeplasmatales;f__CAG-307;g__UBA7004;s__UBA7004 sp002449755	78.66	0.35	d__Bacteria;p__Firmicutes;c__Bacilli;o__Acholeplasmatales;f__CAG-307;g__;s__	Placement	taxonomic novelty determined using RED	N/A	73.61	11	0.902867	N/A
metabat.bin.1517	RUI174	d__Bacteria	p__Firmicutes	c__Bacilli	o__Erysipelotrichales	f__Erysipelotrichaceae	g__Solobacterium	s__	N/A	N/A	N/A	N/A	N/A	N/A	N/A	N/A	N/A	d__Bacteria;p__Firmicutes;c__Bacilli;o__Erysipelotrichales;f__Erysipelotrichaceae;g__Solobacterium;s__	Placement	taxonomic classification fully defined by topology	N/A	85.1	11	0.906907	N/A
metabat.bin.1595	RUI193	d__Bacteria	p__Firmicutes	c__Bacilli	o__Acholeplasmatales	f__	g__	s__	N/A	N/A	N/A	N/A	N/A	N/A	N/A	N/A	N/A	d__Bacteria;p__Firmicutes;c__Bacilli;o__Acholeplasmatales;f__;g__;s__	Placement	taxonomic novelty determined using RED	N/A	79.52	11	0.644212	N/A
metabat.bin.1630	RUI205	d__Bacteria	p__Firmicutes	c__Bacilli	o__ML615J-28	f__CAG-698	g__	s__	N/A	N/A	N/A	N/A	N/A	N/A	N/A	N/A	N/A	d__Bacteria;p__Firmicutes;c__Bacilli;o__ML615J-28;f__CAG-698;g__;s__	Placement	taxonomic classification fully defined by topology	N/A	57.56	11	0.725277	Genome has more than 14.2% of markers with multiple hits
metabat.bin.1656	RUI213	d__Bacteria	p__Firmicutes	c__Bacilli	o__RFN20	f__CAG-826	g__UBA733	s__	N/A	N/A	N/A	N/A	N/A	N/A	N/A	N/A	N/A	d__Bacteria;p__Firmicutes;c__Bacilli;o__RFN20;f__CAG-826;g__UBA733;s__	Placement	taxonomic classification fully defined by topology	N/A	73.63	11	0.917978	N/A
metabat.bin.1667	RUI216	d__Bacteria	p__Firmicutes	c__Bacilli	o__Erysipelotrichales	f__Erysipelotrichaceae	g__Solobacterium	s__	N/A	N/A	N/A	N/A	N/A	GCA_003446295.1	d__Bacteria;p__Firmicutes;c__Bacilli;o__Erysipelotrichales;f__Erysipelotrichaceae;g__Solobacterium;s__Solobacterium sp003446295	87.33	0.8	d__Bacteria;p__Firmicutes;c__Bacilli;o__Erysipelotrichales;f__Erysipelotrichaceae;g__Solobacterium;s__	Placement	taxonomic classification fully defined by topology	N/A	92.58	11	0.989327	N/A
metabat.bin.1716	RUI228	d__Bacteria	p__Firmicutes	c__Bacilli	o__RF39	f__CAG-1000	g__UBA6985	s__	N/A	N/A	N/A	N/A	N/A	GCA_002450035.1	d__Bacteria;p__Firmicutes;c__Bacilli;o__RF39;f__CAG-1000;g__UBA6985;s__UBA6985 sp002450035	80.53	0.36	d__Bacteria;p__Firmicutes;c__Bacilli;o__RF39;f__CAG-1000;g__UBA6985;s__	Placement	taxonomic classification fully defined by topology	N/A	75.16	11	0.957413	N/A
metabat.bin.1738	RUI233	d__Bacteria	p__Firmicutes	c__Bacilli	o__Lactobacillales	f__Streptococcaceae	g__Streptococcus	s__Streptococcus equinus	GCF_000187265.1	95	d__Bacteria;p__Firmicutes;c__Bacilli;o__Lactobacillales;f__Streptococcaceae;g__Streptococcus;s__Streptococcus equinus	97.06	0.8	GCF_000187265.1	d__Bacteria;p__Firmicutes;c__Bacilli;o__Lactobacillales;f__Streptococcaceae;g__Streptococcus;s__Streptococcus equinus	97.06	0.8	d__Bacteria;p__Firmicutes;c__Bacilli;o__Lactobacillales;f__Streptococcaceae;g__Streptococcus;s__	ANI/Placement	topological placement and ANI have congruent species assignments	GCF_900475675.1, s__Streptococcus lutetiensis, 95.0, 88.06, 0.74; GCF_900101445.1, s__Streptococcus equinus_B, 95.0, 87.43, 0.85; GCA_002393675.1, s__Streptococcus sp002393675, 95.0, 87.3, 0.79; GCF_000154985.1, s__Streptococcus infantarius, 95.0, 87.28, 0.75; GCF_900104225.1, s__Streptococcus equinus_D, 95.0, 86.57, 0.79; GCF_002000985.1, s__Streptococcus gallolyticus, 96.32, 83.91, 0.75; GCF_00…	91.59	11	N/A	N/A
metabat.bin.1752	RUI236	d__Bacteria	p__Firmicutes	c__Bacilli	o__RFN20	f__CAG-826	g__	s__	N/A	N/A	N/A	N/A	N/A	N/A	N/A	N/A	N/A	d__Bacteria;p__Firmicutes;c__Bacilli;o__RFN20;f__CAG-826;g__;s__	Placement	taxonomic novelty determined using RED	N/A	60.95	11	0.862404	Genome has more than 11.7% of markers with multiple hits
metabat.bin.1802	RUI252	d__Bacteria	p__Firmicutes	c__Bacilli	o__Lactobacillales	f__Lactobacillaceae	g__Lactobacillus_H	s__	N/A	N/A	N/A	N/A	N/A	GCF_002871555.1	d__Bacteria;p__Firmicutes;c__Bacilli;o__Lactobacillales;f__Lactobacillaceae;g__Lactobacillus_H;s__Lactobacillus_H vaginalis_A	92.89	0.88	d__Bacteria;p__Firmicutes;c__Bacilli;o__Lactobacillales;f__Lactobacillaceae;g__Lactobacillus_H;s__	Placement	taxonomic classification fully defined by topology	GCF_000159435.1, s__Lactobacillus_H vaginalis, 95.0, 91.04, 0.86; GCF_001436045.1, s__Lactobacillus_H frumenti, 95.0, 79.74, 0.35; GCA_003072625.1, s__Lactobacillus_H reuteri_D, 95.0, 79.54, 0.29; GCF_000016825.1, s__Lactobacillus_H reuteri, 95.0, 79.43, 0.29; GCF_900156885.1, s__Lactobacillus_H sp900156885, 95.0, 79.36, 0.24	95.42	11	0.996442	N/A
metabat.bin.1841	RUI262	d__Bacteria	p__Firmicutes	c__Bacilli	o__RFN20	f__CAG-826	g__UBA4951	s__	N/A	N/A	N/A	N/A	N/A	N/A	N/A	N/A	N/A	d__Bacteria;p__Firmicutes;c__Bacilli;o__RFN20;f__CAG-826;g__UBA4951;s__	Placement	taxonomic classification fully defined by topology	N/A	69.44	11	0.931082	N/A
metabat.bin.1894	RUI277	d__Bacteria	p__Firmicutes	c__Bacilli	o__Izemoplasmatales	f__UBA1188	g__	s__	N/A	N/A	N/A	N/A	N/A	N/A	N/A	N/A	N/A	d__Bacteria;p__Firmicutes;c__Bacilli;o__Izemoplasmatales;f__;g__;s__	Placement	taxonomic novelty determined using RED	N/A	79.9	11	0.856754	N/A
metabat.bin.2052	RUI323	d__Bacteria	p__Firmicutes	c__Bacilli	o__Acholeplasmatales	f__CAG-307	g__UBA7004	s__	N/A	N/A	N/A	N/A	N/A	GCA_002449755.1	d__Bacteria;p__Firmicutes;c__Bacilli;o__Acholeplasmatales;f__CAG-307;g__UBA7004;s__UBA7004 sp002449755	85.62	0.74	d__Bacteria;p__Firmicutes;c__Bacilli;o__Acholeplasmatales;f__CAG-307;g__;s__	Placement	taxonomic novelty determined using RED	N/A	64.21	11	0.974577	N/A
metabat.bin.2107	RUI339	d__Bacteria	p__Firmicutes	c__Bacilli	o__Lactobacillales	f__Lactobacillaceae	g__Lactobacillus_B	s__Lactobacillus_B ruminis	GCF_900113455.1	95	d__Bacteria;p__Firmicutes;c__Bacilli;o__Lactobacillales;f__Lactobacillaceae;g__Lactobacillus_B;s__Lactobacillus_B ruminis	98.94	0.9	GCF_900113455.1	d__Bacteria;p__Firmicutes;c__Bacilli;o__Lactobacillales;f__Lactobacillaceae;g__Lactobacillus_B;s__Lactobacillus_B ruminis	98.94	0.9	d__Bacteria;p__Firmicutes;c__Bacilli;o__Lactobacillales;f__Lactobacillaceae;g__Lactobacillus_B;s__	ANI/Placement	topological placement and ANI have congruent species assignments	GCF_900110005.1, s__Lactobacillus_B ruminis_A, 95.0, 79.48, 0.22	92.54	11	N/A	N/A
metabat.bin.2139	RUI349	d__Bacteria	p__Firmicutes	c__Bacilli	o__Izemoplasmatales	f__UBA1188	g__	s__	N/A	N/A	N/A	N/A	N/A	N/A	N/A	N/A	N/A	d__Bacteria;p__Firmicutes;c__Bacilli;o__Izemoplasmatales;f__;g__;s__	Placement	taxonomic novelty determined using RED	N/A	76.92	11	0.852038	N/A
metabat.bin.216	RUI361	d__Bacteria	p__Firmicutes	c__Bacilli	o__Acholeplasmatales	f__CAG-307	g__CAG-307	s__	N/A	N/A	N/A	N/A	N/A	N/A	N/A	N/A	N/A	d__Bacteria;p__Firmicutes;c__Bacilli;o__Acholeplasmatales;f__CAG-307;g__;s__	Placement	taxonomic novelty determined using RED	N/A	85.79	11	0.858456	N/A
metabat.bin.22	RUI363	d__Bacteria	p__Firmicutes	c__Bacilli	o__RF39	f__CAG-1000	g__	s__	N/A	N/A	N/A	N/A	N/A	N/A	N/A	N/A	N/A	d__Bacteria;p__Firmicutes;c__Bacilli;o__RF39;f__CAG-1000;g__;s__	Placement	taxonomic classification fully defined by topology	N/A	69.56	11	0.819114	N/A
metabat.bin.234	RUI365	d__Bacteria	p__Firmicutes	c__Bacilli	o__Erysipelotrichales	f__Erysipelotrichaceae	g__Solobacterium	s__	N/A	N/A	N/A	N/A	N/A	N/A	N/A	N/A	N/A	d__Bacteria;p__Firmicutes;c__Bacilli;o__Erysipelotrichales;f__Erysipelotrichaceae;g__Solobacterium;s__	Placement	taxonomic classification fully defined by topology	N/A	80.89	11	0.951017	N/A
metabat.bin.302	RUI388	d__Bacteria	p__Firmicutes	c__Bacilli	o__Acholeplasmatales	f__CAG-307	g__UBA3206	s__	N/A	N/A	N/A	N/A	N/A	GCA_002363705.1	d__Bacteria;p__Firmicutes;c__Bacilli;o__Acholeplasmatales;f__CAG-307;g__UBA3206;s__UBA3206 sp002363705	88.14	0.75	d__Bacteria;p__Firmicutes;c__Bacilli;o__Acholeplasmatales;f__CAG-307;g__;s__	Placement	taxonomic novelty determined using RED	N/A	70.93	11	0.981738	Genome has more than 15.8% of markers with multiple hits
metabat.bin.31	RUI389	d__Bacteria	p__Firmicutes	c__Bacilli	o__RFN20	f__CAG-826	g__UBA4951	s__	N/A	N/A	N/A	N/A	N/A	N/A	N/A	N/A	N/A	d__Bacteria;p__Firmicutes;c__Bacilli;o__RFN20;f__CAG-826;g__UBA4951;s__	Placement	taxonomic classification fully defined by topology	N/A	65.28	11	0.922355	N/A
metabat.bin.443	RUI422	d__Bacteria	p__Firmicutes	c__Bacilli	o__RFN20	f__CAG-288	g__UBA7642	s__	N/A	N/A	N/A	N/A	N/A	GCA_900313465.1	d__Bacteria;p__Firmicutes;c__Bacilli;o__RFN20;f__CAG-288;g__UBA7642;s__UBA7642 sp900313465	84.22	0.72	d__Bacteria;p__Firmicutes;c__Bacilli;o__RFN20;f__CAG-288;g__UBA7642;s__	Placement	taxonomic classification fully defined by topology	N/A	69.09	11	0.985903	N/A
metabat.bin.540	RUI452	d__Bacteria	p__Firmicutes	c__Bacilli	o__Erysipelotrichales	f__Erysipelotrichaceae	g__UBA636	s__	N/A	N/A	N/A	N/A	N/A	GCA_002362065.1	d__Bacteria;p__Firmicutes;c__Bacilli;o__Erysipelotrichales;f__Erysipelotrichaceae;g__UBA636;s__UBA636 sp002362065	81.31	0.57	d__Bacteria;p__Firmicutes;c__Bacilli;o__Erysipelotrichales;f__Erysipelotrichaceae;g__UBA636;s__	Placement	taxonomic classification fully defined by topology	GCA_900321955.1, s__UBA636 sp900321955, 95.0, 80.66, 0.63	75.32	11	0.968468	N/A
metabat.bin.62	RUI474	d__Bacteria	p__Firmicutes	c__Bacilli	o__RFN20	f__CAG-826	g__UBA4951	s__	N/A	N/A	N/A	N/A	N/A	N/A	N/A	N/A	N/A	d__Bacteria;p__Firmicutes;c__Bacilli;o__RFN20;f__CAG-826;g__UBA4951;s__	Placement	taxonomic classification fully defined by topology	N/A	68.99	11	0.917542	N/A
metabat.bin.634	RUI481	d__Bacteria	p__Firmicutes	c__Bacilli	o__RF39	f__CAG-1000	g__UBA6985	s__	N/A	N/A	N/A	N/A	N/A	GCA_900314465.1	d__Bacteria;p__Firmicutes;c__Bacilli;o__RF39;f__CAG-1000;g__UBA6985;s__UBA6985 sp900314465	77.83	0.22	d__Bacteria;p__Firmicutes;c__Bacilli;o__RF39;f__CAG-1000;g__UBA6985;s__	Placement	taxonomic classification fully defined by topology	N/A	75.52	11	0.915259	N/A
metabat.bin.862	RUI550	d__Bacteria	p__Firmicutes	c__Bacilli	o__Erysipelotrichales	f__Erysipelotrichaceae	g__UBA636	s__	N/A	N/A	N/A	N/A	N/A	N/A	N/A	N/A	N/A	d__Bacteria;p__Firmicutes;c__Bacilli;o__Erysipelotrichales;f__Erysipelotrichaceae;g__UBA636;s__	Placement	taxonomic classification fully defined by topology	GCA_900321955.1, s__UBA636 sp900321955, 95.0, 79.54, 0.4; GCA_002362065.1, s__UBA636 sp002362065, 95.0, 79.5, 0.42	67.26	11	0.943112	N/A
metabat.bin.876	RUI555	d__Bacteria	p__Firmicutes	c__Bacilli	o__Acholeplasmatales	f__CAG-307	g__UBA7004	s__	N/A	N/A	N/A	N/A	N/A	GCA_002449755.1	d__Bacteria;p__Firmicutes;c__Bacilli;o__Acholeplasmatales;f__CAG-307;g__UBA7004;s__UBA7004 sp002449755	78.78	0.36	d__Bacteria;p__Firmicutes;c__Bacilli;o__Acholeplasmatales;f__CAG-307;g__;s__	Placement	taxonomic novelty determined using RED	N/A	75.28	11	0.854758	N/A
metabat.bin.880	RUI557	d__Bacteria	p__Firmicutes	c__Bacilli	o__RFN20	f__CAG-826	g__	s__	N/A	N/A	N/A	N/A	N/A	N/A	N/A	N/A	N/A	d__Bacteria;p__Firmicutes;c__Bacilli;o__RFN20;f__CAG-826;g__;s__	Placement	taxonomic novelty determined using RED	N/A	66.59	11	0.856913	N/A
metabat.bin.905	RUI564	d__Bacteria	p__Firmicutes	c__Bacilli	o__RFN20	f__CAG-826	g__	s__	N/A	N/A	N/A	N/A	N/A	N/A	N/A	N/A	N/A	d__Bacteria;p__Firmicutes;c__Bacilli;o__RFN20;f__CAG-826;g__;s__	Placement	taxonomic novelty determined using RED	N/A	78.33	11	0.903145	N/A
metabat.bin.959	RUI580	d__Bacteria	p__Firmicutes	c__Bacilli	o__Lactobacillales	f__Lactobacillaceae	g__Lactobacillus_B	s__Lactobacillus_B salivarius	GCF_001435955.1	95	d__Bacteria;p__Firmicutes;c__Bacilli;o__Lactobacillales;f__Lactobacillaceae;g__Lactobacillus_B;s__Lactobacillus_B salivarius	97.86	0.84	GCF_001435955.1	d__Bacteria;p__Firmicutes;c__Bacilli;o__Lactobacillales;f__Lactobacillaceae;g__Lactobacillus_B;s__Lactobacillus_B salivarius	97.86	0.84	d__Bacteria;p__Firmicutes;c__Bacilli;o__Lactobacillales;f__Lactobacillaceae;g__Lactobacillus_B;s__	ANI/Placement	topological placement and ANI have congruent species assignments	GCF_000615845.1, s__Lactobacillus_B hayakitensis, 95.0, 79.28, 0.31	93.59	11	N/A	N/A
metabat.bin.983	RUI586	d__Bacteria	p__Firmicutes	c__Bacilli	o__Erysipelotrichales	f__Erysipelotrichaceae	g__Solobacterium	s__	N/A	N/A	N/A	N/A	N/A	GCA_900320455.1	d__Bacteria;p__Firmicutes;c__Bacilli;o__Erysipelotrichales;f__Erysipelotrichaceae;g__Solobacterium;s__Solobacterium sp900320455	80.25	0.55	d__Bacteria;p__Firmicutes;c__Bacilli;o__Erysipelotrichales;f__Erysipelotrichaceae;g__Solobacterium;s__	Placement	taxonomic classification fully defined by topology	GCF_000701725.1, s__Solobacterium sp000701725, 95.0, 78.45, 0.29	87.48	11	0.97355	N/A
metabat.bin.1000	RUI001	d__Bacteria	p__Firmicutes_A	c__Clostridia	o__Lachnospirales	f__Lachnospiraceae	g__UBA2868	s__	N/A	N/A	N/A	N/A	N/A	N/A	N/A	N/A	N/A	d__Bacteria;p__Firmicutes_A;c__Clostridia;o__Lachnospirales;f__Lachnospiraceae;g__UBA2868;s__	Placement	taxonomic classification fully defined by topology	GCA_003535955.1, s__UBA2868 sp003535955, 95.0, 82.24, 0.55; GCA_002373875.1, s__UBA2868 sp002373875, 95.0, 82.12, 0.49; GCA_900320345.1, s__UBA2868 sp900320345, 95.0, 79.21, 0.31	67.7	11	0.968322	N/A
metabat.bin.1007	RUI003	d__Bacteria	p__Firmicutes_A	c__Clostridia	o__Lachnospirales	f__Lachnospiraceae	g__	s__	N/A	N/A	N/A	N/A	N/A	N/A	N/A	N/A	N/A	d__Bacteria;p__Firmicutes_A;c__Clostridia;o__Lachnospirales;f__Lachnospiraceae;g__;s__	Placement	taxonomic classification fully defined by topology	N/A	53.65	11	0.822395	Genome has more than 12.5% of markers with multiple hits
metabat.bin.1009	RUI004	d__Bacteria	p__Firmicutes_A	c__Clostridia	o__Lachnospirales	f__Lachnospiraceae	g__XBD2001	s__	N/A	N/A	N/A	N/A	N/A	GCF_900116395.1	d__Bacteria;p__Firmicutes_A;c__Clostridia;o__Lachnospirales;f__Lachnospiraceae;g__XBD2001;s__XBD2001 sp900116395	81.39	0.56	d__Bacteria;p__Firmicutes_A;c__Clostridia;o__Lachnospirales;f__Lachnospiraceae;g__;s__	Placement	taxonomic novelty determined using RED	N/A	73.15	11	0.972589	N/A
metabat.bin.1015	RUI005	d__Bacteria	p__Firmicutes_A	c__Clostridia	o__Lachnospirales	f__Lachnospiraceae	g__	s__	N/A	N/A	N/A	N/A	N/A	N/A	N/A	N/A	N/A	d__Bacteria;p__Firmicutes_A;c__Clostridia;o__Lachnospirales;f__Lachnospiraceae;g__;s__	Placement	taxonomic novelty determined using RED	N/A	85.83	11	0.879074	N/A
metabat.bin.1018	RUI006	d__Bacteria	p__Firmicutes_A	c__Clostridia	o__Lachnospirales	f__Lachnospiraceae	g__Butyrivibrio	s__Butyrivibrio hungatei_B	GCF_900101605.1	95	d__Bacteria;p__Firmicutes_A;c__Clostridia;o__Lachnospirales;f__Lachnospiraceae;g__Butyrivibrio;s__Butyrivibrio hungatei_B	96.88	0.85	GCF_900101605.1	d__Bacteria;p__Firmicutes_A;c__Clostridia;o__Lachnospirales;f__Lachnospiraceae;g__Butyrivibrio;s__Butyrivibrio hungatei_B	96.88	0.85	d__Bacteria;p__Firmicutes_A;c__Clostridia;o__Lachnospirales;f__Lachnospiraceae;g__Butyrivibrio;s__	ANI/Placement	topological placement and ANI have congruent species assignments	GCF_000424465.1, s__Butyrivibrio hungatei_A, 95.0, 89.6, 0.83; GCF_900116865.1, s__Butyrivibrio sp900116865, 95.0, 88.32, 0.82; GCF_000621565.1, s__Butyrivibrio sp000621565, 95.0, 85.44, 0.76; GCF_900116875.1, s__Butyrivibrio sp900116875, 95.0, 79.62, 0.4; GCF_900108105.1, s__Butyrivibrio sp900108105, 95.0, 79.15, 0.25; GCF_000622085.1, s__Butyrivibrio proteoclasticus_A, 95.0, 79.05, 0.23; GCF_90…	64.31	11	N/A	Genome has more than 10.8% of markers with multiple hits
metabat.bin.1023	RUI008	d__Bacteria	p__Firmicutes_A	c__Clostridia	o__Peptostreptococcales	f__Anaerovoracaceae	g__	s__	N/A	N/A	N/A	N/A	N/A	N/A	N/A	N/A	N/A	d__Bacteria;p__Firmicutes_A;c__Clostridia;o__Peptostreptococcales;f__Anaerovoracaceae;g__;s__	Placement	taxonomic novelty determined using RED	N/A	70.62	11	0.84857	N/A
metabat.bin.1025	RUI009	d__Bacteria	p__Firmicutes_A	c__Clostridia	o__Oscillospirales	f__Ruminococcaceae	g__Ruminococcus_D	s__Ruminococcus_D albus	GCF_000179635.2	95	d__Bacteria;p__Firmicutes_A;c__Clostridia;o__Oscillospirales;f__Ruminococcaceae;g__Ruminococcus_D;s__Ruminococcus_D albus	97.88	0.9	GCF_000179635.2	d__Bacteria;p__Firmicutes_A;c__Clostridia;o__Oscillospirales;f__Ruminococcaceae;g__Ruminococcus_D;s__Ruminococcus_D albus	97.88	0.9	d__Bacteria;p__Firmicutes_A;c__Clostridia;o__Oscillospirales;f__Ruminococcaceae;g__Ruminococcus_D;s__	ANI/Placement	topological placement and ANI have congruent species assignments	GCF_000526775.1, s__Ruminococcus_D albus_A, 95.0, 86.41, 0.68; GCF_900109655.1, s__Ruminococcus_D albus_B, 95.0, 83.44, 0.62; GCF_900112155.1, s__Ruminococcus_D albus_D, 95.0, 83.29, 0.66; GCF_000178155.2, s__Ruminococcus_D albus_C, 95.0, 80.18, 0.4	73.89	11	N/A	N/A
metabat.bin.1034	RUI011	d__Bacteria	p__Firmicutes_A	c__Clostridia	o__Lachnospirales	f__Lachnospiraceae	g__NK4A136	s__	N/A	N/A	N/A	N/A	N/A	GCF_000621425.1	d__Bacteria;p__Firmicutes_A;c__Clostridia;o__Lachnospirales;f__Lachnospiraceae;g__NK4A136;s__NK4A136 sp000621425	84.56	0.78	d__Bacteria;p__Firmicutes_A;c__Clostridia;o__Lachnospirales;f__Lachnospiraceae;g__NK4A136;s__	Placement	taxonomic classification fully defined by topology	GCA_002393955.1, s__NK4A136 sp002393955, 95.0, 85.24, 0.72	59.8	11	0.99454	N/A
metabat.bin.1039	RUI012	d__Bacteria	p__Firmicutes_A	c__Clostridia	o__Saccharofermentanales	f__Saccharofermentanaceae	g__Saccharofermentans	s__	N/A	N/A	N/A	N/A	N/A	GCA_900314745.1	d__Bacteria;p__Firmicutes_A;c__Clostridia;o__Saccharofermentanales;f__Saccharofermentanaceae;g__Saccharofermentans;s__Saccharofermentans sp900314745	82.28	0.5	d__Bacteria;p__Firmicutes_A;c__Clostridia;o__Saccharofermentanales;f__Saccharofermentanaceae;g__Saccharofermentans;s__	Placement	taxonomic classification fully defined by topology	GCA_002450095.1, s__Saccharofermentans sp002450095, 95.0, 79.79, 0.39; GCF_900111435.1, s__Saccharofermentans sp900111435, 95.0, 77.69, 0.16; GCF_900176545.1, s__Saccharofermentans sp900176545, 95.0, 77.47, 0.16	61.49	11	0.979409	N/A
metabat.bin.1059	RUI013	d__Bacteria	p__Firmicutes_A	c__Clostridia	o__Lachnospirales	f__Lachnospiraceae	g__Oribacterium	s__	N/A	N/A	N/A	N/A	N/A	GCF_900107835.1	d__Bacteria;p__Firmicutes_A;c__Clostridia;o__Lachnospirales;f__Lachnospiraceae;g__Oribacterium;s__Oribacterium sp900107835	91.27	0.83	d__Bacteria;p__Firmicutes_A;c__Clostridia;o__Lachnospirales;f__Lachnospiraceae;g__Oribacterium;s__	Placement	taxonomic classification fully defined by topology	GCF_000424445.1, s__Oribacterium sp000424445, 95.0, 93.04, 0.78; GCA_002371295.1, s__Oribacterium sp002371295, 95.0, 80.99, 0.36; GCF_900113415.1, s__Oribacterium sp900113415, 95.0, 80.51, 0.44; GCF_000702885.1, s__Oribacterium sp000702885, 95.0, 80.5, 0.46; GCA_002396005.1, s__Oribacterium sp002396005, 95.0, 80.41, 0.33; GCF_000513555.1, s__Oribacterium sp000513555, 95.0, 80.2, 0.39; GCF_0020072…	59.66	11	0.994822	N/A
metabat.bin.1065	RUI014	d__Bacteria	p__Firmicutes_A	c__Clostridia	o__Oscillospirales	f__Ruminococcaceae	g__Ruminococcus	s__Ruminococcus flavefaciens_B	GCF_000701945.1	95	d__Bacteria;p__Firmicutes_A;c__Clostridia;o__Oscillospirales;f__Ruminococcaceae;g__Ruminococcus;s__Ruminococcus flavefaciens_B	97.43	0.93	GCF_000701945.1	d__Bacteria;p__Firmicutes_A;c__Clostridia;o__Oscillospirales;f__Ruminococcaceae;g__Ruminococcus;s__Ruminococcus flavefaciens_B	97.43	0.93	d__Bacteria;p__Firmicutes_A;c__Clostridia;o__Oscillospirales;f__Ruminococcaceae;g__Ruminococcus;s__	ANI/Placement	topological placement and ANI have congruent species assignments	GCF_900109435.1, s__Ruminococcus flavefaciens_G, 95.0, 86.28, 0.78; GCA_002350065.1, s__Ruminococcus flavefaciens_N, 95.0, 81.35, 0.61; GCA_900315975.1, s__Ruminococcus sp900315975, 95.0, 79.29, 0.37; GCA_900321885.1, s__Ruminococcus sp900321885, 95.0, 79.1, 0.41; GCF_000621845.1, s__Ruminococcus flavefaciens_E, 95.0, 79.03, 0.38; GCA_900116855.1, s__Ruminococcus flavefaciens_R, 95.0, 78.93, 0.38…	78.55	11	N/A	N/A
metabat.bin.1066	RUI015	d__Bacteria	p__Firmicutes_A	c__Clostridia	o__Lachnospirales	f__Lachnospiraceae	g__NK4A144	s__	N/A	N/A	N/A	N/A	N/A	GCF_000622025.1	d__Bacteria;p__Firmicutes_A;c__Clostridia;o__Lachnospirales;f__Lachnospiraceae;g__NK4A144;s__NK4A144 sp000622025	78.48	0.28	d__Bacteria;p__Firmicutes_A;c__Clostridia;o__Lachnospirales;f__Lachnospiraceae;g__NK4A144;s__	Placement	taxonomic classification fully defined by topology	N/A	78.49	11	0.95439	Genome has more than 13.3% of markers with multiple hits
metabat.bin.1078	RUI017	d__Bacteria	p__Firmicutes_A	c__Clostridia	o__Lachnospirales	f__UBA1390	g__RUG159	s__	N/A	N/A	N/A	N/A	N/A	GCA_900316145.1	d__Bacteria;p__Firmicutes_A;c__Clostridia;o__Lachnospirales;f__UBA1390;g__RUG159;s__RUG159 sp900316145	78.56	0.33	d__Bacteria;p__Firmicutes_A;c__Clostridia;o__Lachnospirales;f__UBA1390;g__;s__	Placement	taxonomic novelty determined using RED	N/A	83.61	11	0.919105	N/A
metabat.bin.108	RUI019	d__Bacteria	p__Firmicutes_A	c__Clostridia	o__Lachnospirales	f__Lachnospiraceae	g__	s__	N/A	N/A	N/A	N/A	N/A	N/A	N/A	N/A	N/A	d__Bacteria;p__Firmicutes_A;c__Clostridia;o__Lachnospirales;f__Lachnospiraceae;g__;s__	Placement	taxonomic classification fully defined by topology	N/A	75.97	11	0.819404	N/A
metabat.bin.1098	RUI022	d__Bacteria	p__Firmicutes_A	c__Clostridia	o__Christensenellales	f__CAG-138	g__CAG-1024	s__	N/A	N/A	N/A	N/A	N/A	N/A	N/A	N/A	N/A	d__Bacteria;p__Firmicutes_A;c__Clostridia;o__Christensenellales;f__CAG-138;g__;s__	Placement	taxonomic novelty determined using RED	N/A	58.65	11	0.893788	N/A
metabat.bin.1103	RUI026	d__Bacteria	p__Firmicutes_A	c__Clostridia	o__Oscillospirales	f__Acutalibacteraceae	g__RUG806	s__	N/A	N/A	N/A	N/A	N/A	N/A	N/A	N/A	N/A	d__Bacteria;p__Firmicutes_A;c__Clostridia;o__Oscillospirales;f__Acutalibacteraceae;g__;s__	Placement	taxonomic novelty determined using RED	N/A	82.08	11	0.868434	N/A
metabat.bin.1105	RUI027	d__Bacteria	p__Firmicutes_A	c__Clostridia	o__Peptostreptococcales	f__Anaerovoracaceae	g__UBA1191	s__	N/A	N/A	N/A	N/A	N/A	GCA_002310095.1	d__Bacteria;p__Firmicutes_A;c__Clostridia;o__Peptostreptococcales;f__Anaerovoracaceae;g__UBA1191;s__UBA1191 sp002310095	81.4	0.56	d__Bacteria;p__Firmicutes_A;c__Clostridia;o__Peptostreptococcales;f__Anaerovoracaceae;g__UBA1191;s__	Placement	taxonomic classification fully defined by topology	N/A	83.08	11	0.970211	N/A
metabat.bin.1113	RUI031	d__Bacteria	p__Firmicutes_A	c__Clostridia	o__Saccharofermentanales	f__Saccharofermentanaceae	g__Saccharofermentans	s__	N/A	N/A	N/A	N/A	N/A	GCF_900099715.1	d__Bacteria;p__Firmicutes_A;c__Clostridia;o__Saccharofermentanales;f__Saccharofermentanaceae;g__Saccharofermentans;s__Saccharofermentans sp900099715	79.81	0.34	d__Bacteria;p__Firmicutes_A;c__Clostridia;o__Saccharofermentanales;f__Saccharofermentanaceae;g__Saccharofermentans;s__	Placement	taxonomic classification fully defined by topology	GCA_002394605.1, s__Saccharofermentans sp002394605, 95.0, 79.41, 0.33; GCA_002371375.1, s__Saccharofermentans sp002371375, 95.0, 78.82, 0.25	84.44	11	0.973032	N/A
metabat.bin.1121	RUI032	d__Bacteria	p__Firmicutes_A	c__Clostridia	o__UBA1212	f__UBA1212	g__UBA1212	s__UBA1212 sp002308595	GCA_002308595.1	95	d__Bacteria;p__Firmicutes_A;c__Clostridia;o__UBA1212;f__UBA1212;g__UBA1212;s__UBA1212 sp002308595	97.35	0.77	GCA_002308595.1	d__Bacteria;p__Firmicutes_A;c__Clostridia;o__UBA1212;f__UBA1212;g__UBA1212;s__UBA1212 sp002308595	97.35	0.77	d__Bacteria;p__Firmicutes_A;c__Clostridia;o__UBA1212;f__UBA1212;g__UBA1212;s__	ANI/Placement	topological placement and ANI have congruent species assignments	GCA_002309655.1, s__UBA1212 sp002309655, 95.0, 77.38, 0.17	85.32	11	N/A	N/A
metabat.bin.1126	RUI033	d__Bacteria	p__Firmicutes_A	c__Clostridia	o__Lachnospirales	f__Lachnospiraceae	g__FD2005	s__	N/A	N/A	N/A	N/A	N/A	N/A	N/A	N/A	N/A	d__Bacteria;p__Firmicutes_A;c__Clostridia;o__Lachnospirales;f__Lachnospiraceae;g__;s__	Placement	taxonomic novelty determined using RED	N/A	78.27	11	0.893051	N/A
metabat.bin.1127	RUI034	d__Bacteria	p__Firmicutes_A	c__Clostridia	o__Saccharofermentanales	f__Saccharofermentanaceae	g__Firm-16	s__	N/A	N/A	N/A	N/A	N/A	N/A	N/A	N/A	N/A	d__Bacteria;p__Firmicutes_A;c__Clostridia;o__Saccharofermentanales;f__Saccharofermentanaceae;g__Firm-16;s__	Placement	taxonomic classification fully defined by topology	GCA_900317035.1, s__Firm-16 sp900317035, 95.0, 83.32, 0.61; GCA_002368805.1, s__Firm-16 sp002368805, 95.0, 83.15, 0.63; GCA_002310155.1, s__Firm-16 sp002310155, 95.0, 82.43, 0.61; GCA_001604185.1, s__Firm-16 sp001604185, 95.0, 79.94, 0.37	81.15	11	0.962218	N/A
metabat.bin.1141	RUI041	d__Bacteria	p__Firmicutes_A	c__Clostridia	o__Oscillospirales	f__Ruminococcaceae	g__Ruminococcus	s__Ruminococcus flavefaciens_N	GCA_002350065.1	95	d__Bacteria;p__Firmicutes_A;c__Clostridia;o__Oscillospirales;f__Ruminococcaceae;g__Ruminococcus;s__Ruminococcus flavefaciens_N	98.06	0.77	GCA_002350065.1	d__Bacteria;p__Firmicutes_A;c__Clostridia;o__Oscillospirales;f__Ruminococcaceae;g__Ruminococcus;s__Ruminococcus flavefaciens_N	98.06	0.77	d__Bacteria;p__Firmicutes_A;c__Clostridia;o__Oscillospirales;f__Ruminococcaceae;g__Ruminococcus;s__	ANI/Placement	topological placement and ANI have congruent species assignments	GCA_900315975.1, s__Ruminococcus sp900315975, 95.0, 82.88, 0.65; GCF_000701945.1, s__Ruminococcus flavefaciens_B, 95.0, 81.72, 0.63; GCF_900109435.1, s__Ruminococcus flavefaciens_G, 95.0, 80.76, 0.59; GCA_900318825.1, s__Ruminococcus sp900318825, 95.0, 79.88, 0.4; GCF_000621845.1, s__Ruminococcus flavefaciens_E, 95.0, 79.55, 0.45; GCF_900119075.1, s__Ruminococcus flavefaciens_Q, 95.0, 79.47, 0.44…	75.18	11	N/A	N/A
metabat.bin.1146	RUI043	d__Bacteria	p__Firmicutes_A	c__Clostridia	o__Lachnospirales	f__Lachnospiraceae	g__Butyrivibrio	s__	N/A	N/A	N/A	N/A	N/A	N/A	N/A	N/A	N/A	d__Bacteria;p__Firmicutes_A;c__Clostridia;o__Lachnospirales;f__Lachnospiraceae;g__Butyrivibrio;s__	Placement	taxonomic classification fully defined by topology	N/A	73.13	11	0.895563	N/A
metabat.bin.1152	RUI045	d__Bacteria	p__Firmicutes_A	c__Clostridia	o__Lachnospirales	f__Lachnospiraceae	g__Eubacterium_Q	s__	N/A	N/A	N/A	N/A	N/A	N/A	N/A	N/A	N/A	d__Bacteria;p__Firmicutes_A;c__Clostridia;o__Lachnospirales;f__Lachnospiraceae;g__Eubacterium_Q;s__	Placement	taxonomic classification fully defined by topology	GCA_002349225.1, s__Eubacterium_Q sp002349225, 95.0, 80.23, 0.29; GCF_000687975.1, s__Eubacterium_Q sp000687975, 95.0, 79.32, 0.21; GCF_900199595.1, s__Eubacterium_Q sp900199595, 95.0, 78.93, 0.25; GCA_002372755.1, s__Eubacterium_Q sp002372755, 95.0, 78.85, 0.25; GCA_003520205.1, s__Eubacterium_Q sp003520205, 95.0, 78.53, 0.29; GCA_002392655.1, s__Eubacterium_Q sp002392655, 95.0, 78.51, 0.22; GCA…	74.9	11	0.967457	Genome has more than 10.0% of markers with multiple hits
metabat.bin.1158	RUI046	d__Bacteria	p__Firmicutes_A	c__Clostridia	o__Lachnospirales	f__Lachnospiraceae	g__UBA2868	s__	N/A	N/A	N/A	N/A	N/A	N/A	N/A	N/A	N/A	d__Bacteria;p__Firmicutes_A;c__Clostridia;o__Lachnospirales;f__Lachnospiraceae;g__UBA2868;s__	Placement	taxonomic classification fully defined by topology	N/A	87.06	11	0.918338	N/A
metabat.bin.1162	RUI047	d__Bacteria	p__Firmicutes_A	c__Clostridia	o__Lachnospirales	f__Lachnospiraceae	g__	s__	N/A	N/A	N/A	N/A	N/A	N/A	N/A	N/A	N/A	d__Bacteria;p__Firmicutes_A;c__Clostridia;o__Lachnospirales;f__Lachnospiraceae;g__;s__	Placement	taxonomic novelty determined using RED	N/A	71.17	11	0.854144	N/A
metabat.bin.1164	RUI048	d__Bacteria	p__Firmicutes_A	c__Clostridia	o__Oscillospirales	f__Ruminococcaceae	g__Ruminococcus	s__	N/A	N/A	N/A	N/A	N/A	GCF_000174895.1	d__Bacteria;p__Firmicutes_A;c__Clostridia;o__Oscillospirales;f__Ruminococcaceae;g__Ruminococcus;s__Ruminococcus flavefaciens_A	83.68	0.59	d__Bacteria;p__Firmicutes_A;c__Clostridia;o__Oscillospirales;f__Ruminococcaceae;g__Ruminococcus;s__	Placement	taxonomic classification fully defined by topology	GCF_900119075.1, s__Ruminococcus flavefaciens_Q, 95.0, 79.61, 0.33; GCF_900119535.1, s__Ruminococcus flavefaciens_H, 95.0, 79.49, 0.3; GCF_900108555.1, s__Ruminococcus flavefaciens_P, 95.0, 79.28, 0.34; GCA_900116855.1, s__Ruminococcus flavefaciens_R, 95.0, 79.28, 0.32; GCF_000526795.1, s__Ruminococcus flavefaciens_D, 95.0, 79.26, 0.34; GCF_000621845.1, s__Ruminococcus flavefaciens_E, 95.0, 79.26…	86.69	11	0.989358	N/A
metabat.bin.1168	RUI050	d__Bacteria	p__Firmicutes_A	c__Clostridia	o__Lachnospirales	f__Lachnospiraceae	g__	s__	N/A	N/A	N/A	N/A	N/A	N/A	N/A	N/A	N/A	d__Bacteria;p__Firmicutes_A;c__Clostridia;o__Lachnospirales;f__Lachnospiraceae;g__;s__	Placement	taxonomic novelty determined using RED	N/A	86.77	11	0.920343	N/A
metabat.bin.1176	RUI052	d__Bacteria	p__Firmicutes_A	c__Clostridia	o__Lachnospirales	f__Lachnospiraceae	g__NK4A136	s__	N/A	N/A	N/A	N/A	N/A	N/A	N/A	N/A	N/A	d__Bacteria;p__Firmicutes_A;c__Clostridia;o__Lachnospirales;f__Lachnospiraceae;g__NK4A136;s__	Placement	taxonomic classification fully defined by topology	N/A	79.23	11	0.904578	N/A
metabat.bin.1186	RUI055	d__Bacteria	p__Firmicutes_A	c__Clostridia	o__Lachnospirales	f__Lachnospiraceae	g__NK4A136	s__	N/A	N/A	N/A	N/A	N/A	N/A	N/A	N/A	N/A	d__Bacteria;p__Firmicutes_A;c__Clostridia;o__Lachnospirales;f__Lachnospiraceae;g__NK4A136;s__	Placement	taxonomic classification fully defined by topology	N/A	82.02	11	0.90874	N/A
metabat.bin.1192	RUI059	d__Bacteria	p__Firmicutes_A	c__Clostridia	o__Lachnospirales	f__Lachnospiraceae	g__Parasporobacterium	s__	N/A	N/A	N/A	N/A	N/A	N/A	N/A	N/A	N/A	d__Bacteria;p__Firmicutes_A;c__Clostridia;o__Lachnospirales;f__Lachnospiraceae;g__;s__	Placement	taxonomic novelty determined using RED	N/A	86.01	11	0.855417	N/A
metabat.bin.1194	RUI060	d__Bacteria	p__Firmicutes_A	c__Clostridia	o__Lachnospirales	f__Lachnospiraceae	g__	s__	N/A	N/A	N/A	N/A	N/A	N/A	N/A	N/A	N/A	d__Bacteria;p__Firmicutes_A;c__Clostridia;o__Lachnospirales;f__Lachnospiraceae;g__;s__	Placement	taxonomic novelty determined using RED	N/A	75.26	11	0.867259	N/A
metabat.bin.12	RUI062	d__Bacteria	p__Firmicutes_A	c__Clostridia	o__Lachnospirales	f__Lachnospiraceae	g__ISDg	s__	N/A	N/A	N/A	N/A	N/A	GCA_002311665.1	d__Bacteria;p__Firmicutes_A;c__Clostridia;o__Lachnospirales;f__Lachnospiraceae;g__ISDg;s__ISDg sp002311665	79.95	0.42	d__Bacteria;p__Firmicutes_A;c__Clostridia;o__Lachnospirales;f__Lachnospiraceae;g__ISDg;s__	Placement	taxonomic classification fully defined by topology	N/A	83.23	11	0.962572	N/A
metabat.bin.1200	RUI063	d__Bacteria	p__Firmicutes_A	c__Clostridia	o__Oscillospirales	f__Oscillospiraceae	g__UBA1777	s__	N/A	N/A	N/A	N/A	N/A	N/A	N/A	N/A	N/A	d__Bacteria;p__Firmicutes_A;c__Clostridia;o__Oscillospirales;f__Oscillospiraceae;g__UBA1777;s__	Placement	taxonomic classification fully defined by topology	N/A	66.43	11	0.972339	Genome has more than 11.7% of markers with multiple hits
metabat.bin.1203	RUI064	d__Bacteria	p__Firmicutes_A	c__Clostridia	o__Oscillospirales	f__Ruminococcaceae	g__	s__	N/A	N/A	N/A	N/A	N/A	N/A	N/A	N/A	N/A	d__Bacteria;p__Firmicutes_A;c__Clostridia;o__Oscillospirales;f__Ruminococcaceae;g__;s__	Placement	taxonomic novelty determined using RED	N/A	83.49	11	0.861469	N/A
metabat.bin.1205	RUI065	d__Bacteria	p__Firmicutes_A	c__Clostridia	o__Oscillospirales	f__Ruminococcaceae	g__Ruminococcus_D	s__	N/A	N/A	N/A	N/A	N/A	GCF_900119155.1	d__Bacteria;p__Firmicutes_A;c__Clostridia;o__Oscillospirales;f__Ruminococcaceae;g__Ruminococcus_D;s__Ruminococcus_D sp900119155	78.83	0.33	d__Bacteria;p__Firmicutes_A;c__Clostridia;o__Oscillospirales;f__Ruminococcaceae;g__Ruminococcus_D;s__	Placement	taxonomic classification fully defined by topology	N/A	76.09	11	0.965723	N/A
metabat.bin.1217	RUI068	d__Bacteria	p__Firmicutes_A	c__Clostridia	o__Peptostreptococcales	f__Anaerovoracaceae	g__RUG100	s__	N/A	N/A	N/A	N/A	N/A	N/A	N/A	N/A	N/A	d__Bacteria;p__Firmicutes_A;c__Clostridia;o__Peptostreptococcales;f__Anaerovoracaceae;g__;s__	Placement	taxonomic novelty determined using RED	N/A	66.81	11	0.881207	N/A
metabat.bin.1219	RUI069	d__Bacteria	p__Firmicutes_A	c__Clostridia	o__Oscillospirales	f__Oscillospiraceae	g__UBA1777	s__	N/A	N/A	N/A	N/A	N/A	GCA_900317375.1	d__Bacteria;p__Firmicutes_A;c__Clostridia;o__Oscillospirales;f__Oscillospiraceae;g__UBA1777;s__UBA1777 sp900317375	79.32	0.29	d__Bacteria;p__Firmicutes_A;c__Clostridia;o__Oscillospirales;f__Oscillospiraceae;g__UBA1777;s__	Placement	taxonomic classification fully defined by topology	GCA_900319465.1, s__UBA1777 sp900319465, 95.0, 79.11, 0.29; GCA_002371675.1, s__UBA1777 sp002371675, 95.0, 79.09, 0.22; GCA_900321275.1, s__UBA1777 sp900321275, 95.0, 78.96, 0.23; GCA_900319695.1, s__UBA1777 sp900319695, 95.0, 78.92, 0.22; GCA_002450075.1, s__UBA1777 sp002450075, 95.0, 78.81, 0.24; GCA_002350825.1, s__UBA1777 sp002350825, 95.0, 78.77, 0.25; GCA_900319835.1, s__UBA1777 sp900319835…	88.57	11	0.974018	N/A
metabat.bin.1222	RUI070	d__Bacteria	p__Firmicutes_A	c__Clostridia	o__Lachnospirales	f__Lachnospiraceae	g__	s__	N/A	N/A	N/A	N/A	N/A	N/A	N/A	N/A	N/A	d__Bacteria;p__Firmicutes_A;c__Clostridia;o__Lachnospirales;f__Lachnospiraceae;g__;s__	Placement	taxonomic novelty determined using RED	N/A	72.86	11	0.857681	N/A
metabat.bin.1223	RUI071	d__Bacteria	p__Firmicutes_A	c__Clostridia	o__TANB77	f__CAG-508	g__CAG-492	s__	N/A	N/A	N/A	N/A	N/A	GCA_002633185.1	d__Bacteria;p__Firmicutes_A;c__Clostridia;o__TANB77;f__CAG-508;g__CAG-492;s__CAG-492 sp002633185	80.9	0.44	d__Bacteria;p__Firmicutes_A;c__Clostridia;o__TANB77;f__CAG-508;g__CAG-492;s__	Placement	taxonomic classification fully defined by topology	GCA_000434335.1, s__CAG-492 sp000434335, 95.0, 78.74, 0.3; GCA_000434015.1, s__CAG-492 sp000434015, 95.0, 78.31, 0.35	72.7	11	0.95065	Genome has more than 13.3% of markers with multiple hits
metabat.bin.1227	RUI072	d__Bacteria	p__Firmicutes_A	c__Clostridia	o__Oscillospirales	f__Acutalibacteraceae	g__CAG-177	s__	N/A	N/A	N/A	N/A	N/A	N/A	N/A	N/A	N/A	d__Bacteria;p__Firmicutes_A;c__Clostridia;o__Oscillospirales;f__Acutalibacteraceae;g__CAG-177;s__	Placement	taxonomic classification fully defined by topology	N/A	91.85	11	0.935003	N/A
metabat.bin.123	RUI073	d__Bacteria	p__Firmicutes_A	c__Clostridia	o__Oscillospirales	f__Ruminococcaceae	g__Ruminococcus_D	s__	N/A	N/A	N/A	N/A	N/A	GCF_900119155.1	d__Bacteria;p__Firmicutes_A;c__Clostridia;o__Oscillospirales;f__Ruminococcaceae;g__Ruminococcus_D;s__Ruminococcus_D sp900119155	79.4	0.38	d__Bacteria;p__Firmicutes_A;c__Clostridia;o__Oscillospirales;f__Ruminococcaceae;g__Ruminococcus_D;s__	Placement	taxonomic classification fully defined by topology	GCF_000179635.2, s__Ruminococcus_D albus, 95.0, 78.87, 0.23; GCF_900112155.1, s__Ruminococcus_D albus_D, 95.0, 78.69, 0.22; GCA_000434695.1, s__Ruminococcus_D sp000434695, 95.0, 78.37, 0.26	91.07	11	0.960816	N/A
metabat.bin.1237	RUI075	d__Bacteria	p__Firmicutes_A	c__Clostridia	o__Lachnospirales	f__Lachnospiraceae	g__Eubacterium_Q	s__Eubacterium_Q ruminantium_A	GCF_900108205.1	95	d__Bacteria;p__Firmicutes_A;c__Clostridia;o__Lachnospirales;f__Lachnospiraceae;g__Eubacterium_Q;s__Eubacterium_Q ruminantium_A	97.71	0.93	GCF_900108205.1	d__Bacteria;p__Firmicutes_A;c__Clostridia;o__Lachnospirales;f__Lachnospiraceae;g__Eubacterium_Q;s__Eubacterium_Q ruminantium_A	97.71	0.93	d__Bacteria;p__Firmicutes_A;c__Clostridia;o__Lachnospirales;f__Lachnospiraceae;g__Eubacterium_Q;s__	ANI/Placement	topological placement and ANI have congruent species assignments	GCA_900321215.1, s__Eubacterium_Q sp900321215, 95.0, 80.64, 0.58; GCF_900167085.1, s__Eubacterium_Q ruminantium, 95.0, 79.98, 0.34; GCF_000702245.1, s__Eubacterium_Q sp000702245, 95.0, 79.72, 0.36; GCA_003520105.1, s__Eubacterium_Q sp003520105, 95.0, 79.14, 0.39	87.24	11	N/A	N/A
metabat.bin.1240	RUI076	d__Bacteria	p__Firmicutes_A	c__Clostridia	o__Lachnospirales	f__Lachnospiraceae	g__	s__	N/A	N/A	N/A	N/A	N/A	N/A	N/A	N/A	N/A	d__Bacteria;p__Firmicutes_A;c__Clostridia;o__Lachnospirales;f__Lachnospiraceae;g__;s__	Placement	taxonomic classification fully defined by topology	N/A	62.18	11	0.819896	N/A
metabat.bin.1247	RUI078	d__Bacteria	p__Firmicutes_A	c__Clostridia	o__Lachnospirales	f__Lachnospiraceae	g__UBA2856	s__	N/A	N/A	N/A	N/A	N/A	N/A	N/A	N/A	N/A	d__Bacteria;p__Firmicutes_A;c__Clostridia;o__Lachnospirales;f__Lachnospiraceae;g__UBA2856;s__	Placement	taxonomic classification fully defined by topology	N/A	61.81	11	0.891367	N/A
metabat.bin.125	RUI079	d__Bacteria	p__Firmicutes_A	c__Clostridia	o__Lachnospirales	f__Lachnospiraceae	g__Butyrivibrio	s__	N/A	N/A	N/A	N/A	N/A	GCF_000526935.1	d__Bacteria;p__Firmicutes_A;c__Clostridia;o__Lachnospirales;f__Lachnospiraceae;g__Butyrivibrio;s__Butyrivibrio sp000526935	90.91	0.8	d__Bacteria;p__Firmicutes_A;c__Clostridia;o__Lachnospirales;f__Lachnospiraceae;g__Butyrivibrio;s__	Placement	taxonomic classification fully defined by topology	GCF_000421405.1, s__Butyrivibrio sp000421405, 95.0, 80.87, 0.47; GCF_000420865.1, s__Butyrivibrio sp000420865, 95.0, 80.86, 0.44; GCF_000621605.1, s__Butyrivibrio sp000621605, 95.0, 80.01, 0.35; GCF_000420845.1, s__Butyrivibrio sp000420845, 95.0, 79.46, 0.34; GCF_000420945.1, s__Butyrivibrio sp000420945, 95.0, 79.25, 0.29; GCF_000145035.1, s__Butyrivibrio proteoclasticus, 95.0, 79.21, 0.26; GCF_9…	65.54	11	0.99787	Genome has more than 13.3% of markers with multiple hits
metabat.bin.1257	RUI082	d__Bacteria	p__Firmicutes_A	c__Clostridia	o__Oscillospirales	f__Oscillospiraceae	g__	s__	N/A	N/A	N/A	N/A	N/A	N/A	N/A	N/A	N/A	d__Bacteria;p__Firmicutes_A;c__Clostridia;o__Oscillospirales;f__Oscillospiraceae;g__;s__	Placement	taxonomic classification fully defined by topology	N/A	78.83	11	0.844213	N/A
metabat.bin.1259	RUI083	d__Bacteria	p__Firmicutes_A	c__Clostridia	o__Peptostreptococcales	f__Anaerovoracaceae	g__RUG754	s__	N/A	N/A	N/A	N/A	N/A	GCA_900315895.1	d__Bacteria;p__Firmicutes_A;c__Clostridia;o__Peptostreptococcales;f__Anaerovoracaceae;g__RUG754;s__RUG754 sp900315895	85.64	0.72	d__Bacteria;p__Firmicutes_A;c__Clostridia;o__Peptostreptococcales;f__Anaerovoracaceae;g__;s__	Placement	taxonomic novelty determined using RED	N/A	85.48	11	0.982083	N/A
metabat.bin.1262	RUI086	d__Bacteria	p__Firmicutes_A	c__Clostridia	o__Lachnospirales	f__Lachnospiraceae	g__	s__	N/A	N/A	N/A	N/A	N/A	N/A	N/A	N/A	N/A	d__Bacteria;p__Firmicutes_A;c__Clostridia;o__Lachnospirales;f__Lachnospiraceae;g__;s__	Placement	taxonomic novelty determined using RED	N/A	91.69	11	0.867169	N/A
metabat.bin.1279	RUI090	d__Bacteria	p__Firmicutes_A	c__Clostridia	o__Lachnospirales	f__Lachnospiraceae	g__NK4A136	s__	N/A	N/A	N/A	N/A	N/A	GCF_900102065.1	d__Bacteria;p__Firmicutes_A;c__Clostridia;o__Lachnospirales;f__Lachnospiraceae;g__NK4A136;s__NK4A136 sp900102065	85.99	0.79	d__Bacteria;p__Firmicutes_A;c__Clostridia;o__Lachnospirales;f__Lachnospiraceae;g__NK4A136;s__	Placement	taxonomic classification fully defined by topology	GCF_000421045.1, s__NK4A136 sp000421045, 95.0, 78.59, 0.24	88.21	11	0.992843	N/A
metabat.bin.1282	RUI091	d__Bacteria	p__Firmicutes_A	c__Clostridia	o__Lachnospirales	f__Lachnospiraceae	g__	s__	N/A	N/A	N/A	N/A	N/A	N/A	N/A	N/A	N/A	d__Bacteria;p__Firmicutes_A;c__Clostridia;o__Lachnospirales;f__Lachnospiraceae;g__;s__	Placement	taxonomic novelty determined using RED	N/A	78.21	11	0.849029	N/A
metabat.bin.1284	RUI092	d__Bacteria	p__Firmicutes_A	c__Clostridia	o__TANB77	f__CAG-508	g__UBA7001	s__	N/A	N/A	N/A	N/A	N/A	GCA_002449785.1	d__Bacteria;p__Firmicutes_A;c__Clostridia;o__TANB77;f__CAG-508;g__UBA7001;s__UBA7001 sp002449785	77.5	0.25	d__Bacteria;p__Firmicutes_A;c__Clostridia;o__TANB77;f__CAG-508;g__;s__	Placement	taxonomic novelty determined using RED	N/A	70.71	11	0.92102	N/A
metabat.bin.1286	RUI093	d__Bacteria	p__Firmicutes_A	c__Clostridia	o__Lachnospirales	f__Lachnospiraceae	g__Pseudobutyrivibrio	s__	N/A	N/A	N/A	N/A	N/A	GCA_002309345.1	d__Bacteria;p__Firmicutes_A;c__Clostridia;o__Lachnospirales;f__Lachnospiraceae;g__Pseudobutyrivibrio;s__Pseudobutyrivibrio sp002309345	82.55	0.53	d__Bacteria;p__Firmicutes_A;c__Clostridia;o__Lachnospirales;f__Lachnospiraceae;g__Pseudobutyrivibrio;s__	Placement	taxonomic classification fully defined by topology	GCF_900112855.1, s__Pseudobutyrivibrio sp900112855, 95.0, 80.95, 0.43; GCF_900141825.1, s__Pseudobutyrivibrio xylanivorans, 95.0, 80.69, 0.39; GCF_000424005.1, s__Pseudobutyrivibrio ruminis_C, 95.0, 80.63, 0.41; GCF_900100545.1, s__Pseudobutyrivibrio sp900100545, 95.0, 80.52, 0.39; GCF_000621865.1, s__Pseudobutyrivibrio sp000621865, 95.0, 80.44, 0.35; GCF_900104335.1, s__Pseudobutyrivibrio sp9001…	68.29	11	0.992134	Genome has more than 11.7% of markers with multiple hits
metabat.bin.1292	RUI097	d__Bacteria	p__Firmicutes_A	c__Clostridia	o__Lachnospirales	f__Lachnospiraceae	g__	s__	N/A	N/A	N/A	N/A	N/A	N/A	N/A	N/A	N/A	d__Bacteria;p__Firmicutes_A;c__Clostridia;o__Lachnospirales;f__Lachnospiraceae;g__;s__	Placement	taxonomic novelty determined using RED	N/A	88.51	11	0.874507	N/A
metabat.bin.1300	RUI099	d__Bacteria	p__Firmicutes_A	c__Clostridia	o__Saccharofermentanales	f__Saccharofermentanaceae	g__Saccharofermentans	s__	N/A	N/A	N/A	N/A	N/A	GCA_900314745.1	d__Bacteria;p__Firmicutes_A;c__Clostridia;o__Saccharofermentanales;f__Saccharofermentanaceae;g__Saccharofermentans;s__Saccharofermentans sp900314745	81.55	0.54	d__Bacteria;p__Firmicutes_A;c__Clostridia;o__Saccharofermentanales;f__Saccharofermentanaceae;g__Saccharofermentans;s__	Placement	taxonomic classification fully defined by topology	GCA_002450095.1, s__Saccharofermentans sp002450095, 95.0, 79.68, 0.38; GCF_900111435.1, s__Saccharofermentans sp900111435, 95.0, 78.49, 0.23; GCF_900176545.1, s__Saccharofermentans sp900176545, 95.0, 78.38, 0.22	80.42	11	0.978468	N/A
metabat.bin.1303	RUI100	d__Bacteria	p__Firmicutes_A	c__Clostridia	o__Oscillospirales	f__Acutalibacteraceae	g__Eubacterium_R	s__	N/A	N/A	N/A	N/A	N/A	N/A	N/A	N/A	N/A	d__Bacteria;p__Firmicutes_A;c__Clostridia;o__Oscillospirales;f__Acutalibacteraceae;g__Eubacterium_R;s__	Placement	taxonomic classification fully defined by topology	GCA_900316345.1, s__Eubacterium_R sp900316345, 95.0, 80.14, 0.56; GCA_002371215.1, s__Eubacterium_R sp002371215, 95.0, 79.85, 0.59	93.31	11	0.968932	N/A
metabat.bin.1305	RUI101	d__Bacteria	p__Firmicutes_A	c__Clostridia	o__Lachnospirales	f__Lachnospiraceae	g__Eubacterium_Q	s__	N/A	N/A	N/A	N/A	N/A	GCA_002391105.1	d__Bacteria;p__Firmicutes_A;c__Clostridia;o__Lachnospirales;f__Lachnospiraceae;g__Eubacterium_Q;s__Eubacterium_Q sp002391105	79.19	0.39	d__Bacteria;p__Firmicutes_A;c__Clostridia;o__Lachnospirales;f__Lachnospiraceae;g__Eubacterium_Q;s__	Placement	taxonomic classification fully defined by topology	GCA_002349225.1, s__Eubacterium_Q sp002349225, 95.0, 78.67, 0.26; GCF_000687975.1, s__Eubacterium_Q sp000687975, 95.0, 78.36, 0.25; GCA_002392655.1, s__Eubacterium_Q sp002392655, 95.0, 77.91, 0.22; GCA_002372755.1, s__Eubacterium_Q sp002372755, 95.0, 77.81, 0.13	93.19	11	0.989321	N/A
metabat.bin.1308	RUI102	d__Bacteria	p__Firmicutes_A	c__Clostridia	o__Lachnospirales	f__Lachnospiraceae	g__RUG306	s__RUG306 sp900313435	GCA_900313435.1	95	d__Bacteria;p__Firmicutes_A;c__Clostridia;o__Lachnospirales;f__Lachnospiraceae;g__RUG306;s__RUG306 sp900313435	97.37	0.7	GCA_900313435.1	d__Bacteria;p__Firmicutes_A;c__Clostridia;o__Lachnospirales;f__Lachnospiraceae;g__RUG306;s__RUG306 sp900313435	97.37	0.7	d__Bacteria;p__Firmicutes_A;c__Clostridia;o__Lachnospirales;f__Lachnospiraceae;g__RUG306;s__	ANI/Placement	topological placement and ANI have congruent species assignments	N/A	85.65	11	N/A	N/A
metabat.bin.1315	RUI104	d__Bacteria	p__Firmicutes_A	c__Clostridia	o__Lachnospirales	f__Lachnospiraceae	g__	s__	N/A	N/A	N/A	N/A	N/A	N/A	N/A	N/A	N/A	d__Bacteria;p__Firmicutes_A;c__Clostridia;o__Lachnospirales;f__Lachnospiraceae;g__;s__	Placement	taxonomic novelty determined using RED	N/A	85.04	11	0.833433	N/A
metabat.bin.1322	RUI105	d__Bacteria	p__Firmicutes_A	c__Clostridia	o__Lachnospirales	f__Lachnospiraceae	g__UBA2868	s__	N/A	N/A	N/A	N/A	N/A	N/A	N/A	N/A	N/A	d__Bacteria;p__Firmicutes_A;c__Clostridia;o__Lachnospirales;f__Lachnospiraceae;g__UBA2868;s__	Placement	taxonomic classification fully defined by topology	N/A	79.15	11	0.865495	Genome has more than 10.8% of markers with multiple hits
metabat.bin.1335	RUI109	d__Bacteria	p__Firmicutes_A	c__Clostridia	o__Lachnospirales	f__Lachnospiraceae	g__Eubacterium_Q	s__Eubacterium_Q sp000687975	GCF_000687975.1	95	d__Bacteria;p__Firmicutes_A;c__Clostridia;o__Lachnospirales;f__Lachnospiraceae;g__Eubacterium_Q;s__Eubacterium_Q sp000687975	95.92	0.85	GCF_000687975.1	d__Bacteria;p__Firmicutes_A;c__Clostridia;o__Lachnospirales;f__Lachnospiraceae;g__Eubacterium_Q;s__Eubacterium_Q sp000687975	95.92	0.85	d__Bacteria;p__Firmicutes_A;c__Clostridia;o__Lachnospirales;f__Lachnospiraceae;g__Eubacterium_Q;s__	ANI/Placement	topological placement and ANI have congruent species assignments	GCF_900110635.1, s__Eubacterium_Q sp900110635, 95.0, 83.82, 0.58; GCA_002349225.1, s__Eubacterium_Q sp002349225, 95.0, 82.81, 0.66; GCF_900199595.1, s__Eubacterium_Q sp900199595, 95.0, 79.5, 0.26; GCA_900316715.1, s__Eubacterium_Q sp900316715, 95.0, 79.19, 0.25; GCA_002372755.1, s__Eubacterium_Q sp002372755, 95.0, 78.96, 0.36; GCA_002392655.1, s__Eubacterium_Q sp002392655, 95.0, 78.56, 0.28; GCA_…	89.58	11	N/A	N/A
metabat.bin.1354	RUI117	d__Bacteria	p__Firmicutes_A	c__Clostridia	o__Lachnospirales	f__Lachnospiraceae	g__NK4A136	s__	N/A	N/A	N/A	N/A	N/A	N/A	N/A	N/A	N/A	d__Bacteria;p__Firmicutes_A;c__Clostridia;o__Lachnospirales;f__Lachnospiraceae;g__NK4A136;s__	Placement	taxonomic classification fully defined by topology	N/A	90.62	11	0.907738	N/A
metabat.bin.1357	RUI118	d__Bacteria	p__Firmicutes_A	c__Clostridia	o__Oscillospirales	f__CAG-272	g__	s__	N/A	N/A	N/A	N/A	N/A	N/A	N/A	N/A	N/A	d__Bacteria;p__Firmicutes_A;c__Clostridia;o__Oscillospirales;f__CAG-272;g__;s__	Placement	taxonomic classification fully defined by topology	N/A	65.28	11	0.761228	N/A
metabat.bin.1361	RUI119	d__Bacteria	p__Firmicutes_A	c__Clostridia	o__Lachnospirales	f__Lachnospiraceae	g__Acetatifactor	s__	N/A	N/A	N/A	N/A	N/A	N/A	N/A	N/A	N/A	d__Bacteria;p__Firmicutes_A;c__Clostridia;o__Lachnospirales;f__Lachnospiraceae;g__Acetatifactor;s__	Placement	taxonomic classification fully defined by topology	N/A	92.7	11	0.940566	N/A
metabat.bin.1370	RUI121	d__Bacteria	p__Firmicutes_A	c__Clostridia	o__Lachnospirales	f__Lachnospiraceae	g__UBA2868	s__	N/A	N/A	N/A	N/A	N/A	N/A	N/A	N/A	N/A	d__Bacteria;p__Firmicutes_A;c__Clostridia;o__Lachnospirales;f__Lachnospiraceae;g__UBA2868;s__	Placement	taxonomic classification fully defined by topology	N/A	83.15	11	0.866509	N/A
metabat.bin.1378	RUI125	d__Bacteria	p__Firmicutes_A	c__Clostridia	o__Lachnospirales	f__Lachnospiraceae	g__NK4A144	s__	N/A	N/A	N/A	N/A	N/A	GCF_000621405.1	d__Bacteria;p__Firmicutes_A;c__Clostridia;o__Lachnospirales;f__Lachnospiraceae;g__NK4A144;s__NK4A144 sp000621405	80.24	0.26	d__Bacteria;p__Firmicutes_A;c__Clostridia;o__Lachnospirales;f__Lachnospiraceae;g__NK4A144;s__	Placement	taxonomic classification fully defined by topology	N/A	82.16	11	0.96573	N/A
metabat.bin.1382	RUI126	d__Bacteria	p__Firmicutes_A	c__Clostridia	o__Lachnospirales	f__Lachnospiraceae	g__UBA2868	s__	N/A	N/A	N/A	N/A	N/A	N/A	N/A	N/A	N/A	d__Bacteria;p__Firmicutes_A;c__Clostridia;o__Lachnospirales;f__Lachnospiraceae;g__UBA2868;s__	Placement	taxonomic classification fully defined by topology	GCA_900320345.1, s__UBA2868 sp900320345, 95.0, 78.89, 0.3; GCA_002373875.1, s__UBA2868 sp002373875, 95.0, 78.51, 0.26; GCA_003535955.1, s__UBA2868 sp003535955, 95.0, 78.17, 0.27	71.88	11	0.917463	Genome has more than 10.0% of markers with multiple hits
metabat.bin.1394	RUI131	d__Bacteria	p__Firmicutes_A	c__Clostridia	o__Lachnospirales	f__Lachnospiraceae	g__	s__	N/A	N/A	N/A	N/A	N/A	N/A	N/A	N/A	N/A	d__Bacteria;p__Firmicutes_A;c__Clostridia;o__Lachnospirales;f__Lachnospiraceae;g__;s__	Placement	taxonomic classification fully defined by topology	N/A	90.14	11	0.812841	N/A
metabat.bin.1401	RUI134	d__Bacteria	p__Firmicutes_A	c__Clostridia	o__Lachnospirales	f__Lachnospiraceae	g__CAG-194	s__	N/A	N/A	N/A	N/A	N/A	N/A	N/A	N/A	N/A	d__Bacteria;p__Firmicutes_A;c__Clostridia;o__Lachnospirales;f__Lachnospiraceae;g__;s__	Placement	taxonomic novelty determined using RED	N/A	81.45	11	0.9021	N/A
metabat.bin.1403	RUI135	d__Bacteria	p__Firmicutes_A	c__Clostridia	o__Saccharofermentanales	f__Saccharofermentanaceae	g__Saccharofermentans	s__	N/A	N/A	N/A	N/A	N/A	GCF_900107185.1	d__Bacteria;p__Firmicutes_A;c__Clostridia;o__Saccharofermentanales;f__Saccharofermentanaceae;g__Saccharofermentans;s__Saccharofermentans sp900107185	81.9	0.53	d__Bacteria;p__Firmicutes_A;c__Clostridia;o__Saccharofermentanales;f__Saccharofermentanaceae;g__Saccharofermentans;s__	Placement	taxonomic classification fully defined by topology	GCA_001604135.1, s__Saccharofermentans sp001604135, 95.0, 82.01, 0.52; GCF_003149065.1, s__Saccharofermentans sp003149065, 95.0, 81.62, 0.52; GCF_000621765.1, s__Saccharofermentans sp000621765, 95.0, 81.3, 0.52	62.84	11	0.987249	N/A
metabat.bin.1410	RUI136	d__Bacteria	p__Firmicutes_A	c__Clostridia	o__Lachnospirales	f__Lachnospiraceae	g__UBA1258	s__	N/A	N/A	N/A	N/A	N/A	GCA_002308235.1	d__Bacteria;p__Firmicutes_A;c__Clostridia;o__Lachnospirales;f__Lachnospiraceae;g__UBA1258;s__UBA1258 sp002308235	77.93	0.29	d__Bacteria;p__Firmicutes_A;c__Clostridia;o__Lachnospirales;f__Lachnospiraceae;g__UBA1258;s__	Placement	taxonomic classification fully defined by topology	N/A	70.95	11	0.965529	N/A
metabat.bin.1411	RUI137	d__Bacteria	p__Firmicutes_A	c__Clostridia	o__Saccharofermentanales	f__Saccharofermentanaceae	g__Firm-16	s__	N/A	N/A	N/A	N/A	N/A	GCA_002310155.1	d__Bacteria;p__Firmicutes_A;c__Clostridia;o__Saccharofermentanales;f__Saccharofermentanaceae;g__Firm-16;s__Firm-16 sp002310155	86.08	0.72	d__Bacteria;p__Firmicutes_A;c__Clostridia;o__Saccharofermentanales;f__Saccharofermentanaceae;g__Firm-16;s__	Placement	taxonomic classification fully defined by topology	GCA_900317035.1, s__Firm-16 sp900317035, 95.0, 83.31, 0.64; GCA_002368805.1, s__Firm-16 sp002368805, 95.0, 82.95, 0.62; GCA_001604185.1, s__Firm-16 sp001604185, 95.0, 79.85, 0.4	77.58	11	0.989722	N/A
metabat.bin.1413	RUI138	d__Bacteria	p__Firmicutes_A	c__Clostridia	o__Lachnospirales	f__Lachnospiraceae	g__Eubacterium_Q	s__	N/A	N/A	N/A	N/A	N/A	GCF_000687655.1	d__Bacteria;p__Firmicutes_A;c__Clostridia;o__Lachnospirales;f__Lachnospiraceae;g__Eubacterium_Q;s__Eubacterium_Q sp000687655	80.35	0.4	d__Bacteria;p__Firmicutes_A;c__Clostridia;o__Lachnospirales;f__Lachnospiraceae;g__Eubacterium_Q;s__	Placement	taxonomic classification fully defined by topology	N/A	85.26	11	0.973338	N/A
metabat.bin.1414	RUI139	d__Bacteria	p__Firmicutes_A	c__Clostridia	o__Saccharofermentanales	f__Saccharofermentanaceae	g__Saccharofermentans	s__	N/A	N/A	N/A	N/A	N/A	N/A	N/A	N/A	N/A	d__Bacteria;p__Firmicutes_A;c__Clostridia;o__Saccharofermentanales;f__Saccharofermentanaceae;g__Saccharofermentans;s__	Placement	taxonomic classification fully defined by topology	GCA_001604135.1, s__Saccharofermentans sp001604135, 95.0, 79.33, 0.32; GCF_000621765.1, s__Saccharofermentans sp000621765, 95.0, 79.26, 0.3; GCF_003149065.1, s__Saccharofermentans sp003149065, 95.0, 79.16, 0.31; GCF_900107185.1, s__Saccharofermentans sp900107185, 95.0, 78.83, 0.18	67.5	11	0.957197	Genome has more than 11.7% of markers with multiple hits
metabat.bin.1418	RUI141	d__Bacteria	p__Firmicutes_A	c__Clostridia	o__Lachnospirales	f__Lachnospiraceae	g__UBA1066	s__	N/A	N/A	N/A	N/A	N/A	N/A	N/A	N/A	N/A	d__Bacteria;p__Firmicutes_A;c__Clostridia;o__Lachnospirales;f__Lachnospiraceae;g__UBA1066;s__	Placement	taxonomic classification fully defined by topology	GCA_900317515.1, s__UBA1066 sp900317515, 95.0, 80.12, 0.36; GCA_002369495.1, s__UBA1066 sp002369495, 95.0, 79.59, 0.32	89.98	11	0.955579	N/A
metabat.bin.1419	RUI142	d__Bacteria	p__Firmicutes_A	c__Clostridia	o__Christensenellales	f__CAG-74	g__GCA-900199385	s__	N/A	N/A	N/A	N/A	N/A	GCA_900318145.1	d__Bacteria;p__Firmicutes_A;c__Clostridia;o__Christensenellales;f__CAG-74;g__GCA-900199385;s__GCA-900199385 sp900318145	79.26	0.37	d__Bacteria;p__Firmicutes_A;c__Clostridia;o__Christensenellales;f__CAG-74;g__GCA-900199385;s__	Placement	taxonomic classification fully defined by topology	GCA_900320755.1, s__GCA-900199385 sp900320755, 95.0, 79.89, 0.36; GCA_900315675.1, s__GCA-900199385 sp900315675, 95.0, 79.46, 0.36; GCA_900315315.1, s__GCA-900199385 sp900315315, 95.0, 79.41, 0.32; GCA_900176495.1, s__GCA-900199385 sp900176495, 95.0, 79.4, 0.37; GCA_900199385.1, s__GCA-900199385 sp900199385, 95.0, 79.12, 0.34; GCA_900322155.1, s__GCA-900199385 sp900322155, 95.0, 78.56, 0.27	73.99	11	0.950334	N/A
metabat.bin.1427	RUI144	d__Bacteria	p__Firmicutes_A	c__Clostridia	o__Oscillospirales	f__Ruminococcaceae	g__Firm-04	s__	N/A	N/A	N/A	N/A	N/A	N/A	N/A	N/A	N/A	d__Bacteria;p__Firmicutes_A;c__Clostridia;o__Oscillospirales;f__Ruminococcaceae;g__;s__	Placement	taxonomic novelty determined using RED	N/A	76.47	11	0.954555	N/A
metabat.bin.1430	RUI146	d__Bacteria	p__Firmicutes_A	c__Clostridia	o__Lachnospirales	f__Lachnospiraceae	g__UBA1258	s__	N/A	N/A	N/A	N/A	N/A	GCA_002308235.1	d__Bacteria;p__Firmicutes_A;c__Clostridia;o__Lachnospirales;f__Lachnospiraceae;g__UBA1258;s__UBA1258 sp002308235	79.96	0.39	d__Bacteria;p__Firmicutes_A;c__Clostridia;o__Lachnospirales;f__Lachnospiraceae;g__UBA1258;s__	Placement	taxonomic classification fully defined by topology	GCF_900100895.1, s__UBA1258 sp900100895, 95.0, 78.31, 0.24	87.12	11	0.97216	N/A
metabat.bin.1438	RUI149	d__Bacteria	p__Firmicutes_A	c__Clostridia	o__Lachnospirales	f__Lachnospiraceae	g__SZUA-448	s__	N/A	N/A	N/A	N/A	N/A	N/A	N/A	N/A	N/A	d__Bacteria;p__Firmicutes_A;c__Clostridia;o__Lachnospirales;f__Lachnospiraceae;g__;s__	Placement	taxonomic novelty determined using RED	N/A	76.15	11	0.915031	Genome has more than 11.7% of markers with multiple hits
metabat.bin.1440	RUI151	d__Bacteria	p__Firmicutes_A	c__Clostridia	o__Lachnospirales	f__Lachnospiraceae	g__	s__	N/A	N/A	N/A	N/A	N/A	N/A	N/A	N/A	N/A	d__Bacteria;p__Firmicutes_A;c__Clostridia;o__Lachnospirales;f__Lachnospiraceae;g__;s__	Placement	taxonomic classification fully defined by topology	N/A	88.65	11	0.817193	N/A
metabat.bin.1448	RUI152	d__Bacteria	p__Firmicutes_A	c__Clostridia	o__Lachnospirales	f__Lachnospiraceae	g__	s__	N/A	N/A	N/A	N/A	N/A	N/A	N/A	N/A	N/A	d__Bacteria;p__Firmicutes_A;c__Clostridia;o__Lachnospirales;f__Lachnospiraceae;g__;s__	Placement	taxonomic novelty determined using RED	N/A	79.66	11	0.853982	N/A
metabat.bin.1456	RUI154	d__Bacteria	p__Firmicutes_A	c__Clostridia	o__Lachnospirales	f__Lachnospiraceae	g__SZUA-448	s__	N/A	N/A	N/A	N/A	N/A	N/A	N/A	N/A	N/A	d__Bacteria;p__Firmicutes_A;c__Clostridia;o__Lachnospirales;f__Lachnospiraceae;g__;s__	Placement	taxonomic novelty determined using RED	N/A	71.79	11	0.914738	N/A
metabat.bin.1461	RUI156	d__Bacteria	p__Firmicutes_A	c__Clostridia	o__Lachnospirales	f__Lachnospiraceae	g__UBA2868	s__	N/A	N/A	N/A	N/A	N/A	N/A	N/A	N/A	N/A	d__Bacteria;p__Firmicutes_A;c__Clostridia;o__Lachnospirales;f__Lachnospiraceae;g__UBA2868;s__	Placement	taxonomic classification fully defined by topology	GCA_002371615.1, s__UBA2868 sp002371615, 95.0, 78.13, 0.3; GCA_002350465.1, s__UBA2868 sp002350465, 95.0, 77.76, 0.26; GCA_002394535.1, s__UBA2868 sp002394535, 95.0, 77.54, 0.25	76.67	11	0.957635	N/A
metabat.bin.1463	RUI157	d__Bacteria	p__Firmicutes_A	c__Clostridia	o__Oscillospirales	f__CAG-382	g__	s__	N/A	N/A	N/A	N/A	N/A	N/A	N/A	N/A	N/A	d__Bacteria;p__Firmicutes_A;c__Clostridia;o__Oscillospirales;f__CAG-382;g__;s__	Placement	taxonomic classification fully defined by topology	N/A	73.08	11	0.699981	N/A
metabat.bin.1474	RUI160	d__Bacteria	p__Firmicutes_A	c__Clostridia	o__Lachnospirales	f__Lachnospiraceae	g__XBB1006	s__	N/A	N/A	N/A	N/A	N/A	N/A	N/A	N/A	N/A	d__Bacteria;p__Firmicutes_A;c__Clostridia;o__Lachnospirales;f__Lachnospiraceae;g__;s__	Placement	taxonomic novelty determined using RED	N/A	79.54	11	0.898277	N/A
metabat.bin.1488	RUI163	d__Bacteria	p__Firmicutes_A	c__Clostridia	o__Lachnospirales	f__Lachnospiraceae	g__	s__	N/A	N/A	N/A	N/A	N/A	N/A	N/A	N/A	N/A	d__Bacteria;p__Firmicutes_A;c__Clostridia;o__Lachnospirales;f__Lachnospiraceae;g__;s__	Placement	taxonomic novelty determined using RED	N/A	71.55	11	0.857515	N/A
metabat.bin.1500	RUI166	d__Bacteria	p__Firmicutes_A	c__Clostridia	o__Lachnospirales	f__Lachnospiraceae	g__UBA2868	s__	N/A	N/A	N/A	N/A	N/A	GCA_900320345.1	d__Bacteria;p__Firmicutes_A;c__Clostridia;o__Lachnospirales;f__Lachnospiraceae;g__UBA2868;s__UBA2868 sp900320345	78.5	0.28	d__Bacteria;p__Firmicutes_A;c__Clostridia;o__Lachnospirales;f__Lachnospiraceae;g__UBA2868;s__	Placement	taxonomic classification fully defined by topology	N/A	85.02	11	0.944986	N/A
metabat.bin.151	RUI171	d__Bacteria	p__Firmicutes_A	c__Clostridia	o__Lachnospirales	f__Lachnospiraceae	g__CAG-194	s__	N/A	N/A	N/A	N/A	N/A	N/A	N/A	N/A	N/A	d__Bacteria;p__Firmicutes_A;c__Clostridia;o__Lachnospirales;f__Lachnospiraceae;g__;s__	Placement	taxonomic novelty determined using RED	N/A	66.77	11	0.901249	N/A
metabat.bin.1513	RUI172	d__Bacteria	p__Firmicutes_A	c__Clostridia	o__Lachnospirales	f__Lachnospiraceae	g__Butyrivibrio	s__Butyrivibrio sp000423945	GCF_000423945.1	95	d__Bacteria;p__Firmicutes_A;c__Clostridia;o__Lachnospirales;f__Lachnospiraceae;g__Butyrivibrio;s__Butyrivibrio sp000423945	97.73	0.9	GCF_000423945.1	d__Bacteria;p__Firmicutes_A;c__Clostridia;o__Lachnospirales;f__Lachnospiraceae;g__Butyrivibrio;s__Butyrivibrio sp000423945	97.73	0.9	d__Bacteria;p__Firmicutes_A;c__Clostridia;o__Lachnospirales;f__Lachnospiraceae;g__Butyrivibrio;s__	ANI/Placement	topological placement and ANI have congruent species assignments	GCF_000424145.1, s__Butyrivibrio sp000424145, 95.0, 82.94, 0.61; GCF_900104155.1, s__Butyrivibrio sp900104155, 95.0, 81.14, 0.45; GCF_000423925.1, s__Butyrivibrio sp000423925, 95.0, 81.13, 0.48; GCF_000703165.1, s__Butyrivibrio sp000703165, 95.0, 80.55, 0.43; GCF_000424285.1, s__Butyrivibrio sp000424285, 95.0, 80.48, 0.39; GCF_000424385.1, s__Butyrivibrio sp000424385, 95.0, 80.31, 0.46; GCF_00042…	62.88	11	N/A	N/A
metabat.bin.1514	RUI173	d__Bacteria	p__Firmicutes_A	c__Clostridia	o__Saccharofermentanales	f__Saccharofermentanaceae	g__Saccharofermentans	s__	N/A	N/A	N/A	N/A	N/A	N/A	N/A	N/A	N/A	d__Bacteria;p__Firmicutes_A;c__Clostridia;o__Saccharofermentanales;f__Saccharofermentanaceae;g__Saccharofermentans;s__	Placement	taxonomic classification fully defined by topology	GCA_001604135.1, s__Saccharofermentans sp001604135, 95.0, 79.37, 0.28; GCF_000621765.1, s__Saccharofermentans sp000621765, 95.0, 79.07, 0.28; GCF_003149065.1, s__Saccharofermentans sp003149065, 95.0, 78.9, 0.3; GCF_900107185.1, s__Saccharofermentans sp900107185, 95.0, 78.8, 0.25	65.1	11	0.956623	N/A
metabat.bin.1523	RUI175	d__Bacteria	p__Firmicutes_A	c__Clostridia	o__Lachnospirales	f__Lachnospiraceae	g__XBB1006	s__	N/A	N/A	N/A	N/A	N/A	N/A	N/A	N/A	N/A	d__Bacteria;p__Firmicutes_A;c__Clostridia;o__Lachnospirales;f__Lachnospiraceae;g__;s__	Placement	taxonomic novelty determined using RED	N/A	56.9	11	0.899216	N/A
metabat.bin.1526	RUI177	d__Bacteria	p__Firmicutes_A	c__Clostridia	o__Lachnospirales	f__Lachnospiraceae	g__ISDg	s__	N/A	N/A	N/A	N/A	N/A	GCA_002311665.1	d__Bacteria;p__Firmicutes_A;c__Clostridia;o__Lachnospirales;f__Lachnospiraceae;g__ISDg;s__ISDg sp002311665	79.94	0.42	d__Bacteria;p__Firmicutes_A;c__Clostridia;o__Lachnospirales;f__Lachnospiraceae;g__ISDg;s__	Placement	taxonomic classification fully defined by topology	GCA_002308955.1, s__ISDg sp002308955, 95.0, 77.5, 0.22	82.48	11	0.965984	N/A
metabat.bin.1537	RUI179	d__Bacteria	p__Firmicutes_A	c__Clostridia	o__Lachnospirales	f__Lachnospiraceae	g__	s__	N/A	N/A	N/A	N/A	N/A	N/A	N/A	N/A	N/A	d__Bacteria;p__Firmicutes_A;c__Clostridia;o__Lachnospirales;f__Lachnospiraceae;g__;s__	Placement	taxonomic novelty determined using RED	N/A	80.69	11	0.852469	N/A
metabat.bin.1542	RUI181	d__Bacteria	p__Firmicutes_A	c__Clostridia	o__Lachnospirales	f__Lachnospiraceae	g__Butyrivibrio	s__	N/A	N/A	N/A	N/A	N/A	N/A	N/A	N/A	N/A	d__Bacteria;p__Firmicutes_A;c__Clostridia;o__Lachnospirales;f__Lachnospiraceae;g__Butyrivibrio;s__	Placement	taxonomic classification fully defined by topology	GCF_000421405.1, s__Butyrivibrio sp000421405, 95.0, 78.74, 0.25; GCF_000526935.1, s__Butyrivibrio sp000526935, 95.0, 78.71, 0.24; GCF_000420865.1, s__Butyrivibrio sp000420865, 95.0, 78.68, 0.24	68.61	11	0.937014	N/A
metabat.bin.1545	RUI182	d__Bacteria	p__Firmicutes_A	c__Clostridia	o__Saccharofermentanales	f__Saccharofermentanaceae	g__Saccharofermentans	s__	N/A	N/A	N/A	N/A	N/A	N/A	N/A	N/A	N/A	d__Bacteria;p__Firmicutes_A;c__Clostridia;o__Saccharofermentanales;f__Saccharofermentanaceae;g__Saccharofermentans;s__	Placement	taxonomic classification fully defined by topology	GCA_001604135.1, s__Saccharofermentans sp001604135, 95.0, 80.99, 0.46; GCF_003149065.1, s__Saccharofermentans sp003149065, 95.0, 80.97, 0.48; GCF_000621765.1, s__Saccharofermentans sp000621765, 95.0, 80.8, 0.47; GCF_900107185.1, s__Saccharofermentans sp900107185, 95.0, 80.45, 0.42	71.45	11	0.988854	Genome has more than 11.7% of markers with multiple hits
metabat.bin.1546	RUI183	d__Bacteria	p__Firmicutes_A	c__Clostridia	o__Lachnospirales	f__Lachnospiraceae	g__Clostridium_R	s__Clostridium_R sp900321915	GCA_900321915.1	95	d__Bacteria;p__Firmicutes_A;c__Clostridia;o__Lachnospirales;f__Lachnospiraceae;g__Clostridium_R;s__Clostridium_R sp900321915	97.63	0.85	GCA_900321915.1	d__Bacteria;p__Firmicutes_A;c__Clostridia;o__Lachnospirales;f__Lachnospiraceae;g__Clostridium_R;s__Clostridium_R sp900321915	97.63	0.85	d__Bacteria;p__Firmicutes_A;c__Clostridia;o__Lachnospirales;f__Lachnospiraceae;g__Clostridium_R;s__	ANI/Placement	topological placement and ANI have congruent species assignments	GCA_003445895.1, s__Clostridium_R sp003445895, 95.0, 81.79, 0.64	81.81	11	N/A	Genome has more than 11.7% of markers with multiple hits
metabat.bin.1553	RUI184	d__Bacteria	p__Firmicutes_A	c__Clostridia	o__Lachnospirales	f__Lachnospiraceae	g__Eubacterium_Q	s__Eubacterium_Q ruminantium	GCF_900167085.1	95	d__Bacteria;p__Firmicutes_A;c__Clostridia;o__Lachnospirales;f__Lachnospiraceae;g__Eubacterium_Q;s__Eubacterium_Q ruminantium	99.41	0.91	GCF_900167085.1	d__Bacteria;p__Firmicutes_A;c__Clostridia;o__Lachnospirales;f__Lachnospiraceae;g__Eubacterium_Q;s__Eubacterium_Q ruminantium	99.41	0.91	d__Bacteria;p__Firmicutes_A;c__Clostridia;o__Lachnospirales;f__Lachnospiraceae;g__Eubacterium_Q;s__	ANI/Placement	topological placement and ANI have congruent species assignments	GCF_900108205.1, s__Eubacterium_Q ruminantium_A, 95.0, 80.12, 0.37; GCF_000702245.1, s__Eubacterium_Q sp000702245, 95.0, 79.22, 0.27; GCA_900321215.1, s__Eubacterium_Q sp900321215, 95.0, 79.17, 0.37; GCA_003520105.1, s__Eubacterium_Q sp003520105, 95.0, 78.15, 0.18	80.95	11	N/A	N/A
metabat.bin.1558	RUI185	d__Bacteria	p__Firmicutes_A	c__Clostridia	o__Lachnospirales	f__Lachnospiraceae	g__UBA2868	s__UBA2868 sp900320345	GCA_900320345.1	95	d__Bacteria;p__Firmicutes_A;c__Clostridia;o__Lachnospirales;f__Lachnospiraceae;g__UBA2868;s__UBA2868 sp900320345	97.33	0.72	GCA_900320345.1	d__Bacteria;p__Firmicutes_A;c__Clostridia;o__Lachnospirales;f__Lachnospiraceae;g__UBA2868;s__UBA2868 sp900320345	97.33	0.72	d__Bacteria;p__Firmicutes_A;c__Clostridia;o__Lachnospirales;f__Lachnospiraceae;g__UBA2868;s__	ANI/Placement	topological placement and ANI have congruent species assignments	GCA_002373875.1, s__UBA2868 sp002373875, 95.0, 78.42, 0.26	71.27	11	N/A	N/A
metabat.bin.1572	RUI188	d__Bacteria	p__Firmicutes_A	c__Clostridia	o__Lachnospirales	f__Lachnospiraceae	g__	s__	N/A	N/A	N/A	N/A	N/A	N/A	N/A	N/A	N/A	d__Bacteria;p__Firmicutes_A;c__Clostridia;o__Lachnospirales;f__Lachnospiraceae;g__;s__	Placement	taxonomic classification fully defined by topology	N/A	59.8	11	0.816246	N/A
metabat.bin.1575	RUI189	d__Bacteria	p__Firmicutes_A	c__Clostridia	o__Lachnospirales	f__Lachnospiraceae	g__Eubacterium_G	s__	N/A	N/A	N/A	N/A	N/A	GCA_002369135.1	d__Bacteria;p__Firmicutes_A;c__Clostridia;o__Lachnospirales;f__Lachnospiraceae;g__Eubacterium_G;s__Eubacterium_G sp002369135	83.32	0.72	d__Bacteria;p__Firmicutes_A;c__Clostridia;o__Lachnospirales;f__Lachnospiraceae;g__Eubacterium_G;s__	Placement	taxonomic classification fully defined by topology	N/A	55.46	11	0.989095	Genome has more than 10.8% of markers with multiple hits
metabat.bin.1587	RUI191	d__Bacteria	p__Firmicutes_A	c__Clostridia	o__Lachnospirales	f__Lachnospiraceae	g__NK4A136	s__NK4A136 sp000421045	GCF_000421045.1	95	d__Bacteria;p__Firmicutes_A;c__Clostridia;o__Lachnospirales;f__Lachnospiraceae;g__NK4A136;s__NK4A136 sp000421045	97.4	0.89	GCF_000421045.1	d__Bacteria;p__Firmicutes_A;c__Clostridia;o__Lachnospirales;f__Lachnospiraceae;g__NK4A136;s__NK4A136 sp000421045	97.4	0.89	d__Bacteria;p__Firmicutes_A;c__Clostridia;o__Lachnospirales;f__Lachnospiraceae;g__NK4A136;s__	ANI/Placement	topological placement and ANI have congruent species assignments	GCF_900102065.1, s__NK4A136 sp900102065, 95.0, 79.33, 0.25	83.53	11	N/A	N/A
metabat.bin.1592	RUI192	d__Bacteria	p__Firmicutes_A	c__Clostridia	o__Lachnospirales	f__Lachnospiraceae	g__UBA1712	s__	N/A	N/A	N/A	N/A	N/A	GCA_002393095.1	d__Bacteria;p__Firmicutes_A;c__Clostridia;o__Lachnospirales;f__Lachnospiraceae;g__UBA1712;s__UBA1712 sp002393095	77.93	0.27	d__Bacteria;p__Firmicutes_A;c__Clostridia;o__Lachnospirales;f__Lachnospiraceae;g__UBA1712;s__	Placement	taxonomic classification fully defined by topology	N/A	78.15	11	0.958493	N/A
metabat.bin.1605	RUI195	d__Bacteria	p__Firmicutes_A	c__Clostridia	o__Lachnospirales	f__Lachnospiraceae	g__AC2028	s__	N/A	N/A	N/A	N/A	N/A	GCF_000702685.1	d__Bacteria;p__Firmicutes_A;c__Clostridia;o__Lachnospirales;f__Lachnospiraceae;g__AC2028;s__AC2028 sp000702685	85.95	0.86	d__Bacteria;p__Firmicutes_A;c__Clostridia;o__Lachnospirales;f__Lachnospiraceae;g__AC2028;s__	Placement	taxonomic classification fully defined by topology	GCF_000702085.1, s__AC2028 sp000702085, 95.0, 79.88, 0.53; GCA_900320825.1, s__AC2028 sp900320825, 95.0, 79.01, 0.28	59.37	11	0.995627	N/A
metabat.bin.161	RUI197	d__Bacteria	p__Firmicutes_A	c__Clostridia	o__Lachnospirales	f__Lachnospiraceae	g__UBA2868	s__	N/A	N/A	N/A	N/A	N/A	N/A	N/A	N/A	N/A	d__Bacteria;p__Firmicutes_A;c__Clostridia;o__Lachnospirales;f__Lachnospiraceae;g__UBA2868;s__	Placement	taxonomic classification fully defined by topology	N/A	89.86	11	0.916023	N/A
metabat.bin.1612	RUI198	d__Bacteria	p__Firmicutes_A	c__Clostridia	o__Lachnospirales	f__Lachnospiraceae	g__AC2028	s__	N/A	N/A	N/A	N/A	N/A	N/A	N/A	N/A	N/A	d__Bacteria;p__Firmicutes_A;c__Clostridia;o__Lachnospirales;f__Lachnospiraceae;g__AC2028;s__	Placement	taxonomic classification fully defined by topology	N/A	78.59	11	0.898694	N/A
metabat.bin.1613	RUI199	d__Bacteria	p__Firmicutes_A	c__Clostridia	o__Lachnospirales	f__Lachnospiraceae	g__CAG-194	s__	N/A	N/A	N/A	N/A	N/A	N/A	N/A	N/A	N/A	d__Bacteria;p__Firmicutes_A;c__Clostridia;o__Lachnospirales;f__Lachnospiraceae;g__;s__	Placement	taxonomic novelty determined using RED	N/A	88.33	11	0.909638	N/A
metabat.bin.1619	RUI201	d__Bacteria	p__Firmicutes_A	c__Clostridia	o__Lachnospirales	f__Lachnospiraceae	g__Pseudobutyrivibrio	s__	N/A	N/A	N/A	N/A	N/A	N/A	N/A	N/A	N/A	d__Bacteria;p__Firmicutes_A;c__Clostridia;o__Lachnospirales;f__Lachnospiraceae;g__Pseudobutyrivibrio;s__	Placement	taxonomic classification fully defined by topology	GCF_900218035.1, s__Pseudobutyrivibrio ruminis, 95.0, 80.84, 0.46; GCF_000703005.1, s__Pseudobutyrivibrio ruminis_A, 95.0, 80.76, 0.46; GCF_900113655.1, s__Pseudobutyrivibrio sp900113655, 95.0, 80.75, 0.44; GCF_000424005.1, s__Pseudobutyrivibrio ruminis_C, 95.0, 80.24, 0.43; GCF_900100545.1, s__Pseudobutyrivibrio sp900100545, 95.0, 80.2, 0.43; GCF_900112855.1, s__Pseudobutyrivibrio sp900112855, 9…	70.93	11	0.979538	N/A
metabat.bin.1621	RUI202	d__Bacteria	p__Firmicutes_A	c__Clostridia	o__Lachnospirales	f__Lachnospiraceae	g__NK4A144	s__NK4A144 sp000621405	GCF_000621405.1	95	d__Bacteria;p__Firmicutes_A;c__Clostridia;o__Lachnospirales;f__Lachnospiraceae;g__NK4A144;s__NK4A144 sp000621405	97.06	0.88	GCF_000621405.1	d__Bacteria;p__Firmicutes_A;c__Clostridia;o__Lachnospirales;f__Lachnospiraceae;g__NK4A144;s__NK4A144 sp000621405	97.06	0.88	d__Bacteria;p__Firmicutes_A;c__Clostridia;o__Lachnospirales;f__Lachnospiraceae;g__NK4A144;s__	ANI/Placement	topological placement and ANI have congruent species assignments	GCA_003488445.1, s__NK4A144 sp003488445, 95.0, 78.01, 0.27	74.58	11	N/A	N/A
metabat.bin.1627	RUI203	d__Bacteria	p__Firmicutes_A	c__Clostridia	o__Lachnospirales	f__Lachnospiraceae	g__AC2028	s__	N/A	N/A	N/A	N/A	N/A	N/A	N/A	N/A	N/A	d__Bacteria;p__Firmicutes_A;c__Clostridia;o__Lachnospirales;f__Lachnospiraceae;g__AC2028;s__	Placement	taxonomic classification fully defined by topology	N/A	85.08	11	0.923175	N/A
metabat.bin.1631	RUI206	d__Bacteria	p__Firmicutes_A	c__Clostridia	o__Lachnospirales	f__Lachnospiraceae	g__	s__	N/A	N/A	N/A	N/A	N/A	N/A	N/A	N/A	N/A	d__Bacteria;p__Firmicutes_A;c__Clostridia;o__Lachnospirales;f__Lachnospiraceae;g__;s__	Placement	taxonomic novelty determined using RED	N/A	71.45	11	0.84856	N/A
metabat.bin.1644	RUI209	d__Bacteria	p__Firmicutes_A	c__Clostridia	o__Lachnospirales	f__Lachnospiraceae	g__UBA9722	s__	N/A	N/A	N/A	N/A	N/A	N/A	N/A	N/A	N/A	d__Bacteria;p__Firmicutes_A;c__Clostridia;o__Lachnospirales;f__Lachnospiraceae;g__;s__	Placement	taxonomic novelty determined using RED	N/A	70.75	11	0.854055	N/A
metabat.bin.1652	RUI212	d__Bacteria	p__Firmicutes_A	c__Clostridia	o__Lachnospirales	f__Lachnospiraceae	g__	s__	N/A	N/A	N/A	N/A	N/A	N/A	N/A	N/A	N/A	d__Bacteria;p__Firmicutes_A;c__Clostridia;o__Lachnospirales;f__Lachnospiraceae;g__;s__	Placement	taxonomic novelty determined using RED	N/A	87.92	11	0.897668	N/A
metabat.bin.1671	RUI217	d__Bacteria	p__Firmicutes_A	c__Clostridia	o__Oscillospirales	f__CAG-272	g__	s__	N/A	N/A	N/A	N/A	N/A	N/A	N/A	N/A	N/A	d__Bacteria;p__Firmicutes_A;c__Clostridia;o__Oscillospirales;f__CAG-272;g__;s__	Placement	taxonomic novelty determined using RED	N/A	93.65	11	0.894951	N/A
metabat.bin.1677	RUI219	d__Bacteria	p__Firmicutes_A	c__Clostridia	o__Lachnospirales	f__Lachnospiraceae	g__ISDg	s__	N/A	N/A	N/A	N/A	N/A	GCA_002308955.1	d__Bacteria;p__Firmicutes_A;c__Clostridia;o__Lachnospirales;f__Lachnospiraceae;g__ISDg;s__ISDg sp002308955	81.67	0.51	d__Bacteria;p__Firmicutes_A;c__Clostridia;o__Lachnospirales;f__Lachnospiraceae;g__ISDg;s__	Placement	taxonomic classification fully defined by topology	GCA_002311665.1, s__ISDg sp002311665, 95.0, 78.23, 0.22	85.08	11	0.960844	N/A
metabat.bin.168	RUI221	d__Bacteria	p__Firmicutes_A	c__Clostridia	o__Lachnospirales	f__Lachnospiraceae	g__Acetatifactor	s__	N/A	N/A	N/A	N/A	N/A	GCA_900320485.1	d__Bacteria;p__Firmicutes_A;c__Clostridia;o__Lachnospirales;f__Lachnospiraceae;g__Acetatifactor;s__Acetatifactor sp900320485	80.2	0.39	d__Bacteria;p__Firmicutes_A;c__Clostridia;o__Lachnospirales;f__Lachnospiraceae;g__Acetatifactor;s__	Placement	taxonomic classification fully defined by topology	N/A	77.04	11	0.977268	N/A
metabat.bin.1688	RUI224	d__Bacteria	p__Firmicutes_A	c__Clostridia	o__Lachnospirales	f__Lachnospiraceae	g__UBA2868	s__	N/A	N/A	N/A	N/A	N/A	N/A	N/A	N/A	N/A	d__Bacteria;p__Firmicutes_A;c__Clostridia;o__Lachnospirales;f__Lachnospiraceae;g__UBA2868;s__	Placement	taxonomic classification fully defined by topology	N/A	77.06	11	0.956371	Genome has more than 10.0% of markers with multiple hits
metabat.bin.1700	RUI225	d__Bacteria	p__Firmicutes_A	c__Clostridia	o__Oscillospirales	f__Acutalibacteraceae	g__UBA1425	s__	N/A	N/A	N/A	N/A	N/A	N/A	N/A	N/A	N/A	d__Bacteria;p__Firmicutes_A;c__Clostridia;o__Oscillospirales;f__Acutalibacteraceae;g__;s__	Placement	taxonomic novelty determined using RED	N/A	80.83	11	0.8954	N/A
metabat.bin.1709	RUI226	d__Bacteria	p__Firmicutes_A	c__Clostridia	o__Oscillospirales	f__Ruminococcaceae	g__Ruminococcus_D	s__	N/A	N/A	N/A	N/A	N/A	GCA_900314975.1	d__Bacteria;p__Firmicutes_A;c__Clostridia;o__Oscillospirales;f__Ruminococcaceae;g__Ruminococcus_D;s__Ruminococcus_D sp900314975	88.15	0.66	d__Bacteria;p__Firmicutes_A;c__Clostridia;o__Oscillospirales;f__Ruminococcaceae;g__Ruminococcus_D;s__	Placement	taxonomic classification fully defined by topology	GCA_900319075.1, s__Ruminococcus_D sp900319075, 95.0, 82.02, 0.49; GCF_000621805.1, s__Ruminococcus_D sp000621805, 95.0, 81.68, 0.46; GCA_002371625.1, s__Ruminococcus_D sp002371625, 95.0, 81.21, 0.54	79.07	11	0.990043	N/A
metabat.bin.1715	RUI227	d__Bacteria	p__Firmicutes_A	c__Clostridia	o__Saccharofermentanales	f__Saccharofermentanaceae	g__Saccharofermentans	s__	N/A	N/A	N/A	N/A	N/A	N/A	N/A	N/A	N/A	d__Bacteria;p__Firmicutes_A;c__Clostridia;o__Saccharofermentanales;f__Saccharofermentanaceae;g__Saccharofermentans;s__	Placement	taxonomic classification fully defined by topology	GCA_001604135.1, s__Saccharofermentans sp001604135, 95.0, 79.85, 0.29; GCF_003149065.1, s__Saccharofermentans sp003149065, 95.0, 79.64, 0.28; GCF_900107185.1, s__Saccharofermentans sp900107185, 95.0, 78.79, 0.18; GCF_000621765.1, s__Saccharofermentans sp000621765, 95.0, 78.75, 0.27	76.17	11	0.955805	N/A
metabat.bin.172	RUI229	d__Bacteria	p__Firmicutes_A	c__Clostridia	o__Lachnospirales	f__Lachnospiraceae	g__NK4A144	s__	N/A	N/A	N/A	N/A	N/A	N/A	N/A	N/A	N/A	d__Bacteria;p__Firmicutes_A;c__Clostridia;o__Lachnospirales;f__Lachnospiraceae;g__NK4A144;s__	Placement	taxonomic classification fully defined by topology	N/A	90.89	11	0.911712	N/A
metabat.bin.1728	RUI230	d__Bacteria	p__Firmicutes_A	c__Clostridia	o__Peptostreptococcales	f__Anaerovoracaceae	g__	s__	N/A	N/A	N/A	N/A	N/A	N/A	N/A	N/A	N/A	d__Bacteria;p__Firmicutes_A;c__Clostridia;o__Peptostreptococcales;f__Anaerovoracaceae;g__;s__	Placement	taxonomic novelty determined using RED	N/A	87.62	11	0.83991	N/A
metabat.bin.174	RUI235	d__Bacteria	p__Firmicutes_A	c__Clostridia	o__Lachnospirales	f__Lachnospiraceae	g__Acetatifactor	s__	N/A	N/A	N/A	N/A	N/A	GCA_900320485.1	d__Bacteria;p__Firmicutes_A;c__Clostridia;o__Lachnospirales;f__Lachnospiraceae;g__Acetatifactor;s__Acetatifactor sp900320485	79.65	0.34	d__Bacteria;p__Firmicutes_A;c__Clostridia;o__Lachnospirales;f__Lachnospiraceae;g__Acetatifactor;s__	Placement	taxonomic classification fully defined by topology	N/A	70.73	11	0.97376	N/A
metabat.bin.1758	RUI238	d__Bacteria	p__Firmicutes_A	c__Clostridia	o__Lachnospirales	f__Lachnospiraceae	g__XBB2008	s__	N/A	N/A	N/A	N/A	N/A	N/A	N/A	N/A	N/A	d__Bacteria;p__Firmicutes_A;c__Clostridia;o__Lachnospirales;f__Lachnospiraceae;g__;s__	Placement	taxonomic novelty determined using RED	N/A	85.46	11	0.879416	N/A
metabat.bin.1761	RUI240	d__Bacteria	p__Firmicutes_A	c__Clostridia	o__Lachnospirales	f__Lachnospiraceae	g__UBA2868	s__	N/A	N/A	N/A	N/A	N/A	GCA_900320345.1	d__Bacteria;p__Firmicutes_A;c__Clostridia;o__Lachnospirales;f__Lachnospiraceae;g__UBA2868;s__UBA2868 sp900320345	78.29	0.27	d__Bacteria;p__Firmicutes_A;c__Clostridia;o__Lachnospirales;f__Lachnospiraceae;g__UBA2868;s__	Placement	taxonomic classification fully defined by topology	GCA_002373875.1, s__UBA2868 sp002373875, 95.0, 77.83, 0.23	79.54	11	0.947232	N/A
metabat.bin.1763	RUI241	d__Bacteria	p__Firmicutes_A	c__Clostridia	o__Lachnospirales	f__Lachnospiraceae	g__	s__	N/A	N/A	N/A	N/A	N/A	N/A	N/A	N/A	N/A	d__Bacteria;p__Firmicutes_A;c__Clostridia;o__Lachnospirales;f__Lachnospiraceae;g__;s__	Placement	taxonomic classification fully defined by topology	N/A	70.06	11	0.814044	N/A
metabat.bin.1768	RUI243	d__Bacteria	p__Firmicutes_A	c__Clostridia	o__Lachnospirales	f__Lachnospiraceae	g__	s__	N/A	N/A	N/A	N/A	N/A	N/A	N/A	N/A	N/A	d__Bacteria;p__Firmicutes_A;c__Clostridia;o__Lachnospirales;f__Lachnospiraceae;g__;s__	Placement	taxonomic novelty determined using RED	N/A	69.31	11	0.85295	N/A
metabat.bin.177	RUI245	d__Bacteria	p__Firmicutes_A	c__Clostridia	o__4C28d-15	f__	g__	s__	N/A	N/A	N/A	N/A	N/A	N/A	N/A	N/A	N/A	d__Bacteria;p__Firmicutes_A;c__Clostridia;o__4C28d-15;f__;g__;s__	Placement	taxonomic classification fully defined by topology	N/A	83.59	11	0.703717	N/A
metabat.bin.1774	RUI247	d__Bacteria	p__Firmicutes_A	c__Clostridia	o__Lachnospirales	f__Lachnospiraceae	g__Lachnospira	s__Lachnospira pectinoschiza	GCF_900103815.1	95.56	d__Bacteria;p__Firmicutes_A;c__Clostridia;o__Lachnospirales;f__Lachnospiraceae;g__Lachnospira;s__Lachnospira pectinoschiza	97.93	0.91	GCF_900103815.1	d__Bacteria;p__Firmicutes_A;c__Clostridia;o__Lachnospirales;f__Lachnospiraceae;g__Lachnospira;s__Lachnospira pectinoschiza	97.93	0.91	d__Bacteria;p__Firmicutes_A;c__Clostridia;o__Lachnospirales;f__Lachnospiraceae;g__Lachnospira;s__	ANI/Placement	topological placement and ANI have congruent species assignments	GCF_000424105.1, s__Lachnospira multipara, 95.56, 96.33, 0.89; GCF_000702205.1, s__Lachnospira multipara_A, 95.0, 83.69, 0.62	79.19	11	N/A	Genome has more than 14.2% of markers with multiple hits
metabat.bin.1776	RUI248	d__Bacteria	p__Firmicutes_A	c__Clostridia	o__Lachnospirales	f__Lachnospiraceae	g__ISDg	s__ISDg sp002308955	GCA_002308955.1	95	d__Bacteria;p__Firmicutes_A;c__Clostridia;o__Lachnospirales;f__Lachnospiraceae;g__ISDg;s__ISDg sp002308955	96.2	0.85	GCA_002308955.1	d__Bacteria;p__Firmicutes_A;c__Clostridia;o__Lachnospirales;f__Lachnospiraceae;g__ISDg;s__ISDg sp002308955	96.2	0.85	d__Bacteria;p__Firmicutes_A;c__Clostridia;o__Lachnospirales;f__Lachnospiraceae;g__ISDg;s__	ANI/Placement	topological placement and ANI have congruent species assignments	GCA_002311665.1, s__ISDg sp002311665, 95.0, 79.0, 0.23	88.61	11	N/A	N/A
metabat.bin.1780	RUI249	d__Bacteria	p__Firmicutes_A	c__Clostridia	o__Lachnospirales	f__Lachnospiraceae	g__NK4A144	s__	N/A	N/A	N/A	N/A	N/A	GCF_900114405.1	d__Bacteria;p__Firmicutes_A;c__Clostridia;o__Lachnospirales;f__Lachnospiraceae;g__NK4A144;s__NK4A144 sp900114405	84.53	0.75	d__Bacteria;p__Firmicutes_A;c__Clostridia;o__Lachnospirales;f__Lachnospiraceae;g__NK4A144;s__	Placement	taxonomic classification fully defined by topology	GCF_000746015.1, s__NK4A144 sp000746015, 95.0, 79.14, 0.28	83.29	11	0.992003	N/A
metabat.bin.1790	RUI250	d__Bacteria	p__Firmicutes_A	c__Clostridia	o__Lachnospirales	f__Lachnospiraceae	g__	s__	N/A	N/A	N/A	N/A	N/A	N/A	N/A	N/A	N/A	d__Bacteria;p__Firmicutes_A;c__Clostridia;o__Lachnospirales;f__Lachnospiraceae;g__;s__	Placement	taxonomic novelty determined using RED	N/A	65.14	11	0.849081	N/A
metabat.bin.1795	RUI251	d__Bacteria	p__Firmicutes_A	c__Clostridia	o__Oscillospirales	f__Acutalibacteraceae	g__CAG-177	s__	N/A	N/A	N/A	N/A	N/A	N/A	N/A	N/A	N/A	d__Bacteria;p__Firmicutes_A;c__Clostridia;o__Oscillospirales;f__Acutalibacteraceae;g__CAG-177;s__	Placement	taxonomic classification fully defined by topology	N/A	83.53	11	0.946803	N/A
metabat.bin.1816	RUI253	d__Bacteria	p__Firmicutes_A	c__Clostridia	o__Lachnospirales	f__Lachnospiraceae	g__UBA9775	s__UBA9775 sp003520145	GCA_003520145.1	95	d__Bacteria;p__Firmicutes_A;c__Clostridia;o__Lachnospirales;f__Lachnospiraceae;g__UBA9775;s__UBA9775 sp003520145	96.44	0.78	GCA_003520145.1	d__Bacteria;p__Firmicutes_A;c__Clostridia;o__Lachnospirales;f__Lachnospiraceae;g__UBA9775;s__UBA9775 sp003520145	96.44	0.78	d__Bacteria;p__Firmicutes_A;c__Clostridia;o__Lachnospirales;f__Lachnospiraceae;g__;s__	ANI/Placement	topological placement and ANI have congruent species assignments	N/A	77.94	11	N/A	N/A
metabat.bin.1822	RUI256	d__Bacteria	p__Firmicutes_A	c__Clostridia	o__Lachnospirales	f__Lachnospiraceae	g__	s__	N/A	N/A	N/A	N/A	N/A	N/A	N/A	N/A	N/A	d__Bacteria;p__Firmicutes_A;c__Clostridia;o__Lachnospirales;f__Lachnospiraceae;g__;s__	Placement	taxonomic classification fully defined by topology	N/A	78.63	11	0.689863	N/A
metabat.bin.1825	RUI257	d__Bacteria	p__Firmicutes_A	c__Clostridia	o__Oscillospirales	f__Oscillospiraceae	g__CAG-110	s__CAG-110 sp900315595	GCA_900315595.1	95	d__Bacteria;p__Firmicutes_A;c__Clostridia;o__Oscillospirales;f__Oscillospiraceae;g__CAG-110;s__CAG-110 sp900315595	97.83	0.87	GCA_900315595.1	d__Bacteria;p__Firmicutes_A;c__Clostridia;o__Oscillospirales;f__Oscillospiraceae;g__CAG-110;s__CAG-110 sp900315595	97.83	0.87	d__Bacteria;p__Firmicutes_A;c__Clostridia;o__Oscillospirales;f__Oscillospiraceae;g__CAG-110;s__	ANI/Placement	topological placement and ANI have congruent species assignments	GCA_900316335.1, s__CAG-110 sp900316335, 95.0, 79.27, 0.34	58.85	11	N/A	Genome has more than 10.0% of markers with multiple hits
metabat.bin.1828	RUI258	d__Bacteria	p__Firmicutes_A	c__Clostridia	o__Lachnospirales	f__Lachnospiraceae	g__Eubacterium_Q	s__	N/A	N/A	N/A	N/A	N/A	N/A	N/A	N/A	N/A	d__Bacteria;p__Firmicutes_A;c__Clostridia;o__Lachnospirales;f__Lachnospiraceae;g__Eubacterium_Q;s__	Placement	taxonomic classification fully defined by topology	GCA_002349225.1, s__Eubacterium_Q sp002349225, 95.0, 79.26, 0.25; GCF_900199595.1, s__Eubacterium_Q sp900199595, 95.0, 79.19, 0.3; GCF_900110635.1, s__Eubacterium_Q sp900110635, 95.0, 79.09, 0.25; GCF_000687975.1, s__Eubacterium_Q sp000687975, 95.0, 78.96, 0.26; GCA_002372755.1, s__Eubacterium_Q sp002372755, 95.0, 78.72, 0.29; GCA_002392655.1, s__Eubacterium_Q sp002392655, 95.0, 78.39, 0.26; GCA_…	74.09	11	0.967523	N/A
metabat.bin.1838	RUI259	d__Bacteria	p__Firmicutes_A	c__Clostridia	o__Oscillospirales	f__Ruminococcaceae	g__Ruminococcus_D	s__	N/A	N/A	N/A	N/A	N/A	N/A	N/A	N/A	N/A	d__Bacteria;p__Firmicutes_A;c__Clostridia;o__Oscillospirales;f__Ruminococcaceae;g__Ruminococcus_D;s__	Placement	taxonomic classification fully defined by topology	GCF_000526775.1, s__Ruminococcus_D albus_A, 95.0, 89.11, 0.77; GCF_900109655.1, s__Ruminococcus_D albus_B, 95.0, 87.51, 0.77; GCF_900112155.1, s__Ruminococcus_D albus_D, 95.0, 87.17, 0.78; GCF_000179635.2, s__Ruminococcus_D albus, 95.0, 84.6, 0.62; GCF_000178155.2, s__Ruminococcus_D albus_C, 95.0, 80.0, 0.41	74.9	11	0.995156	N/A
metabat.bin.184	RUI261	d__Bacteria	p__Firmicutes_A	c__Clostridia	o__Lachnospirales	f__Lachnospiraceae	g__XBB2008	s__XBB2008 sp900102235	GCF_900102235.1	95	d__Bacteria;p__Firmicutes_A;c__Clostridia;o__Lachnospirales;f__Lachnospiraceae;g__XBB2008;s__XBB2008 sp900102235	96.3	0.88	GCF_900102235.1	d__Bacteria;p__Firmicutes_A;c__Clostridia;o__Lachnospirales;f__Lachnospiraceae;g__XBB2008;s__XBB2008 sp900102235	96.3	0.88	d__Bacteria;p__Firmicutes_A;c__Clostridia;o__Lachnospirales;f__Lachnospiraceae;g__;s__	ANI/Placement	topological placement and ANI have congruent species assignments	N/A	68.85	11	N/A	N/A
metabat.bin.1848	RUI264	d__Bacteria	p__Firmicutes_A	c__Clostridia	o__Saccharofermentanales	f__Saccharofermentanaceae	g__Saccharofermentans	s__	N/A	N/A	N/A	N/A	N/A	GCF_900176545.1	d__Bacteria;p__Firmicutes_A;c__Clostridia;o__Saccharofermentanales;f__Saccharofermentanaceae;g__Saccharofermentans;s__Saccharofermentans sp900176545	89.46	0.81	d__Bacteria;p__Firmicutes_A;c__Clostridia;o__Saccharofermentanales;f__Saccharofermentanaceae;g__Saccharofermentans;s__	Placement	taxonomic classification fully defined by topology	GCF_900111435.1, s__Saccharofermentans sp900111435, 95.0, 82.51, 0.52; GCA_900314745.1, s__Saccharofermentans sp900314745, 95.0, 78.44, 0.21; GCA_003543635.1, s__Saccharofermentans sp003543635, 95.0, 77.86, 0.13	86.07	11	0.993617	Genome has more than 10.8% of markers with multiple hits
metabat.bin.186	RUI266	d__Bacteria	p__Firmicutes_A	c__Clostridia	o__Lachnospirales	f__Lachnospiraceae	g__Butyrivibrio	s__	N/A	N/A	N/A	N/A	N/A	N/A	N/A	N/A	N/A	d__Bacteria;p__Firmicutes_A;c__Clostridia;o__Lachnospirales;f__Lachnospiraceae;g__Butyrivibrio;s__	Placement	taxonomic classification fully defined by topology	GCF_000420945.1, s__Butyrivibrio sp000420945, 95.0, 80.02, 0.41; GCF_000145035.1, s__Butyrivibrio proteoclasticus, 95.0, 79.53, 0.37; GCF_000622085.1, s__Butyrivibrio proteoclasticus_A, 95.0, 79.47, 0.36; GCF_000621605.1, s__Butyrivibrio sp000621605, 95.0, 79.42, 0.37; GCF_000421405.1, s__Butyrivibrio sp000421405, 95.0, 79.33, 0.32; GCF_000420845.1, s__Butyrivibrio sp000420845, 95.0, 79.28, 0.36;…	61.69	11	0.978881	N/A
metabat.bin.1862	RUI267	d__Bacteria	p__Firmicutes_A	c__Clostridia	o__Saccharofermentanales	f__Saccharofermentanaceae	g__Saccharofermentans	s__	N/A	N/A	N/A	N/A	N/A	N/A	N/A	N/A	N/A	d__Bacteria;p__Firmicutes_A;c__Clostridia;o__Saccharofermentanales;f__Saccharofermentanaceae;g__Saccharofermentans;s__	Placement	taxonomic classification fully defined by topology	GCA_001604135.1, s__Saccharofermentans sp001604135, 95.0, 79.2, 0.25; GCF_000621765.1, s__Saccharofermentans sp000621765, 95.0, 79.03, 0.26; GCF_003149065.1, s__Saccharofermentans sp003149065, 95.0, 78.92, 0.26	70.2	11	0.94369	N/A
metabat.bin.1866	RUI269	d__Bacteria	p__Firmicutes_A	c__Clostridia	o__Christensenellales	f__CAG-74	g__GCA-900199385	s__	N/A	N/A	N/A	N/A	N/A	N/A	N/A	N/A	N/A	d__Bacteria;p__Firmicutes_A;c__Clostridia;o__Christensenellales;f__CAG-74;g__GCA-900199385;s__	Placement	taxonomic classification fully defined by topology	GCA_900176495.1, s__GCA-900199385 sp900176495, 95.0, 80.78, 0.48; GCA_900199385.1, s__GCA-900199385 sp900199385, 95.0, 80.59, 0.46; GCA_900315675.1, s__GCA-900199385 sp900315675, 95.0, 80.5, 0.46; GCA_900320755.1, s__GCA-900199385 sp900320755, 95.0, 80.34, 0.39; GCA_900322155.1, s__GCA-900199385 sp900322155, 95.0, 80.03, 0.38; GCA_900315315.1, s__GCA-900199385 sp900315315, 95.0, 79.31, 0.37; GCA_…	65.85	11	0.967679	N/A
metabat.bin.1867	RUI270	d__Bacteria	p__Firmicutes_A	c__Clostridia	o__Oscillospirales	f__Oscillospiraceae	g__UBA1777	s__	N/A	N/A	N/A	N/A	N/A	N/A	N/A	N/A	N/A	d__Bacteria;p__Firmicutes_A;c__Clostridia;o__Oscillospirales;f__Oscillospiraceae;g__UBA1777;s__	Placement	taxonomic classification fully defined by topology	GCA_900319835.1, s__UBA1777 sp900319835, 95.0, 82.49, 0.51; GCA_900319695.1, s__UBA1777 sp900319695, 95.0, 82.09, 0.52; GCA_900321275.1, s__UBA1777 sp900321275, 95.0, 81.63, 0.47; GCA_900319935.1, s__UBA1777 sp900319935, 95.0, 80.94, 0.44; GCA_900319465.1, s__UBA1777 sp900319465, 95.0, 80.8, 0.42; GCA_002371675.1, s__UBA1777 sp002371675, 95.0, 80.05, 0.3; GCA_002450075.1, s__UBA1777 sp002450075, …	80.06	11	0.97152	N/A
metabat.bin.1882	RUI274	d__Bacteria	p__Firmicutes_A	c__Clostridia	o__Lachnospirales	f__Lachnospiraceae	g__	s__	N/A	N/A	N/A	N/A	N/A	N/A	N/A	N/A	N/A	d__Bacteria;p__Firmicutes_A;c__Clostridia;o__Lachnospirales;f__Lachnospiraceae;g__;s__	Placement	taxonomic classification fully defined by topology	N/A	67.54	11	0.81819	N/A
metabat.bin.1904	RUI281	d__Bacteria	p__Firmicutes_A	c__Clostridia	o__Lachnospirales	f__Lachnospiraceae	g__	s__	N/A	N/A	N/A	N/A	N/A	N/A	N/A	N/A	N/A	d__Bacteria;p__Firmicutes_A;c__Clostridia;o__Lachnospirales;f__Lachnospiraceae;g__;s__	Placement	taxonomic novelty determined using RED	N/A	87.88	11	0.874064	N/A
metabat.bin.1907	RUI282	d__Bacteria	p__Firmicutes_A	c__Clostridia	o__Lachnospirales	f__Lachnospiraceae	g__Pseudobutyrivibrio	s__	N/A	N/A	N/A	N/A	N/A	N/A	N/A	N/A	N/A	d__Bacteria;p__Firmicutes_A;c__Clostridia;o__Lachnospirales;f__Lachnospiraceae;g__Pseudobutyrivibrio;s__	Placement	taxonomic classification fully defined by topology	GCF_900218035.1, s__Pseudobutyrivibrio ruminis, 95.0, 80.68, 0.53; GCF_000703005.1, s__Pseudobutyrivibrio ruminis_A, 95.0, 80.64, 0.53; GCF_900100545.1, s__Pseudobutyrivibrio sp900100545, 95.0, 80.43, 0.44; GCF_900141825.1, s__Pseudobutyrivibrio xylanivorans, 95.0, 80.41, 0.46; GCF_000424305.1, s__Pseudobutyrivibrio ruminis_B, 95.0, 80.39, 0.46; GCF_900112855.1, s__Pseudobutyrivibrio sp900112855,…	71.47	11	0.98269	N/A
metabat.bin.1909	RUI284	d__Bacteria	p__Firmicutes_A	c__Clostridia	o__Lachnospirales	f__Lachnospiraceae	g__UBA2868	s__	N/A	N/A	N/A	N/A	N/A	N/A	N/A	N/A	N/A	d__Bacteria;p__Firmicutes_A;c__Clostridia;o__Lachnospirales;f__Lachnospiraceae;g__UBA2868;s__	Placement	taxonomic classification fully defined by topology	GCA_002371615.1, s__UBA2868 sp002371615, 95.0, 77.86, 0.23	75.34	11	0.959035	N/A
metabat.bin.191	RUI285	d__Bacteria	p__Firmicutes_A	c__Clostridia	o__Saccharofermentanales	f__Saccharofermentanaceae	g__Saccharofermentans	s__	N/A	N/A	N/A	N/A	N/A	N/A	N/A	N/A	N/A	d__Bacteria;p__Firmicutes_A;c__Clostridia;o__Saccharofermentanales;f__Saccharofermentanaceae;g__Saccharofermentans;s__	Placement	taxonomic classification fully defined by topology	GCA_900314745.1, s__Saccharofermentans sp900314745, 95.0, 81.1, 0.41; GCA_002450095.1, s__Saccharofermentans sp002450095, 95.0, 79.44, 0.38	90.95	11	0.957517	N/A
metabat.bin.1912	RUI286	d__Bacteria	p__Firmicutes_A	c__Clostridia	o__Lachnospirales	f__Lachnospiraceae	g__XBB2008	s__	N/A	N/A	N/A	N/A	N/A	GCF_900102235.1	d__Bacteria;p__Firmicutes_A;c__Clostridia;o__Lachnospirales;f__Lachnospiraceae;g__XBB2008;s__XBB2008 sp900102235	78.45	0.29	d__Bacteria;p__Firmicutes_A;c__Clostridia;o__Lachnospirales;f__Lachnospiraceae;g__;s__	Placement	taxonomic novelty determined using RED	N/A	90.67	11	0.953986	N/A
metabat.bin.1916	RUI288	d__Bacteria	p__Firmicutes_A	c__Clostridia	o__Oscillospirales	f__Ruminococcaceae	g__Ruminococcus	s__	N/A	N/A	N/A	N/A	N/A	N/A	N/A	N/A	N/A	d__Bacteria;p__Firmicutes_A;c__Clostridia;o__Oscillospirales;f__Ruminococcaceae;g__Ruminococcus;s__	Placement	taxonomic classification fully defined by topology	GCF_900119075.1, s__Ruminococcus flavefaciens_Q, 95.0, 82.17, 0.52; GCF_000621845.1, s__Ruminococcus flavefaciens_E, 95.0, 82.12, 0.52; GCF_000526795.1, s__Ruminococcus flavefaciens_D, 95.0, 81.87, 0.51; GCF_900143025.1, s__Ruminococcus flavefaciens_I, 95.0, 81.85, 0.53; GCF_900108555.1, s__Ruminococcus flavefaciens_P, 95.0, 81.84, 0.54; GCF_000518765.1, s__Ruminococcus flavefaciens, 95.0, 81.68,…	86.17	11	0.986983	N/A
metabat.bin.1926	RUI289	d__Bacteria	p__Firmicutes_A	c__Clostridia	o__Lachnospirales	f__Lachnospiraceae	g__UBA2868	s__	N/A	N/A	N/A	N/A	N/A	N/A	N/A	N/A	N/A	d__Bacteria;p__Firmicutes_A;c__Clostridia;o__Lachnospirales;f__Lachnospiraceae;g__UBA2868;s__	Placement	taxonomic classification fully defined by topology	GCA_900320345.1, s__UBA2868 sp900320345, 95.0, 78.66, 0.27; GCA_002373875.1, s__UBA2868 sp002373875, 95.0, 78.05, 0.26; GCA_003535955.1, s__UBA2868 sp003535955, 95.0, 77.56, 0.16	78.69	11	0.941344	N/A
metabat.bin.1927	RUI290	d__Bacteria	p__Firmicutes_A	c__Clostridia	o__Lachnospirales	f__Lachnospiraceae	g__	s__	N/A	N/A	N/A	N/A	N/A	N/A	N/A	N/A	N/A	d__Bacteria;p__Firmicutes_A;c__Clostridia;o__Lachnospirales;f__Lachnospiraceae;g__;s__	Placement	taxonomic classification fully defined by topology	N/A	87.86	11	0.807721	N/A
metabat.bin.1929	RUI291	d__Bacteria	p__Firmicutes_A	c__Clostridia	o__Christensenellales	f__CAG-138	g__UBA3857	s__	N/A	N/A	N/A	N/A	N/A	GCA_002392505.1	d__Bacteria;p__Firmicutes_A;c__Clostridia;o__Christensenellales;f__CAG-138;g__UBA3857;s__UBA3857 sp002392505	80.13	0.48	d__Bacteria;p__Firmicutes_A;c__Clostridia;o__Christensenellales;f__CAG-138;g__UBA3857;s__	Placement	taxonomic classification fully defined by topology	N/A	89.44	11	0.95908	N/A
metabat.bin.1937	RUI293	d__Bacteria	p__Firmicutes_A	c__Clostridia	o__Saccharofermentanales	f__Saccharofermentanaceae	g__	s__	N/A	N/A	N/A	N/A	N/A	N/A	N/A	N/A	N/A	d__Bacteria;p__Firmicutes_A;c__Clostridia;o__Saccharofermentanales;f__Saccharofermentanaceae;g__;s__	Placement	taxonomic novelty determined using RED	N/A	67	11	0.848768	N/A
metabat.bin.1943	RUI294	d__Bacteria	p__Firmicutes_A	c__Clostridia	o__Lachnospirales	f__Lachnospiraceae	g__	s__	N/A	N/A	N/A	N/A	N/A	N/A	N/A	N/A	N/A	d__Bacteria;p__Firmicutes_A;c__Clostridia;o__Lachnospirales;f__Lachnospiraceae;g__;s__	Placement	taxonomic novelty determined using RED	N/A	77.52	11	0.87151	N/A
metabat.bin.1944	RUI295	d__Bacteria	p__Firmicutes_A	c__Clostridia	o__Lachnospirales	f__Lachnospiraceae	g__Eubacterium_Q	s__Eubacterium_Q sp002372755	GCA_002372755.1	95	d__Bacteria;p__Firmicutes_A;c__Clostridia;o__Lachnospirales;f__Lachnospiraceae;g__Eubacterium_Q;s__Eubacterium_Q sp002372755	96.42	0.65	GCA_002372755.1	d__Bacteria;p__Firmicutes_A;c__Clostridia;o__Lachnospirales;f__Lachnospiraceae;g__Eubacterium_Q;s__Eubacterium_Q sp002372755	96.42	0.65	d__Bacteria;p__Firmicutes_A;c__Clostridia;o__Lachnospirales;f__Lachnospiraceae;g__Eubacterium_Q;s__	ANI/Placement	topological placement and ANI have congruent species assignments	GCF_000687975.1, s__Eubacterium_Q sp000687975, 95.0, 80.64, 0.43; GCA_002349225.1, s__Eubacterium_Q sp002349225, 95.0, 79.98, 0.36; GCA_002368685.1, s__Eubacterium_Q sp002368685, 95.0, 79.94, 0.32; GCF_900110635.1, s__Eubacterium_Q sp900110635, 95.0, 79.93, 0.4; GCA_002392655.1, s__Eubacterium_Q sp002392655, 95.0, 79.81, 0.29; GCF_900199595.1, s__Eubacterium_Q sp900199595, 95.0, 79.01, 0.31; GCA_…	64.11	11	N/A	Genome has more than 17.5% of markers with multiple hits
metabat.bin.1951	RUI296	d__Bacteria	p__Firmicutes_A	c__Clostridia	o__Lachnospirales	f__Lachnospiraceae	g__AC2028	s__	N/A	N/A	N/A	N/A	N/A	GCF_000702685.1	d__Bacteria;p__Firmicutes_A;c__Clostridia;o__Lachnospirales;f__Lachnospiraceae;g__AC2028;s__AC2028 sp000702685	85.03	0.83	d__Bacteria;p__Firmicutes_A;c__Clostridia;o__Lachnospirales;f__Lachnospiraceae;g__AC2028;s__	Placement	taxonomic classification fully defined by topology	GCF_000702085.1, s__AC2028 sp000702085, 95.0, 79.86, 0.51; GCA_900320825.1, s__AC2028 sp900320825, 95.0, 78.76, 0.25	59.62	11	0.995293	N/A
metabat.bin.1956	RUI297	d__Bacteria	p__Firmicutes_A	c__Clostridia	o__Lachnospirales	f__Lachnospiraceae	g__NK4A144	s__	N/A	N/A	N/A	N/A	N/A	N/A	N/A	N/A	N/A	d__Bacteria;p__Firmicutes_A;c__Clostridia;o__Lachnospirales;f__Lachnospiraceae;g__NK4A144;s__	Placement	taxonomic classification fully defined by topology	N/A	81.61	11	0.894385	N/A
metabat.bin.1957	RUI298	d__Bacteria	p__Firmicutes_A	c__Clostridia	o__Lachnospirales	f__Lachnospiraceae	g__Eubacterium_S	s__Eubacterium_S uniforme	GCF_900167115.1	95	d__Bacteria;p__Firmicutes_A;c__Clostridia;o__Lachnospirales;f__Lachnospiraceae;g__Eubacterium_S;s__Eubacterium_S uniforme	96.07	0.88	GCF_900167115.1	d__Bacteria;p__Firmicutes_A;c__Clostridia;o__Lachnospirales;f__Lachnospiraceae;g__Eubacterium_S;s__Eubacterium_S uniforme	96.07	0.88	d__Bacteria;p__Firmicutes_A;c__Clostridia;o__Lachnospirales;f__Lachnospiraceae;g__;s__	ANI/Placement	topological placement and ANI have congruent species assignments	N/A	88.87	11	N/A	N/A
metabat.bin.1961	RUI299	d__Bacteria	p__Firmicutes_A	c__Clostridia	o__Lachnospirales	f__Lachnospiraceae	g__NK4A136	s__NK4A136 sp002373855	GCA_002373855.1	95	d__Bacteria;p__Firmicutes_A;c__Clostridia;o__Lachnospirales;f__Lachnospiraceae;g__NK4A136;s__NK4A136 sp002373855	95.58	0.71	GCA_002373855.1	d__Bacteria;p__Firmicutes_A;c__Clostridia;o__Lachnospirales;f__Lachnospiraceae;g__NK4A136;s__NK4A136 sp002373855	95.58	0.71	d__Bacteria;p__Firmicutes_A;c__Clostridia;o__Lachnospirales;f__Lachnospiraceae;g__NK4A136;s__	ANI/Placement	topological placement and ANI have congruent species assignments	N/A	73.89	11	N/A	N/A
metabat.bin.1966	RUI300	d__Bacteria	p__Firmicutes_A	c__Clostridia	o__Oscillospirales	f__Acutalibacteraceae	g__	s__	N/A	N/A	N/A	N/A	N/A	N/A	N/A	N/A	N/A	d__Bacteria;p__Firmicutes_A;c__Clostridia;o__Oscillospirales;f__Acutalibacteraceae;g__;s__	Placement	taxonomic novelty determined using RED	N/A	93.53	11	0.830455	N/A
metabat.bin.1973	RUI301	d__Bacteria	p__Firmicutes_A	c__Clostridia	o__Lachnospirales	f__Lachnospiraceae	g__UBA9722	s__UBA9722 sp900315015	GCA_900315015.1	95	d__Bacteria;p__Firmicutes_A;c__Clostridia;o__Lachnospirales;f__Lachnospiraceae;g__UBA9722;s__UBA9722 sp900315015	96.66	0.79	GCA_900315015.1	d__Bacteria;p__Firmicutes_A;c__Clostridia;o__Lachnospirales;f__Lachnospiraceae;g__UBA9722;s__UBA9722 sp900315015	96.66	0.79	d__Bacteria;p__Firmicutes_A;c__Clostridia;o__Lachnospirales;f__Lachnospiraceae;g__;s__	ANI/Placement	topological placement and ANI have congruent species assignments	N/A	74.31	11	N/A	Genome has more than 17.5% of markers with multiple hits
metabat.bin.1975	RUI302	d__Bacteria	p__Firmicutes_A	c__Clostridia	o__Lachnospirales	f__Lachnospiraceae	g__XBD2001	s__	N/A	N/A	N/A	N/A	N/A	GCF_900116395.1	d__Bacteria;p__Firmicutes_A;c__Clostridia;o__Lachnospirales;f__Lachnospiraceae;g__XBD2001;s__XBD2001 sp900116395	81.73	0.59	d__Bacteria;p__Firmicutes_A;c__Clostridia;o__Lachnospirales;f__Lachnospiraceae;g__;s__	Placement	taxonomic novelty determined using RED	N/A	67.06	11	0.972857	N/A
metabat.bin.1989	RUI304	d__Bacteria	p__Firmicutes_A	c__Clostridia	o__Lachnospirales	f__Lachnospiraceae	g__NK4A144	s__	N/A	N/A	N/A	N/A	N/A	N/A	N/A	N/A	N/A	d__Bacteria;p__Firmicutes_A;c__Clostridia;o__Lachnospirales;f__Lachnospiraceae;g__NK4A144;s__	Placement	taxonomic classification fully defined by topology	N/A	93.93	11	0.90918	N/A
metabat.bin.1992	RUI305	d__Bacteria	p__Firmicutes_A	c__Clostridia	o__Oscillospirales	f__Oscillospiraceae	g__	s__	N/A	N/A	N/A	N/A	N/A	N/A	N/A	N/A	N/A	d__Bacteria;p__Firmicutes_A;c__Clostridia;o__Oscillospirales;f__Oscillospiraceae;g__;s__	Placement	taxonomic classification fully defined by topology	N/A	68.97	11	0.828306	N/A
metabat.bin.1997	RUI306	d__Bacteria	p__Firmicutes_A	c__Clostridia	o__Lachnospirales	f__Lachnospiraceae	g__FD2005	s__FD2005 sp000702525	GCF_000702525.1	95	d__Bacteria;p__Firmicutes_A;c__Clostridia;o__Lachnospirales;f__Lachnospiraceae;g__FD2005;s__FD2005 sp000702525	96.92	0.93	GCF_000702525.1	d__Bacteria;p__Firmicutes_A;c__Clostridia;o__Lachnospirales;f__Lachnospiraceae;g__FD2005;s__FD2005 sp000702525	96.92	0.93	d__Bacteria;p__Firmicutes_A;c__Clostridia;o__Lachnospirales;f__Lachnospiraceae;g__;s__	ANI/Placement	topological placement and ANI have congruent species assignments	N/A	76.85	11	N/A	N/A
metabat.bin.2005	RUI309	d__Bacteria	p__Firmicutes_A	c__Clostridia	o__Lachnospirales	f__Lachnospiraceae	g__NK4A136	s__NK4A136 sp002393955	GCA_002393955.1	95	d__Bacteria;p__Firmicutes_A;c__Clostridia;o__Lachnospirales;f__Lachnospiraceae;g__NK4A136;s__NK4A136 sp002393955	96.2	0.81	GCA_002393955.1	d__Bacteria;p__Firmicutes_A;c__Clostridia;o__Lachnospirales;f__Lachnospiraceae;g__NK4A136;s__NK4A136 sp002393955	96.2	0.81	d__Bacteria;p__Firmicutes_A;c__Clostridia;o__Lachnospirales;f__Lachnospiraceae;g__NK4A136;s__	ANI/Placement	topological placement and ANI have congruent species assignments	GCF_000621425.1, s__NK4A136 sp000621425, 95.0, 83.74, 0.73	58.57	11	N/A	Genome has more than 11.7% of markers with multiple hits
metabat.bin.2006	RUI310	d__Bacteria	p__Firmicutes_A	c__Clostridia	o__Lachnospirales	f__Lachnospiraceae	g__UBA2882	s__	N/A	N/A	N/A	N/A	N/A	N/A	N/A	N/A	N/A	d__Bacteria;p__Firmicutes_A;c__Clostridia;o__Lachnospirales;f__Lachnospiraceae;g__UBA2882;s__	Placement	taxonomic classification fully defined by topology	N/A	71.47	11	0.906954	N/A
metabat.bin.2013	RUI312	d__Bacteria	p__Firmicutes_A	c__Clostridia	o__Oscillospirales	f__Oscillospiraceae	g__UBA1777	s__	N/A	N/A	N/A	N/A	N/A	GCA_900319275.1	d__Bacteria;p__Firmicutes_A;c__Clostridia;o__Oscillospirales;f__Oscillospiraceae;g__UBA1777;s__UBA1777 sp900319275	79.6	0.35	d__Bacteria;p__Firmicutes_A;c__Clostridia;o__Oscillospirales;f__Oscillospiraceae;g__UBA1777;s__	Placement	taxonomic classification fully defined by topology	GCA_900319935.1, s__UBA1777 sp900319935, 95.0, 80.62, 0.46; GCA_900319465.1, s__UBA1777 sp900319465, 95.0, 80.4, 0.43; GCA_002371675.1, s__UBA1777 sp002371675, 95.0, 80.13, 0.35; GCA_002350825.1, s__UBA1777 sp002350825, 95.0, 79.89, 0.39; GCA_900320595.1, s__UBA1777 sp900320595, 95.0, 79.85, 0.38; GCA_002450075.1, s__UBA1777 sp002450075, 95.0, 79.74, 0.39; GCA_900319835.1, s__UBA1777 sp900319835,…	80.48	11	0.964257	N/A
metabat.bin.2017	RUI314	d__Bacteria	p__Firmicutes_A	c__Clostridia	o__Lachnospirales	f__Lachnospiraceae	g__Eubacterium_C	s__	N/A	N/A	N/A	N/A	N/A	GCF_900104415.1	d__Bacteria;p__Firmicutes_A;c__Clostridia;o__Lachnospirales;f__Lachnospiraceae;g__Eubacterium_C;s__Eubacterium_C oxidoreducens	83.22	0.59	d__Bacteria;p__Firmicutes_A;c__Clostridia;o__Lachnospirales;f__Lachnospiraceae;g__;s__	Placement	taxonomic novelty determined using RED	N/A	84.96	11	0.972223	N/A
metabat.bin.2019	RUI315	d__Bacteria	p__Firmicutes_A	c__Clostridia	o__Lachnospirales	f__Lachnospiraceae	g__	s__	N/A	N/A	N/A	N/A	N/A	N/A	N/A	N/A	N/A	d__Bacteria;p__Firmicutes_A;c__Clostridia;o__Lachnospirales;f__Lachnospiraceae;g__;s__	Placement	taxonomic novelty determined using RED	N/A	95.14	11	0.869363	N/A
metabat.bin.2020	RUI316	d__Bacteria	p__Firmicutes_A	c__Clostridia	o__Lachnospirales	f__Lachnospiraceae	g__Butyrivibrio	s__	N/A	N/A	N/A	N/A	N/A	N/A	N/A	N/A	N/A	d__Bacteria;p__Firmicutes_A;c__Clostridia;o__Lachnospirales;f__Lachnospiraceae;g__Butyrivibrio;s__	Placement	taxonomic classification fully defined by topology	GCF_000526935.1, s__Butyrivibrio sp000526935, 95.0, 79.74, 0.39; GCF_000420865.1, s__Butyrivibrio sp000420865, 95.0, 79.61, 0.37; GCF_000421405.1, s__Butyrivibrio sp000421405, 95.0, 79.51, 0.38; GCF_000420845.1, s__Butyrivibrio sp000420845, 95.0, 79.27, 0.34; GCF_000621605.1, s__Butyrivibrio sp000621605, 95.0, 79.23, 0.35; GCF_900116875.1, s__Butyrivibrio sp900116875, 95.0, 79.17, 0.27; GCF_90010…	67.12	11	0.983922	N/A
metabat.bin.2023	RUI317	d__Bacteria	p__Firmicutes_A	c__Clostridia	o__Lachnospirales	f__Lachnospiraceae	g__UBA2868	s__	N/A	N/A	N/A	N/A	N/A	N/A	N/A	N/A	N/A	d__Bacteria;p__Firmicutes_A;c__Clostridia;o__Lachnospirales;f__Lachnospiraceae;g__UBA2868;s__	Placement	taxonomic classification fully defined by topology	GCA_002371615.1, s__UBA2868 sp002371615, 95.0, 78.39, 0.34; GCA_002394535.1, s__UBA2868 sp002394535, 95.0, 78.08, 0.28; GCA_002350465.1, s__UBA2868 sp002350465, 95.0, 77.77, 0.28	65.24	11	0.958317	N/A
metabat.bin.2029	RUI318	d__Bacteria	p__Firmicutes_A	c__Clostridia	o__Oscillospirales	f__CAG-272	g__	s__	N/A	N/A	N/A	N/A	N/A	N/A	N/A	N/A	N/A	d__Bacteria;p__Firmicutes_A;c__Clostridia;o__Oscillospirales;f__CAG-272;g__;s__	Placement	taxonomic novelty determined using RED	N/A	64.9	11	0.835251	N/A
metabat.bin.2031	RUI319	d__Bacteria	p__Firmicutes_A	c__Clostridia	o__Lachnospirales	f__Lachnospiraceae	g__Agathobacter	s__Agathobacter ruminis	GCF_002735305.1	95	d__Bacteria;p__Firmicutes_A;c__Clostridia;o__Lachnospirales;f__Lachnospiraceae;g__Agathobacter;s__Agathobacter ruminis	97.62	0.91	GCF_002735305.1	d__Bacteria;p__Firmicutes_A;c__Clostridia;o__Lachnospirales;f__Lachnospiraceae;g__Agathobacter;s__Agathobacter ruminis	97.62	0.91	d__Bacteria;p__Firmicutes_A;c__Clostridia;o__Lachnospirales;f__Lachnospiraceae;g__Agathobacter;s__	ANI/Placement	topological placement and ANI have congruent species assignments	N/A	75.08	11	N/A	N/A
metabat.bin.2035	RUI321	d__Bacteria	p__Firmicutes_A	c__Clostridia	o__Lachnospirales	f__Lachnospiraceae	g__Butyrivibrio	s__	N/A	N/A	N/A	N/A	N/A	GCF_000702265.1	d__Bacteria;p__Firmicutes_A;c__Clostridia;o__Lachnospirales;f__Lachnospiraceae;g__Butyrivibrio;s__Butyrivibrio sp000702265	79.79	0.45	d__Bacteria;p__Firmicutes_A;c__Clostridia;o__Lachnospirales;f__Lachnospiraceae;g__Butyrivibrio;s__	Placement	taxonomic classification fully defined by topology	GCF_000423945.1, s__Butyrivibrio sp000423945, 95.0, 81.21, 0.45; GCF_000424285.1, s__Butyrivibrio sp000424285, 95.0, 80.07, 0.45; GCF_000424265.1, s__Butyrivibrio sp000424265, 95.0, 80.06, 0.44; GCF_000424145.1, s__Butyrivibrio sp000424145, 95.0, 80.03, 0.4; GCF_000423925.1, s__Butyrivibrio sp000423925, 95.0, 79.92, 0.4; GCF_900104155.1, s__Butyrivibrio sp900104155, 95.0, 79.79, 0.38; GCF_0004243…	67.78	11	0.962069	N/A
metabat.bin.2042	RUI322	d__Bacteria	p__Firmicutes_A	c__Clostridia	o__Oscillospirales	f__Acutalibacteraceae	g__Ruminococcus_E	s__	N/A	N/A	N/A	N/A	N/A	N/A	N/A	N/A	N/A	d__Bacteria;p__Firmicutes_A;c__Clostridia;o__Oscillospirales;f__Acutalibacteraceae;g__Ruminococcus_E;s__	Placement	taxonomic classification fully defined by topology	GCA_900315785.1, s__Ruminococcus_E sp900315785, 95.0, 79.64, 0.44; GCA_900316385.1, s__Ruminococcus_E sp900316385, 95.0, 78.98, 0.37; GCA_002350765.1, s__Ruminococcus_E sp002350765, 95.0, 78.61, 0.29	78.87	11	0.959068	N/A
metabat.bin.2055	RUI324	d__Bacteria	p__Firmicutes_A	c__Clostridia	o__Lachnospirales	f__Lachnospiraceae	g__	s__	N/A	N/A	N/A	N/A	N/A	N/A	N/A	N/A	N/A	d__Bacteria;p__Firmicutes_A;c__Clostridia;o__Lachnospirales;f__Lachnospiraceae;g__;s__	Placement	taxonomic novelty determined using RED	N/A	82.2	11	0.851519	N/A
metabat.bin.2056	RUI325	d__Bacteria	p__Firmicutes_A	c__Clostridia	o__Lachnospirales	f__Lachnospiraceae	g__Acetatifactor	s__	N/A	N/A	N/A	N/A	N/A	N/A	N/A	N/A	N/A	d__Bacteria;p__Firmicutes_A;c__Clostridia;o__Lachnospirales;f__Lachnospiraceae;g__Acetatifactor;s__	Placement	taxonomic classification fully defined by topology	N/A	57.6	11	0.937093	N/A
metabat.bin.2060	RUI326	d__Bacteria	p__Firmicutes_A	c__Clostridia	o__Lachnospirales	f__Lachnospiraceae	g__UBA2868	s__	N/A	N/A	N/A	N/A	N/A	N/A	N/A	N/A	N/A	d__Bacteria;p__Firmicutes_A;c__Clostridia;o__Lachnospirales;f__Lachnospiraceae;g__UBA2868;s__	Placement	taxonomic classification fully defined by topology	N/A	80.85	11	0.916968	Genome has more than 10.0% of markers with multiple hits
metabat.bin.2070	RUI327	d__Bacteria	p__Firmicutes_A	c__Clostridia	o__Oscillospirales	f__Ruminococcaceae	g__Ruminococcus_D	s__	N/A	N/A	N/A	N/A	N/A	GCF_000686125.1	d__Bacteria;p__Firmicutes_A;c__Clostridia;o__Oscillospirales;f__Ruminococcaceae;g__Ruminococcus_D;s__Ruminococcus_D sp000686125	83.03	0.75	d__Bacteria;p__Firmicutes_A;c__Clostridia;o__Oscillospirales;f__Ruminococcaceae;g__Ruminococcus_D;s__	Placement	taxonomic classification fully defined by topology	N/A	75.36	11	0.982106	N/A
metabat.bin.2075	RUI328	d__Bacteria	p__Firmicutes_A	c__Clostridia	o__Lachnospirales	f__Lachnospiraceae	g__CAG-791	s__	N/A	N/A	N/A	N/A	N/A	GCA_002448395.1	d__Bacteria;p__Firmicutes_A;c__Clostridia;o__Lachnospirales;f__Lachnospiraceae;g__CAG-791;s__CAG-791 sp002448395	90.67	0.8	d__Bacteria;p__Firmicutes_A;c__Clostridia;o__Lachnospirales;f__Lachnospiraceae;g__CAG-791;s__	Placement	taxonomic classification fully defined by topology	GCA_002395235.1, s__CAG-791 sp002395235, 95.0, 81.94, 0.53; GCA_900319245.1, s__CAG-791 sp900319245, 95.0, 80.78, 0.46; GCA_003447895.1, s__CAG-791 sp003447895, 95.0, 79.74, 0.44; GCA_900320335.1, s__CAG-791 sp900320335, 95.0, 78.99, 0.42	84.76	11	0.996104	N/A
metabat.bin.2085	RUI332	d__Bacteria	p__Firmicutes_A	c__Clostridia	o__Oscillospirales	f__Ruminococcaceae	g__Ruminococcus	s__	N/A	N/A	N/A	N/A	N/A	N/A	N/A	N/A	N/A	d__Bacteria;p__Firmicutes_A;c__Clostridia;o__Oscillospirales;f__Ruminococcaceae;g__Ruminococcus;s__	Placement	taxonomic classification fully defined by topology	GCA_001604035.1, s__Ruminococcus sp001604035, 95.0, 80.01, 0.35; GCA_002371825.1, s__Ruminococcus flavefaciens_L, 95.0, 79.55, 0.4; GCF_000174895.1, s__Ruminococcus flavefaciens_A, 95.0, 79.5, 0.32; GCF_900143025.1, s__Ruminococcus flavefaciens_I, 95.0, 79.21, 0.31; GCA_900318825.1, s__Ruminococcus sp900318825, 95.0, 79.17, 0.3; GCF_000518765.1, s__Ruminococcus flavefaciens, 95.0, 79.17, 0.33; GC…	75.38	11	0.983133	N/A
metabat.bin.2088	RUI333	d__Bacteria	p__Firmicutes_A	c__Clostridia	o__Lachnospirales	f__Lachnospiraceae	g__	s__	N/A	N/A	N/A	N/A	N/A	N/A	N/A	N/A	N/A	d__Bacteria;p__Firmicutes_A;c__Clostridia;o__Lachnospirales;f__Lachnospiraceae;g__;s__	Placement	taxonomic classification fully defined by topology	N/A	66.98	11	0.821784	N/A
metabat.bin.2098	RUI334	d__Bacteria	p__Firmicutes_A	c__Clostridia	o__Lachnospirales	f__Lachnospiraceae	g__NK4A144	s__	N/A	N/A	N/A	N/A	N/A	N/A	N/A	N/A	N/A	d__Bacteria;p__Firmicutes_A;c__Clostridia;o__Lachnospirales;f__Lachnospiraceae;g__NK4A144;s__	Placement	taxonomic classification fully defined by topology	N/A	75.18	11	0.9664	N/A
metabat.bin.2099	RUI335	d__Bacteria	p__Firmicutes_A	c__Clostridia	o__Oscillospirales	f__Ruminococcaceae	g__UBA3855	s__	N/A	N/A	N/A	N/A	N/A	GCA_900316885.1	d__Bacteria;p__Firmicutes_A;c__Clostridia;o__Oscillospirales;f__Ruminococcaceae;g__UBA3855;s__UBA3855 sp900316885	79.81	0.51	d__Bacteria;p__Firmicutes_A;c__Clostridia;o__Oscillospirales;f__Ruminococcaceae;g__UBA3855;s__	Placement	taxonomic classification fully defined by topology	N/A	61.35	11	0.977691	N/A
metabat.bin.2101	RUI337	d__Bacteria	p__Firmicutes_A	c__Clostridia	o__Lachnospirales	f__Lachnospiraceae	g__	s__	N/A	N/A	N/A	N/A	N/A	N/A	N/A	N/A	N/A	d__Bacteria;p__Firmicutes_A;c__Clostridia;o__Lachnospirales;f__Lachnospiraceae;g__;s__	Placement	taxonomic classification fully defined by topology	N/A	71.96	11	0.818406	N/A
metabat.bin.2104	RUI338	d__Bacteria	p__Firmicutes_A	c__Clostridia	o__Lachnospirales	f__Lachnospiraceae	g__UBA1201_A	s__	N/A	N/A	N/A	N/A	N/A	N/A	N/A	N/A	N/A	d__Bacteria;p__Firmicutes_A;c__Clostridia;o__Lachnospirales;f__Lachnospiraceae;g__;s__	Placement	taxonomic novelty determined using RED	N/A	90.52	11	0.881232	N/A
metabat.bin.2111	RUI340	d__Bacteria	p__Firmicutes_A	c__Clostridia	o__Lachnospirales	f__Lachnospiraceae	g__G11	s__	N/A	N/A	N/A	N/A	N/A	N/A	N/A	N/A	N/A	d__Bacteria;p__Firmicutes_A;c__Clostridia;o__Lachnospirales;f__Lachnospiraceae;g__;s__	Placement	taxonomic novelty determined using RED	N/A	67.64	11	0.887025	N/A
metabat.bin.212	RUI342	d__Bacteria	p__Firmicutes_A	c__Clostridia	o__Saccharofermentanales	f__Saccharofermentanaceae	g__	s__	N/A	N/A	N/A	N/A	N/A	N/A	N/A	N/A	N/A	d__Bacteria;p__Firmicutes_A;c__Clostridia;o__Saccharofermentanales;f__Saccharofermentanaceae;g__;s__	Placement	taxonomic novelty determined using RED	N/A	88.69	11	0.844961	N/A
metabat.bin.2135	RUI348	d__Bacteria	p__Firmicutes_A	c__Clostridia	o__Lachnospirales	f__Lachnospiraceae	g__AC2028	s__	N/A	N/A	N/A	N/A	N/A	GCF_000702085.1	d__Bacteria;p__Firmicutes_A;c__Clostridia;o__Lachnospirales;f__Lachnospiraceae;g__AC2028;s__AC2028 sp000702085	79.82	0.36	d__Bacteria;p__Firmicutes_A;c__Clostridia;o__Lachnospirales;f__Lachnospiraceae;g__AC2028;s__	Placement	taxonomic classification fully defined by topology	GCF_000702685.1, s__AC2028 sp000702685, 95.0, 80.16, 0.4	73.77	11	0.98307	Genome has more than 10.8% of markers with multiple hits
metabat.bin.2142	RUI351	d__Bacteria	p__Firmicutes_A	c__Clostridia	o__Lachnospirales	f__Lachnospiraceae	g__Butyrivibrio	s__	N/A	N/A	N/A	N/A	N/A	GCF_900129945.1	d__Bacteria;p__Firmicutes_A;c__Clostridia;o__Lachnospirales;f__Lachnospiraceae;g__Butyrivibrio;s__Butyrivibrio fibrisolvens	83.96	0.63	d__Bacteria;p__Firmicutes_A;c__Clostridia;o__Lachnospirales;f__Lachnospiraceae;g__Butyrivibrio;s__	Placement	taxonomic classification fully defined by topology	GCF_003175155.1, s__Butyrivibrio fibrisolvens_C, 95.0, 83.86, 0.58	71.21	11	0.991482	Genome has more than 14.2% of markers with multiple hits
metabat.bin.2147	RUI353	d__Bacteria	p__Firmicutes_A	c__Clostridia	o__Lachnospirales	f__Lachnospiraceae	g__SZUA-448	s__	N/A	N/A	N/A	N/A	N/A	N/A	N/A	N/A	N/A	d__Bacteria;p__Firmicutes_A;c__Clostridia;o__Lachnospirales;f__Lachnospiraceae;g__;s__	Placement	taxonomic novelty determined using RED	N/A	80.4	11	0.916779	N/A
metabat.bin.215	RUI356	d__Bacteria	p__Firmicutes_A	c__Clostridia	o__Lachnospirales	f__Lachnospiraceae	g__NK4A144	s__	N/A	N/A	N/A	N/A	N/A	GCF_000621405.1	d__Bacteria;p__Firmicutes_A;c__Clostridia;o__Lachnospirales;f__Lachnospiraceae;g__NK4A144;s__NK4A144 sp000621405	77.37	0.19	d__Bacteria;p__Firmicutes_A;c__Clostridia;o__Lachnospirales;f__Lachnospiraceae;g__NK4A144;s__	Placement	taxonomic classification fully defined by topology	N/A	83.12	11	0.962561	N/A
metabat.bin.2151	RUI357	d__Bacteria	p__Firmicutes_A	c__Clostridia	o__Lachnospirales	f__Lachnospiraceae	g__NK4A144	s__NK4A144 sp000746015	GCF_000746015.1	95	d__Bacteria;p__Firmicutes_A;c__Clostridia;o__Lachnospirales;f__Lachnospiraceae;g__NK4A144;s__NK4A144 sp000746015	96.58	0.8	GCF_000746015.1	d__Bacteria;p__Firmicutes_A;c__Clostridia;o__Lachnospirales;f__Lachnospiraceae;g__NK4A144;s__NK4A144 sp000746015	96.58	0.8	d__Bacteria;p__Firmicutes_A;c__Clostridia;o__Lachnospirales;f__Lachnospiraceae;g__NK4A144;s__	ANI/Placement	topological placement and ANI have congruent species assignments	GCF_900114405.1, s__NK4A144 sp900114405, 95.0, 79.01, 0.23	85.1	11	N/A	N/A
metabat.bin.2152	RUI358	d__Bacteria	p__Firmicutes_A	c__Clostridia	o__Lachnospirales	f__Lachnospiraceae	g__Eubacterium_C	s__	N/A	N/A	N/A	N/A	N/A	N/A	N/A	N/A	N/A	d__Bacteria;p__Firmicutes_A;c__Clostridia;o__Lachnospirales;f__Lachnospiraceae;g__;s__	Placement	taxonomic novelty determined using RED	N/A	87.44	11	0.867974	N/A
metabat.bin.2154	RUI359	d__Bacteria	p__Firmicutes_A	c__Clostridia	o__Oscillospirales	f__Acutalibacteraceae	g__UBA1081	s__	N/A	N/A	N/A	N/A	N/A	N/A	N/A	N/A	N/A	d__Bacteria;p__Firmicutes_A;c__Clostridia;o__Oscillospirales;f__Acutalibacteraceae;g__UBA1081;s__	Placement	taxonomic classification fully defined by topology	N/A	60.14	11	0.880835	N/A
metabat.bin.218	RUI362	d__Bacteria	p__Firmicutes_A	c__Clostridia	o__Lachnospirales	f__Lachnospiraceae	g__UBA2868	s__	N/A	N/A	N/A	N/A	N/A	N/A	N/A	N/A	N/A	d__Bacteria;p__Firmicutes_A;c__Clostridia;o__Lachnospirales;f__Lachnospiraceae;g__UBA2868;s__	Placement	taxonomic classification fully defined by topology	N/A	91.98	11	0.938535	N/A
metabat.bin.223	RUI364	d__Bacteria	p__Firmicutes_A	c__Clostridia	o__Lachnospirales	f__Lachnospiraceae	g__	s__	N/A	N/A	N/A	N/A	N/A	N/A	N/A	N/A	N/A	d__Bacteria;p__Firmicutes_A;c__Clostridia;o__Lachnospirales;f__Lachnospiraceae;g__;s__	Placement	taxonomic novelty determined using RED	N/A	82.04	11	0.863177	N/A
metabat.bin.235	RUI366	d__Bacteria	p__Firmicutes_A	c__Clostridia	o__Lachnospirales	f__Lachnospiraceae	g__UBA1258	s__	N/A	N/A	N/A	N/A	N/A	GCF_900100895.1	d__Bacteria;p__Firmicutes_A;c__Clostridia;o__Lachnospirales;f__Lachnospiraceae;g__UBA1258;s__UBA1258 sp900100895	81.7	0.6	d__Bacteria;p__Firmicutes_A;c__Clostridia;o__Lachnospirales;f__Lachnospiraceae;g__UBA1258;s__	Placement	taxonomic classification fully defined by topology	N/A	65.04	11	0.98454	N/A
metabat.bin.236	RUI367	d__Bacteria	p__Firmicutes_A	c__Clostridia	o__Oscillospirales	f__Ruminococcaceae	g__CAG-353	s__	N/A	N/A	N/A	N/A	N/A	N/A	N/A	N/A	N/A	d__Bacteria;p__Firmicutes_A;c__Clostridia;o__Oscillospirales;f__Ruminococcaceae;g__CAG-353;s__	Placement	taxonomic classification fully defined by topology	N/A	92.68	11	0.9203	N/A
metabat.bin.244	RUI368	d__Bacteria	p__Firmicutes_A	c__Clostridia	o__Lachnospirales	f__Lachnospiraceae	g__Eubacterium_F	s__Eubacterium_F xylanophilum	GCF_000518685.1	95	d__Bacteria;p__Firmicutes_A;c__Clostridia;o__Lachnospirales;f__Lachnospiraceae;g__Eubacterium_F;s__Eubacterium_F xylanophilum	97.44	0.87	GCF_000518685.1	d__Bacteria;p__Firmicutes_A;c__Clostridia;o__Lachnospirales;f__Lachnospiraceae;g__Eubacterium_F;s__Eubacterium_F xylanophilum	97.44	0.87	d__Bacteria;p__Firmicutes_A;c__Clostridia;o__Lachnospirales;f__Lachnospiraceae;g__Eubacterium_F;s__	ANI/Placement	topological placement and ANI have congruent species assignments	N/A	74.82	11	N/A	N/A
metabat.bin.252	RUI369	d__Bacteria	p__Firmicutes_A	c__Clostridia	o__Lachnospirales	f__Lachnospiraceae	g__UBA1712-A	s__	N/A	N/A	N/A	N/A	N/A	N/A	N/A	N/A	N/A	d__Bacteria;p__Firmicutes_A;c__Clostridia;o__Lachnospirales;f__Lachnospiraceae;g__;s__	Placement	taxonomic novelty determined using RED	N/A	86.65	11	0.933724	N/A
metabat.bin.254	RUI370	d__Bacteria	p__Firmicutes_A	c__Clostridia	o__Oscillospirales	f__Oscillospiraceae	g__UBA1777	s__UBA1777 sp900321275	GCA_900321275.1	95	d__Bacteria;p__Firmicutes_A;c__Clostridia;o__Oscillospirales;f__Oscillospiraceae;g__UBA1777;s__UBA1777 sp900321275	95.28	0.76	GCA_900321275.1	d__Bacteria;p__Firmicutes_A;c__Clostridia;o__Oscillospirales;f__Oscillospiraceae;g__UBA1777;s__UBA1777 sp900321275	95.28	0.76	d__Bacteria;p__Firmicutes_A;c__Clostridia;o__Oscillospirales;f__Oscillospiraceae;g__UBA1777;s__	ANI/Placement	topological placement and ANI have congruent species assignments	GCA_900319695.1, s__UBA1777 sp900319695, 95.0, 83.94, 0.6; GCA_900319835.1, s__UBA1777 sp900319835, 95.0, 80.59, 0.38; GCA_900319465.1, s__UBA1777 sp900319465, 95.0, 79.98, 0.34; GCA_900319935.1, s__UBA1777 sp900319935, 95.0, 79.53, 0.31; GCA_900319635.1, s__UBA1777 sp900319635, 95.0, 79.52, 0.29; GCA_900316255.1, s__UBA1777 sp900316255, 95.0, 79.27, 0.28; GCA_002450075.1, s__UBA1777 sp002450075,…	65.4	11	N/A	N/A
metabat.bin.259	RUI372	d__Bacteria	p__Firmicutes_A	c__Clostridia	o__Lachnospirales	f__Lachnospiraceae	g__UBA3766	s__	N/A	N/A	N/A	N/A	N/A	N/A	N/A	N/A	N/A	d__Bacteria;p__Firmicutes_A;c__Clostridia;o__Lachnospirales;f__Lachnospiraceae;g__UBA3766;s__	Placement	taxonomic classification fully defined by topology	GCF_900100245.1, s__UBA3766 sp900100245, 95.0, 80.19, 0.41; GCA_002369155.1, s__UBA3766 sp002369155, 95.0, 79.67, 0.45	79.72	11	0.973514	N/A
metabat.bin.260	RUI373	d__Bacteria	p__Firmicutes_A	c__Clostridia	o__Lachnospirales	f__Lachnospiraceae	g__Eubacterium_G	s__	N/A	N/A	N/A	N/A	N/A	N/A	N/A	N/A	N/A	d__Bacteria;p__Firmicutes_A;c__Clostridia;o__Lachnospirales;f__Lachnospiraceae;g__Eubacterium_G;s__	Placement	taxonomic classification fully defined by topology	N/A	80.14	11	0.925624	N/A
metabat.bin.263	RUI374	d__Bacteria	p__Firmicutes_A	c__Clostridia	o__Lachnospirales	f__Lachnospiraceae	g__	s__	N/A	N/A	N/A	N/A	N/A	N/A	N/A	N/A	N/A	d__Bacteria;p__Firmicutes_A;c__Clostridia;o__Lachnospirales;f__Lachnospiraceae;g__;s__	Placement	taxonomic classification fully defined by topology	N/A	76.01	11	0.819612	N/A
metabat.bin.269	RUI376	d__Bacteria	p__Firmicutes_A	c__Clostridia	o__Christensenellales	f__CAG-138	g__UBA3857	s__	N/A	N/A	N/A	N/A	N/A	GCA_002392505.1	d__Bacteria;p__Firmicutes_A;c__Clostridia;o__Christensenellales;f__CAG-138;g__UBA3857;s__UBA3857 sp002392505	81.42	0.56	d__Bacteria;p__Firmicutes_A;c__Clostridia;o__Christensenellales;f__CAG-138;g__UBA3857;s__	Placement	taxonomic classification fully defined by topology	GCA_900313585.1, s__UBA3857 sp900313585, 95.0, 78.15, 0.18	86.23	11	0.962151	N/A
metabat.bin.275	RUI377	d__Bacteria	p__Firmicutes_A	c__Clostridia	o__Lachnospirales	f__Lachnospiraceae	g__AC2028	s__AC2028 sp002373595	GCA_002373595.1	95	d__Bacteria;p__Firmicutes_A;c__Clostridia;o__Lachnospirales;f__Lachnospiraceae;g__AC2028;s__AC2028 sp002373595	97.24	0.77	GCA_002373595.1	d__Bacteria;p__Firmicutes_A;c__Clostridia;o__Lachnospirales;f__Lachnospiraceae;g__AC2028;s__AC2028 sp002373595	97.24	0.77	d__Bacteria;p__Firmicutes_A;c__Clostridia;o__Lachnospirales;f__Lachnospiraceae;g__AC2028;s__	ANI/Placement	topological placement and ANI have congruent species assignments	N/A	77.26	11	N/A	N/A
metabat.bin.283	RUI379	d__Bacteria	p__Firmicutes_A	c__Clostridia	o__Lachnospirales	f__Lachnospiraceae	g__	s__	N/A	N/A	N/A	N/A	N/A	N/A	N/A	N/A	N/A	d__Bacteria;p__Firmicutes_A;c__Clostridia;o__Lachnospirales;f__Lachnospiraceae;g__;s__	Placement	taxonomic novelty determined using RED	N/A	71.87	11	0.869389	N/A
metabat.bin.285	RUI380	d__Bacteria	p__Firmicutes_A	c__Clostridia	o__Lachnospirales	f__Lachnospiraceae	g__SZUA-448	s__	N/A	N/A	N/A	N/A	N/A	N/A	N/A	N/A	N/A	d__Bacteria;p__Firmicutes_A;c__Clostridia;o__Lachnospirales;f__Lachnospiraceae;g__;s__	Placement	taxonomic novelty determined using RED	N/A	69.62	11	0.9203	N/A
metabat.bin.286	RUI381	d__Bacteria	p__Firmicutes_A	c__Clostridia	o__Lachnospirales	f__Lachnospiraceae	g__UBA2868	s__	N/A	N/A	N/A	N/A	N/A	N/A	N/A	N/A	N/A	d__Bacteria;p__Firmicutes_A;c__Clostridia;o__Lachnospirales;f__Lachnospiraceae;g__UBA2868;s__	Placement	taxonomic classification fully defined by topology	GCA_002371615.1, s__UBA2868 sp002371615, 95.0, 78.19, 0.34; GCA_002394535.1, s__UBA2868 sp002394535, 95.0, 78.19, 0.26; GCA_002350465.1, s__UBA2868 sp002350465, 95.0, 78.08, 0.27	72.96	11	0.957127	N/A
metabat.bin.288	RUI382	d__Bacteria	p__Firmicutes_A	c__Clostridia	o__Oscillospirales	f__Oscillospiraceae	g__	s__	N/A	N/A	N/A	N/A	N/A	N/A	N/A	N/A	N/A	d__Bacteria;p__Firmicutes_A;c__Clostridia;o__Oscillospirales;f__Oscillospiraceae;g__;s__	Placement	taxonomic novelty determined using RED	N/A	73.19	11	0.919904	Genome has more than 10.8% of markers with multiple hits
metabat.bin.29	RUI383	d__Bacteria	p__Firmicutes_A	c__Clostridia	o__Oscillospirales	f__Acutalibacteraceae	g__	s__	N/A	N/A	N/A	N/A	N/A	N/A	N/A	N/A	N/A	d__Bacteria;p__Firmicutes_A;c__Clostridia;o__Oscillospirales;f__Acutalibacteraceae;g__;s__	Placement	taxonomic classification fully defined by topology	N/A	76.41	11	0.825439	N/A
metabat.bin.290	RUI384	d__Bacteria	p__Firmicutes_A	c__Clostridia	o__UBA1212	f__UBA1212	g__UBA1212	s__	N/A	N/A	N/A	N/A	N/A	GCA_002308595.1	d__Bacteria;p__Firmicutes_A;c__Clostridia;o__UBA1212;f__UBA1212;g__UBA1212;s__UBA1212 sp002308595	79.82	0.39	d__Bacteria;p__Firmicutes_A;c__Clostridia;o__UBA1212;f__UBA1212;g__UBA1212;s__	Placement	taxonomic classification fully defined by topology	N/A	86.59	11	0.954837	N/A
metabat.bin.299	RUI386	d__Bacteria	p__Firmicutes_A	c__Clostridia	o__Lachnospirales	f__Lachnospiraceae	g__CAG-590	s__	N/A	N/A	N/A	N/A	N/A	GCA_900313855.1	d__Bacteria;p__Firmicutes_A;c__Clostridia;o__Lachnospirales;f__Lachnospiraceae;g__CAG-590;s__CAG-590 sp900313855	79.37	0.39	d__Bacteria;p__Firmicutes_A;c__Clostridia;o__Lachnospirales;f__Lachnospiraceae;g__CAG-590;s__	Placement	taxonomic classification fully defined by topology	N/A	91.77	11	0.958916	N/A
metabat.bin.30	RUI387	d__Bacteria	p__Firmicutes_A	c__Clostridia	o__Lachnospirales	f__Lachnospiraceae	g__UBA2868	s__	N/A	N/A	N/A	N/A	N/A	N/A	N/A	N/A	N/A	d__Bacteria;p__Firmicutes_A;c__Clostridia;o__Lachnospirales;f__Lachnospiraceae;g__UBA2868;s__	Placement	taxonomic classification fully defined by topology	GCA_002371615.1, s__UBA2868 sp002371615, 95.0, 78.21, 0.26; GCA_002350465.1, s__UBA2868 sp002350465, 95.0, 77.54, 0.25	81.51	11	0.957162	Genome has more than 11.7% of markers with multiple hits
metabat.bin.345	RUI397	d__Bacteria	p__Firmicutes_A	c__Clostridia	o__Lachnospirales	f__Lachnospiraceae	g__Eubacterium_G	s__	N/A	N/A	N/A	N/A	N/A	N/A	N/A	N/A	N/A	d__Bacteria;p__Firmicutes_A;c__Clostridia;o__Lachnospirales;f__Lachnospiraceae;g__Eubacterium_G;s__	Placement	taxonomic classification fully defined by topology	N/A	75.87	11	0.925721	N/A
metabat.bin.353	RUI398	d__Bacteria	p__Firmicutes_A	c__Clostridia	o__Lachnospirales	f__Lachnospiraceae	g__Eubacterium_F	s__	N/A	N/A	N/A	N/A	N/A	N/A	N/A	N/A	N/A	d__Bacteria;p__Firmicutes_A;c__Clostridia;o__Lachnospirales;f__Lachnospiraceae;g__Eubacterium_F;s__	Placement	taxonomic classification fully defined by topology	N/A	65.91	11	0.95391	N/A
metabat.bin.363	RUI399	d__Bacteria	p__Firmicutes_A	c__Clostridia	o__Oscillospirales	f__Ruminococcaceae	g__Ruminococcus	s__Ruminococcus flavefaciens_G	GCF_900109435.1	95	d__Bacteria;p__Firmicutes_A;c__Clostridia;o__Oscillospirales;f__Ruminococcaceae;g__Ruminococcus;s__Ruminococcus flavefaciens_G	97.23	0.9	GCF_900109435.1	d__Bacteria;p__Firmicutes_A;c__Clostridia;o__Oscillospirales;f__Ruminococcaceae;g__Ruminococcus;s__Ruminococcus flavefaciens_G	97.23	0.9	d__Bacteria;p__Firmicutes_A;c__Clostridia;o__Oscillospirales;f__Ruminococcaceae;g__Ruminococcus;s__	ANI/Placement	topological placement and ANI have congruent species assignments	GCF_000701945.1, s__Ruminococcus flavefaciens_B, 95.0, 85.88, 0.76; GCA_002350065.1, s__Ruminococcus flavefaciens_N, 95.0, 80.61, 0.56; GCA_900315975.1, s__Ruminococcus sp900315975, 95.0, 79.38, 0.37; GCF_000621785.1, s__Ruminococcus flavefaciens_C, 95.0, 78.9, 0.32; GCA_900116855.1, s__Ruminococcus flavefaciens_R, 95.0, 78.84, 0.34; GCA_900321885.1, s__Ruminococcus sp900321885, 95.0, 78.75, 0.35…	79.27	11	N/A	N/A
metabat.bin.366	RUI401	d__Bacteria	p__Firmicutes_A	c__Clostridia	o__4C28d-15	f__CAG-1252	g__CAG-1252	s__	N/A	N/A	N/A	N/A	N/A	GCA_002308575.1	d__Bacteria;p__Firmicutes_A;c__Clostridia;o__4C28d-15;f__CAG-1252;g__CAG-1252;s__CAG-1252 sp002308575	82.32	0.67	d__Bacteria;p__Firmicutes_A;c__Clostridia;o__4C28d-15;f__CAG-1252;g__CAG-1252;s__	Placement	taxonomic classification fully defined by topology	GCA_002395405.1, s__CAG-1252 sp002395405, 95.0, 79.82, 0.53; GCA_002363545.1, s__CAG-1252 sp002363545, 95.0, 78.83, 0.23; GCA_003445835.1, s__CAG-1252 sp003445835, 95.0, 78.5, 0.34; GCA_002368735.1, s__CAG-1252 sp002368735, 95.0, 78.06, 0.23; GCA_002371075.1, s__CAG-1252 sp002371075, 95.0, 77.83, 0.3	91.88	11	0.974327	N/A
metabat.bin.371	RUI402	d__Bacteria	p__Firmicutes_A	c__Clostridia	o__Lachnospirales	f__Lachnospiraceae	g__UBA9722	s__	N/A	N/A	N/A	N/A	N/A	N/A	N/A	N/A	N/A	d__Bacteria;p__Firmicutes_A;c__Clostridia;o__Lachnospirales;f__Lachnospiraceae;g__;s__	Placement	taxonomic novelty determined using RED	N/A	63.83	11	0.854642	Genome has more than 10.0% of markers with multiple hits
metabat.bin.38	RUI403	d__Bacteria	p__Firmicutes_A	c__Clostridia	o__Peptostreptococcales	f__Anaerovoracaceae	g__UBA1764	s__	N/A	N/A	N/A	N/A	N/A	N/A	N/A	N/A	N/A	d__Bacteria;p__Firmicutes_A;c__Clostridia;o__Peptostreptococcales;f__Anaerovoracaceae;g__;s__	Placement	taxonomic novelty determined using RED	N/A	75.79	11	0.855167	N/A
metabat.bin.381	RUI405	d__Bacteria	p__Firmicutes_A	c__Clostridia	o__Lachnospirales	f__Lachnospiraceae	g__NC2004	s__	N/A	N/A	N/A	N/A	N/A	GCF_000621905.1	d__Bacteria;p__Firmicutes_A;c__Clostridia;o__Lachnospirales;f__Lachnospiraceae;g__NC2004;s__NC2004 sp000621905	81.22	0.39	d__Bacteria;p__Firmicutes_A;c__Clostridia;o__Lachnospirales;f__Lachnospiraceae;g__;s__	Placement	taxonomic novelty determined using RED	N/A	79.05	11	0.9581	Genome has more than 15.0% of markers with multiple hits
metabat.bin.384	RUI406	d__Bacteria	p__Firmicutes_A	c__Clostridia	o__Monoglobales	f__UBA1381	g__UBA1738	s__	N/A	N/A	N/A	N/A	N/A	GCA_003453455.1	d__Bacteria;p__Firmicutes_A;c__Clostridia;o__Monoglobales;f__UBA1381;g__UBA1738;s__UBA1738 sp003453455	81.27	0.73	d__Bacteria;p__Firmicutes_A;c__Clostridia;o__Monoglobales;f__UBA1381;g__UBA1738;s__	Placement	taxonomic classification fully defined by topology	GCA_002315735.1, s__UBA1738 sp002315735, 95.0, 77.62, 0.2	83.79	11	0.961277	N/A
metabat.bin.387	RUI407	d__Bacteria	p__Firmicutes_A	c__Clostridia	o__Eubacteriales	f__Anaerofustaceae	g__	s__	N/A	N/A	N/A	N/A	N/A	N/A	N/A	N/A	N/A	d__Bacteria;p__Firmicutes_A;c__Clostridia;o__Eubacteriales;f__;g__;s__	Placement	taxonomic novelty determined using RED	N/A	89.8	11	0.769124	N/A
metabat.bin.389	RUI408	d__Bacteria	p__Firmicutes_A	c__Clostridia	o__Oscillospirales	f__Oscillospiraceae	g__UBA1777	s__	N/A	N/A	N/A	N/A	N/A	N/A	N/A	N/A	N/A	d__Bacteria;p__Firmicutes_A;c__Clostridia;o__Oscillospirales;f__Oscillospiraceae;g__UBA1777;s__	Placement	taxonomic classification fully defined by topology	N/A	67.08	11	0.954667	N/A
metabat.bin.390	RUI409	d__Bacteria	p__Firmicutes_A	c__Clostridia	o__Lachnospirales	f__Lachnospiraceae	g__RUG191	s__	N/A	N/A	N/A	N/A	N/A	N/A	N/A	N/A	N/A	d__Bacteria;p__Firmicutes_A;c__Clostridia;o__Lachnospirales;f__Lachnospiraceae;g__;s__	Placement	taxonomic novelty determined using RED	N/A	89.27	11	0.940262	N/A
metabat.bin.398	RUI411	d__Bacteria	p__Firmicutes_A	c__Clostridia	o__Saccharofermentanales	f__Saccharofermentanaceae	g__Saccharofermentans	s__	N/A	N/A	N/A	N/A	N/A	N/A	N/A	N/A	N/A	d__Bacteria;p__Firmicutes_A;c__Clostridia;o__Saccharofermentanales;f__Saccharofermentanaceae;g__Saccharofermentans;s__	Placement	taxonomic classification fully defined by topology	N/A	83.33	11	0.911557	N/A
metabat.bin.4	RUI412	d__Bacteria	p__Firmicutes_A	c__Clostridia	o__Lachnospirales	f__Lachnospiraceae	g__UBA2912	s__	N/A	N/A	N/A	N/A	N/A	N/A	N/A	N/A	N/A	d__Bacteria;p__Firmicutes_A;c__Clostridia;o__Lachnospirales;f__Lachnospiraceae;g__UBA2912;s__	Placement	taxonomic classification fully defined by topology	N/A	84.15	11	0.917399	N/A
metabat.bin.406	RUI413	d__Bacteria	p__Firmicutes_A	c__Clostridia	o__Lachnospirales	f__Lachnospiraceae	g__UBA1258	s__UBA1258 sp900100895	GCF_900100895.1	95	d__Bacteria;p__Firmicutes_A;c__Clostridia;o__Lachnospirales;f__Lachnospiraceae;g__UBA1258;s__UBA1258 sp900100895	95.58	0.86	GCF_900100895.1	d__Bacteria;p__Firmicutes_A;c__Clostridia;o__Lachnospirales;f__Lachnospiraceae;g__UBA1258;s__UBA1258 sp900100895	95.58	0.86	d__Bacteria;p__Firmicutes_A;c__Clostridia;o__Lachnospirales;f__Lachnospiraceae;g__UBA1258;s__	ANI/Placement	topological placement and ANI have congruent species assignments	N/A	85.42	11	N/A	N/A
metabat.bin.408	RUI414	d__Bacteria	p__Firmicutes_A	c__Clostridia	o__4C28d-15	f__DTU072	g__CAG-1782	s__	N/A	N/A	N/A	N/A	N/A	N/A	N/A	N/A	N/A	d__Bacteria;p__Firmicutes_A;c__Clostridia;o__4C28d-15;f__DTU072;g__CAG-1782;s__	Placement	taxonomic classification fully defined by topology	N/A	81.41	11	0.897725	N/A
metabat.bin.413	RUI416	d__Bacteria	p__Firmicutes_A	c__Clostridia	o__Saccharofermentanales	f__Saccharofermentanaceae	g__Saccharofermentans	s__	N/A	N/A	N/A	N/A	N/A	GCA_002450155.1	d__Bacteria;p__Firmicutes_A;c__Clostridia;o__Saccharofermentanales;f__Saccharofermentanaceae;g__Saccharofermentans;s__Saccharofermentans sp002450155	81.35	0.56	d__Bacteria;p__Firmicutes_A;c__Clostridia;o__Saccharofermentanales;f__Saccharofermentanaceae;g__Saccharofermentans;s__	Placement	taxonomic classification fully defined by topology	GCA_001604135.1, s__Saccharofermentans sp001604135, 95.0, 79.48, 0.33; GCF_003149065.1, s__Saccharofermentans sp003149065, 95.0, 79.13, 0.32; GCF_900107185.1, s__Saccharofermentans sp900107185, 95.0, 79.01, 0.28; GCF_000621765.1, s__Saccharofermentans sp000621765, 95.0, 78.96, 0.32; GCF_900176545.1, s__Saccharofermentans sp900176545, 95.0, 76.97, 0.14	91.53	11	0.977963	N/A
metabat.bin.416	RUI417	d__Bacteria	p__Firmicutes_A	c__Clostridia	o__Oscillospirales	f__CAG-272	g__CAG-390	s__CAG-390 sp900321265	GCA_900321265.1	95	d__Bacteria;p__Firmicutes_A;c__Clostridia;o__Oscillospirales;f__CAG-272;g__CAG-390;s__CAG-390 sp900321265	96.36	0.81	GCA_900321265.1	d__Bacteria;p__Firmicutes_A;c__Clostridia;o__Oscillospirales;f__CAG-272;g__CAG-390;s__CAG-390 sp900321265	96.36	0.81	d__Bacteria;p__Firmicutes_A;c__Clostridia;o__Oscillospirales;f__CAG-272;g__CAG-390;s__	ANI/Placement	topological placement and ANI have congruent species assignments	N/A	77.88	11	N/A	N/A
metabat.bin.427	RUI418	d__Bacteria	p__Firmicutes_A	c__Clostridia	o__Lachnospirales	f__Lachnospiraceae	g__UBA3766	s__	N/A	N/A	N/A	N/A	N/A	GCA_002393735.1	d__Bacteria;p__Firmicutes_A;c__Clostridia;o__Lachnospirales;f__Lachnospiraceae;g__UBA3766;s__UBA3766 sp002393735	94.6	0.75	d__Bacteria;p__Firmicutes_A;c__Clostridia;o__Lachnospirales;f__Lachnospiraceae;g__UBA3766;s__	Placement	taxonomic classification fully defined by topology	N/A	85.75	11	0.9988	N/A
metabat.bin.429	RUI420	d__Bacteria	p__Firmicutes_A	c__Clostridia	o__Lachnospirales	f__Lachnospiraceae	g__UBA2868	s__	N/A	N/A	N/A	N/A	N/A	N/A	N/A	N/A	N/A	d__Bacteria;p__Firmicutes_A;c__Clostridia;o__Lachnospirales;f__Lachnospiraceae;g__UBA2868;s__	Placement	taxonomic classification fully defined by topology	N/A	73.85	11	0.86452	N/A
metabat.bin.432	RUI421	d__Bacteria	p__Firmicutes_A	c__Clostridia	o__Lachnospirales	f__Lachnospiraceae	g__CAG-194	s__	N/A	N/A	N/A	N/A	N/A	N/A	N/A	N/A	N/A	d__Bacteria;p__Firmicutes_A;c__Clostridia;o__Lachnospirales;f__Lachnospiraceae;g__;s__	Placement	taxonomic novelty determined using RED	N/A	87.06	11	0.901324	N/A
metabat.bin.445	RUI423	d__Bacteria	p__Firmicutes_A	c__Clostridia	o__Lachnospirales	f__Lachnospiraceae	g__Pseudobutyrivibrio	s__	N/A	N/A	N/A	N/A	N/A	GCA_002309345.1	d__Bacteria;p__Firmicutes_A;c__Clostridia;o__Lachnospirales;f__Lachnospiraceae;g__Pseudobutyrivibrio;s__Pseudobutyrivibrio sp002309345	78.38	0.23	d__Bacteria;p__Firmicutes_A;c__Clostridia;o__Lachnospirales;f__Lachnospiraceae;g__Pseudobutyrivibrio;s__	Placement	taxonomic classification fully defined by topology	GCF_900113655.1, s__Pseudobutyrivibrio sp900113655, 95.0, 79.66, 0.27; GCF_900112855.1, s__Pseudobutyrivibrio sp900112855, 95.0, 79.48, 0.3; GCF_900100545.1, s__Pseudobutyrivibrio sp900100545, 95.0, 79.42, 0.24; GCF_900104335.1, s__Pseudobutyrivibrio sp900104335, 95.0, 79.32, 0.27; GCF_000621865.1, s__Pseudobutyrivibrio sp000621865, 95.0, 79.22, 0.26; GCF_000424005.1, s__Pseudobutyrivibrio rumini…	75.22	11	0.989507	N/A
metabat.bin.447	RUI424	d__Bacteria	p__Firmicutes_A	c__Clostridia	o__Lachnospirales	f__Lachnospiraceae	g__UBA3766	s__	N/A	N/A	N/A	N/A	N/A	N/A	N/A	N/A	N/A	d__Bacteria;p__Firmicutes_A;c__Clostridia;o__Lachnospirales;f__Lachnospiraceae;g__UBA3766;s__	Placement	taxonomic classification fully defined by topology	GCF_900100245.1, s__UBA3766 sp900100245, 95.0, 79.61, 0.34; GCA_002369155.1, s__UBA3766 sp002369155, 95.0, 78.93, 0.28	79.72	11	0.964783	Genome has more than 10.8% of markers with multiple hits
metabat.bin.459	RUI427	d__Bacteria	p__Firmicutes_A	c__Clostridia	o__Monoglobales	f__UBA1381	g__UBA1738	s__UBA1738 sp003453455	GCA_003453455.1	95	d__Bacteria;p__Firmicutes_A;c__Clostridia;o__Monoglobales;f__UBA1381;g__UBA1738;s__UBA1738 sp003453455	97.97	0.75	GCA_003453455.1	d__Bacteria;p__Firmicutes_A;c__Clostridia;o__Monoglobales;f__UBA1381;g__UBA1738;s__UBA1738 sp003453455	97.97	0.75	d__Bacteria;p__Firmicutes_A;c__Clostridia;o__Monoglobales;f__UBA1381;g__UBA1738;s__	ANI/Placement	topological placement and ANI have congruent species assignments	GCA_002315735.1, s__UBA1738 sp002315735, 95.0, 77.54, 0.21	81.83	11	N/A	N/A
metabat.bin.460	RUI428	d__Bacteria	p__Firmicutes_A	c__Clostridia	o__Saccharofermentanales	f__Saccharofermentanaceae	g__Saccharofermentans	s__	N/A	N/A	N/A	N/A	N/A	GCF_000621765.1	d__Bacteria;p__Firmicutes_A;c__Clostridia;o__Saccharofermentanales;f__Saccharofermentanaceae;g__Saccharofermentans;s__Saccharofermentans sp000621765	80.61	0.47	d__Bacteria;p__Firmicutes_A;c__Clostridia;o__Saccharofermentanales;f__Saccharofermentanaceae;g__Saccharofermentans;s__	Placement	taxonomic classification fully defined by topology	GCA_001604135.1, s__Saccharofermentans sp001604135, 95.0, 81.05, 0.43; GCF_003149065.1, s__Saccharofermentans sp003149065, 95.0, 81.02, 0.44; GCF_900107185.1, s__Saccharofermentans sp900107185, 95.0, 80.61, 0.4	80.28	11	0.989751	N/A
metabat.bin.466	RUI429	d__Bacteria	p__Firmicutes_A	c__Clostridia	o__Peptostreptococcales	f__Anaerovoracaceae	g__RUG754	s__	N/A	N/A	N/A	N/A	N/A	GCA_900315895.1	d__Bacteria;p__Firmicutes_A;c__Clostridia;o__Peptostreptococcales;f__Anaerovoracaceae;g__RUG754;s__RUG754 sp900315895	78.46	0.28	d__Bacteria;p__Firmicutes_A;c__Clostridia;o__Peptostreptococcales;f__Anaerovoracaceae;g__;s__	Placement	taxonomic novelty determined using RED	N/A	66.51	11	0.910582	Genome has more than 12.5% of markers with multiple hits
metabat.bin.467	RUI430	d__Bacteria	p__Firmicutes_A	c__Clostridia	o__Christensenellales	f__CAG-74	g__	s__	N/A	N/A	N/A	N/A	N/A	N/A	N/A	N/A	N/A	d__Bacteria;p__Firmicutes_A;c__Clostridia;o__Christensenellales;f__CAG-74;g__;s__	Placement	taxonomic classification fully defined by topology	N/A	67.36	11	0.861159	N/A
metabat.bin.469	RUI431	d__Bacteria	p__Firmicutes_A	c__Clostridia	o__Lachnospirales	f__Lachnospiraceae	g__	s__	N/A	N/A	N/A	N/A	N/A	N/A	N/A	N/A	N/A	d__Bacteria;p__Firmicutes_A;c__Clostridia;o__Lachnospirales;f__Lachnospiraceae;g__;s__	Placement	taxonomic classification fully defined by topology	N/A	64.03	11	0.845116	N/A
metabat.bin.47	RUI432	d__Bacteria	p__Firmicutes_A	c__Clostridia	o__Peptostreptococcales	f__Anaerovoracaceae	g__	s__	N/A	N/A	N/A	N/A	N/A	N/A	N/A	N/A	N/A	d__Bacteria;p__Firmicutes_A;c__Clostridia;o__Peptostreptococcales;f__Anaerovoracaceae;g__;s__	Placement	taxonomic novelty determined using RED	N/A	67.84	11	0.874342	N/A
metabat.bin.472	RUI433	d__Bacteria	p__Firmicutes_A	c__Clostridia	o__Lachnospirales	f__Lachnospiraceae	g__Eubacterium_F	s__	N/A	N/A	N/A	N/A	N/A	N/A	N/A	N/A	N/A	d__Bacteria;p__Firmicutes_A;c__Clostridia;o__Lachnospirales;f__Lachnospiraceae;g__Eubacterium_F;s__	Placement	taxonomic classification fully defined by topology	N/A	75.91	11	0.952332	Genome has more than 14.2% of markers with multiple hits
metabat.bin.473	RUI434	d__Bacteria	p__Firmicutes_A	c__Clostridia	o__Lachnospirales	f__Lachnospiraceae	g__Eubacterium_Q	s__Eubacterium_Q sp003520105	GCA_003520105.1	95	d__Bacteria;p__Firmicutes_A;c__Clostridia;o__Lachnospirales;f__Lachnospiraceae;g__Eubacterium_Q;s__Eubacterium_Q sp003520105	96.7	0.79	GCA_003520105.1	d__Bacteria;p__Firmicutes_A;c__Clostridia;o__Lachnospirales;f__Lachnospiraceae;g__Eubacterium_Q;s__Eubacterium_Q sp003520105	96.7	0.79	d__Bacteria;p__Firmicutes_A;c__Clostridia;o__Lachnospirales;f__Lachnospiraceae;g__Eubacterium_Q;s__	ANI/Placement	topological placement and ANI have congruent species assignments	GCF_000702245.1, s__Eubacterium_Q sp000702245, 95.0, 82.06, 0.58; GCF_900108205.1, s__Eubacterium_Q ruminantium_A, 95.0, 81.0, 0.44; GCA_900321215.1, s__Eubacterium_Q sp900321215, 95.0, 79.81, 0.39; GCF_900167085.1, s__Eubacterium_Q ruminantium, 95.0, 79.17, 0.29	82.44	11	N/A	N/A
metabat.bin.475	RUI436	d__Bacteria	p__Firmicutes_A	c__Clostridia	o__Lachnospirales	f__Lachnospiraceae	g__Acetatifactor	s__	N/A	N/A	N/A	N/A	N/A	GCA_900320485.1	d__Bacteria;p__Firmicutes_A;c__Clostridia;o__Lachnospirales;f__Lachnospiraceae;g__Acetatifactor;s__Acetatifactor sp900320485	79.8	0.35	d__Bacteria;p__Firmicutes_A;c__Clostridia;o__Lachnospirales;f__Lachnospiraceae;g__Acetatifactor;s__	Placement	taxonomic classification fully defined by topology	N/A	78.39	11	0.974372	N/A
metabat.bin.496	RUI438	d__Bacteria	p__Firmicutes_A	c__Clostridia	o__Oscillospirales	f__Acutalibacteraceae	g__UBA1447	s__	N/A	N/A	N/A	N/A	N/A	N/A	N/A	N/A	N/A	d__Bacteria;p__Firmicutes_A;c__Clostridia;o__Oscillospirales;f__Acutalibacteraceae;g__;s__	Placement	taxonomic novelty determined using RED	N/A	91.65	11	0.877029	N/A
metabat.bin.497	RUI439	d__Bacteria	p__Firmicutes_A	c__Clostridia	o__Peptostreptococcales	f__Anaerovoracaceae	g__	s__	N/A	N/A	N/A	N/A	N/A	N/A	N/A	N/A	N/A	d__Bacteria;p__Firmicutes_A;c__Clostridia;o__Peptostreptococcales;f__Anaerovoracaceae;g__;s__	Placement	taxonomic novelty determined using RED	N/A	73.93	11	0.837314	N/A
metabat.bin.499	RUI440	d__Bacteria	p__Firmicutes_A	c__Clostridia	o__Lachnospirales	f__Lachnospiraceae	g__NK4A136	s__	N/A	N/A	N/A	N/A	N/A	N/A	N/A	N/A	N/A	d__Bacteria;p__Firmicutes_A;c__Clostridia;o__Lachnospirales;f__Lachnospiraceae;g__NK4A136;s__	Placement	taxonomic classification fully defined by topology	N/A	79.4	11	0.907	N/A
metabat.bin.502	RUI441	d__Bacteria	p__Firmicutes_A	c__Clostridia	o__Oscillospirales	f__Ruminococcaceae	g__UBA3855	s__	N/A	N/A	N/A	N/A	N/A	GCA_900316885.1	d__Bacteria;p__Firmicutes_A;c__Clostridia;o__Oscillospirales;f__Ruminococcaceae;g__UBA3855;s__UBA3855 sp900316885	80.3	0.47	d__Bacteria;p__Firmicutes_A;c__Clostridia;o__Oscillospirales;f__Ruminococcaceae;g__UBA3855;s__	Placement	taxonomic classification fully defined by topology	GCA_900319285.1, s__UBA3855 sp900319285, 95.0, 78.82, 0.43	96.41	11	0.965788	N/A
metabat.bin.504	RUI442	d__Bacteria	p__Firmicutes_A	c__Clostridia	o__Christensenellales	f__CAG-74	g__UBA1224	s__	N/A	N/A	N/A	N/A	N/A	N/A	N/A	N/A	N/A	d__Bacteria;p__Firmicutes_A;c__Clostridia;o__Christensenellales;f__CAG-74;g__;s__	Placement	taxonomic novelty determined using RED	N/A	80.75	11	0.857952	N/A
metabat.bin.51	RUI443	d__Bacteria	p__Firmicutes_A	c__Clostridia	o__Lachnospirales	f__Lachnospiraceae	g__	s__	N/A	N/A	N/A	N/A	N/A	N/A	N/A	N/A	N/A	d__Bacteria;p__Firmicutes_A;c__Clostridia;o__Lachnospirales;f__Lachnospiraceae;g__;s__	Placement	taxonomic classification fully defined by topology	N/A	58.12	11	0.819707	N/A
metabat.bin.52	RUI446	d__Bacteria	p__Firmicutes_A	c__Clostridia	o__Lachnospirales	f__Lachnospiraceae	g__Butyrivibrio	s__Butyrivibrio fibrisolvens_C	GCF_003175155.1	95	d__Bacteria;p__Firmicutes_A;c__Clostridia;o__Lachnospirales;f__Lachnospiraceae;g__Butyrivibrio;s__Butyrivibrio fibrisolvens_C	96.28	0.8	GCF_003175155.1	d__Bacteria;p__Firmicutes_A;c__Clostridia;o__Lachnospirales;f__Lachnospiraceae;g__Butyrivibrio;s__Butyrivibrio fibrisolvens_C	96.28	0.8	d__Bacteria;p__Firmicutes_A;c__Clostridia;o__Lachnospirales;f__Lachnospiraceae;g__Butyrivibrio;s__	ANI/Placement	topological placement and ANI have congruent species assignments	GCF_900129945.1, s__Butyrivibrio fibrisolvens, 95.0, 84.0, 0.6	54.25	11	N/A	N/A
metabat.bin.520	RUI447	d__Bacteria	p__Firmicutes_A	c__Clostridia	o__Lachnospirales	f__Lachnospiraceae	g__Clostridium_R	s__Clostridium_R aminophilum	GCF_000711825.1	95	d__Bacteria;p__Firmicutes_A;c__Clostridia;o__Lachnospirales;f__Lachnospiraceae;g__Clostridium_R;s__Clostridium_R aminophilum	97.74	0.95	GCF_000711825.1	d__Bacteria;p__Firmicutes_A;c__Clostridia;o__Lachnospirales;f__Lachnospiraceae;g__Clostridium_R;s__Clostridium_R aminophilum	97.74	0.95	d__Bacteria;p__Firmicutes_A;c__Clostridia;o__Lachnospirales;f__Lachnospiraceae;g__Clostridium_R;s__	ANI/Placement	topological placement and ANI have congruent species assignments	GCF_900101295.1, s__Clostridium_R aminophilum_A, 95.0, 92.93, 0.9	84.44	11	N/A	N/A
metabat.bin.522	RUI448	d__Bacteria	p__Firmicutes_A	c__Clostridia	o__Oscillospirales	f__Ruminococcaceae	g__Ruminococcus	s__	N/A	N/A	N/A	N/A	N/A	N/A	N/A	N/A	N/A	d__Bacteria;p__Firmicutes_A;c__Clostridia;o__Oscillospirales;f__Ruminococcaceae;g__Ruminococcus;s__	Placement	taxonomic classification fully defined by topology	GCF_000621845.1, s__Ruminococcus flavefaciens_E, 95.0, 88.85, 0.79; GCF_900119075.1, s__Ruminococcus flavefaciens_Q, 95.0, 88.79, 0.79; GCF_000526795.1, s__Ruminococcus flavefaciens_D, 95.0, 85.44, 0.75; GCF_000621785.1, s__Ruminococcus flavefaciens_C, 95.0, 82.06, 0.56; GCF_900143025.1, s__Ruminococcus flavefaciens_I, 95.0, 82.04, 0.58; GCA_900116855.1, s__Ruminococcus flavefaciens_R, 95.0, 81.9…	82.6	11	0.995278	N/A
metabat.bin.537	RUI450	d__Bacteria	p__Firmicutes_A	c__Clostridia	o__Lachnospirales	f__Lachnospiraceae	g__AC2028	s__	N/A	N/A	N/A	N/A	N/A	GCA_002373975.1	d__Bacteria;p__Firmicutes_A;c__Clostridia;o__Lachnospirales;f__Lachnospiraceae;g__AC2028;s__AC2028 sp002373975	78.38	0.23	d__Bacteria;p__Firmicutes_A;c__Clostridia;o__Lachnospirales;f__Lachnospiraceae;g__AC2028;s__	Placement	taxonomic classification fully defined by topology	N/A	80.24	11	0.953031	N/A
metabat.bin.544	RUI453	d__Bacteria	p__Firmicutes_A	c__Clostridia	o__Lachnospirales	f__Lachnospiraceae	g__	s__	N/A	N/A	N/A	N/A	N/A	N/A	N/A	N/A	N/A	d__Bacteria;p__Firmicutes_A;c__Clostridia;o__Lachnospirales;f__Lachnospiraceae;g__;s__	Placement	taxonomic novelty determined using RED	N/A	65.44	11	0.848214	N/A
metabat.bin.547	RUI454	d__Bacteria	p__Firmicutes_A	c__Clostridia	o__Peptostreptococcales	f__Anaerovoracaceae	g__	s__	N/A	N/A	N/A	N/A	N/A	N/A	N/A	N/A	N/A	d__Bacteria;p__Firmicutes_A;c__Clostridia;o__Peptostreptococcales;f__Anaerovoracaceae;g__;s__	Placement	taxonomic novelty determined using RED	N/A	77.68	11	0.877408	Genome has more than 12.5% of markers with multiple hits
metabat.bin.554	RUI455	d__Bacteria	p__Firmicutes_A	c__Clostridia	o__Lachnospirales	f__Lachnospiraceae	g__	s__	N/A	N/A	N/A	N/A	N/A	N/A	N/A	N/A	N/A	d__Bacteria;p__Firmicutes_A;c__Clostridia;o__Lachnospirales;f__Lachnospiraceae;g__;s__	Placement	taxonomic novelty determined using RED	N/A	89.25	11	0.909405	N/A
metabat.bin.558	RUI456	d__Bacteria	p__Firmicutes_A	c__Clostridia	o__Lachnospirales	f__Lachnospiraceae	g__UBA3766	s__	N/A	N/A	N/A	N/A	N/A	N/A	N/A	N/A	N/A	d__Bacteria;p__Firmicutes_A;c__Clostridia;o__Lachnospirales;f__Lachnospiraceae;g__UBA3766;s__	Placement	taxonomic classification fully defined by topology	GCF_900100245.1, s__UBA3766 sp900100245, 95.0, 79.98, 0.38; GCA_002369155.1, s__UBA3766 sp002369155, 95.0, 79.84, 0.46	86.55	11	0.97069	N/A
metabat.bin.56	RUI457	d__Bacteria	p__Firmicutes_A	c__Clostridia	o__Lachnospirales	f__Lachnospiraceae	g__UBA2868	s__	N/A	N/A	N/A	N/A	N/A	N/A	N/A	N/A	N/A	d__Bacteria;p__Firmicutes_A;c__Clostridia;o__Lachnospirales;f__Lachnospiraceae;g__UBA2868;s__	Placement	taxonomic classification fully defined by topology	GCA_003484785.1, s__UBA2868 sp003484785, 95.0, 78.12, 0.28; GCA_002368575.1, s__UBA2868 sp002368575, 95.0, 77.51, 0.24	85.73	11	0.943471	N/A
metabat.bin.564	RUI459	d__Bacteria	p__Firmicutes_A	c__Clostridia	o__Lachnospirales	f__Lachnospiraceae	g__Eubacterium_H	s__Eubacterium_H cellulosolvens	GCF_000183525.2	95	d__Bacteria;p__Firmicutes_A;c__Clostridia;o__Lachnospirales;f__Lachnospiraceae;g__Eubacterium_H;s__Eubacterium_H cellulosolvens	97.16	0.87	GCF_000183525.2	d__Bacteria;p__Firmicutes_A;c__Clostridia;o__Lachnospirales;f__Lachnospiraceae;g__Eubacterium_H;s__Eubacterium_H cellulosolvens	97.16	0.87	d__Bacteria;p__Firmicutes_A;c__Clostridia;o__Lachnospirales;f__Lachnospiraceae;g__Eubacterium_H;s__	ANI/Placement	topological placement and ANI have congruent species assignments	GCF_000621585.1, s__Eubacterium_H cellulosolvens_A, 95.0, 87.36, 0.73	91.51	11	N/A	N/A
metabat.bin.580	RUI464	d__Bacteria	p__Firmicutes_A	c__Clostridia	o__Lachnospirales	f__Lachnospiraceae	g__NK4A144	s__	N/A	N/A	N/A	N/A	N/A	GCF_000622025.1	d__Bacteria;p__Firmicutes_A;c__Clostridia;o__Lachnospirales;f__Lachnospiraceae;g__NK4A144;s__NK4A144 sp000622025	79.42	0.43	d__Bacteria;p__Firmicutes_A;c__Clostridia;o__Lachnospirales;f__Lachnospiraceae;g__NK4A144;s__	Placement	taxonomic classification fully defined by topology	N/A	61.05	11	0.973644	Genome has more than 10.8% of markers with multiple hits
metabat.bin.601	RUI467	d__Bacteria	p__Firmicutes_A	c__Clostridia	o__Lachnospirales	f__Lachnospiraceae	g__XBB2008	s__	N/A	N/A	N/A	N/A	N/A	GCF_900102235.1	d__Bacteria;p__Firmicutes_A;c__Clostridia;o__Lachnospirales;f__Lachnospiraceae;g__XBB2008;s__XBB2008 sp900102235	79.89	0.5	d__Bacteria;p__Firmicutes_A;c__Clostridia;o__Lachnospirales;f__Lachnospiraceae;g__;s__	Placement	taxonomic novelty determined using RED	N/A	84.03	11	0.968682	N/A
metabat.bin.61	RUI469	d__Bacteria	p__Firmicutes_A	c__Clostridia	o__Lachnospirales	f__Lachnospiraceae	g__NK4A136	s__	N/A	N/A	N/A	N/A	N/A	N/A	N/A	N/A	N/A	d__Bacteria;p__Firmicutes_A;c__Clostridia;o__Lachnospirales;f__Lachnospiraceae;g__NK4A136;s__	Placement	taxonomic classification fully defined by topology	N/A	71.92	11	0.906076	N/A
metabat.bin.613	RUI471	d__Bacteria	p__Firmicutes_A	c__Clostridia	o__Oscillospirales	f__Acutalibacteraceae	g__CAG-180	s__	N/A	N/A	N/A	N/A	N/A	N/A	N/A	N/A	N/A	d__Bacteria;p__Firmicutes_A;c__Clostridia;o__Oscillospirales;f__Acutalibacteraceae;g__CAG-180;s__	Placement	taxonomic classification fully defined by topology	N/A	73.49	11	0.922897	Genome has more than 10.0% of markers with multiple hits
metabat.bin.615	RUI472	d__Bacteria	p__Firmicutes_A	c__Clostridia	o__Saccharofermentanales	f__Saccharofermentanaceae	g__Saccharofermentans	s__	N/A	N/A	N/A	N/A	N/A	N/A	N/A	N/A	N/A	d__Bacteria;p__Firmicutes_A;c__Clostridia;o__Saccharofermentanales;f__Saccharofermentanaceae;g__Saccharofermentans;s__	Placement	taxonomic classification fully defined by topology	GCF_003149065.1, s__Saccharofermentans sp003149065, 95.0, 80.7, 0.39; GCF_900107185.1, s__Saccharofermentans sp900107185, 95.0, 80.4, 0.35; GCA_001604135.1, s__Saccharofermentans sp001604135, 95.0, 80.37, 0.39; GCF_000621765.1, s__Saccharofermentans sp000621765, 95.0, 79.99, 0.41	57.96	11	0.988994	N/A
metabat.bin.621	RUI475	d__Bacteria	p__Firmicutes_A	c__Clostridia	o__Christensenellales	f__CAG-74	g__UBA1224	s__	N/A	N/A	N/A	N/A	N/A	N/A	N/A	N/A	N/A	d__Bacteria;p__Firmicutes_A;c__Clostridia;o__Christensenellales;f__CAG-74;g__;s__	Placement	taxonomic novelty determined using RED	N/A	85.56	11	0.858362	N/A
metabat.bin.625	RUI477	d__Bacteria	p__Firmicutes_A	c__Clostridia	o__Lachnospirales	f__Lachnospiraceae	g__Pseudobutyrivibrio	s__Pseudobutyrivibrio sp002309345	GCA_002309345.1	95	d__Bacteria;p__Firmicutes_A;c__Clostridia;o__Lachnospirales;f__Lachnospiraceae;g__Pseudobutyrivibrio;s__Pseudobutyrivibrio sp002309345	98.1	0.82	GCA_002309345.1	d__Bacteria;p__Firmicutes_A;c__Clostridia;o__Lachnospirales;f__Lachnospiraceae;g__Pseudobutyrivibrio;s__Pseudobutyrivibrio sp002309345	98.1	0.82	d__Bacteria;p__Firmicutes_A;c__Clostridia;o__Lachnospirales;f__Lachnospiraceae;g__Pseudobutyrivibrio;s__	ANI/Placement	topological placement and ANI have congruent species assignments	GCF_900112855.1, s__Pseudobutyrivibrio sp900112855, 95.0, 80.19, 0.38; GCF_000424005.1, s__Pseudobutyrivibrio ruminis_C, 95.0, 80.0, 0.38; GCF_000703005.1, s__Pseudobutyrivibrio ruminis_A, 95.0, 79.97, 0.35; GCF_900141825.1, s__Pseudobutyrivibrio xylanivorans, 95.0, 79.95, 0.37; GCF_900104335.1, s__Pseudobutyrivibrio sp900104335, 95.0, 79.91, 0.37; GCA_000209815.1, s__Pseudobutyrivibrio fibrisolv…	71.33	11	N/A	N/A
metabat.bin.63	RUI479	d__Bacteria	p__Firmicutes_A	c__Clostridia	o__Oscillospirales	f__Acutalibacteraceae	g__	s__	N/A	N/A	N/A	N/A	N/A	N/A	N/A	N/A	N/A	d__Bacteria;p__Firmicutes_A;c__Clostridia;o__Oscillospirales;f__Acutalibacteraceae;g__;s__	Placement	taxonomic novelty determined using RED	N/A	76.94	11	0.822622	N/A
metabat.bin.637	RUI482	d__Bacteria	p__Firmicutes_A	c__Clostridia	o__Lachnospirales	f__Lachnospiraceae	g__	s__	N/A	N/A	N/A	N/A	N/A	N/A	N/A	N/A	N/A	d__Bacteria;p__Firmicutes_A;c__Clostridia;o__Lachnospirales;f__Lachnospiraceae;g__;s__	Placement	taxonomic classification fully defined by topology	N/A	64.23	11	0.835042	N/A
metabat.bin.639	RUI483	d__Bacteria	p__Firmicutes_A	c__Clostridia	o__Lachnospirales	f__Lachnospiraceae	g__UBA1258	s__UBA1258 sp002308235	GCA_002308235.1	95	d__Bacteria;p__Firmicutes_A;c__Clostridia;o__Lachnospirales;f__Lachnospiraceae;g__UBA1258;s__UBA1258 sp002308235	95.95	0.83	GCA_002308235.1	d__Bacteria;p__Firmicutes_A;c__Clostridia;o__Lachnospirales;f__Lachnospiraceae;g__UBA1258;s__UBA1258 sp002308235	95.95	0.83	d__Bacteria;p__Firmicutes_A;c__Clostridia;o__Lachnospirales;f__Lachnospiraceae;g__UBA1258;s__	ANI/Placement	topological placement and ANI have congruent species assignments	N/A	90.28	11	N/A	N/A
metabat.bin.643	RUI484	d__Bacteria	p__Firmicutes_A	c__Clostridia	o__Lachnospirales	f__Lachnospiraceae	g__UBA2727	s__	N/A	N/A	N/A	N/A	N/A	GCF_900100095.1	d__Bacteria;p__Firmicutes_A;c__Clostridia;o__Lachnospirales;f__Lachnospiraceae;g__UBA2727;s__UBA2727 sp900100095	81.83	0.63	d__Bacteria;p__Firmicutes_A;c__Clostridia;o__Lachnospirales;f__Lachnospiraceae;g__UBA2727;s__	Placement	taxonomic classification fully defined by topology	N/A	63.99	11	0.97937	N/A
metabat.bin.649	RUI485	d__Bacteria	p__Firmicutes_A	c__Clostridia	o__Lachnospirales	f__Lachnospiraceae	g__Eubacterium_H	s__	N/A	N/A	N/A	N/A	N/A	N/A	N/A	N/A	N/A	d__Bacteria;p__Firmicutes_A;c__Clostridia;o__Lachnospirales;f__Lachnospiraceae;g__Eubacterium_H;s__	Placement	taxonomic classification fully defined by topology	N/A	81.65	11	0.908127	N/A
metabat.bin.663	RUI488	d__Bacteria	p__Firmicutes_A	c__Clostridia	o__Oscillospirales	f__Ruminococcaceae	g__Firm-04	s__	N/A	N/A	N/A	N/A	N/A	N/A	N/A	N/A	N/A	d__Bacteria;p__Firmicutes_A;c__Clostridia;o__Oscillospirales;f__Ruminococcaceae;g__Firm-04;s__	Placement	taxonomic classification fully defined by topology	GCA_001940925.1, s__Firm-04 sp001940925, 95.0, 81.69, 0.51; GCA_001603005.1, s__Firm-04 sp001603005, 95.0, 81.64, 0.47; GCA_002394125.1, s__Firm-04 sp002394125, 95.0, 80.09, 0.44; GCA_002395085.1, s__Firm-04 sp002395085, 95.0, 79.28, 0.36; GCA_003446315.1, s__Firm-04 sp003446315, 95.0, 78.78, 0.34	70.08	11	0.984624	N/A
metabat.bin.667	RUI489	d__Bacteria	p__Firmicutes_A	c__Clostridia	o__Lachnospirales	f__Lachnospiraceae	g__	s__	N/A	N/A	N/A	N/A	N/A	N/A	N/A	N/A	N/A	d__Bacteria;p__Firmicutes_A;c__Clostridia;o__Lachnospirales;f__Lachnospiraceae;g__;s__	Placement	taxonomic novelty determined using RED	N/A	91.88	11	0.867462	N/A
metabat.bin.668	RUI490	d__Bacteria	p__Firmicutes_A	c__Clostridia	o__Lachnospirales	f__Lachnospiraceae	g__Butyrivibrio	s__Butyrivibrio sp900103635	GCF_900103635.1	95	d__Bacteria;p__Firmicutes_A;c__Clostridia;o__Lachnospirales;f__Lachnospiraceae;g__Butyrivibrio;s__Butyrivibrio sp900103635	96.31	0.9	GCF_900103635.1	d__Bacteria;p__Firmicutes_A;c__Clostridia;o__Lachnospirales;f__Lachnospiraceae;g__Butyrivibrio;s__Butyrivibrio sp900103635	96.31	0.9	d__Bacteria;p__Firmicutes_A;c__Clostridia;o__Lachnospirales;f__Lachnospiraceae;g__Butyrivibrio;s__	ANI/Placement	topological placement and ANI have congruent species assignments	GCF_900143205.1, s__Butyrivibrio hungatei, 95.0, 93.94, 0.9; GCF_000622085.1, s__Butyrivibrio proteoclasticus_A, 95.0, 80.18, 0.46; GCF_000420825.1, s__Butyrivibrio sp000420825, 95.0, 80.11, 0.48; GCF_900108105.1, s__Butyrivibrio sp900108105, 95.0, 79.93, 0.48; GCF_900102515.1, s__Butyrivibrio sp900102515, 95.0, 79.85, 0.41; GCF_900115735.1, s__Butyrivibrio proteoclasticus_B, 95.0, 79.83, 0.45; G…	60.18	11	N/A	Genome has more than 10.8% of markers with multiple hits
metabat.bin.672	RUI491	d__Bacteria	p__Firmicutes_A	c__Clostridia	o__Saccharofermentanales	f__Saccharofermentanaceae	g__Saccharofermentans	s__	N/A	N/A	N/A	N/A	N/A	N/A	N/A	N/A	N/A	d__Bacteria;p__Firmicutes_A;c__Clostridia;o__Saccharofermentanales;f__Saccharofermentanaceae;g__Saccharofermentans;s__	Placement	taxonomic classification fully defined by topology	GCA_001604135.1, s__Saccharofermentans sp001604135, 95.0, 81.92, 0.54; GCF_003149065.1, s__Saccharofermentans sp003149065, 95.0, 81.82, 0.53; GCF_000621765.1, s__Saccharofermentans sp000621765, 95.0, 81.48, 0.48; GCF_900107185.1, s__Saccharofermentans sp900107185, 95.0, 81.07, 0.43	78.95	11	0.985657	N/A
metabat.bin.673	RUI492	d__Bacteria	p__Firmicutes_A	c__Clostridia	o__Saccharofermentanales	f__Saccharofermentanaceae	g__Saccharofermentans	s__	N/A	N/A	N/A	N/A	N/A	GCA_001604135.1	d__Bacteria;p__Firmicutes_A;c__Clostridia;o__Saccharofermentanales;f__Saccharofermentanaceae;g__Saccharofermentans;s__Saccharofermentans sp001604135	85.29	0.74	d__Bacteria;p__Firmicutes_A;c__Clostridia;o__Saccharofermentanales;f__Saccharofermentanaceae;g__Saccharofermentans;s__	Placement	taxonomic classification fully defined by topology	GCF_003149065.1, s__Saccharofermentans sp003149065, 95.0, 84.25, 0.74; GCF_000621765.1, s__Saccharofermentans sp000621765, 95.0, 81.28, 0.5; GCF_900107185.1, s__Saccharofermentans sp900107185, 95.0, 81.06, 0.49	67.78	11	0.996067	N/A
metabat.bin.68	RUI493	d__Bacteria	p__Firmicutes_A	c__Clostridia	o__Lachnospirales	f__Lachnospiraceae	g__UBA1712-A	s__	N/A	N/A	N/A	N/A	N/A	N/A	N/A	N/A	N/A	d__Bacteria;p__Firmicutes_A;c__Clostridia;o__Lachnospirales;f__Lachnospiraceae;g__;s__	Placement	taxonomic novelty determined using RED	N/A	85.62	11	0.944921	N/A
metabat.bin.684	RUI496	d__Bacteria	p__Firmicutes_A	c__Clostridia	o__Oscillospirales	f__Acutalibacteraceae	g__UBA1227	s__	N/A	N/A	N/A	N/A	N/A	GCA_002309175.1	d__Bacteria;p__Firmicutes_A;c__Clostridia;o__Oscillospirales;f__Acutalibacteraceae;g__UBA1227;s__UBA1227 sp002309175	93.65	0.72	d__Bacteria;p__Firmicutes_A;c__Clostridia;o__Oscillospirales;f__Acutalibacteraceae;g__UBA1227;s__	Placement	taxonomic classification fully defined by topology	N/A	78.53	11	0.993892	N/A
metabat.bin.686	RUI497	d__Bacteria	p__Firmicutes_A	c__Clostridia	o__Lachnospirales	f__Lachnospiraceae	g__NK4A144	s__	N/A	N/A	N/A	N/A	N/A	N/A	N/A	N/A	N/A	d__Bacteria;p__Firmicutes_A;c__Clostridia;o__Lachnospirales;f__Lachnospiraceae;g__NK4A144;s__	Placement	taxonomic classification fully defined by topology	N/A	80.99	11	0.959866	N/A
metabat.bin.696	RUI498	d__Bacteria	p__Firmicutes_A	c__Clostridia	o__Lachnospirales	f__Lachnospiraceae	g__UBA2868	s__	N/A	N/A	N/A	N/A	N/A	N/A	N/A	N/A	N/A	d__Bacteria;p__Firmicutes_A;c__Clostridia;o__Lachnospirales;f__Lachnospiraceae;g__UBA2868;s__	Placement	taxonomic classification fully defined by topology	N/A	80.95	11	0.915466	Genome has more than 11.7% of markers with multiple hits
metabat.bin.697	RUI499	d__Bacteria	p__Firmicutes_A	c__Clostridia	o__Lachnospirales	f__Lachnospiraceae	g__UBA1712	s__	N/A	N/A	N/A	N/A	N/A	GCA_002393095.1	d__Bacteria;p__Firmicutes_A;c__Clostridia;o__Lachnospirales;f__Lachnospiraceae;g__UBA1712;s__UBA1712 sp002393095	78.83	0.35	d__Bacteria;p__Firmicutes_A;c__Clostridia;o__Lachnospirales;f__Lachnospiraceae;g__UBA1712;s__	Placement	taxonomic classification fully defined by topology	N/A	71.47	11	0.968336	Genome has more than 10.0% of markers with multiple hits
metabat.bin.709	RUI500	d__Bacteria	p__Firmicutes_A	c__Clostridia	o__Oscillospirales	f__Ruminococcaceae	g__Ruminiclostridium_E	s__	N/A	N/A	N/A	N/A	N/A	GCA_002363155.1	d__Bacteria;p__Firmicutes_A;c__Clostridia;o__Oscillospirales;f__Ruminococcaceae;g__Ruminiclostridium_E;s__Ruminiclostridium_E sp002363155	78.6	0.37	d__Bacteria;p__Firmicutes_A;c__Clostridia;o__Oscillospirales;f__Ruminococcaceae;g__Ruminiclostridium_E;s__	Placement	taxonomic classification fully defined by topology	N/A	83.06	11	0.967239	N/A
metabat.bin.72	RUI503	d__Bacteria	p__Firmicutes_A	c__Clostridia	o__Lachnospirales	f__Lachnospiraceae	g__	s__	N/A	N/A	N/A	N/A	N/A	N/A	N/A	N/A	N/A	d__Bacteria;p__Firmicutes_A;c__Clostridia;o__Lachnospirales;f__Lachnospiraceae;g__;s__	Placement	taxonomic novelty determined using RED	N/A	88.17	11	0.907283	N/A
metabat.bin.731	RUI505	d__Bacteria	p__Firmicutes_A	c__Clostridia	o__Oscillospirales	f__Oscillospiraceae	g__UBA1246	s__UBA1246 sp002308315	GCA_002308315.1	95	d__Bacteria;p__Firmicutes_A;c__Clostridia;o__Oscillospirales;f__Oscillospiraceae;g__UBA1246;s__UBA1246 sp002308315	98.44	0.83	GCA_002308315.1	d__Bacteria;p__Firmicutes_A;c__Clostridia;o__Oscillospirales;f__Oscillospiraceae;g__UBA1246;s__UBA1246 sp002308315	98.44	0.83	d__Bacteria;p__Firmicutes_A;c__Clostridia;o__Oscillospirales;f__Oscillospiraceae;g__;s__	ANI/Placement	topological placement and ANI have congruent species assignments	N/A	95.58	11	N/A	N/A
metabat.bin.734	RUI506	d__Bacteria	p__Firmicutes_A	c__Clostridia	o__Lachnospirales	f__Lachnospiraceae	g__	s__	N/A	N/A	N/A	N/A	N/A	N/A	N/A	N/A	N/A	d__Bacteria;p__Firmicutes_A;c__Clostridia;o__Lachnospirales;f__Lachnospiraceae;g__;s__	Placement	taxonomic novelty determined using RED	N/A	85.42	11	0.840738	N/A
metabat.bin.735	RUI507	d__Bacteria	p__Firmicutes_A	c__Clostridia	o__Saccharofermentanales	f__Saccharofermentanaceae	g__Saccharofermentans	s__	N/A	N/A	N/A	N/A	N/A	N/A	N/A	N/A	N/A	d__Bacteria;p__Firmicutes_A;c__Clostridia;o__Saccharofermentanales;f__Saccharofermentanaceae;g__Saccharofermentans;s__	Placement	taxonomic classification fully defined by topology	GCA_001604135.1, s__Saccharofermentans sp001604135, 95.0, 79.56, 0.26; GCF_003149065.1, s__Saccharofermentans sp003149065, 95.0, 79.55, 0.26; GCF_000621765.1, s__Saccharofermentans sp000621765, 95.0, 79.16, 0.26; GCF_900107185.1, s__Saccharofermentans sp900107185, 95.0, 78.81, 0.23	73.47	11	0.956995	N/A
metabat.bin.737	RUI508	d__Bacteria	p__Firmicutes_A	c__Clostridia	o__Lachnospirales	f__Lachnospiraceae	g__NK4A144	s__NK4A144 sp003488445	GCA_003488445.1	95	d__Bacteria;p__Firmicutes_A;c__Clostridia;o__Lachnospirales;f__Lachnospiraceae;g__NK4A144;s__NK4A144 sp003488445	98.46	0.92	GCA_003488445.1	d__Bacteria;p__Firmicutes_A;c__Clostridia;o__Lachnospirales;f__Lachnospiraceae;g__NK4A144;s__NK4A144 sp003488445	98.46	0.92	d__Bacteria;p__Firmicutes_A;c__Clostridia;o__Lachnospirales;f__Lachnospiraceae;g__NK4A144;s__	ANI/Placement	topological placement and ANI have congruent species assignments	GCF_000621405.1, s__NK4A144 sp000621405, 95.0, 78.21, 0.31	86.85	11	N/A	N/A
metabat.bin.739	RUI509	d__Bacteria	p__Firmicutes_A	c__Clostridia	o__Lachnospirales	f__Lachnospiraceae	g__XBB2008	s__	N/A	N/A	N/A	N/A	N/A	N/A	N/A	N/A	N/A	d__Bacteria;p__Firmicutes_A;c__Clostridia;o__Lachnospirales;f__Lachnospiraceae;g__;s__	Placement	taxonomic novelty determined using RED	N/A	81.59	11	0.879176	N/A
metabat.bin.745	RUI511	d__Bacteria	p__Firmicutes_A	c__Clostridia	o__Lachnospirales	f__Lachnospiraceae	g__AC2028	s__	N/A	N/A	N/A	N/A	N/A	GCF_000702685.1	d__Bacteria;p__Firmicutes_A;c__Clostridia;o__Lachnospirales;f__Lachnospiraceae;g__AC2028;s__AC2028 sp000702685	80.04	0.44	d__Bacteria;p__Firmicutes_A;c__Clostridia;o__Lachnospirales;f__Lachnospiraceae;g__AC2028;s__	Placement	taxonomic classification fully defined by topology	GCF_000702085.1, s__AC2028 sp000702085, 95.0, 79.63, 0.38; GCA_900320825.1, s__AC2028 sp900320825, 95.0, 78.57, 0.26	83.57	11	0.982387	N/A
metabat.bin.75	RUI512	d__Bacteria	p__Firmicutes_A	c__Clostridia	o__Oscillospirales	f__Ruminococcaceae	g__Ruminococcus	s__Ruminococcus flavefaciens_I	GCF_900143025.1	95	d__Bacteria;p__Firmicutes_A;c__Clostridia;o__Oscillospirales;f__Ruminococcaceae;g__Ruminococcus;s__Ruminococcus flavefaciens_I	98.94	0.87	GCF_900143025.1	d__Bacteria;p__Firmicutes_A;c__Clostridia;o__Oscillospirales;f__Ruminococcaceae;g__Ruminococcus;s__Ruminococcus flavefaciens_I	98.94	0.87	d__Bacteria;p__Firmicutes_A;c__Clostridia;o__Oscillospirales;f__Ruminococcaceae;g__Ruminococcus;s__	ANI/Placement	topological placement and ANI have congruent species assignments	GCF_900108555.1, s__Ruminococcus flavefaciens_P, 95.0, 86.62, 0.72; GCF_000518765.1, s__Ruminococcus flavefaciens, 95.0, 86.33, 0.71; GCF_000621845.1, s__Ruminococcus flavefaciens_E, 95.0, 82.74, 0.57; GCF_900119075.1, s__Ruminococcus flavefaciens_Q, 95.0, 82.66, 0.55; GCF_000526795.1, s__Ruminococcus flavefaciens_D, 95.0, 82.1, 0.54; GCF_000571935.1, s__Ruminococcus flavefaciens_F, 95.0, 81.29, …	77.76	11	N/A	N/A
metabat.bin.751	RUI514	d__Bacteria	p__Firmicutes_A	c__Clostridia	o__Peptostreptococcales	f__Anaerovoracaceae	g__	s__	N/A	N/A	N/A	N/A	N/A	N/A	N/A	N/A	N/A	d__Bacteria;p__Firmicutes_A;c__Clostridia;o__Peptostreptococcales;f__Anaerovoracaceae;g__;s__	Placement	taxonomic novelty determined using RED	N/A	63.06	11	0.847128	N/A
metabat.bin.754	RUI515	d__Bacteria	p__Firmicutes_A	c__Clostridia	o__Lachnospirales	f__Lachnospiraceae	g__XBD2001	s__	N/A	N/A	N/A	N/A	N/A	N/A	N/A	N/A	N/A	d__Bacteria;p__Firmicutes_A;c__Clostridia;o__Lachnospirales;f__Lachnospiraceae;g__;s__	Placement	taxonomic novelty determined using RED	N/A	86.85	11	0.895962	N/A
metabat.bin.765	RUI517	d__Bacteria	p__Firmicutes_A	c__Clostridia	o__Lachnospirales	f__Lachnospiraceae	g__UBA2868	s__	N/A	N/A	N/A	N/A	N/A	N/A	N/A	N/A	N/A	d__Bacteria;p__Firmicutes_A;c__Clostridia;o__Lachnospirales;f__Lachnospiraceae;g__UBA2868;s__	Placement	taxonomic classification fully defined by topology	GCA_003535955.1, s__UBA2868 sp003535955, 95.0, 80.37, 0.42; GCA_002373875.1, s__UBA2868 sp002373875, 95.0, 80.16, 0.44; GCA_900320345.1, s__UBA2868 sp900320345, 95.0, 78.8, 0.3	70	11	0.959716	Genome has more than 13.3% of markers with multiple hits
metabat.bin.77	RUI519	d__Bacteria	p__Firmicutes_A	c__Clostridia	o__Lachnospirales	f__Lachnospiraceae	g__CAG-411	s__	N/A	N/A	N/A	N/A	N/A	N/A	N/A	N/A	N/A	d__Bacteria;p__Firmicutes_A;c__Clostridia;o__Lachnospirales;f__Lachnospiraceae;g__;s__	Placement	taxonomic novelty determined using RED	N/A	84.33	11	0.949119	N/A
metabat.bin.781	RUI524	d__Bacteria	p__Firmicutes_A	c__Clostridia	o__Lachnospirales	f__Lachnospiraceae	g__UBA3766	s__	N/A	N/A	N/A	N/A	N/A	N/A	N/A	N/A	N/A	d__Bacteria;p__Firmicutes_A;c__Clostridia;o__Lachnospirales;f__Lachnospiraceae;g__UBA3766;s__	Placement	taxonomic classification fully defined by topology	GCA_002368665.1, s__UBA3766 sp002368665, 95.0, 80.31, 0.35; GCA_002494135.1, s__UBA3766 sp002494135, 95.0, 79.27, 0.39; GCA_900313265.1, s__UBA3766 sp900313265, 95.0, 79.05, 0.37	84.37	11	0.948989	N/A
metabat.bin.785	RUI526	d__Bacteria	p__Firmicutes_A	c__Clostridia	o__Lachnospirales	f__Lachnospiraceae	g__AC2028	s__	N/A	N/A	N/A	N/A	N/A	N/A	N/A	N/A	N/A	d__Bacteria;p__Firmicutes_A;c__Clostridia;o__Lachnospirales;f__Lachnospiraceae;g__AC2028;s__	Placement	taxonomic classification fully defined by topology	N/A	90.14	11	0.898388	N/A
metabat.bin.787	RUI527	d__Bacteria	p__Firmicutes_A	c__Clostridia	o__Lachnospirales	f__Lachnospiraceae	g__Eubacterium_Q	s__	N/A	N/A	N/A	N/A	N/A	GCA_002392655.1	d__Bacteria;p__Firmicutes_A;c__Clostridia;o__Lachnospirales;f__Lachnospiraceae;g__Eubacterium_Q;s__Eubacterium_Q sp002392655	86.69	0.63	d__Bacteria;p__Firmicutes_A;c__Clostridia;o__Lachnospirales;f__Lachnospiraceae;g__Eubacterium_Q;s__	Placement	taxonomic classification fully defined by topology	GCF_000687975.1, s__Eubacterium_Q sp000687975, 95.0, 79.46, 0.29; GCA_002372755.1, s__Eubacterium_Q sp002372755, 95.0, 79.28, 0.29; GCF_900110635.1, s__Eubacterium_Q sp900110635, 95.0, 79.25, 0.27; GCF_900199595.1, s__Eubacterium_Q sp900199595, 95.0, 79.25, 0.28; GCA_002349225.1, s__Eubacterium_Q sp002349225, 95.0, 78.83, 0.25; GCA_002368685.1, s__Eubacterium_Q sp002368685, 95.0, 77.88, 0.28	74.31	11	0.987373	N/A
metabat.bin.788	RUI528	d__Bacteria	p__Firmicutes_A	c__Clostridia	o__4C28d-15	f__UBA3700	g__UBA3700	s__	N/A	N/A	N/A	N/A	N/A	GCA_002372775.1	d__Bacteria;p__Firmicutes_A;c__Clostridia;o__4C28d-15;f__UBA3700;g__UBA3700;s__UBA3700 sp002372775	79.28	0.29	d__Bacteria;p__Firmicutes_A;c__Clostridia;o__4C28d-15;f__;g__;s__	Placement	taxonomic novelty determined using RED	N/A	75.6	11	0.907951	N/A
metabat.bin.792	RUI532	d__Bacteria	p__Firmicutes_A	c__Clostridia	o__Oscillospirales	f__Ruminococcaceae	g__Ruminococcus	s__	N/A	N/A	N/A	N/A	N/A	GCA_900318825.1	d__Bacteria;p__Firmicutes_A;c__Clostridia;o__Oscillospirales;f__Ruminococcaceae;g__Ruminococcus;s__Ruminococcus sp900318825	88.47	0.87	d__Bacteria;p__Firmicutes_A;c__Clostridia;o__Oscillospirales;f__Ruminococcaceae;g__Ruminococcus;s__	Placement	taxonomic classification fully defined by topology	GCA_900315755.1, s__Ruminococcus sp900315755, 95.0, 80.68, 0.51; GCA_900321885.1, s__Ruminococcus sp900321885, 95.0, 80.3, 0.55; GCA_900116855.1, s__Ruminococcus flavefaciens_R, 95.0, 80.22, 0.37; GCA_001604035.1, s__Ruminococcus sp001604035, 95.0, 80.2, 0.3; GCF_900109435.1, s__Ruminococcus flavefaciens_G, 95.0, 80.17, 0.35; GCF_000518765.1, s__Ruminococcus flavefaciens, 95.0, 80.13, 0.35; GCF_0…	90.85	11	0.99566	N/A
metabat.bin.796	RUI534	d__Bacteria	p__Firmicutes_A	c__Clostridia	o__Lachnospirales	f__Lachnospiraceae	g__XBB2008	s__	N/A	N/A	N/A	N/A	N/A	N/A	N/A	N/A	N/A	d__Bacteria;p__Firmicutes_A;c__Clostridia;o__Lachnospirales;f__Lachnospiraceae;g__;s__	Placement	taxonomic novelty determined using RED	N/A	72.58	11	0.881404	N/A
metabat.bin.805	RUI536	d__Bacteria	p__Firmicutes_A	c__Clostridia	o__Lachnospirales	f__Lachnospiraceae	g__UBA3775	s__	N/A	N/A	N/A	N/A	N/A	N/A	N/A	N/A	N/A	d__Bacteria;p__Firmicutes_A;c__Clostridia;o__Lachnospirales;f__Lachnospiraceae;g__;s__	Placement	taxonomic novelty determined using RED	N/A	77.82	11	0.920712	Genome has more than 13.3% of markers with multiple hits
metabat.bin.810	RUI538	d__Bacteria	p__Firmicutes_A	c__Clostridia	o__Lachnospirales	f__Lachnospiraceae	g__Eubacterium_Q	s__	N/A	N/A	N/A	N/A	N/A	GCF_000703065.1	d__Bacteria;p__Firmicutes_A;c__Clostridia;o__Lachnospirales;f__Lachnospiraceae;g__Eubacterium_Q;s__Eubacterium_Q sp000703065	80.68	0.48	d__Bacteria;p__Firmicutes_A;c__Clostridia;o__Lachnospirales;f__Lachnospiraceae;g__Eubacterium_Q;s__	Placement	taxonomic classification fully defined by topology	GCA_900321505.1, s__Eubacterium_Q sp900321505, 95.0, 77.42, 0.19	88.83	11	0.974021	N/A
metabat.bin.824	RUI539	d__Bacteria	p__Firmicutes_A	c__Clostridia	o__Lachnospirales	f__Lachnospiraceae	g__Eubacterium_C	s__	N/A	N/A	N/A	N/A	N/A	N/A	N/A	N/A	N/A	d__Bacteria;p__Firmicutes_A;c__Clostridia;o__Lachnospirales;f__Lachnospiraceae;g__;s__	Placement	taxonomic novelty determined using RED	N/A	79.19	11	0.872438	N/A
metabat.bin.830	RUI542	d__Bacteria	p__Firmicutes_A	c__Clostridia	o__Lachnospirales	f__Lachnospiraceae	g__Pseudobutyrivibrio	s__	N/A	N/A	N/A	N/A	N/A	N/A	N/A	N/A	N/A	d__Bacteria;p__Firmicutes_A;c__Clostridia;o__Lachnospirales;f__Lachnospiraceae;g__Pseudobutyrivibrio;s__	Placement	taxonomic classification fully defined by topology	GCF_000424005.1, s__Pseudobutyrivibrio ruminis_C, 95.0, 81.54, 0.52; GCF_900100545.1, s__Pseudobutyrivibrio sp900100545, 95.0, 81.51, 0.51; GCF_900141825.1, s__Pseudobutyrivibrio xylanivorans, 95.0, 81.49, 0.52; GCF_900113655.1, s__Pseudobutyrivibrio sp900113655, 95.0, 81.47, 0.53; GCF_000703005.1, s__Pseudobutyrivibrio ruminis_A, 95.0, 81.33, 0.56; GCF_000621865.1, s__Pseudobutyrivibrio sp000621…	67.02	11	0.975399	N/A
metabat.bin.831	RUI543	d__Bacteria	p__Firmicutes_A	c__Clostridia	o__Lachnospirales	f__Lachnospiraceae	g__Butyrivibrio	s__	N/A	N/A	N/A	N/A	N/A	N/A	N/A	N/A	N/A	d__Bacteria;p__Firmicutes_A;c__Clostridia;o__Lachnospirales;f__Lachnospiraceae;g__Butyrivibrio;s__	Placement	taxonomic classification fully defined by topology	N/A	65.42	11	0.897632	N/A
metabat.bin.834	RUI545	d__Bacteria	p__Firmicutes_A	c__Clostridia	o__Lachnospirales	f__Lachnospiraceae	g__UBA2727	s__UBA2727 sp900100095	GCF_900100095.1	95	d__Bacteria;p__Firmicutes_A;c__Clostridia;o__Lachnospirales;f__Lachnospiraceae;g__UBA2727;s__UBA2727 sp900100095	97.92	0.94	GCF_900100095.1	d__Bacteria;p__Firmicutes_A;c__Clostridia;o__Lachnospirales;f__Lachnospiraceae;g__UBA2727;s__UBA2727 sp900100095	97.92	0.94	d__Bacteria;p__Firmicutes_A;c__Clostridia;o__Lachnospirales;f__Lachnospiraceae;g__UBA2727;s__	ANI/Placement	topological placement and ANI have congruent species assignments	N/A	76.05	11	N/A	N/A
metabat.bin.847	RUI548	d__Bacteria	p__Firmicutes_A	c__Clostridia	o__Lachnospirales	f__Lachnospiraceae	g__UBA1712-A	s__	N/A	N/A	N/A	N/A	N/A	N/A	N/A	N/A	N/A	d__Bacteria;p__Firmicutes_A;c__Clostridia;o__Lachnospirales;f__Lachnospiraceae;g__;s__	Placement	taxonomic novelty determined using RED	N/A	80.4	11	0.940952	N/A
metabat.bin.866	RUI552	d__Bacteria	p__Firmicutes_A	c__Clostridia	o__Christensenellales	f__CAG-74	g__RUG740	s__	N/A	N/A	N/A	N/A	N/A	GCA_900321945.1	d__Bacteria;p__Firmicutes_A;c__Clostridia;o__Christensenellales;f__CAG-74;g__RUG740;s__RUG740 sp900321945	N/A	N/A	d__Bacteria;p__Firmicutes_A;c__Clostridia;o__Christensenellales;f__CAG-74;g__RUG740;s__	Placement	taxonomic classification fully defined by topology	GCA_900316415.1, s__RUG740 sp900316415, 95.0, 80.53, 0.44	69.4	11	0.959659	Genome has more than 10.8% of markers with multiple hits
metabat.bin.868	RUI553	d__Bacteria	p__Firmicutes_A	c__Clostridia	o__Christensenellales	f__CAG-74	g__RUG563	s__	N/A	N/A	N/A	N/A	N/A	GCA_900320085.1	d__Bacteria;p__Firmicutes_A;c__Clostridia;o__Christensenellales;f__CAG-74;g__RUG563;s__RUG563 sp900320085	80.82	0.45	d__Bacteria;p__Firmicutes_A;c__Clostridia;o__Christensenellales;f__CAG-74;g__;s__	Placement	taxonomic novelty determined using RED	N/A	77.42	11	0.937445	Genome has more than 11.7% of markers with multiple hits
metabat.bin.878	RUI556	d__Bacteria	p__Firmicutes_A	c__Clostridia	o__Eubacteriales	f__Anaerofustaceae	g__	s__	N/A	N/A	N/A	N/A	N/A	N/A	N/A	N/A	N/A	d__Bacteria;p__Firmicutes_A;c__Clostridia;o__Eubacteriales;f__;g__;s__	Placement	taxonomic novelty determined using RED	N/A	85.12	11	0.77176	N/A
metabat.bin.895	RUI558	d__Bacteria	p__Firmicutes_A	c__Clostridia	o__Oscillospirales	f__Ruminococcaceae	g__Ruminococcus	s__Ruminococcus flavefaciens_O	GCA_002348905.1	95	d__Bacteria;p__Firmicutes_A;c__Clostridia;o__Oscillospirales;f__Ruminococcaceae;g__Ruminococcus;s__Ruminococcus flavefaciens_O	97.17	0.69	GCA_002348905.1	d__Bacteria;p__Firmicutes_A;c__Clostridia;o__Oscillospirales;f__Ruminococcaceae;g__Ruminococcus;s__Ruminococcus flavefaciens_O	97.17	0.69	d__Bacteria;p__Firmicutes_A;c__Clostridia;o__Oscillospirales;f__Ruminococcaceae;g__Ruminococcus;s__	ANI/Placement	topological placement and ANI have congruent species assignments	GCA_900315975.1, s__Ruminococcus sp900315975, 95.0, 80.15, 0.41; GCA_002350065.1, s__Ruminococcus flavefaciens_N, 95.0, 79.87, 0.49; GCF_000174895.1, s__Ruminococcus flavefaciens_A, 95.0, 79.74, 0.32; GCF_900109435.1, s__Ruminococcus flavefaciens_G, 95.0, 79.42, 0.32; GCA_900318825.1, s__Ruminococcus sp900318825, 95.0, 79.31, 0.32; GCF_000621845.1, s__Ruminococcus flavefaciens_E, 95.0, 79.23, 0.3…	86.15	11	N/A	N/A
metabat.bin.896	RUI559	d__Bacteria	p__Firmicutes_A	c__Clostridia	o__Lachnospirales	f__Lachnospiraceae	g__Butyrivibrio	s__	N/A	N/A	N/A	N/A	N/A	N/A	N/A	N/A	N/A	d__Bacteria;p__Firmicutes_A;c__Clostridia;o__Lachnospirales;f__Lachnospiraceae;g__Butyrivibrio;s__	Placement	taxonomic classification fully defined by topology	N/A	73.75	11	0.898824	N/A
metabat.bin.90	RUI562	d__Bacteria	p__Firmicutes_A	c__Clostridia	o__Lachnospirales	f__Lachnospiraceae	g__	s__	N/A	N/A	N/A	N/A	N/A	N/A	N/A	N/A	N/A	d__Bacteria;p__Firmicutes_A;c__Clostridia;o__Lachnospirales;f__Lachnospiraceae;g__;s__	Placement	taxonomic classification fully defined by topology	N/A	73.73	11	0.815001	N/A
metabat.bin.901	RUI563	d__Bacteria	p__Firmicutes_A	c__Clostridia	o__Lachnospirales	f__Lachnospiraceae	g__NK4A144	s__	N/A	N/A	N/A	N/A	N/A	N/A	N/A	N/A	N/A	d__Bacteria;p__Firmicutes_A;c__Clostridia;o__Lachnospirales;f__Lachnospiraceae;g__NK4A144;s__	Placement	taxonomic classification fully defined by topology	N/A	88.77	11	0.893388	N/A
metabat.bin.918	RUI568	d__Bacteria	p__Firmicutes_A	c__Clostridia	o__Lachnospirales	f__Lachnospiraceae	g__UBA1201_A	s__	N/A	N/A	N/A	N/A	N/A	N/A	N/A	N/A	N/A	d__Bacteria;p__Firmicutes_A;c__Clostridia;o__Lachnospirales;f__Lachnospiraceae;g__;s__	Placement	taxonomic novelty determined using RED	N/A	83.43	11	0.854755	N/A
metabat.bin.922	RUI570	d__Bacteria	p__Firmicutes_A	c__Clostridia	o__Lachnospirales	f__Lachnospiraceae	g__UBA2868	s__	N/A	N/A	N/A	N/A	N/A	N/A	N/A	N/A	N/A	d__Bacteria;p__Firmicutes_A;c__Clostridia;o__Lachnospirales;f__Lachnospiraceae;g__UBA2868;s__	Placement	taxonomic classification fully defined by topology	N/A	87.24	11	0.916574	N/A
metabat.bin.924	RUI571	d__Bacteria	p__Firmicutes_A	c__Clostridia	o__Oscillospirales	f__Acutalibacteraceae	g__UBA1691	s__	N/A	N/A	N/A	N/A	N/A	N/A	N/A	N/A	N/A	d__Bacteria;p__Firmicutes_A;c__Clostridia;o__Oscillospirales;f__Acutalibacteraceae;g__;s__	Placement	taxonomic novelty determined using RED	N/A	87.68	11	0.886892	N/A
metabat.bin.928	RUI572	d__Bacteria	p__Firmicutes_A	c__Clostridia	o__Clostridiales	f__Clostridiaceae	g__Clostridium	s__Clostridium sp900116755	GCF_900116755.1	95	d__Bacteria;p__Firmicutes_A;c__Clostridia;o__Clostridiales;f__Clostridiaceae;g__Clostridium;s__Clostridium sp900116755	99.45	0.91	GCF_900116755.1	d__Bacteria;p__Firmicutes_A;c__Clostridia;o__Clostridiales;f__Clostridiaceae;g__Clostridium;s__Clostridium sp900116755	99.45	0.91	d__Bacteria;p__Firmicutes_A;c__Clostridia;o__Clostridiales;f__Clostridiaceae;g__Clostridium;s__	ANI/Placement	topological placement and ANI have congruent species assignments	GCF_900447045.1, s__Clostridium paraputrificum, 95.0, 79.08, 0.35; GCF_002006345.1, s__Clostridium puniceum, 95.0, 77.67, 0.1	88.67	11	N/A	N/A
metabat.bin.937	RUI573	d__Bacteria	p__Firmicutes_A	c__Clostridia	o__Lachnospirales	f__Lachnospiraceae	g__UBA3766	s__UBA3766 sp002369155	GCA_002369155.1	95	d__Bacteria;p__Firmicutes_A;c__Clostridia;o__Lachnospirales;f__Lachnospiraceae;g__UBA3766;s__UBA3766 sp002369155	96.08	0.76	GCA_002369155.1	d__Bacteria;p__Firmicutes_A;c__Clostridia;o__Lachnospirales;f__Lachnospiraceae;g__UBA3766;s__UBA3766 sp002369155	96.08	0.76	d__Bacteria;p__Firmicutes_A;c__Clostridia;o__Lachnospirales;f__Lachnospiraceae;g__UBA3766;s__	ANI/Placement	topological placement and ANI have congruent species assignments	GCF_900100245.1, s__UBA3766 sp900100245, 95.0, 81.11, 0.52	67.56	11	N/A	N/A
metabat.bin.939	RUI574	d__Bacteria	p__Firmicutes_A	c__Clostridia	o__Lachnospirales	f__Lachnospiraceae	g__NK4A144	s__	N/A	N/A	N/A	N/A	N/A	N/A	N/A	N/A	N/A	d__Bacteria;p__Firmicutes_A;c__Clostridia;o__Lachnospirales;f__Lachnospiraceae;g__NK4A144;s__	Placement	taxonomic classification fully defined by topology	N/A	81.94	11	0.92527	N/A
metabat.bin.942	RUI576	d__Bacteria	p__Firmicutes_A	c__Clostridia	o__Lachnospirales	f__Lachnospiraceae	g__NK4A136	s__	N/A	N/A	N/A	N/A	N/A	GCF_000421045.1	d__Bacteria;p__Firmicutes_A;c__Clostridia;o__Lachnospirales;f__Lachnospiraceae;g__NK4A136;s__NK4A136 sp000421045	77.73	0.25	d__Bacteria;p__Firmicutes_A;c__Clostridia;o__Lachnospirales;f__Lachnospiraceae;g__NK4A136;s__	Placement	taxonomic classification fully defined by topology	N/A	90.04	11	0.9687	N/A
metabat.bin.946	RUI577	d__Bacteria	p__Firmicutes_A	c__Clostridia	o__Christensenellales	f__CAG-74	g__UBA2943	s__UBA2943 sp900321295	GCA_900321295.1	95	d__Bacteria;p__Firmicutes_A;c__Clostridia;o__Christensenellales;f__CAG-74;g__UBA2943;s__UBA2943 sp900321295	98.16	0.75	GCA_900321295.1	d__Bacteria;p__Firmicutes_A;c__Clostridia;o__Christensenellales;f__CAG-74;g__UBA2943;s__UBA2943 sp900321295	98.16	0.75	d__Bacteria;p__Firmicutes_A;c__Clostridia;o__Christensenellales;f__CAG-74;g__UBA2943;s__	ANI/Placement	topological placement and ANI have congruent species assignments	GCA_002350845.1, s__UBA2943 sp002350845, 95.0, 80.85, 0.4	78.97	11	N/A	N/A
metabat.bin.947	RUI578	d__Bacteria	p__Firmicutes_A	c__Clostridia	o__Oscillospirales	f__CAG-272	g__	s__	N/A	N/A	N/A	N/A	N/A	N/A	N/A	N/A	N/A	d__Bacteria;p__Firmicutes_A;c__Clostridia;o__Oscillospirales;f__CAG-272;g__;s__	Placement	taxonomic novelty determined using RED	N/A	66.79	11	0.829728	N/A
metabat.bin.974	RUI583	d__Bacteria	p__Firmicutes_A	c__Clostridia	o__Lachnospirales	f__Lachnospiraceae	g__UBA1258	s__	N/A	N/A	N/A	N/A	N/A	GCF_900100895.1	d__Bacteria;p__Firmicutes_A;c__Clostridia;o__Lachnospirales;f__Lachnospiraceae;g__UBA1258;s__UBA1258 sp900100895	78.63	0.27	d__Bacteria;p__Firmicutes_A;c__Clostridia;o__Lachnospirales;f__Lachnospiraceae;g__UBA1258;s__	Placement	taxonomic classification fully defined by topology	N/A	80.93	11	0.961924	N/A
metabat.bin.976	RUI584	d__Bacteria	p__Firmicutes_A	c__Clostridia	o__Oscillospirales	f__Oscillospiraceae	g__	s__	N/A	N/A	N/A	N/A	N/A	N/A	N/A	N/A	N/A	d__Bacteria;p__Firmicutes_A;c__Clostridia;o__Oscillospirales;f__Oscillospiraceae;g__;s__	Placement	taxonomic novelty determined using RED	N/A	71.21	11	0.85625	N/A
metabat.bin.986	RUI588	d__Bacteria	p__Firmicutes_A	c__Clostridia	o__Lachnospirales	f__Lachnospiraceae	g__XBB1006	s__	N/A	N/A	N/A	N/A	N/A	GCF_900115795.1	d__Bacteria;p__Firmicutes_A;c__Clostridia;o__Lachnospirales;f__Lachnospiraceae;g__XBB1006;s__XBB1006 sp900115795	78.6	0.23	d__Bacteria;p__Firmicutes_A;c__Clostridia;o__Lachnospirales;f__Lachnospiraceae;g__;s__	Placement	taxonomic novelty determined using RED	N/A	88.29	11	0.918372	Genome has more than 10.0% of markers with multiple hits
metabat.bin.989	RUI590	d__Bacteria	p__Firmicutes_A	c__Clostridia	o__Lachnospirales	f__Lachnospiraceae	g__	s__	N/A	N/A	N/A	N/A	N/A	N/A	N/A	N/A	N/A	d__Bacteria;p__Firmicutes_A;c__Clostridia;o__Lachnospirales;f__Lachnospiraceae;g__;s__	Placement	taxonomic novelty determined using RED	N/A	86.77	11	0.917867	N/A
metabat.bin.987	RUI589	d__Bacteria	p__Firmicutes_B	c__Dehalobacteriia	o__UBA4068	f__UBA4068	g__	s__	N/A	N/A	N/A	N/A	N/A	N/A	N/A	N/A	N/A	d__Bacteria;p__Firmicutes_B;c__Dehalobacteriia;o__UBA4068;f__UBA4068;g__;s__	Placement	taxonomic novelty determined using RED	N/A	94.76	11	0.823138	N/A
metabat.bin.1080	RUI020	d__Bacteria	p__Firmicutes_C	c__Negativicutes	o__Selenomonadales	f__Selenomonadaceae	g__RUG643	s__	N/A	N/A	N/A	N/A	N/A	GCA_900321035.1	d__Bacteria;p__Firmicutes_C;c__Negativicutes;o__Selenomonadales;f__Selenomonadaceae;g__RUG643;s__RUG643 sp900321035	81.5	0.64	d__Bacteria;p__Firmicutes_C;c__Negativicutes;o__Selenomonadales;f__Selenomonadaceae;g__;s__	Placement	taxonomic novelty determined using RED	N/A	56.49	11	0.965311	N/A
metabat.bin.1252	RUI081	d__Bacteria	p__Firmicutes_C	c__Negativicutes	o__Selenomonadales	f__Selenomonadaceae	g__Anaerovibrio	s__	N/A	N/A	N/A	N/A	N/A	N/A	N/A	N/A	N/A	d__Bacteria;p__Firmicutes_C;c__Negativicutes;o__Selenomonadales;f__Selenomonadaceae;g__;s__	Placement	taxonomic novelty determined using RED	N/A	78.93	11	0.955656	N/A
metabat.bin.1637	RUI207	d__Bacteria	p__Firmicutes_C	c__Negativicutes	o__Selenomonadales	f__Selenomonadaceae	g__Selenomonas_A	s__Selenomonas_A ruminantium_E	GCF_900100835.1	95	d__Bacteria;p__Firmicutes_C;c__Negativicutes;o__Selenomonadales;f__Selenomonadaceae;g__Selenomonas_A;s__Selenomonas_A ruminantium_E	95.36	0.81	GCF_900100835.1	d__Bacteria;p__Firmicutes_C;c__Negativicutes;o__Selenomonadales;f__Selenomonadaceae;g__Selenomonas_A;s__Selenomonas_A ruminantium_E	95.36	0.81	d__Bacteria;p__Firmicutes_C;c__Negativicutes;o__Selenomonadales;f__Selenomonadaceae;g__Selenomonas_A;s__	ANI/Placement	topological placement and ANI have congruent species assignments	GCF_000702005.1, s__Selenomonas_A sp000702005, 95.0, 90.28, 0.77; GCF_900116485.1, s__Selenomonas_A ruminantium_G, 95.0, 82.51, 0.52; GCF_900113715.1, s__Selenomonas_A ruminantium_F, 95.0, 82.25, 0.53; GCF_900104055.1, s__Selenomonas_A ruminantium_C, 95.0, 78.99, 0.3; GCF_000424065.1, s__Selenomonas_A ruminantium, 95.0, 78.86, 0.31; GCF_900142515.1, s__Selenomonas_A ruminantium_D, 95.0, 78.76, 0.…	69.13	11	N/A	N/A
metabat.bin.1663	RUI215	d__Bacteria	p__Firmicutes_C	c__Negativicutes	o__Selenomonadales	f__Selenomonadaceae	g__Schwartzia	s__Schwartzia succinivorans	GCF_900129225.1	95	d__Bacteria;p__Firmicutes_C;c__Negativicutes;o__Selenomonadales;f__Selenomonadaceae;g__Schwartzia;s__Schwartzia succinivorans	96.82	0.93	GCF_900129225.1	d__Bacteria;p__Firmicutes_C;c__Negativicutes;o__Selenomonadales;f__Selenomonadaceae;g__Schwartzia;s__Schwartzia succinivorans	96.82	0.93	d__Bacteria;p__Firmicutes_C;c__Negativicutes;o__Selenomonadales;f__Selenomonadaceae;g__;s__	ANI/Placement	topological placement and ANI have congruent species assignments	N/A	81.77	11	N/A	N/A
metabat.bin.190	RUI279	d__Bacteria	p__Firmicutes_C	c__Negativicutes	o__Selenomonadales	f__Selenomonadaceae	g__Schwartzia	s__	N/A	N/A	N/A	N/A	N/A	GCF_900129225.1	d__Bacteria;p__Firmicutes_C;c__Negativicutes;o__Selenomonadales;f__Selenomonadaceae;g__Schwartzia;s__Schwartzia succinivorans	82.47	0.76	d__Bacteria;p__Firmicutes_C;c__Negativicutes;o__Selenomonadales;f__Selenomonadaceae;g__;s__	Placement	taxonomic novelty determined using RED	N/A	59.88	11	0.98314	N/A
metabat.bin.2120	RUI343	d__Bacteria	p__Firmicutes_C	c__Negativicutes	o__Selenomonadales	f__Selenomonadaceae	g__Selenomonas_A	s__	N/A	N/A	N/A	N/A	N/A	N/A	N/A	N/A	N/A	d__Bacteria;p__Firmicutes_C;c__Negativicutes;o__Selenomonadales;f__Selenomonadaceae;g__Selenomonas_A;s__	Placement	taxonomic classification fully defined by topology	GCF_000687995.1, s__Selenomonas_A ruminantium_B, 95.0, 82.11, 0.62; GCF_000424065.1, s__Selenomonas_A ruminantium, 95.0, 81.2, 0.59; GCA_002373045.1, s__Selenomonas_A ruminantium_J, 95.0, 81.19, 0.5; GCA_002448495.1, s__Selenomonas_A ruminantium_I, 95.0, 80.74, 0.53; GCF_900104055.1, s__Selenomonas_A ruminantium_C, 95.0, 80.71, 0.54; GCF_000284095.1, s__Selenomonas_A ruminantium_A, 95.0, 80.7, 0.…	71.33	11	0.98493	N/A
metabat.bin.314	RUI390	d__Bacteria	p__Firmicutes_C	c__Negativicutes	o__Selenomonadales	f__Selenomonadaceae	g__UBA7018	s__	N/A	N/A	N/A	N/A	N/A	GCA_002448305.1	d__Bacteria;p__Firmicutes_C;c__Negativicutes;o__Selenomonadales;f__Selenomonadaceae;g__UBA7018;s__UBA7018 sp002448305	77.16	0.23	d__Bacteria;p__Firmicutes_C;c__Negativicutes;o__Selenomonadales;f__Selenomonadaceae;g__;s__	Placement	taxonomic novelty determined using RED	N/A	92.76	11	0.969419	N/A
metabat.bin.1617	RUI200	d__Bacteria	p__Patescibacteria	c__Gracilibacteria	o__Absconditabacterales	f__X112	g__UBA3291	s__	N/A	N/A	N/A	N/A	N/A	N/A	N/A	N/A	N/A	d__Bacteria;p__Patescibacteria;c__Gracilibacteria;o__Absconditabacterales;f__X112;g__;s__	Placement	taxonomic novelty determined using RED	N/A	60.28	4	0.920439	N/A
metabat.bin.1899	RUI278	d__Bacteria	p__Patescibacteria	c__Saccharimonadia	o__Saccharimonadales	f__Saccharimonadaceae	g__UBA2834	s__	N/A	N/A	N/A	N/A	N/A	GCA_002363515.1	d__Bacteria;p__Patescibacteria;c__Saccharimonadia;o__Saccharimonadales;f__Saccharimonadaceae;g__UBA2834;s__UBA2834 sp002363515	80.39	0.42	d__Bacteria;p__Patescibacteria;c__Saccharimonadia;o__Saccharimonadales;f__Saccharimonadaceae;g__UBA2834;s__	Placement	taxonomic classification fully defined by topology	GCA_002371895.1, s__UBA2834 sp002371895, 95.0, 78.86, 0.37; GCA_002351365.1, s__UBA2834 sp002351365, 95.0, 77.96, 0.28; GCA_002361425.1, s__UBA2834 sp002361425, 95.0, 77.39, 0.23	56.03	11	0.978974	N/A
metabat.bin.214	RUI350	d__Bacteria	p__Patescibacteria	c__Saccharimonadia	o__Saccharimonadales	f__Saccharimonadaceae	g__UBA2866	s__	N/A	N/A	N/A	N/A	N/A	N/A	N/A	N/A	N/A	d__Bacteria;p__Patescibacteria;c__Saccharimonadia;o__Saccharimonadales;f__Saccharimonadaceae;g__UBA2866;s__	Placement	taxonomic classification fully defined by topology	GCA_002309075.1, s__UBA2866 sp002309075, 95.0, 77.33, 0.21; GCA_002363125.1, s__UBA2866 sp002363125, 95.0, 77.14, 0.18	70.12	11	0.934004	N/A
metabat.bin.364	RUI400	d__Bacteria	p__Patescibacteria	c__Saccharimonadia	o__Saccharimonadales	f__Saccharimonadaceae	g__UBA2866	s__	N/A	N/A	N/A	N/A	N/A	GCA_002350545.1	d__Bacteria;p__Patescibacteria;c__Saccharimonadia;o__Saccharimonadales;f__Saccharimonadaceae;g__UBA2866;s__UBA2866 sp002350545	77.85	0.27	d__Bacteria;p__Patescibacteria;c__Saccharimonadia;o__Saccharimonadales;f__Saccharimonadaceae;g__UBA2866;s__	Placement	taxonomic classification fully defined by topology	GCA_002363125.1, s__UBA2866 sp002363125, 95.0, 77.1, 0.25	70.81	11	0.974605	N/A
metabat.bin.681	RUI495	d__Bacteria	p__Patescibacteria	c__Saccharimonadia	o__Saccharimonadales	f__Saccharimonadaceae	g__UBA2834	s__	N/A	N/A	N/A	N/A	N/A	GCA_002363515.1	d__Bacteria;p__Patescibacteria;c__Saccharimonadia;o__Saccharimonadales;f__Saccharimonadaceae;g__UBA2834;s__UBA2834 sp002363515	92.69	0.78	d__Bacteria;p__Patescibacteria;c__Saccharimonadia;o__Saccharimonadales;f__Saccharimonadaceae;g__UBA2834;s__	Placement	taxonomic classification fully defined by topology	GCA_002371895.1, s__UBA2834 sp002371895, 95.0, 78.2, 0.33; GCA_002351365.1, s__UBA2834 sp002351365, 95.0, 77.87, 0.26	71.01	11	0.997269	N/A
metabat.bin.1231	RUI074	d__Bacteria	p__Planctomycetota	c__Planctomycetes	o__Pirellulales	f__Thermoguttaceae	g__	s__	N/A	N/A	N/A	N/A	N/A	N/A	N/A	N/A	N/A	d__Bacteria;p__Planctomycetota;c__Planctomycetes;o__Pirellulales;f__Thermoguttaceae;g__;s__	Placement	taxonomic classification fully defined by topology	N/A	54.62	11	0.746605	Genome has more than 12.5% of markers with multiple hits
metabat.bin.1497	RUI165	d__Bacteria	p__Planctomycetota	c__Planctomycetes	o__Pirellulales	f__Thermoguttaceae	g__RUG695	s__	N/A	N/A	N/A	N/A	N/A	GCA_900321495.1	d__Bacteria;p__Planctomycetota;c__Planctomycetes;o__Pirellulales;f__Thermoguttaceae;g__RUG695;s__RUG695 sp900321495	84.69	0.77	d__Bacteria;p__Planctomycetota;c__Planctomycetes;o__Pirellulales;f__Thermoguttaceae;g__;s__	Placement	taxonomic novelty determined using RED	N/A	75.16	11	0.984696	N/A
metabat.bin.1142	RUI042	d__Bacteria	p__Proteobacteria	c__Gammaproteobacteria	o__Enterobacterales	f__Succinivibrionaceae	g__	s__	N/A	N/A	N/A	N/A	N/A	N/A	N/A	N/A	N/A	d__Bacteria;p__Proteobacteria;c__Gammaproteobacteria;o__Enterobacterales;f__Succinivibrionaceae;g__;s__	Placement	taxonomic classification fully defined by topology	N/A	92.64	11	0.874635	N/A
metabat.bin.1271	RUI088	d__Bacteria	p__Proteobacteria	c__Alphaproteobacteria	o__Rs-D84	f__Rs-D84	g__Rs-D84	s__	N/A	N/A	N/A	N/A	N/A	N/A	N/A	N/A	N/A	d__Bacteria;p__Proteobacteria;c__Alphaproteobacteria;o__Rs-D84;f__Rs-D84;g__Rs-D84;s__	Placement	taxonomic classification fully defined by topology	GCA_900320405.1, s__Rs-D84 sp900320405, 95.0, 78.73, 0.47; GCA_900313105.1, s__Rs-D84 sp900313105, 95.0, 78.03, 0.35; GCA_900313285.1, s__Rs-D84 sp900313285, 95.0, 78.02, 0.24; GCA_900321105.1, s__Rs-D84 sp900321105, 95.0, 77.91, 0.27; GCA_002437665.1, s__Rs-D84 sp002437665, 95.0, 77.71, 0.21; GCA_002348925.1, s__Rs-D84 sp002348925, 95.0, 77.54, 0.28; GCA_002373935.1, s__Rs-D84 sp002373935, 95.0,…	73.57	11	0.949752	N/A
metabat.bin.1332	RUI108	d__Bacteria	p__Proteobacteria	c__Alphaproteobacteria	o__UBA3830	f__UBA3830	g__UBA3830	s__	N/A	N/A	N/A	N/A	N/A	N/A	N/A	N/A	N/A	d__Bacteria;p__Proteobacteria;c__Alphaproteobacteria;o__;f__;g__;s__	Placement	taxonomic novelty determined using RED	N/A	80.58	11	0.856984	N/A
metabat.bin.1739	RUI234	d__Bacteria	p__Proteobacteria	c__Gammaproteobacteria	o__Enterobacterales	f__Succinivibrionaceae	g__Succinivibrio	s__	N/A	N/A	N/A	N/A	N/A	N/A	N/A	N/A	N/A	d__Bacteria;p__Proteobacteria;c__Gammaproteobacteria;o__Enterobacterales;f__Succinivibrionaceae;g__Succinivibrio;s__	Placement	taxonomic classification fully defined by topology	N/A	86.01	11	0.942997	N/A
metabat.bin.1760	RUI239	d__Bacteria	p__Proteobacteria	c__Alphaproteobacteria	o__Rs-D84	f__	g__	s__	N/A	N/A	N/A	N/A	N/A	N/A	N/A	N/A	N/A	d__Bacteria;p__Proteobacteria;c__Alphaproteobacteria;o__Rs-D84;f__;g__;s__	Placement	taxonomic novelty determined using RED	N/A	76.25	11	0.594908	N/A
metabat.bin.535	RUI449	d__Bacteria	p__Proteobacteria	c__Alphaproteobacteria	o__UBA3830	f__UBA3830	g__UBA3830	s__	N/A	N/A	N/A	N/A	N/A	GCA_002393025.1	d__Bacteria;p__Proteobacteria;c__Alphaproteobacteria;o__UBA3830;f__UBA3830;g__UBA3830;s__UBA3830 sp002393025	79.91	0.46	d__Bacteria;p__Proteobacteria;c__Alphaproteobacteria;o__;f__;g__;s__	Placement	taxonomic novelty determined using RED	N/A	70.46	11	0.966265	N/A
metabat.bin.576	RUI462	d__Bacteria	p__Proteobacteria	c__Gammaproteobacteria	o__Enterobacterales	f__Succinivibrionaceae	g__UBA2804	s__	N/A	N/A	N/A	N/A	N/A	GCA_900319705.1	d__Bacteria;p__Proteobacteria;c__Gammaproteobacteria;o__Enterobacterales;f__Succinivibrionaceae;g__UBA2804;s__UBA2804 sp900319705	80.3	0.36	d__Bacteria;p__Proteobacteria;c__Gammaproteobacteria;o__Enterobacterales;f__Succinivibrionaceae;g__;s__	Placement	taxonomic novelty determined using RED	N/A	80.89	11	0.965061	N/A
metabat.bin.58	RUI463	d__Bacteria	p__Proteobacteria	c__Alphaproteobacteria	o__UBA3830	f__UBA3830	g__UBA3830	s__	N/A	N/A	N/A	N/A	N/A	GCA_002393025.1	d__Bacteria;p__Proteobacteria;c__Alphaproteobacteria;o__UBA3830;f__UBA3830;g__UBA3830;s__UBA3830 sp002393025	79.24	0.46	d__Bacteria;p__Proteobacteria;c__Alphaproteobacteria;o__;f__;g__;s__	Placement	taxonomic novelty determined using RED	N/A	68.75	11	0.965242	N/A
metabat.bin.915	RUI567	d__Bacteria	p__Proteobacteria	c__Alphaproteobacteria	o__Rs-D84	f__Rs-D84	g__Rs-D84	s__	N/A	N/A	N/A	N/A	N/A	N/A	N/A	N/A	N/A	d__Bacteria;p__Proteobacteria;c__Alphaproteobacteria;o__Rs-D84;f__Rs-D84;g__Rs-D84;s__	Placement	taxonomic classification fully defined by topology	GCA_900320405.1, s__Rs-D84 sp900320405, 95.0, 78.28, 0.44; GCA_002348925.1, s__Rs-D84 sp002348925, 95.0, 77.73, 0.24; GCA_002310415.1, s__Rs-D84 sp002310415, 95.0, 77.68, 0.23; GCA_900313105.1, s__Rs-D84 sp900313105, 95.0, 77.6, 0.32; GCA_900321105.1, s__Rs-D84 sp900321105, 95.0, 77.6, 0.26; GCA_002437665.1, s__Rs-D84 sp002437665, 95.0, 77.53, 0.26; GCA_002373935.1, s__Rs-D84 sp002373935, 95.0, 7…	66.25	11	0.949266	N/A
metabat.bin.110	RUI024	d__Bacteria	p__Spirochaetota	c__Spirochaetia	o__Treponematales	f__Treponemataceae	g__Treponema_D	s__	N/A	N/A	N/A	N/A	N/A	N/A	N/A	N/A	N/A	d__Bacteria;p__Spirochaetota;c__Spirochaetia;o__Treponematales;f__Treponemataceae;g__Treponema_D;s__	Placement	taxonomic classification fully defined by topology	GCA_002391235.1, s__Treponema_D sp002391235, 95.0, 82.54, 0.66; GCA_900316905.1, s__Treponema_D sp900316905, 95.0, 82.17, 0.65	70.73	11	0.971354	N/A
metabat.bin.1131	RUI038	d__Bacteria	p__Spirochaetota	c__Spirochaetia	o__Treponematales	f__Treponemataceae	g__Treponema_D	s__	N/A	N/A	N/A	N/A	N/A	N/A	N/A	N/A	N/A	d__Bacteria;p__Spirochaetota;c__Spirochaetia;o__Treponematales;f__Treponemataceae;g__Treponema_D;s__	Placement	taxonomic classification fully defined by topology	GCF_000421345.1, s__Treponema_D bryantii_B, 95.0, 79.5, 0.37; GCF_900113965.1, s__Treponema_D bryantii_A, 95.0, 79.5, 0.38; GCF_900111035.1, s__Treponema_D bryantii_C, 95.0, 79.24, 0.39; GCA_002350445.1, s__Treponema_D sp002350445, 95.0, 78.11, 0.28; GCF_000619925.1, s__Treponema_D sp000619925, 95.0, 78.05, 0.19; GCA_002395155.1, s__Treponema_D sp002395155, 95.0, 77.53, 0.23	62.24	11	0.965051	N/A
metabat.bin.1187	RUI056	d__Bacteria	p__Spirochaetota	c__Spirochaetia	o__Treponematales	f__Treponemataceae	g__Treponema_D	s__	N/A	N/A	N/A	N/A	N/A	GCF_000255555.1	d__Bacteria;p__Spirochaetota;c__Spirochaetia;o__Treponematales;f__Treponemataceae;g__Treponema_D;s__Treponema_D saccharophilum	79.32	0.34	d__Bacteria;p__Spirochaetota;c__Spirochaetia;o__Treponematales;f__Treponemataceae;g__Treponema_D;s__	Placement	taxonomic classification fully defined by topology	GCA_002404895.1, s__Treponema_D sp002404895, 95.0, 77.37, 0.21	85.99	11	0.964001	N/A
metabat.bin.1191	RUI058	d__Bacteria	p__Spirochaetota	c__Spirochaetia	o__Treponematales	f__Treponemataceae	g__Treponema_D	s__	N/A	N/A	N/A	N/A	N/A	N/A	N/A	N/A	N/A	d__Bacteria;p__Spirochaetota;c__Spirochaetia;o__Treponematales;f__Treponemataceae;g__Treponema_D;s__	Placement	taxonomic classification fully defined by topology	N/A	86.57	11	0.952849	N/A
metabat.bin.1261	RUI085	d__Bacteria	p__Spirochaetota	c__Spirochaetia	o__Treponematales	f__Treponemataceae	g__Treponema_D	s__	N/A	N/A	N/A	N/A	N/A	GCA_003447785.1	d__Bacteria;p__Spirochaetota;c__Spirochaetia;o__Treponematales;f__Treponemataceae;g__Treponema_D;s__Treponema_D sp003447785	90.89	0.7	d__Bacteria;p__Spirochaetota;c__Spirochaetia;o__Treponematales;f__Treponemataceae;g__Treponema_D;s__	Placement	taxonomic classification fully defined by topology	GCF_900167025.1, s__Treponema_D berlinense, 95.0, 78.62, 0.3; GCA_002392405.1, s__Treponema_D sp002392405, 95.0, 78.14, 0.28; GCA_002477955.1, s__Treponema_D sp002477955, 95.0, 77.91, 0.21	81.35	11	0.9947	N/A
metabat.bin.1290	RUI096	d__Bacteria	p__Spirochaetota	c__Spirochaetia	o__Treponematales	f__Treponemataceae	g__Treponema_D	s__	N/A	N/A	N/A	N/A	N/A	GCA_002395155.1	d__Bacteria;p__Spirochaetota;c__Spirochaetia;o__Treponematales;f__Treponemataceae;g__Treponema_D;s__Treponema_D sp002395155	84.53	0.64	d__Bacteria;p__Spirochaetota;c__Spirochaetia;o__Treponematales;f__Treponemataceae;g__Treponema_D;s__	Placement	taxonomic classification fully defined by topology	GCF_900113965.1, s__Treponema_D bryantii_A, 95.0, 78.8, 0.28; GCF_000421345.1, s__Treponema_D bryantii_B, 95.0, 78.3, 0.18; GCF_900111035.1, s__Treponema_D bryantii_C, 95.0, 78.17, 0.27	57.14	11	0.992823	N/A
metabat.bin.1338	RUI111	d__Bacteria	p__Spirochaetota	c__Spirochaetia	o__Treponematales	f__Treponemataceae	g__Treponema_D	s__	N/A	N/A	N/A	N/A	N/A	N/A	N/A	N/A	N/A	d__Bacteria;p__Spirochaetota;c__Spirochaetia;o__Treponematales;f__Treponemataceae;g__Treponema_D;s__	Placement	taxonomic classification fully defined by topology	N/A	82.56	11	0.94117	N/A
metabat.bin.1348	RUI115	d__Bacteria	p__Spirochaetota	c__Spirochaetia	o__Treponematales	f__Treponemataceae	g__Treponema_D	s__	N/A	N/A	N/A	N/A	N/A	N/A	N/A	N/A	N/A	d__Bacteria;p__Spirochaetota;c__Spirochaetia;o__Treponematales;f__Treponemataceae;g__Treponema_D;s__	Placement	taxonomic classification fully defined by topology	GCF_000619925.1, s__Treponema_D sp000619925, 95.0, 85.25, 0.76; GCF_000260795.1, s__Treponema_D sp000260795, 95.0, 85.1, 0.72; GCA_900319625.1, s__Treponema_D sp900319625, 95.0, 82.85, 0.57; GCF_900111035.1, s__Treponema_D bryantii_C, 95.0, 79.13, 0.34; GCF_000421345.1, s__Treponema_D bryantii_B, 95.0, 79.02, 0.31; GCF_900113965.1, s__Treponema_D bryantii_A, 95.0, 78.88, 0.33; GCA_002350445.1, s_…	79.98	11	0.99189	N/A
metabat.bin.1375	RUI124	d__Bacteria	p__Spirochaetota	c__Spirochaetia	o__Treponematales	f__Treponemataceae	g__Treponema_D	s__	N/A	N/A	N/A	N/A	N/A	N/A	N/A	N/A	N/A	d__Bacteria;p__Spirochaetota;c__Spirochaetia;o__Treponematales;f__Treponemataceae;g__Treponema_D;s__	Placement	taxonomic classification fully defined by topology	GCA_002395155.1, s__Treponema_D sp002395155, 95.0, 79.73, 0.31; GCF_000421345.1, s__Treponema_D bryantii_B, 95.0, 79.32, 0.35; GCF_900113965.1, s__Treponema_D bryantii_A, 95.0, 79.05, 0.32; GCF_900111035.1, s__Treponema_D bryantii_C, 95.0, 78.89, 0.32; GCF_000619925.1, s__Treponema_D sp000619925, 95.0, 78.73, 0.25; GCA_900319625.1, s__Treponema_D sp900319625, 95.0, 78.55, 0.23; GCF_000260795.1, s…	83.85	11	0.955629	N/A
metabat.bin.14	RUI133	d__Bacteria	p__Spirochaetota	c__Spirochaetia	o__Treponematales	f__Treponemataceae	g__Treponema_D	s__	N/A	N/A	N/A	N/A	N/A	N/A	N/A	N/A	N/A	d__Bacteria;p__Spirochaetota;c__Spirochaetia;o__Treponematales;f__Treponemataceae;g__Treponema_D;s__	Placement	taxonomic classification fully defined by topology	GCA_002448445.1, s__Treponema_D sp002448445, 95.0, 93.1, 0.81; GCA_002373205.1, s__Treponema_D sp002373205, 95.0, 91.04, 0.71	75.67	11	0.994911	N/A
metabat.bin.1416	RUI140	d__Bacteria	p__Spirochaetota	c__Spirochaetia	o__Treponematales	f__Treponemataceae	g__Treponema_D	s__	N/A	N/A	N/A	N/A	N/A	N/A	N/A	N/A	N/A	d__Bacteria;p__Spirochaetota;c__Spirochaetia;o__Treponematales;f__Treponemataceae;g__Treponema_D;s__	Placement	taxonomic classification fully defined by topology	N/A	81.73	11	0.906967	N/A
metabat.bin.1586	RUI190	d__Bacteria	p__Spirochaetota	c__Spirochaetia	o__Treponematales	f__Treponemataceae	g__Treponema_D	s__Treponema_D sp002309195	GCA_002309195.1	95	d__Bacteria;p__Spirochaetota;c__Spirochaetia;o__Treponematales;f__Treponemataceae;g__Treponema_D;s__Treponema_D sp002309195	98.45	0.88	GCA_002309195.1	d__Bacteria;p__Spirochaetota;c__Spirochaetia;o__Treponematales;f__Treponemataceae;g__Treponema_D;s__Treponema_D sp002309195	98.45	0.88	d__Bacteria;p__Spirochaetota;c__Spirochaetia;o__Treponematales;f__Treponemataceae;g__Treponema_D;s__	ANI/Placement	topological placement and ANI have congruent species assignments	N/A	69.64	11	N/A	N/A
metabat.bin.1608	RUI196	d__Bacteria	p__Spirochaetota	c__Spirochaetia	o__Treponematales	f__Treponemataceae	g__Treponema_D	s__	N/A	N/A	N/A	N/A	N/A	N/A	N/A	N/A	N/A	d__Bacteria;p__Spirochaetota;c__Spirochaetia;o__Treponematales;f__Treponemataceae;g__Treponema_D;s__	Placement	taxonomic classification fully defined by topology	N/A	68.04	11	0.942079	N/A
metabat.bin.1640	RUI208	d__Bacteria	p__Spirochaetota	c__Spirochaetia	o__Treponematales	f__Treponemataceae	g__Treponema_D	s__	N/A	N/A	N/A	N/A	N/A	N/A	N/A	N/A	N/A	d__Bacteria;p__Spirochaetota;c__Spirochaetia;o__Treponematales;f__Treponemataceae;g__Treponema_D;s__	Placement	taxonomic classification fully defined by topology	GCF_900111035.1, s__Treponema_D bryantii_C, 95.0, 79.01, 0.24; GCF_000421345.1, s__Treponema_D bryantii_B, 95.0, 78.59, 0.24; GCF_900113965.1, s__Treponema_D bryantii_A, 95.0, 78.55, 0.23	78.19	11	0.939286	N/A
metabat.bin.1673	RUI218	d__Bacteria	p__Spirochaetota	c__Spirochaetia	o__Sphaerochaetales	f__Sphaerochaetaceae	g__UBA9732	s__	N/A	N/A	N/A	N/A	N/A	GCA_900321635.1	d__Bacteria;p__Spirochaetota;c__Spirochaetia;o__Sphaerochaetales;f__Sphaerochaetaceae;g__UBA9732;s__UBA9732 sp900321635	79.71	0.38	d__Bacteria;p__Spirochaetota;c__Spirochaetia;o__Sphaerochaetales;f__Sphaerochaetaceae;g__UBA9732;s__	Placement	taxonomic classification fully defined by topology	GCA_003456855.1, s__UBA9732 sp003456855, 95.0, 78.91, 0.35	76.11	11	0.962948	N/A
metabat.bin.1737	RUI232	d__Bacteria	p__Spirochaetota	c__Spirochaetia	o__Treponematales	f__Treponemataceae	g__Treponema_D	s__	N/A	N/A	N/A	N/A	N/A	N/A	N/A	N/A	N/A	d__Bacteria;p__Spirochaetota;c__Spirochaetia;o__Treponematales;f__Treponemataceae;g__Treponema_D;s__	Placement	taxonomic classification fully defined by topology	GCA_900317625.1, s__Treponema_D sp900317625, 95.0, 77.56, 0.23	84.84	11	0.958698	N/A
metabat.bin.1914	RUI287	d__Bacteria	p__Spirochaetota	c__Spirochaetia	o__Treponematales	f__Treponemataceae	g__Treponema_D	s__	N/A	N/A	N/A	N/A	N/A	N/A	N/A	N/A	N/A	d__Bacteria;p__Spirochaetota;c__Spirochaetia;o__Treponematales;f__Treponemataceae;g__Treponema_D;s__	Placement	taxonomic classification fully defined by topology	N/A	78.29	11	0.877239	N/A
metabat.bin.1935	RUI292	d__Bacteria	p__Spirochaetota	c__Spirochaetia	o__Treponematales	f__Treponemataceae	g__Treponema_D	s__	N/A	N/A	N/A	N/A	N/A	GCA_002309195.1	d__Bacteria;p__Spirochaetota;c__Spirochaetia;o__Treponematales;f__Treponemataceae;g__Treponema_D;s__Treponema_D sp002309195	79.94	0.49	d__Bacteria;p__Spirochaetota;c__Spirochaetia;o__Treponematales;f__Treponemataceae;g__Treponema_D;s__	Placement	taxonomic classification fully defined by topology	GCF_900111035.1, s__Treponema_D bryantii_C, 95.0, 78.01, 0.16	84.56	11	0.956112	N/A
metabat.bin.200	RUI307	d__Bacteria	p__Spirochaetota	c__Spirochaetia	o__Treponematales	f__Treponemataceae	g__Treponema_D	s__	N/A	N/A	N/A	N/A	N/A	N/A	N/A	N/A	N/A	d__Bacteria;p__Spirochaetota;c__Spirochaetia;o__Treponematales;f__Treponemataceae;g__Treponema_D;s__	Placement	taxonomic classification fully defined by topology	N/A	73.06	11	0.956651	N/A
metabat.bin.2121	RUI344	d__Bacteria	p__Spirochaetota	c__Spirochaetia	o__Treponematales	f__Treponemataceae	g__Treponema_D	s__	N/A	N/A	N/A	N/A	N/A	N/A	N/A	N/A	N/A	d__Bacteria;p__Spirochaetota;c__Spirochaetia;o__Treponematales;f__Treponemataceae;g__Treponema_D;s__	Placement	taxonomic classification fully defined by topology	N/A	81.77	11	0.951332	N/A
metabat.bin.2125	RUI345	d__Bacteria	p__Spirochaetota	c__Spirochaetia	o__Sphaerochaetales	f__Sphaerochaetaceae	g__UBA1265	s__	N/A	N/A	N/A	N/A	N/A	GCA_002308475.1	d__Bacteria;p__Spirochaetota;c__Spirochaetia;o__Sphaerochaetales;f__Sphaerochaetaceae;g__UBA1265;s__UBA1265 sp002308475	80.64	0.55	d__Bacteria;p__Spirochaetota;c__Spirochaetia;o__Sphaerochaetales;f__Sphaerochaetaceae;g__;s__	Placement	taxonomic novelty determined using RED	N/A	77.78	11	0.961683	N/A
metabat.bin.2127	RUI346	d__Bacteria	p__Spirochaetota	c__Spirochaetia	o__Treponematales	f__Treponemataceae	g__Treponema_D	s__	N/A	N/A	N/A	N/A	N/A	N/A	N/A	N/A	N/A	d__Bacteria;p__Spirochaetota;c__Spirochaetia;o__Treponematales;f__Treponemataceae;g__Treponema_D;s__	Placement	taxonomic classification fully defined by topology	GCF_900111035.1, s__Treponema_D bryantii_C, 95.0, 78.23, 0.16	50.71	11	0.955139	N/A
metabat.bin.28	RUI378	d__Bacteria	p__Spirochaetota	c__Spirochaetia	o__Treponematales	f__Treponemataceae	g__Treponema_D	s__	N/A	N/A	N/A	N/A	N/A	N/A	N/A	N/A	N/A	d__Bacteria;p__Spirochaetota;c__Spirochaetia;o__Treponematales;f__Treponemataceae;g__Treponema_D;s__	Placement	taxonomic classification fully defined by topology	N/A	82.28	11	0.921109	N/A
metabat.bin.33	RUI394	d__Bacteria	p__Spirochaetota	c__Spirochaetia	o__Sphaerochaetales	f__Sphaerochaetaceae	g__Spiro-01	s__	N/A	N/A	N/A	N/A	N/A	N/A	N/A	N/A	N/A	d__Bacteria;p__Spirochaetota;c__Spirochaetia;o__Sphaerochaetales;f__Sphaerochaetaceae;g__;s__	Placement	taxonomic novelty determined using RED	N/A	85.4	11	0.954176	N/A
metabat.bin.335	RUI395	d__Bacteria	p__Spirochaetota	c__Spirochaetia	o__Treponematales	f__Treponemataceae	g__	s__	N/A	N/A	N/A	N/A	N/A	N/A	N/A	N/A	N/A	d__Bacteria;p__Spirochaetota;c__Spirochaetia;o__Treponematales;f__Treponemataceae;g__;s__	Placement	taxonomic novelty determined using RED	N/A	81.09	11	0.813884	N/A
metabat.bin.380	RUI404	d__Bacteria	p__Spirochaetota	c__Spirochaetia	o__Treponematales	f__Treponemataceae	g__	s__	N/A	N/A	N/A	N/A	N/A	N/A	N/A	N/A	N/A	d__Bacteria;p__Spirochaetota;c__Spirochaetia;o__Treponematales;f__Treponemataceae;g__;s__	Placement	taxonomic novelty determined using RED	N/A	62.38	11	0.829767	Genome has more than 10.0% of markers with multiple hits
metabat.bin.515	RUI445	d__Bacteria	p__Spirochaetota	c__Spirochaetia	o__Treponematales	f__Treponemataceae	g__Treponema_D	s__	N/A	N/A	N/A	N/A	N/A	N/A	N/A	N/A	N/A	d__Bacteria;p__Spirochaetota;c__Spirochaetia;o__Treponematales;f__Treponemataceae;g__Treponema_D;s__	Placement	taxonomic classification fully defined by topology	GCF_900113965.1, s__Treponema_D bryantii_A, 95.0, 79.9, 0.43; GCF_000421345.1, s__Treponema_D bryantii_B, 95.0, 79.72, 0.45; GCF_900111035.1, s__Treponema_D bryantii_C, 95.0, 79.57, 0.44; GCA_002395155.1, s__Treponema_D sp002395155, 95.0, 79.45, 0.33; GCA_900319625.1, s__Treponema_D sp900319625, 95.0, 78.8, 0.26; GCF_000260795.1, s__Treponema_D sp000260795, 95.0, 78.69, 0.28; GCF_000619925.1, s__…	66.61	11	0.973341	N/A
metabat.bin.54	RUI451	d__Bacteria	p__Spirochaetota	c__Spirochaetia	o__Treponematales	f__Treponemataceae	g__Treponema_D	s__	N/A	N/A	N/A	N/A	N/A	N/A	N/A	N/A	N/A	d__Bacteria;p__Spirochaetota;c__Spirochaetia;o__Treponematales;f__Treponemataceae;g__Treponema_D;s__	Placement	taxonomic classification fully defined by topology	N/A	63.25	11	0.887689	N/A
metabat.bin.563	RUI458	d__Bacteria	p__Spirochaetota	c__Spirochaetia	o__Sphaerochaetales	f__Sphaerochaetaceae	g__UBA1265	s__	N/A	N/A	N/A	N/A	N/A	GCA_002308475.1	d__Bacteria;p__Spirochaetota;c__Spirochaetia;o__Sphaerochaetales;f__Sphaerochaetaceae;g__UBA1265;s__UBA1265 sp002308475	79.2	0.4	d__Bacteria;p__Spirochaetota;c__Spirochaetia;o__Sphaerochaetales;f__Sphaerochaetaceae;g__;s__	Placement	taxonomic novelty determined using RED	N/A	77.56	11	0.949234	N/A
metabat.bin.612	RUI470	d__Bacteria	p__Spirochaetota	c__Spirochaetia	o__Treponematales	f__Treponemataceae	g__Treponema_D	s__	N/A	N/A	N/A	N/A	N/A	GCA_002395155.1	d__Bacteria;p__Spirochaetota;c__Spirochaetia;o__Treponematales;f__Treponemataceae;g__Treponema_D;s__Treponema_D sp002395155	78.94	0.34	d__Bacteria;p__Spirochaetota;c__Spirochaetia;o__Treponematales;f__Treponemataceae;g__Treponema_D;s__	Placement	taxonomic classification fully defined by topology	GCF_000421345.1, s__Treponema_D bryantii_B, 95.0, 79.16, 0.4; GCF_900113965.1, s__Treponema_D bryantii_A, 95.0, 79.13, 0.39; GCF_900111035.1, s__Treponema_D bryantii_C, 95.0, 79.09, 0.39; GCF_000260795.1, s__Treponema_D sp000260795, 95.0, 78.37, 0.27; GCA_900319625.1, s__Treponema_D sp900319625, 95.0, 78.05, 0.25; GCF_000619925.1, s__Treponema_D sp000619925, 95.0, 77.97, 0.26	58.99	11	0.974128	N/A
metabat.bin.657	RUI487	d__Bacteria	p__Spirochaetota	c__Spirochaetia	o__Treponematales	f__Treponemataceae	g__Treponema_D	s__	N/A	N/A	N/A	N/A	N/A	N/A	N/A	N/A	N/A	d__Bacteria;p__Spirochaetota;c__Spirochaetia;o__Treponematales;f__Treponemataceae;g__Treponema_D;s__	Placement	taxonomic classification fully defined by topology	GCA_002395155.1, s__Treponema_D sp002395155, 95.0, 79.18, 0.32; GCF_000421345.1, s__Treponema_D bryantii_B, 95.0, 78.65, 0.23; GCF_900113965.1, s__Treponema_D bryantii_A, 95.0, 78.6, 0.26; GCF_900111035.1, s__Treponema_D bryantii_C, 95.0, 78.49, 0.26; GCA_002350445.1, s__Treponema_D sp002350445, 95.0, 77.52, 0.26	59.15	11	0.956879	Genome has more than 10.8% of markers with multiple hits
metabat.bin.680	RUI494	d__Bacteria	p__Spirochaetota	c__Spirochaetia	o__Treponematales	f__Treponemataceae	g__Treponema_D	s__	N/A	N/A	N/A	N/A	N/A	N/A	N/A	N/A	N/A	d__Bacteria;p__Spirochaetota;c__Spirochaetia;o__Treponematales;f__Treponemataceae;g__Treponema_D;s__	Placement	taxonomic classification fully defined by topology	GCA_002395155.1, s__Treponema_D sp002395155, 95.0, 79.81, 0.34; GCF_000421345.1, s__Treponema_D bryantii_B, 95.0, 78.13, 0.24; GCF_900113965.1, s__Treponema_D bryantii_A, 95.0, 78.06, 0.24; GCF_900111035.1, s__Treponema_D bryantii_C, 95.0, 77.98, 0.25; GCA_002350445.1, s__Treponema_D sp002350445, 95.0, 77.11, 0.19	84.56	11	0.954344	N/A
metabat.bin.742	RUI510	d__Bacteria	p__Spirochaetota	c__Spirochaetia	o__Treponematales	f__Treponemataceae	g__	s__	N/A	N/A	N/A	N/A	N/A	N/A	N/A	N/A	N/A	d__Bacteria;p__Spirochaetota;c__Spirochaetia;o__Treponematales;f__Treponemataceae;g__;s__	Placement	taxonomic novelty determined using RED	N/A	58.43	11	0.815228	N/A
metabat.bin.783	RUI525	d__Bacteria	p__Spirochaetota	c__Spirochaetia	o__Treponematales	f__Treponemataceae	g__Treponema_D	s__	N/A	N/A	N/A	N/A	N/A	N/A	N/A	N/A	N/A	d__Bacteria;p__Spirochaetota;c__Spirochaetia;o__Treponematales;f__Treponemataceae;g__Treponema_D;s__	Placement	taxonomic classification fully defined by topology	GCA_002368605.1, s__Treponema_D sp002368605, 95.0, 78.85, 0.38; GCA_002393835.1, s__Treponema_D sp002393835, 95.0, 78.36, 0.28	70.62	11	0.966651	N/A
metabat.bin.872	RUI554	d__Bacteria	p__Spirochaetota	c__Spirochaetia	o__Treponematales	f__Treponemataceae	g__Treponema_D	s__	N/A	N/A	N/A	N/A	N/A	N/A	N/A	N/A	N/A	d__Bacteria;p__Spirochaetota;c__Spirochaetia;o__Treponematales;f__Treponemataceae;g__Treponema_D;s__	Placement	taxonomic classification fully defined by topology	GCF_000421345.1, s__Treponema_D bryantii_B, 95.0, 78.4, 0.33; GCF_900111035.1, s__Treponema_D bryantii_C, 95.0, 78.26, 0.32; GCF_900113965.1, s__Treponema_D bryantii_A, 95.0, 77.94, 0.35; GCA_002395155.1, s__Treponema_D sp002395155, 95.0, 77.6, 0.17; GCF_000260795.1, s__Treponema_D sp000260795, 95.0, 77.58, 0.17	57.1	11	0.954981	N/A
metabat.bin.898	RUI560	d__Bacteria	p__Spirochaetota	c__Spirochaetia	o__Treponematales	f__Treponemataceae	g__	s__	N/A	N/A	N/A	N/A	N/A	N/A	N/A	N/A	N/A	d__Bacteria;p__Spirochaetota;c__Spirochaetia;o__Treponematales;f__Treponemataceae;g__;s__	Placement	taxonomic novelty determined using RED	N/A	73.87	11	0.82795	N/A
metabat.bin.98	RUI585	d__Bacteria	p__Spirochaetota	c__Spirochaetia	o__Treponematales	f__Treponemataceae	g__Treponema_D	s__	N/A	N/A	N/A	N/A	N/A	N/A	N/A	N/A	N/A	d__Bacteria;p__Spirochaetota;c__Spirochaetia;o__Treponematales;f__Treponemataceae;g__Treponema_D;s__	Placement	taxonomic classification fully defined by topology	GCF_000421345.1, s__Treponema_D bryantii_B, 95.0, 79.49, 0.29; GCF_900111035.1, s__Treponema_D bryantii_C, 95.0, 79.15, 0.31; GCF_900113965.1, s__Treponema_D bryantii_A, 95.0, 78.87, 0.31; GCF_000260795.1, s__Treponema_D sp000260795, 95.0, 78.62, 0.25; GCA_002395155.1, s__Treponema_D sp002395155, 95.0, 78.59, 0.24; GCF_000619925.1, s__Treponema_D sp000619925, 95.0, 78.48, 0.21; GCA_900319625.1, s…	65.44	11	0.956541	N/A
metabat.bin.985	RUI587	d__Bacteria	p__Spirochaetota	c__Spirochaetia	o__Treponematales	f__Treponemataceae	g__Treponema_D	s__	N/A	N/A	N/A	N/A	N/A	N/A	N/A	N/A	N/A	d__Bacteria;p__Spirochaetota;c__Spirochaetia;o__Treponematales;f__Treponemataceae;g__Treponema_D;s__	Placement	taxonomic classification fully defined by topology	GCF_000421345.1, s__Treponema_D bryantii_B, 95.0, 82.78, 0.7; GCF_900113965.1, s__Treponema_D bryantii_A, 95.0, 81.64, 0.66; GCF_900111035.1, s__Treponema_D bryantii_C, 95.0, 81.41, 0.66; GCA_002395155.1, s__Treponema_D sp002395155, 95.0, 78.2, 0.31; GCA_002350445.1, s__Treponema_D sp002350445, 95.0, 78.13, 0.26; GCA_900319625.1, s__Treponema_D sp900319625, 95.0, 78.07, 0.24; GCF_000260795.1, s__…	49.13	11	0.982142	N/A
metabat.bin.1476	RUI161	d__Bacteria	p__Synergistota	c__Synergistia	o__Synergistales	f__Aminobacteriaceae	g__Fretibacterium	s__	N/A	N/A	N/A	N/A	N/A	GCA_000210715.1	d__Bacteria;p__Synergistota;c__Synergistia;o__Synergistales;f__Aminobacteriaceae;g__Fretibacterium;s__Fretibacterium fastidiosum	77.44	0.16	d__Bacteria;p__Synergistota;c__Synergistia;o__Synergistales;f__Aminobacteriaceae;g__;s__	Placement	taxonomic novelty determined using RED	N/A	82.58	11	0.932458	N/A
metabat.bin.1509	RUI170	d__Bacteria	p__Synergistota	c__Synergistia	o__Synergistales	f__Synergistaceae	g__Synergistes	s__	N/A	N/A	N/A	N/A	N/A	GCF_000712295.1	d__Bacteria;p__Synergistota;c__Synergistia;o__Synergistales;f__Synergistaceae;g__Synergistes;s__Synergistes jonesii	79.56	0.43	d__Bacteria;p__Synergistota;c__Synergistia;o__Synergistales;f__Synergistaceae;g__;s__	Placement	taxonomic novelty determined using RED	N/A	85.79	11	0.974135	N/A
metabat.bin.767	RUI518	d__Bacteria	p__Synergistota	c__Synergistia	o__Synergistales	f__Aminobacteriaceae	g__Fretibacterium	s__	N/A	N/A	N/A	N/A	N/A	GCA_000210715.1	d__Bacteria;p__Synergistota;c__Synergistia;o__Synergistales;f__Aminobacteriaceae;g__Fretibacterium;s__Fretibacterium fastidiosum	77.7	0.19	d__Bacteria;p__Synergistota;c__Synergistia;o__Synergistales;f__Aminobacteriaceae;g__;s__	Placement	taxonomic novelty determined using RED	N/A	84.19	11	0.933883	N/A
metabat.bin.1264	RUI087	d__Bacteria	p__Verrucomicrobiota	c__Verrucomicrobiae	o__Opitutales	f__UBA953	g__	s__	N/A	N/A	N/A	N/A	N/A	N/A	N/A	N/A	N/A	d__Bacteria;p__Verrucomicrobiota;c__Verrucomicrobiae;o__Opitutales;f__;g__;s__	Placement	taxonomic novelty determined using RED	N/A	88.83	11	0.738334	N/A
metabat.bin.1563	RUI186	d__Bacteria	p__Verrucomicrobiota	c__Lentisphaeria	o__UBA1407	f__UBA1407	g__UBA1407	s__	N/A	N/A	N/A	N/A	N/A	N/A	N/A	N/A	N/A	d__Bacteria;p__Verrucomicrobiota;c__Lentisphaeria;o__UBA1407;f__UBA1407;g__;s__	Placement	taxonomic novelty determined using RED	N/A	61.11	11	0.879007	N/A
metabat.bin.1569	RUI187	d__Bacteria	p__Verrucomicrobiota	c__Kiritimatiellae	o__RFP12	f__UBA1067	g__UBA1067	s__	N/A	N/A	N/A	N/A	N/A	N/A	N/A	N/A	N/A	d__Bacteria;p__Verrucomicrobiota;c__Kiritimatiellae;o__RFP12;f__UBA1067;g__UBA1067;s__	Placement	taxonomic classification fully defined by topology	GCA_002449695.1, s__UBA1067 sp002449695, 95.0, 78.58, 0.27; GCA_900321255.1, s__UBA1067 sp900321255, 95.0, 78.33, 0.23; GCA_002298665.1, s__UBA1067 sp002298665, 95.0, 77.63, 0.27; GCA_900321575.1, s__UBA1067 sp900321575, 95.0, 77.11, 0.13	70.83	11	0.904017	N/A
metabat.bin.2133	RUI347	d__Bacteria	p__Verrucomicrobiota	c__Kiritimatiellae	o__RFP12	f__UBA1067	g__UBA1067	s__	N/A	N/A	N/A	N/A	N/A	N/A	N/A	N/A	N/A	d__Bacteria;p__Verrucomicrobiota;c__Kiritimatiellae;o__RFP12;f__UBA1067;g__UBA1067;s__	Placement	taxonomic classification fully defined by topology	GCA_002321305.1, s__UBA1067 sp002321305, 95.0, 80.04, 0.3; GCA_900320855.1, s__UBA1067 sp900320855, 95.0, 79.93, 0.37; GCA_002350535.1, s__UBA1067 sp002350535, 95.0, 79.93, 0.31; GCA_900321255.1, s__UBA1067 sp900321255, 95.0, 79.56, 0.3; GCA_002449695.1, s__UBA1067 sp002449695, 95.0, 79.21, 0.3; GCA_002351765.1, s__UBA1067 sp002351765, 95.0, 78.85, 0.33; GCA_002395905.1, s__UBA1067 sp002395905, 9…	78.73	11	0.952811	N/A
metabat.bin.315	RUI391	d__Bacteria	p__Verrucomicrobiota	c__Kiritimatiellae	o__RFP12	f__UBA1067	g__UBA1067	s__	N/A	N/A	N/A	N/A	N/A	N/A	N/A	N/A	N/A	d__Bacteria;p__Verrucomicrobiota;c__Kiritimatiellae;o__RFP12;f__UBA1067;g__UBA1067;s__	Placement	taxonomic classification fully defined by topology	GCA_002350535.1, s__UBA1067 sp002350535, 95.0, 86.03, 0.48; GCA_900321255.1, s__UBA1067 sp900321255, 95.0, 86.02, 0.53; GCA_002351765.1, s__UBA1067 sp002351765, 95.0, 79.64, 0.26; GCA_002449695.1, s__UBA1067 sp002449695, 95.0, 79.62, 0.28; GCA_900320855.1, s__UBA1067 sp900320855, 95.0, 79.55, 0.27	49.46	11	0.983196	Genome has more than 10.0% of markers with multiple hits
metabat.bin.629	RUI478	d__Bacteria	p__Verrucomicrobiota	c__Lentisphaeria	o__UBA1407	f__UBA1407	g__UBA1407	s__	N/A	N/A	N/A	N/A	N/A	N/A	N/A	N/A	N/A	d__Bacteria;p__Verrucomicrobiota;c__Lentisphaeria;o__UBA1407;f__UBA1407;g__;s__	Placement	taxonomic novelty determined using RED	N/A	75.58	11	0.881932	N/A
