# Supplementary material for: Functional and phylogenetic analyses of camel rumen microbiota associated with different lignocellulosic substrates
Source: NPJ Biofilms Microbiomes. 2022 Jun 8;8:46. doi: 10.1038/s41522-022-00309-9 (PMC9177762; doi:10.1038/s41522-022-00309-9)
Supplement: Supplementary file 4 — Supplementary Data 3 [file 41522_2022_309_MOESM4_ESM.xlsx]

## Sheet: Supplementary Data 3a
Supplementary Data 3a: Metabolic characterization of RUIs. Protein coding genes were annotated for KO terms using KofamScan.
		Taxonomy (phylum)	phylum	p__Actinobacteriota	p__Actinobacteriota	p__Actinobacteriota	p__Actinobacteriota	p__Actinobacteriota	p__Bacteroidota	p__Bacteroidota	p__Bacteroidota	p__Bacteroidota	p__Bacteroidota	p__Bacteroidota	p__Bacteroidota	p__Bacteroidota	p__Bacteroidota	p__Bacteroidota	p__Bacteroidota	p__Bacteroidota	p__Bacteroidota	p__Bacteroidota	p__Bacteroidota	p__Bacteroidota	p__Bacteroidota	p__Bacteroidota	p__Bacteroidota	p__Bacteroidota	p__Bacteroidota	p__Bacteroidota	p__Bacteroidota	p__Bacteroidota	p__Bacteroidota	p__Bacteroidota	p__Bacteroidota	p__Bacteroidota	p__Bacteroidota	p__Bacteroidota	p__Bacteroidota	p__Bacteroidota	p__Bacteroidota	p__Bacteroidota	p__Bacteroidota	p__Bacteroidota	p__Bacteroidota	p__Bacteroidota	p__Bacteroidota	p__Bacteroidota	p__Bacteroidota
		Taxonomy (class)	class	c__Coriobacteriia	c__Coriobacteriia	c__Coriobacteriia	c__Coriobacteriia	c__Coriobacteriia	c__Bacteroidia	c__Bacteroidia	c__Bacteroidia	c__Bacteroidia	c__Bacteroidia	c__Bacteroidia	c__Bacteroidia	c__Bacteroidia	c__Bacteroidia	c__Bacteroidia	c__Bacteroidia	c__Bacteroidia	c__Bacteroidia	c__Bacteroidia	c__Bacteroidia	c__Bacteroidia	c__Bacteroidia	c__Bacteroidia	c__Bacteroidia	c__Bacteroidia	c__Bacteroidia	c__Bacteroidia	c__Bacteroidia	c__Bacteroidia	c__Bacteroidia	c__Bacteroidia	c__Bacteroidia	c__Bacteroidia	c__Bacteroidia	c__Bacteroidia	c__Bacteroidia	c__Bacteroidia	c__Bacteroidia	c__Bacteroidia	c__Bacteroidia	c__Bacteroidia	c__Bacteroidia	c__Bacteroidia	c__Bacteroidia	c__Bacteroidia	c__Bacteroidia
		Taxonomy (order)	order	o__Coriobacteriales	o__Coriobacteriales	o__Coriobacteriales	o__Coriobacteriales	o__Coriobacteriales	o__Bacteroidales	o__Bacteroidales	o__Bacteroidales	o__Bacteroidales	o__Bacteroidales	o__Bacteroidales	o__Bacteroidales	o__Bacteroidales	o__Bacteroidales	o__Bacteroidales	o__Bacteroidales	o__Bacteroidales	o__Bacteroidales	o__Bacteroidales	o__Bacteroidales	o__Bacteroidales	o__Bacteroidales	o__Bacteroidales	o__Bacteroidales	o__Bacteroidales	o__Bacteroidales	o__Bacteroidales	o__Bacteroidales	o__Bacteroidales	o__Bacteroidales	o__Bacteroidales	o__Bacteroidales	o__Bacteroidales	o__Bacteroidales	o__Bacteroidales	o__Bacteroidales	o__Bacteroidales	o__Bacteroidales	o__Bacteroidales	o__Bacteroidales	o__Bacteroidales	o__Bacteroidales	o__Bacteroidales	o__Bacteroidales	o__Bacteroidales	o__Bacteroidales
		Taxonomy (family)	family	f__Atopobiaceae	f__Atopobiaceae	f__Eggerthellaceae	f__	f__Atopobiaceae	f__Bacteroidaceae	f__UBA932	f__F082	f__UBA932	f__F082	f__F082	f__Paludibacteraceae	f__Bacteroidaceae	f__P3	f__Bacteroidaceae	f__Bacteroidaceae	f__UBA932	f__WCHB1-69	f__Bacteroidaceae	f__Bacteroidaceae	f__UBA932	f__Bacteroidaceae	f__Bacteroidaceae	f__Bacteroidaceae	f__P3	f__Bacteroidaceae	f__WCHB1-69	f__Bacteroidaceae	f__UBA932	f__UBA932	f__Bacteroidaceae	f__Paludibacteraceae	f__Bacteroidaceae	f__Paludibacteraceae	f__UBA932	f__Bacteroidaceae	f__Bacteroidaceae	f__UBA932	f__UBA932	f__UBA3663	f__Bacteroidaceae	f__UBA932	f__Bacteroidaceae	f__UBA932	f__UBA3663	f__P3
Pathway definition	Pathways involved	KO description	KO number	RUI180	RUI268	RUI283	RUI371	RUI530	RUI002	RUI007	RUI010	RUI016	RUI023	RUI025	RUI028	RUI029	RUI035	RUI037	RUI040	RUI036	RUI051	RUI053	RUI054	RUI066	RUI067	RUI080	RUI084	RUI089	RUI098	RUI095	RUI112	RUI113	RUI114	RUI122	RUI123	RUI127	RUI129	RUI130	RUI147	RUI148	RUI150	RUI158	RUI164	RUI167	RUI168	RUI169	RUI178	RUI194	RUI204
P1=map01100 Metabolic pathways	P1,P8,P44	argF; N-acetylornithine carbamoyltransferase [EC:2.1.3.9]	K09065	0	0	0	0	1	0	0	0	0	0	0	0	0	0	0	0	0	0	0	0	0	0	0	0	0	0	0	0	0	0	0	0	0	0	0	0	0	0	0	0	0	0	0	0	0	0
P2=map01110 Biosynthesis of secondary metabolites	P1,P8,P38,P74	cimA; (R)-citramalate synthase [EC:2.3.1.182]	K09011	0	0	0	0	0	0	1	0	0	0	0	0	1	0	1	0	1	0	0	1	0	1	1	1	0	1	0	0	1	0	1	1	1	1	1	1	1	0	0	1	1	0	1	0	0	0
P3=map01120 Microbial metabolism in diverse environments	P1,P8,P38,P48	lysX; [lysine-biosynthesis-protein LysW]---L-2-aminoadipate ligase [EC:6.3.2.43]	K05827	0	0	0	0	0	0	0	0	0	0	0	0	0	0	0	0	0	0	0	0	0	0	0	0	0	0	0	0	0	0	0	0	0	0	0	0	0	0	0	0	0	0	0	0	0	0
P4=map02010 ABC transporters	P1,P8,P38,P44,P48	lysK; [amino group carrier protein]-lysine/ornithine hydrolase [EC:3.5.1.130 3.5.1.132]	K05831	0	0	0	0	0	0	0	0	0	0	0	0	0	0	0	0	0	0	0	0	0	0	0	0	0	0	0	0	0	0	0	0	0	0	0	0	0	0	0	0	0	0	0	0	0	0
P5=map01240 Biosynthesis of cofactors	P1,P8,P19,P42	asdA; aspartate 4-decarboxylase [EC:4.1.1.12]	K09758	0	0	0	0	0	0	0	0	0	0	0	0	0	0	0	0	0	0	0	0	0	0	0	0	0	0	0	0	0	0	0	0	0	0	0	0	0	0	0	0	0	0	0	0	0	0
P6=map01200 Carbon metabolism	P1,P8,P19	mtnN; adenosylhomocysteine nucleosidase [EC:3.2.2.9]	K01243	1	1	1	0	2	1	0	1	0	1	2	0	0	1	0	1	1	0	1	0	0	1	1	0	1	1	0	1	0	1	1	0	1	1	0	0	1	0	1	1	1	0	0	1	0	1
P7=map02020 Two-component system	P1,P8,P19	cysM; S-sulfo-L-cysteine synthase (O-acetyl-L-serine-dependent) [EC:2.5.1.144]	K12339	0	0	0	0	0	0	0	0	0	0	0	0	0	0	0	0	0	0	0	0	0	0	0	0	0	0	0	0	0	0	0	0	0	0	0	0	0	0	0	0	0	0	0	0	0	0
P8=map01230 Biosynthesis of amino acids	P1,P8,P19	yrrT; putative AdoMet-dependent methyltransferase [EC:2.1.1.-]	K17462	0	0	0	0	0	0	0	0	0	0	0	0	0	0	0	0	0	0	0	0	0	0	0	0	0	0	0	0	0	0	0	0	0	0	0	0	0	0	0	0	0	0	0	0	0	0
P9=map00680 Methane metabolism	P1,P8,P11,P19,P31,P57	luxS; S-ribosylhomocysteine lyase [EC:4.4.1.21]	K07173	1	1	1	0	1	1	0	0	1	0	0	0	1	1	1	1	0	0	0	0	0	1	1	0	1	0	0	1	0	1	1	0	1	1	0	0	1	0	1	1	1	0	1	1	1	1
P10=map00520 Amino sugar and nucleotide sugar metabolism	P1,P73	paaI; acyl-CoA thioesterase [EC:3.1.2.-]	K02614	1	0	0	0	1	0	0	0	1	0	0	0	1	1	1	0	0	0	1	1	0	1	1	1	0	1	0	2	0	0	0	1	0	1	0	1	1	0	0	1	1	0	0	0	1	0
P11=map02024 Quorum sensing	P1,P72	alr; alanine racemase [EC:5.1.1.1]	K01775	1	1	1	1	1	1	1	1	1	1	1	1	1	1	1	1	2	1	1	1	0	1	1	1	1	1	1	1	1	1	1	0	1	1	1	1	1	1	1	1	0	1	1	0	1	1
P12=map00230 Purine metabolism	P1,P70	galB; 4-oxalomesaconate hydratase [EC:4.2.1.83]	K16515	0	0	0	0	0	0	0	0	0	0	0	0	0	0	0	0	0	0	0	0	0	0	0	0	0	0	0	0	0	0	0	0	0	0	0	0	0	0	0	0	0	0	0	0	0	0
P13=map03010 Ribosome	P1,P7,P58	dltA; D-alanine--poly(phosphoribitol) ligase subunit 1 [EC:6.1.1.13]	K03367	0	0	0	0	0	0	0	0	0	0	0	0	0	0	0	0	0	0	0	0	0	0	0	0	0	0	0	0	0	0	0	0	0	0	0	0	0	0	0	0	0	0	0	0	0	0
P14=map00620 Pyruvate metabolism	P1,P7,P58	dltC; D-alanine--poly(phosphoribitol) ligase subunit 2 [EC:6.1.1.13]	K14188	0	0	0	0	0	0	0	0	0	0	0	0	0	0	0	0	0	0	0	0	0	0	0	0	0	0	0	0	0	0	0	0	0	0	0	0	0	0	0	0	0	0	0	0	0	0
P15=map00500 Starch and sucrose metabolism	P1,P7,P42,P44	glsA; glutaminase [EC:3.5.1.2]	K01425	0	0	0	0	0	0	0	0	0	0	0	0	0	0	0	0	0	0	0	1	0	0	0	0	0	0	0	0	0	0	0	0	0	0	0	0	0	0	0	0	0	0	0	0	0	0
P16=map00051 Fructose and mannose metabolism	P1,P7,P35,P72	vanY; zinc D-Ala-D-Ala carboxypeptidase [EC:3.4.17.14]	K07260	0	0	2	1	1	0	0	0	0	0	0	0	0	0	0	0	0	0	0	0	0	0	0	0	0	0	0	0	0	0	0	0	0	0	0	0	0	0	0	0	0	0	0	0	0	0
P17=map00010 Glycolysis / Gluconeogenesis	P1,P7,P30	E3.1.1.11; pectinesterase [EC:3.1.1.11]	K01051	0	0	0	0	0	1	0	0	2	0	0	0	1	0	4	0	0	0	3	0	3	3	3	0	0	3	0	5	0	1	0	1	1	2	7	1	1	2	0	4	5	1	0	2	4	0
P18=map00720 Carbon fixation pathways in prokaryotes	P1,P7,P24	ccoP; cytochrome c oxidase cbb3-type subunit III	K00406	0	0	0	0	0	0	0	0	0	0	0	0	0	0	0	0	0	0	0	0	0	0	0	0	0	0	0	0	0	0	0	0	0	0	0	0	0	0	0	0	0	0	0	0	0	0
P19=map00270 Cysteine and methionine metabolism	P1,P7,P24	ccoQ; cytochrome c oxidase cbb3-type subunit IV	K00407	0	0	0	0	0	0	0	0	0	0	0	0	0	0	0	0	0	0	0	0	0	0	0	0	0	0	0	0	0	0	0	0	0	0	0	0	0	0	0	0	0	0	0	0	0	0
P20=map00860 Porphyrin and chlorophyll metabolism	P1,P7,P24	UQCRFS1; ubiquinol-cytochrome c reductase iron-sulfur subunit [EC:7.1.1.8]	K00411	0	0	0	0	0	0	0	0	0	0	0	0	0	0	0	0	0	0	0	0	0	0	0	0	0	0	0	0	0	0	0	0	0	0	0	0	0	0	0	0	0	0	0	0	0	0
P21=map00650 Butanoate metabolism	P1,P7,P24	CYTB; ubiquinol-cytochrome c reductase cytochrome b subunit	K00412	0	0	0	0	0	0	0	0	0	0	0	0	0	0	0	0	0	0	0	0	0	0	0	0	0	0	0	0	0	0	0	0	0	0	0	0	0	0	0	0	0	0	0	0	0	0
P22=map00240 Pyrimidine metabolism	P1,P7,P24	CYC1; ubiquinol-cytochrome c reductase cytochrome c1 subunit	K00413	0	0	0	0	0	0	0	0	0	0	0	0	0	0	0	0	0	0	0	0	0	0	0	0	0	0	0	0	0	0	0	0	0	0	0	0	0	0	0	0	0	0	0	0	0	0
P23=map03070 Bacterial secretion system	P1,P7,P15,P16	E2.4.1.5; dextransucrase [EC:2.4.1.5]	K00689	0	0	0	0	0	0	0	0	0	0	0	0	0	0	0	0	0	0	0	0	0	0	0	0	0	0	0	0	0	0	0	0	0	0	0	0	0	0	0	0	0	0	0	0	0	0
P24=map00190 Oxidative phosphorylation	P1,P7,P15,P16	E3.2.1.4; endoglucanase [EC:3.2.1.4]	K01179	0	0	0	0	0	0	0	0	1	0	0	0	1	0	0	2	1	0	0	0	0	1	2	0	0	1	0	0	0	0	0	6	1	0	1	0	1	0	2	1	0	1	0	0	1	0
P25=map00630 Glyoxylate and dicarboxylate metabolism	P1,P7,P10,P58	arnB; UDP-4-amino-4-deoxy-L-arabinose-oxoglutarate aminotransferase [EC:2.6.1.87]	K07806	0	0	0	0	0	0	0	0	0	0	0	0	0	0	0	0	0	0	0	0	0	0	0	0	0	0	0	0	0	0	0	0	0	0	0	0	0	0	0	0	0	0	0	0	0	0
P26=map02060 Phosphotransferase system (PTS)	P1,P7,P10,P27,P31	wecB; UDP-N-acetylglucosamine 2-epimerase (non-hydrolysing) [EC:5.1.3.14]	K01791	0	0	0	1	0	0	0	0	0	1	2	0	0	1	0	0	0	0	0	0	0	0	1	0	0	0	0	1	0	0	0	0	0	0	0	0	1	0	0	1	0	0	0	0	0	0
P27=map00541 O-Antigen nucleotide sugar biosynthesis	P1,P7,P10,P27,P31	wecC; UDP-N-acetyl-D-mannosaminuronic acid dehydrogenase [EC:1.1.1.336]	K02472	0	0	0	1	0	0	0	0	0	0	0	0	0	0	0	0	0	0	1	0	0	0	0	0	0	0	0	1	0	0	0	1	0	0	0	0	0	0	0	1	0	0	0	0	0	0
P28=map00260 Glycine, serine and threonine metabolism	P1,P7,P10,P16	algD; GDP-mannose 6-dehydrogenase [EC:1.1.1.132]	K00066	0	0	0	0	0	0	0	0	0	0	0	0	0	0	0	0	0	0	0	0	0	0	0	0	0	0	0	0	0	0	0	0	0	0	0	0	0	0	0	0	0	0	0	0	0	0
P29=map00640 Propanoate metabolism	P1,P7	phoN; acid phosphatase (class A) [EC:3.1.3.2]	K09474	0	0	0	0	0	0	2	1	1	1	2	1	2	1	1	0	0	1	1	1	1	0	1	0	0	2	0	4	0	0	0	0	1	1	1	0	1	1	1	1	0	1	1	1	0	0
P30=map00040 Pentose and glucuronate interconversions	P1,P69	MCH; medium-chain acyl-[acyl-carrier-protein] hydrolase [EC:3.1.2.21]	K01071	0	0	0	0	0	0	0	0	0	0	0	0	0	0	0	0	0	0	0	0	0	0	0	0	0	0	0	0	0	0	0	0	0	0	0	0	0	0	0	0	0	0	0	0	0	0
P31=map05111 Biofilm formation - Vibrio cholerae	P1,P66	selD; selenide, water dikinase [EC:2.7.9.3]	K01008	1	1	1	0	1	0	0	0	0	0	0	0	0	0	0	0	0	0	0	0	0	0	0	0	0	0	0	0	0	0	0	0	0	0	0	0	0	0	0	0	0	0	0	0	0	0
P32=map02040 Flagellar assembly	P1,P66	sufS; cysteine desulfurase / selenocysteine lyase [EC:2.8.1.7 4.4.1.16]	K11717	0	1	1	0	1	1	1	1	0	1	1	1	2	1	1	1	2	0	1	1	1	1	1	1	1	2	0	3	1	0	1	2	1	1	1	1	1	0	1	2	5	1	0	1	1	1
P33=map00030 Pentose phosphate pathway	P1,P64	rsgA; ribosome biogenesis GTPase / thiamine phosphate phosphatase [EC:3.6.1.- 3.1.3.100]	K06949	1	1	0	1	1	1	1	0	1	1	1	1	1	1	1	1	1	1	0	1	1	1	1	1	2	1	0	1	1	1	1	1	1	1	1	1	1	1	1	1	1	1	1	0	1	1
P34=map00920 Sulfur metabolism	P1,P64	thiK; thiamine kinase [EC:2.7.1.89]	K07251	0	0	0	0	0	0	0	0	0	0	0	0	0	0	0	1	0	0	0	0	0	0	0	0	0	0	0	0	0	0	0	0	0	0	0	0	0	0	0	0	0	0	0	0	0	0
P35=map00550 Peptidoglycan biosynthesis	P1,P64	ylmB; formylaminopyrimidine deformylase [EC:3.5.1.-]	K20895	0	0	0	0	0	0	0	0	0	0	0	0	0	0	0	0	0	0	0	0	0	0	0	0	0	0	0	0	0	0	0	0	0	0	0	0	0	0	0	0	0	0	0	0	0	0
P36=map00540 Lipopolysaccharide biosynthesis	P1,P63	garD; galactarate dehydratase [EC:4.2.1.42]	K01708	0	0	0	0	0	0	0	0	0	0	0	0	0	0	0	0	0	0	0	0	0	0	0	0	0	0	0	0	0	0	0	0	0	0	0	0	0	0	0	0	0	0	0	0	0	0
P37=map00020 Citrate cycle (TCA cycle)	P1,P63	lgaA; L-galactose dehydrogenase [EC:1.1.1.-]	K23003	0	0	0	0	0	0	0	0	0	0	0	0	1	0	0	0	0	0	0	1	0	1	0	0	0	0	0	0	0	0	0	0	1	0	0	0	1	0	0	1	1	0	0	0	1	0
P38=map01210 2-Oxocarboxylic acid metabolism	P1,P63	lgaB; L-galactono-1,5-lactonase [EC:3.1.1.-]	K23004	0	0	0	0	0	0	0	0	0	0	0	0	0	0	0	0	0	0	1	0	0	0	0	0	0	0	0	0	0	0	0	0	0	0	0	0	0	0	0	0	1	0	0	0	0	0
P39=map00564 Glycerophospholipid metabolism	P1,P63	lgaC; L-galactonate 5-dehydrogenase [EC:1.1.1.414]	K23005	0	0	0	0	0	0	0	0	0	0	0	0	1	0	0	0	0	0	1	1	0	1	1	0	0	1	0	2	0	0	0	0	0	0	0	0	1	0	0	1	1	0	0	0	0	0
P40=map00330 Arginine and proline metabolism	P1,P62	ncd2; nitronate monooxygenase [EC:1.13.12.16]	K00459	0	0	1	0	1	0	1	0	0	0	0	0	0	0	1	0	0	0	1	0	0	0	0	0	0	0	0	0	1	0	0	2	0	0	0	0	0	0	1	0	0	0	1	1	0	0
P41=map00400 Phenylalanine, tyrosine and tryptophan biosynthesis	P1,P62	cynT; carbonic anhydrase [EC:4.2.1.1]	K01673	0	0	0	0	0	1	0	1	0	0	1	0	1	1	1	0	0	1	0	1	1	1	0	1	1	0	0	0	0	1	0	2	0	1	1	0	1	0	0	1	0	0	0	1	0	0
P42=map00250 Alanine, aspartate and glutamate metabolism	P1,P62	cynS; cyanate lyase [EC:4.2.1.104]	K01725	0	0	0	0	0	0	0	0	0	0	0	0	0	0	0	0	0	0	0	0	0	0	0	0	0	0	0	0	0	0	0	0	0	0	0	0	0	0	0	0	0	0	0	0	0	0
P43=map00052 Galactose metabolism	P1,P62	hcp; hydroxylamine reductase [EC:1.7.99.1]	K05601	1	1	1	0	0	0	0	0	0	0	1	0	0	0	0	1	0	0	0	0	0	0	0	0	0	0	0	0	0	0	0	0	0	0	0	0	0	0	0	0	0	0	0	0	0	0
P44=map00220 Arginine biosynthesis	P1,P61	SHPK; sedoheptulokinase [EC:2.7.1.14]	K11214	0	0	0	0	0	0	0	0	0	0	0	0	0	0	0	0	0	0	0	0	0	0	0	0	0	0	0	0	0	0	0	0	0	0	0	0	0	0	0	0	0	0	0	0	0	0
P45=map00790 Folate biosynthesis	P1,P6,P9,P18	fdhF; formate dehydrogenase (hydrogenase) [EC:1.17.98.4 1.17.98.-]	K22015	0	0	2	0	0	0	0	0	0	0	0	0	0	0	0	0	0	0	0	0	0	0	0	0	0	0	0	0	0	0	0	0	0	0	0	0	0	0	0	0	0	0	0	0	0	0
P46=map02025 Biofilm formation - Pseudomonas aeruginosa	P1,P6,P29,P55	mmsA; malonate-semialdehyde dehydrogenase (acetylating) / methylmalonate-semialdehyde dehydrogenase [EC:1.2.1.18 1.2.1.27]	K00140	0	0	0	0	0	0	0	0	0	0	0	0	0	0	0	0	0	0	0	0	0	0	0	0	0	0	0	0	0	0	0	0	0	0	0	0	0	0	0	0	0	0	0	0	0	0
P47=map00970 Aminoacyl-tRNA biosynthesis	P1,P6,P21	sucD; succinate-semialdehyde dehydrogenase [EC:1.2.1.76]	K18119	0	0	0	0	0	0	0	0	0	0	0	0	0	0	0	0	0	0	0	0	0	0	0	0	0	0	0	0	0	0	0	0	0	0	0	0	0	0	0	0	0	0	0	0	0	0
P48=map00300 Lysine biosynthesis	P1,P6,P21	4hbD; 4-hydroxybutyrate dehydrogenase [EC:1.1.1.61]	K18120	0	0	0	0	0	0	0	0	0	0	0	0	0	0	0	0	0	0	0	0	0	0	0	0	0	0	0	0	0	0	0	0	0	0	0	0	0	0	0	0	0	0	0	0	0	0
P49=map00760 Nicotinate and nicotinamide metabolism	P1,P6,P21	cat2; 4-hydroxybutyrate CoA-transferase [EC:2.8.3.-]	K18122	0	0	0	0	0	0	1	1	0	1	1	0	0	0	0	0	0	1	0	0	0	0	0	0	1	0	0	0	0	0	0	0	0	1	0	0	0	0	0	0	0	1	0	2	0	0
P50=map03030 DNA replication	P1,P59,P69	fabH; 3-oxoacyl-[acyl-carrier-protein] synthase III [EC:2.3.1.180]	K00648	0	0	1	0	0	1	1	1	0	1	1	0	1	1	1	1	0	0	0	0	1	1	1	1	0	1	1	1	1	0	1	1	1	1	0	1	0	0	1	1	1	1	2	0	0	1
P51=map00770 Pantothenate and CoA biosynthesis	P1,P59,P69	fabA; 3-hydroxyacyl-[acyl-carrier protein] dehydratase / trans-2-decenoyl-[acyl-carrier protein] isomerase [EC:4.2.1.59 5.3.3.14]	K01716	0	0	0	0	0	0	0	0	0	0	0	0	0	0	0	0	0	0	0	0	0	0	0	0	0	0	0	0	0	0	0	0	0	0	0	0	0	0	0	0	0	0	0	0	0	0
P52=map00561 Glycerolipid metabolism	P1,P59,P69	fabK; enoyl-[acyl-carrier protein] reductase II [EC:1.3.1.9]	K02371	0	0	1	0	0	0	1	0	0	0	0	0	0	0	1	0	0	0	1	0	0	0	0	0	0	0	0	0	1	0	0	1	0	0	0	0	0	0	1	0	0	0	1	1	0	0
P53=map00900 Terpenoid backbone biosynthesis	P1,P55	HIBADH; 3-hydroxyisobutyrate dehydrogenase [EC:1.1.1.31]	K00020	1	1	0	0	1	0	0	0	0	0	0	0	0	0	0	0	0	0	0	0	0	0	0	0	0	0	0	0	0	0	0	0	0	0	0	0	0	0	0	0	0	0	0	0	0	0
P54=map00340 Histidine metabolism	P1,P55	vorA; 2-oxoisovalerate ferredoxin oxidoreductase alpha subunit [EC:1.2.7.7]	K00186	0	0	0	0	0	0	0	0	0	0	0	0	0	0	0	0	0	0	0	0	0	0	0	0	0	0	0	0	0	0	0	0	0	0	0	0	0	0	0	0	0	0	0	0	0	0
P55=map00280 Valine, leucine and isoleucine degradation	P1,P55	vorB; 2-oxoisovalerate ferredoxin oxidoreductase beta subunit [EC:1.2.7.7]	K00187	0	0	0	0	0	0	0	0	0	0	0	0	0	0	0	0	0	0	0	0	0	0	0	0	0	0	0	0	0	0	0	0	0	0	0	0	0	0	0	0	0	0	0	0	0	0
P56=map00130 Ubiquinone and other terpenoid-quinone biosynthesis	P1,P55	vorD; 2-oxoisovalerate ferredoxin oxidoreductase delta subunit [EC:1.2.7.7]	K00188	0	0	0	0	0	0	0	0	0	0	0	0	0	0	0	0	0	0	0	0	0	0	0	0	0	0	0	0	0	0	0	0	0	0	0	0	0	0	0	0	0	0	0	0	0	0
P57=map02026 Biofilm formation - Escherichia coli	P1,P55	E6.4.1.4B; 3-methylcrotonyl-CoA carboxylase beta subunit [EC:6.4.1.4]	K01969	0	0	0	0	0	0	0	1	0	1	1	0	0	0	0	0	0	0	0	0	0	0	0	0	0	0	0	0	0	0	0	0	0	0	0	0	0	0	0	0	0	0	0	0	0	0
P58=map01503 Cationic antimicrobial peptide (CAMP) resistance	P1,P55	liuC; methylglutaconyl-CoA hydratase [EC:4.2.1.18]	K13766	0	0	0	0	0	0	0	1	0	1	1	0	0	0	0	0	0	0	0	0	0	0	0	0	0	0	0	0	0	0	0	0	0	0	0	0	0	0	0	0	0	0	0	0	0	0
P59=map01212 Fatty acid metabolism	P1,P54	fctD; glutamate formiminotransferase / 5-formyltetrahydrofolate cyclo-ligase [EC:2.1.2.5 6.3.3.2]	K00603	0	0	0	0	0	0	0	0	0	0	0	0	0	0	0	0	0	0	0	0	0	0	0	0	0	0	0	0	0	0	0	0	0	0	0	0	0	0	0	0	0	0	0	0	0	0
P60=map01501 beta-Lactam resistance	P1,P54	hutI; imidazolonepropionase [EC:3.5.2.7]	K01468	0	0	0	0	0	0	0	1	2	1	1	0	0	1	0	0	0	2	1	0	1	1	0	0	1	0	0	0	0	1	0	0	1	0	0	0	0	0	0	0	0	1	0	1	0	1
P61=map00710 Carbon fixation in photosynthetic organisms	P1,P54	hutG; formiminoglutamase [EC:3.5.3.8]	K01479	0	0	0	0	0	0	0	1	0	1	1	0	0	1	0	0	0	1	0	0	0	0	0	0	1	0	1	0	0	0	0	0	0	0	0	0	0	0	0	0	0	0	0	0	0	1
P62=map00910 Nitrogen metabolism	P1,P54	hutU; urocanate hydratase [EC:4.2.1.49]	K01712	0	0	0	0	0	0	0	1	1	1	0	0	0	1	0	0	0	2	1	0	1	1	0	0	1	0	2	0	0	1	0	0	1	0	0	0	0	0	0	0	0	1	0	1	0	1
P63=map00053 Ascorbate and aldarate metabolism	P1,P54	hutH; histidine ammonia-lyase [EC:4.3.1.3]	K01745	0	0	0	0	0	1	0	1	2	2	2	1	0	2	0	0	0	2	1	0	2	1	0	0	1	0	0	0	0	1	0	1	1	0	0	0	0	0	0	0	0	1	0	1	0	2
P64=map00730 Thiamine metabolism	P1,P54	FTCD; glutamate formiminotransferase / formiminotetrahydrofolate cyclodeaminase [EC:2.1.2.5 4.3.1.4]	K13990	0	0	0	0	0	0	0	0	1	1	0	0	0	0	0	0	0	1	1	0	1	1	1	0	0	0	1	0	0	1	0	0	1	0	0	0	0	0	0	0	0	1	0	0	0	1
P65=map02030 Bacterial chemotaxis	P1,P54	egtB; gamma-glutamyl hercynylcysteine S-oxide synthase [EC:1.14.99.50]	K18912	0	0	0	0	0	0	0	0	0	0	0	0	0	0	0	0	0	0	0	0	0	0	0	0	0	0	0	0	0	0	0	0	0	0	0	0	0	0	0	0	0	0	0	0	0	0
P66=map00450 Selenocompound metabolism	P1,P52	tgs; diacylglycerol O-acyltransferase / wax synthase [EC:2.3.1.20 2.3.1.75]	K00635	0	0	0	0	0	0	0	0	0	0	0	0	0	0	0	0	0	0	0	0	0	0	0	0	0	0	0	0	0	0	0	0	0	0	0	0	0	0	0	0	0	0	0	0	0	0
P67=map04122 Sulfur relay system	P1,P52	glpK; glycerol kinase [EC:2.7.1.30]	K00864	1	1	1	0	3	0	1	0	1	0	0	0	0	0	0	1	1	0	1	0	1	0	0	0	0	0	0	0	0	1	0	0	0	0	2	0	0	1	1	1	1	0	0	1	1	0
P68=map03060 Protein export	P1,P52	lip; triacylglycerol lipase [EC:3.1.1.3]	K01046	0	0	0	0	0	0	0	0	0	0	0	0	0	0	0	0	0	0	0	0	0	0	0	0	0	0	0	0	0	0	0	0	0	0	0	0	0	0	0	0	0	0	0	0	0	0
P69=map00061 Fatty acid biosynthesis	P1,P52	MGLL; acylglycerol lipase [EC:3.1.1.23]	K01054	0	0	0	0	0	0	0	0	0	0	0	0	0	0	0	0	0	0	0	0	0	0	0	0	0	0	0	0	0	0	0	0	0	0	0	0	0	0	0	0	0	0	0	0	0	0
P70=map00362 Benzoate degradation	P1,P52	ugtP; processive 1,2-diacylglycerol beta-glucosyltransferase [EC:2.4.1.315]	K03429	0	0	0	0	0	0	0	0	0	0	0	0	0	0	0	0	0	0	0	0	0	0	0	0	0	0	0	0	0	0	0	0	0	0	0	0	0	0	0	0	0	0	0	0	0	0
P71=map01220 Degradation of aromatic compounds	P1,P52	dhaK; phosphoenolpyruvate---glycerone phosphotransferase subunit DhaK [EC:2.7.1.121]	K05878	0	0	0	0	1	0	0	0	0	0	0	0	0	0	0	0	0	0	0	0	0	0	0	0	0	0	0	0	0	0	0	0	0	0	0	0	0	0	0	0	0	0	0	0	0	0
P72=map01502 Vancomycin resistance	P1,P52	dhaL; phosphoenolpyruvate---glycerone phosphotransferase subunit DhaL [EC:2.7.1.121]	K05879	0	0	0	0	0	0	0	0	0	0	0	0	0	0	0	0	0	0	0	0	0	0	0	0	0	0	0	0	0	0	0	0	0	0	0	0	0	0	0	0	0	0	0	0	0	0
P73=map00360 Phenylalanine metabolism	P1,P52	dhaM; phosphoenolpyruvate---glycerone phosphotransferase subunit DhaM [EC:2.7.1.121]	K05881	0	0	0	0	0	0	0	0	0	0	0	0	0	0	0	0	0	0	0	0	0	0	0	0	0	0	0	0	0	0	0	0	0	0	0	0	0	0	0	0	0	0	0	0	0	0
P74=map00290 Valine, leucine and isoleucine biosynthesis	P1,P52	dgs; 1,2-diacylglycerol-3-alpha-glucose alpha-1,2-glucosyltransferase [EC:2.4.1.208]	K13677	0	0	0	0	0	0	0	0	0	0	0	0	0	0	0	0	0	0	0	0	0	0	0	0	0	0	0	0	0	0	0	0	0	0	0	0	0	0	0	0	0	0	0	0	0	0
P75=map00071 Fatty acid degradation	P1,P52	mgs; 1,2-diacylglycerol 3-alpha-glucosyltransferase [EC:2.4.1.337]	K19002	0	0	0	0	0	0	0	0	0	0	0	0	0	0	0	0	1	0	0	0	0	0	0	0	0	0	0	0	0	0	0	0	0	0	1	0	0	0	0	0	0	0	0	0	0	0
P76=map00627 Aminobenzoate degradation	P1,P52	mgdA; 1,2-diacylglycerol 3-beta-glucosyltransferase [EC:2.4.1.336]	K19003	0	0	1	0	0	0	0	0	0	0	0	0	0	0	0	0	0	0	0	0	0	0	0	0	0	0	0	0	0	0	0	0	0	0	0	0	0	0	0	0	0	0	0	0	0	0
	P1,P52	ltaS; lipoteichoic acid synthase [EC:2.7.8.20]	K19005	0	0	0	0	1	2	1	3	0	4	0	2	1	1	2	1	0	2	0	0	0	2	0	2	1	0	3	1	0	1	1	3	1	2	0	3	0	0	0	3	3	1	0	0	1	2
	P1,P51	dpck; GTP-dependent dephospho-CoA kinase [EC:2.7.1.-]	K09735	0	0	0	0	0	0	0	0	0	0	0	0	0	0	0	0	0	0	0	0	0	0	0	0	0	0	0	0	0	0	0	0	0	0	0	0	0	0	0	0	0	0	0	0	0	0
	P1,P5,P9	comC; L-2-hydroxycarboxylate dehydrogenase (NAD+) [EC:1.1.1.337]	K05884	0	0	0	0	0	0	0	0	0	0	0	0	0	0	0	0	0	0	0	0	0	0	0	0	0	0	0	0	0	0	0	0	0	0	0	0	0	0	0	0	0	0	0	0	0	0
	P1,P5,P9	mfnD; tyramine---L-glutamate ligase [EC:6.3.4.24]	K06914	0	0	0	0	0	0	0	0	0	0	0	0	0	0	0	0	0	0	0	0	0	0	0	0	0	0	0	0	0	0	0	0	0	0	0	0	0	0	0	0	0	0	0	0	0	0
	P1,P5,P9	mfnF; (4-(4-[2-(gamma-L-glutamylamino)ethyl]phenoxymethyl)furan-2-yl)methanamine synthase [EC:2.5.1.131]	K07072	0	0	0	0	0	0	0	0	0	0	0	0	0	0	0	0	0	0	0	0	0	0	0	0	0	0	0	0	0	0	0	0	0	0	0	0	0	0	0	0	0	0	0	0	0	0
	P1,P5,P9	mfnE; 5-(aminomethyl)-3-furanmethanol phosphate kinase [EC:2.7.4.31]	K07144	0	0	0	0	0	0	0	0	0	0	0	0	0	0	0	0	0	0	0	0	0	0	0	0	0	0	0	0	0	0	0	0	0	0	0	0	0	0	0	0	0	0	0	0	0	0
	P1,P5,P9	mfnB; (5-formylfuran-3-yl)methyl phosphate synthase [EC:4.2.3.153]	K09733	0	0	0	0	0	0	0	0	0	0	0	0	0	0	0	0	0	0	0	0	0	0	0	0	0	0	0	0	0	0	0	0	0	0	0	0	0	0	0	0	0	0	0	0	0	0
	P1,P5,P9	mfnC; (5-formylfuran-3-yl)methyl phosphate transaminase [EC:2.6.1.108]	K19793	0	0	0	0	0	0	0	0	0	0	0	0	0	0	0	0	0	0	0	0	0	0	0	0	0	0	0	0	0	0	0	1	0	1	0	1	0	0	0	0	0	0	0	0	0	0
	P1,P5,P7,P45,P64	E3.1.3.1; alkaline phosphatase [EC:3.1.3.1]	K01077	0	0	0	0	0	0	0	1	1	1	2	1	0	1	0	0	3	0	0	1	0	0	0	0	1	0	0	0	2	2	0	0	0	0	1	0	1	0	2	1	0	2	1	2	0	1
	P1,P5,P64,P67	thiI; tRNA uracil 4-sulfurtransferase [EC:2.8.1.4]	K03151	1	1	1	1	1	0	0	0	0	0	0	0	0	0	0	0	0	0	0	0	0	0	0	0	0	0	0	0	0	0	0	0	0	0	0	0	0	0	0	0	0	0	0	0	0	0
	P1,P5,P64,P67	iscS; cysteine desulfurase [EC:2.8.1.7]	K04487	2	2	1	2	2	0	0	0	0	0	0	0	0	0	0	0	0	0	0	0	0	0	0	0	0	0	0	0	0	0	0	0	0	0	0	0	0	0	0	0	0	0	0	0	0	0
	P1,P5,P64	thiE; thiamine-phosphate pyrophosphorylase [EC:2.5.1.3]	K00788	0	0	0	0	0	0	0	0	0	0	0	0	1	0	1	0	0	1	0	0	0	0	0	0	0	0	1	0	0	0	1	1	0	1	0	1	0	1	0	1	0	0	0	0	1	0
	P1,P5,P64	thiM; hydroxyethylthiazole kinase [EC:2.7.1.50]	K00878	0	0	0	0	0	0	0	0	0	0	0	0	0	0	0	0	0	0	0	0	0	0	0	0	0	0	0	0	0	0	0	0	0	0	0	0	0	1	0	0	0	0	0	0	0	0
	P1,P5,P64	thiD; hydroxymethylpyrimidine/phosphomethylpyrimidine kinase [EC:2.7.1.49 2.7.4.7]	K00941	0	0	0	0	0	0	0	0	0	0	0	0	1	0	1	0	0	1	0	0	0	0	0	0	0	0	1	0	0	0	1	0	0	1	0	1	0	1	0	1	0	0	0	0	1	0
	P1,P5,P64	thiL; thiamine-monophosphate kinase [EC:2.7.4.16]	K00946	0	0	0	0	0	1	1	1	0	1	1	1	1	1	1	1	2	1	1	1	0	1	1	1	1	1	2	1	0	0	1	1	0	1	0	1	1	1	1	1	1	0	1	0	1	1
	P1,P5,P64	thiN; thiamine pyrophosphokinase [EC:2.7.6.2]	K00949	1	1	1	0	1	0	0	0	2	0	0	0	0	1	1	1	0	2	0	0	0	0	0	0	1	0	0	0	1	1	0	0	0	0	1	1	0	0	0	1	0	1	0	1	0	1
	P1,P5,P64	thiC; phosphomethylpyrimidine synthase [EC:4.1.99.17]	K03147	0	0	0	0	0	0	0	0	0	0	0	0	1	0	1	0	0	1	0	0	0	0	0	0	0	0	0	0	0	0	1	1	0	1	0	1	0	0	0	0	0	0	0	0	1	0
	P1,P5,P64	thiG; thiazole synthase [EC:2.8.1.10]	K03149	0	0	0	0	0	0	0	0	0	0	0	0	1	0	1	0	0	1	0	0	0	0	0	0	0	0	1	0	0	0	1	1	0	1	0	1	0	0	0	1	0	0	0	0	1	0
	P1,P5,P64	thiH; 2-iminoacetate synthase [EC:4.1.99.19]	K03150	0	0	0	1	1	0	0	1	1	1	1	0	1	1	1	0	0	2	0	0	1	0	0	0	1	0	1	0	0	0	1	1	0	1	1	0	0	0	0	1	0	0	0	1	1	1
	P1,P5,P64	tenA; thiaminase (transcriptional activator TenA) [EC:3.5.99.2]	K03707	0	0	0	0	0	0	0	0	0	0	0	0	0	0	0	0	0	0	0	0	0	0	0	0	0	0	0	0	0	0	0	0	0	0	0	0	0	1	0	0	0	0	0	0	0	0
	P1,P5,P64	tenI; thiazole tautomerase (transcriptional regulator TenI) [EC:5.3.99.10]	K10810	0	0	0	0	0	0	0	0	0	0	0	0	0	0	0	0	0	0	0	0	0	0	0	0	0	0	0	0	0	0	0	0	0	0	0	0	0	0	0	0	0	0	0	0	0	0
	P1,P5,P64	thiDE; hydroxymethylpyrimidine kinase / phosphomethylpyrimidine kinase / thiamine-phosphate diphosphorylase [EC:2.7.1.49 2.7.4.7 2.5.1.3]	K14153	0	0	0	0	0	0	0	0	0	0	0	0	0	0	0	0	0	0	0	0	0	0	0	0	0	0	0	0	0	0	0	0	0	0	0	0	0	0	0	0	0	0	0	0	0	0
	P1,P5,P64	thi4; sulfide-dependent adenosine diphosphate thiazole synthase [EC:2.4.2.59]	K22699	0	0	0	0	0	0	0	0	0	0	0	0	0	0	0	0	0	0	0	0	0	0	0	0	0	0	0	0	0	0	0	0	0	0	0	0	0	0	0	0	0	0	0	0	0	0
	P1,P5,P6,P18	fchA; methenyltetrahydrofolate cyclohydrolase [EC:3.5.4.9]	K01500	1	0	1	1	1	0	0	0	1	1	0	0	0	0	0	0	0	1	0	0	1	1	0	0	0	0	1	0	0	1	0	0	1	0	0	0	0	0	0	0	0	0	0	0	0	1
	P1,P5,P59,P69	fabB; 3-oxoacyl-[acyl-carrier-protein] synthase I [EC:2.3.1.41]	K00647	0	0	0	0	0	1	0	0	0	1	1	1	0	0	0	0	0	0	0	0	0	0	0	0	0	0	0	0	0	0	0	0	0	0	0	0	0	0	0	0	0	0	0	0	0	1
	P1,P5,P59,P69	fabZ; 3-hydroxyacyl-[acyl-carrier-protein] dehydratase [EC:4.2.1.59]	K02372	0	0	1	0	0	1	1	1	0	1	1	0	1	1	1	1	1	0	1	1	1	1	1	1	1	1	1	1	3	0	1	1	1	1	0	0	0	0	1	1	1	1	0	1	1	1
	P1,P5,P59,P69	fabF; 3-oxoacyl-[acyl-carrier-protein] synthase II [EC:2.3.1.179]	K09458	0	0	1	0	0	1	1	2	1	2	2	1	1	2	1	1	2	1	1	2	1	1	1	1	2	1	2	1	1	1	1	2	1	1	2	1	1	1	2	1	0	1	1	1	1	2
	P1,P5,P51	coaE; dephospho-CoA kinase [EC:2.7.1.24]	K00859	1	1	1	1	1	1	0	0	1	1	1	1	1	1	1	1	1	1	0	1	1	1	0	0	1	1	1	1	1	1	1	1	1	1	1	1	1	1	1	1	1	1	1	1	1	1
	P1,P5,P51	coaA; type I pantothenate kinase [EC:2.7.1.33]	K00867	0	0	0	0	0	0	0	0	0	0	0	0	0	0	0	0	0	0	0	0	0	0	0	0	0	0	0	0	0	0	0	0	0	0	0	0	0	0	0	0	0	0	0	0	0	0
	P1,P5,P51	E2.7.7.3A; pantetheine-phosphate adenylyltransferase [EC:2.7.7.3]	K00954	1	1	1	1	1	1	1	1	1	1	1	1	1	1	1	1	1	1	1	1	1	1	1	1	1	1	1	1	1	1	1	1	1	1	1	1	1	1	1	1	1	1	1	1	0	1
	P1,P5,P51	PPCDC; phosphopantothenoylcysteine decarboxylase [EC:4.1.1.36]	K01598	0	0	0	0	0	0	0	0	0	0	0	0	0	0	0	0	0	0	0	0	0	0	0	0	0	0	0	0	0	0	0	0	0	0	0	0	0	0	0	0	0	0	0	0	0	0
	P1,P5,P51	E2.7.7.3B; pantetheine-phosphate adenylyltransferase [EC:2.7.7.3]	K02201	0	0	0	0	0	0	0	0	0	0	0	0	0	0	0	0	0	0	0	0	0	0	0	0	0	0	0	0	0	0	0	0	0	0	0	0	0	0	0	0	0	0	0	0	0	0
	P1,P5,P51	coaX; type III pantothenate kinase [EC:2.7.1.33]	K03525	2	1	1	1	1	1	1	0	1	1	0	1	1	1	2	0	1	1	0	0	1	0	0	1	1	0	1	0	1	0	0	1	0	1	1	1	1	1	1	1	0	1	1	0	1	1
	P1,P5,P51	pok; pantoate kinase [EC:2.7.1.169]	K06982	0	0	0	0	0	0	0	0	0	0	0	0	0	0	0	0	0	0	0	0	0	0	0	0	0	0	0	0	0	0	0	0	0	0	0	0	0	0	0	0	0	0	0	0	0	0
	P1,P5,P51	PANK1_2_3; type II pantothenate kinase [EC:2.7.1.33]	K09680	0	0	0	0	0	0	0	0	0	0	0	0	0	0	0	1	0	0	1	0	0	1	1	0	0	1	0	2	0	0	1	0	0	0	0	0	0	0	0	0	1	0	0	0	1	0
	P1,P5,P51	pps; 4-phosphopantoate---beta-alanine ligase [EC:6.3.2.36]	K09722	0	0	0	0	0	0	0	0	0	0	0	0	0	0	0	0	0	0	0	0	0	0	0	0	0	0	0	0	0	0	0	0	0	0	0	0	0	0	0	0	0	0	0	0	0	0
	P1,P5,P51	coaBC; phosphopantothenoylcysteine decarboxylase / phosphopantothenate---cysteine ligase [EC:4.1.1.36 6.3.2.5]	K13038	1	1	1	1	1	1	0	1	0	1	0	1	1	1	1	0	0	1	0	0	0	0	1	1	1	1	0	0	0	0	1	1	1	1	0	1	0	0	0	1	1	0	1	0	1	1
	P1,P5,P49	pncB; nicotinate phosphoribosyltransferase [EC:6.3.4.21]	K00763	1	1	1	1	1	0	1	0	1	1	1	0	0	0	0	1	1	0	0	1	1	1	0	0	0	0	0	0	1	0	0	1	0	0	1	0	0	1	0	0	0	1	0	2	0	0
	P1,P5,P49	nadC; nicotinate-nucleotide pyrophosphorylase (carboxylating) [EC:2.4.2.19]	K00767	1	0	0	0	0	1	0	0	0	0	0	1	1	1	1	0	0	1	1	0	0	0	1	1	1	1	1	1	0	0	1	1	1	1	0	1	1	0	0	1	1	0	1	0	0	1
	P1,P5,P49	ppnK; NAD+ kinase [EC:2.7.1.23]	K00858	1	1	1	1	1	1	1	1	1	1	1	1	1	3	1	1	1	1	1	1	1	1	0	1	1	1	1	1	1	1	2	1	1	1	1	1	1	0	1	1	1	1	1	1	1	1
	P1,P5,P49	nadD; nicotinate-nucleotide adenylyltransferase [EC:2.7.7.18]	K00969	1	1	1	1	1	1	1	2	1	1	0	1	1	1	1	1	1	1	1	1	1	1	1	1	1	1	1	1	1	1	1	1	1	1	1	0	1	1	1	1	1	1	1	1	1	1
	P1,P5,P49	nadE; NAD+ synthase [EC:6.3.1.5]	K01916	0	0	0	0	0	0	0	0	0	0	0	0	0	0	0	0	0	0	0	0	0	0	0	0	0	0	0	0	0	0	0	0	0	0	0	0	0	0	0	0	0	0	0	0	0	0
	P1,P5,P49	E6.3.5.1; NAD+ synthase (glutamine-hydrolysing) [EC:6.3.5.1]	K01950	1	1	0	0	1	1	1	0	0	0	0	1	1	0	1	0	1	0	1	0	0	1	1	1	0	1	0	0	0	1	0	0	1	1	0	1	1	0	1	1	1	1	1	0	1	0
	P1,P5,P49	nadA; quinolinate synthase [EC:2.5.1.72]	K03517	1	0	0	0	0	1	0	0	0	0	0	1	1	1	1	1	0	1	0	0	0	0	1	0	0	1	1	1	0	0	1	1	0	1	0	0	1	0	0	1	0	0	0	0	1	0
	P1,P5,P49	NMNAT; nicotinamide mononucleotide adenylyltransferase [EC:2.7.7.1 2.7.7.18]	K06210	0	0	0	0	0	0	0	0	0	0	0	0	0	0	0	0	0	0	0	0	0	0	0	0	0	0	0	0	0	0	0	0	0	0	0	0	0	0	0	0	0	0	0	0	0	0
	P1,P5,P49	nadX; aspartate dehydrogenase [EC:1.4.1.21]	K06989	0	0	0	0	1	0	0	0	0	0	0	0	0	0	0	0	0	0	0	0	0	0	0	0	0	0	0	0	0	0	0	0	0	0	0	0	0	0	0	0	0	0	0	0	0	0
	P1,P5,P49	pncA; nicotinamidase/pyrazinamidase [EC:3.5.1.19 3.5.1.-]	K08281	0	1	0	0	0	0	1	1	1	1	1	0	0	0	0	0	0	0	0	0	0	1	0	0	0	0	0	0	1	0	0	0	0	0	0	0	0	1	1	0	0	1	0	2	0	0
	P1,P5,P47	gltX; nondiscriminating glutamyl-tRNA synthetase [EC:6.1.1.24]	K09698	0	0	0	0	0	0	0	0	0	0	0	0	0	0	0	0	0	0	0	0	0	0	0	0	0	0	0	0	0	0	0	0	0	0	0	0	0	0	0	0	0	0	0	0	0	0
	P1,P5,P45,P67	MOCS2B; molybdopterin synthase catalytic subunit [EC:2.8.1.12]	K03635	0	0	0	0	0	0	0	0	0	0	0	0	0	0	0	0	0	0	0	0	0	0	0	0	0	0	0	0	0	0	0	0	0	0	0	0	0	0	0	0	0	0	0	0	0	0
	P1,P5,P45,P67	moaC; cyclic pyranopterin monophosphate synthase [EC:4.6.1.17]	K03637	1	1	1	1	1	0	0	0	0	0	0	0	0	0	0	0	0	0	0	0	0	0	0	0	0	0	0	0	0	0	0	0	0	0	0	0	0	0	0	0	0	0	0	0	0	0
	P1,P5,P45,P67	moaB; molybdopterin adenylyltransferase [EC:2.7.7.75]	K03638	0	0	0	0	0	0	0	0	0	0	0	0	0	0	0	0	0	0	0	0	0	0	0	0	0	0	0	0	0	0	0	0	0	0	0	0	0	0	0	0	0	0	0	0	0	0
	P1,P5,P45,P67	moaA; GTP 3',8-cyclase [EC:4.1.99.22]	K03639	1	1	1	1	1	0	0	0	0	0	0	0	0	0	0	0	0	0	0	0	0	0	0	0	0	0	0	0	0	0	0	0	0	0	0	0	0	0	0	0	0	0	0	0	0	0
	P1,P5,P45,P67	mogA; molybdopterin adenylyltransferase [EC:2.7.7.75]	K03831	1	0	0	0	1	0	0	0	0	0	0	0	0	0	0	0	0	0	0	0	0	0	0	0	0	0	0	0	0	0	0	0	0	0	0	0	0	0	0	0	0	0	0	0	0	0
	P1,P5,P45	DHFR; dihydrofolate reductase [EC:1.5.1.3]	K00287	1	1	0	0	1	1	1	2	0	1	1	1	1	1	1	1	1	1	0	2	1	1	1	0	1	1	1	1	0	1	1	1	1	1	1	1	1	1	1	1	1	1	1	1	1	1
	P1,P5,P45	folP; dihydropteroate synthase [EC:2.5.1.15]	K00796	2	1	1	1	1	0	1	0	1	1	1	0	1	0	1	1	1	1	1	1	1	1	1	0	1	1	1	1	1	1	1	1	1	1	1	1	1	0	1	1	1	1	1	1	1	1
	P1,P5,P45	folK; 2-amino-4-hydroxy-6-hydroxymethyldihydropteridine diphosphokinase [EC:2.7.6.3]	K00950	1	1	1	1	1	2	1	1	0	1	2	1	1	1	1	1	2	1	0	1	0	2	2	2	1	2	0	2	0	1	1	1	1	2	1	1	1	1	1	1	3	1	1	1	1	2
	P1,P5,P45	GCH1; GTP cyclohydrolase IA [EC:3.5.4.16]	K01495	1	1	1	1	1	1	1	1	1	1	1	1	1	1	1	1	1	0	1	1	0	1	1	1	1	1	1	1	1	0	1	1	1	1	1	1	1	1	1	1	1	0	1	1	1	1
	P1,P5,P45	folB; 7,8-dihydroneopterin aldolase/epimerase/oxygenase [EC:4.1.2.25 5.1.99.8 1.13.11.81]	K01633	0	0	0	0	0	0	0	0	1	1	0	0	1	1	1	1	0	0	0	1	0	1	1	1	1	1	1	0	0	1	0	1	1	0	0	1	1	0	0	1	1	0	1	0	1	1
	P1,P5,P45	queD; 6-pyruvoyltetrahydropterin/6-carboxytetrahydropterin synthase [EC:4.2.3.12 4.1.2.50]	K01737	1	1	2	1	1	0	0	1	1	1	1	1	0	0	1	1	2	1	0	0	0	0	1	0	0	1	0	0	1	0	1	1	1	1	0	1	0	0	2	1	0	1	1	1	0	2
	P1,P5,P45	FPGS; folylpolyglutamate synthase [EC:6.3.2.17]	K01930	0	0	0	0	0	0	0	0	0	0	0	0	0	0	0	0	0	0	0	0	0	0	0	0	0	0	0	0	0	0	0	0	0	0	0	0	0	0	0	0	0	0	0	0	0	0
	P1,P5,P45	moeA; molybdopterin molybdotransferase [EC:2.10.1.1]	K03750	0	0	1	1	0	0	0	0	0	0	0	0	0	0	0	0	0	0	0	0	0	0	0	0	0	0	0	0	0	0	0	0	0	0	0	0	0	0	0	0	0	0	0	0	0	0
	P1,P5,P45	folE2; GTP cyclohydrolase IB [EC:3.5.4.16]	K09007	0	0	0	0	0	0	0	0	0	0	0	0	0	0	0	0	0	0	0	0	0	0	0	0	0	0	0	0	0	0	0	0	0	0	0	0	0	0	0	0	0	0	0	0	0	0
	P1,P5,P45	folC; dihydrofolate synthase / folylpolyglutamate synthase [EC:6.3.2.12 6.3.2.17]	K11754	1	0	1	1	1	1	1	2	0	1	2	1	1	0	1	0	1	1	1	1	1	1	1	1	1	1	1	1	1	1	1	1	1	1	1	1	1	1	1	1	1	1	1	1	1	1
	P1,P5,P45	sulD; dihydroneopterin aldolase / 2-amino-4-hydroxy-6-hydroxymethyldihydropteridine diphosphokinase [EC:4.1.2.25 2.7.6.3]	K13940	0	0	0	0	0	0	0	0	0	0	0	0	0	0	0	0	0	0	0	0	0	0	0	0	0	0	0	0	0	0	0	0	0	0	0	0	0	0	0	0	0	0	0	0	0	0
	P1,P5,P45	DHFS; dihydrofolate synthase [EC:6.3.2.12]	K20457	0	0	0	0	0	0	0	0	0	0	0	0	0	0	0	0	0	0	0	0	0	0	0	0	0	0	0	0	0	0	0	0	0	0	0	0	0	0	0	0	0	0	0	0	0	0
	P1,P5,P45	E3.5.4.16; GTP cyclohydrolase I [EC:3.5.4.16]	K22391	0	0	0	0	0	0	0	1	1	1	1	1	1	1	1	1	1	2	0	1	1	1	1	2	1	1	1	1	0	0	1	0	1	1	0	1	1	0	1	1	0	0	0	1	0	1
	P1,P5,P42,P49	nadB; L-aspartate oxidase [EC:1.4.3.16]	K00278	1	0	0	0	0	1	0	0	0	0	0	1	1	1	1	1	0	1	1	0	0	0	1	0	1	0	2	1	0	0	1	1	0	1	0	1	1	0	0	1	0	0	0	0	1	1
	P1,P5,P25	AFMID; arylformamidase [EC:3.5.1.9]	K01432	0	0	0	0	0	0	0	0	0	0	0	0	0	0	0	0	0	0	0	0	0	0	0	0	0	0	0	0	0	0	0	0	0	0	0	0	0	0	0	0	0	0	0	0	0	0
	P1,P5,P25	kynB; arylformamidase [EC:3.5.1.9]	K07130	0	0	0	0	2	0	0	0	0	0	0	0	0	0	0	0	0	0	0	0	0	0	0	0	0	0	0	0	0	0	0	0	0	0	0	0	0	0	0	0	0	0	0	0	0	0
	P1,P5,P22,P42	pyrBI; aspartate carbamoyltransferase [EC:2.1.3.2]	K00608	0	0	0	0	0	0	0	0	0	0	0	0	0	0	0	0	0	0	0	0	0	0	0	0	0	0	0	0	0	0	0	0	0	0	0	0	0	0	0	0	0	0	0	0	0	0
	P1,P5,P22,P42	pyrB; aspartate carbamoyltransferase catalytic subunit [EC:2.1.3.2]	K00609	1	1	2	1	1	1	1	2	0	1	1	0	1	2	1	1	1	1	0	1	1	1	1	1	1	1	1	1	1	0	0	1	1	1	1	0	1	1	1	1	1	1	1	0	1	1
	P1,P5,P22,P42	pyrI; aspartate carbamoyltransferase regulatory subunit	K00610	0	0	0	0	0	1	0	2	0	1	1	0	1	1	1	1	0	0	0	1	0	1	1	1	1	1	0	1	0	0	0	1	1	1	0	0	1	0	0	1	1	0	1	0	1	1
	P1,P5,P22,P42	carB; carbamoyl-phosphate synthase large subunit [EC:6.3.5.5]	K01955	1	0	1	2	1	0	1	0	0	0	0	1	1	0	1	1	1	0	0	0	0	1	0	0	0	0	0	0	0	0	1	1	0	1	2	1	0	0	1	1	0	2	0	0	1	0
	P1,P5,P22,P42	carA; carbamoyl-phosphate synthase small subunit [EC:6.3.5.5]	K01956	1	0	1	1	0	2	1	0	0	0	0	0	1	0	1	1	1	0	0	0	1	1	1	0	0	0	0	1	1	0	1	1	1	1	1	0	1	0	1	1	1	1	1	0	1	0
	P1,P5,P22	pyrD; dihydroorotate dehydrogenase (fumarate) [EC:1.3.98.1]	K00226	0	0	0	0	0	0	0	0	0	1	0	0	0	0	0	0	0	0	0	0	0	0	0	0	1	0	0	0	0	0	0	0	0	0	0	0	0	0	0	0	0	0	0	0	0	0
	P1,P5,P22	DHODH; dihydroorotate dehydrogenase [EC:1.3.5.2]	K00254	0	0	0	0	0	0	1	0	0	0	0	0	0	0	0	0	0	0	0	0	1	0	0	0	0	0	0	0	1	0	0	0	0	0	0	0	0	0	0	0	0	1	0	0	0	0
	P1,P5,P22	pyrE; orotate phosphoribosyltransferase [EC:2.4.2.10]	K00762	1	1	1	0	1	1	1	0	0	1	1	0	1	1	1	1	1	1	0	1	1	1	1	0	1	1	1	1	1	0	1	1	1	1	1	0	1	1	1	1	1	1	1	0	1	1
	P1,P5,P22	URA4; dihydroorotase [EC:3.5.2.3]	K01465	1	1	1	1	1	1	0	1	0	1	1	1	1	1	1	1	1	1	1	0	0	1	1	0	1	1	1	1	1	0	1	1	1	1	1	1	1	1	1	1	1	1	1	0	0	1
	P1,P5,P22	pyrF; orotidine-5'-phosphate decarboxylase [EC:4.1.1.23]	K01591	1	1	1	1	1	0	1	1	0	1	0	1	1	0	1	0	1	1	1	1	1	1	1	1	1	1	1	1	1	0	1	1	1	1	1	0	1	1	1	1	1	1	1	0	1	1
	P1,P5,P22	pyrG; CTP synthase [EC:6.3.4.2]	K01937	1	1	1	1	2	1	1	1	2	1	1	1	1	0	1	1	1	0	0	1	0	1	1	1	1	0	0	2	1	1	2	1	1	1	1	1	1	1	1	1	1	1	1	1	1	1
	P1,P5,P22	pyrDII; dihydroorotate dehydrogenase electron transfer subunit	K02823	1	1	0	1	1	1	0	0	0	1	1	1	1	1	1	0	1	0	1	1	0	1	1	1	1	0	2	1	0	0	0	0	0	1	1	1	1	1	1	1	0	1	1	0	0	0
	P1,P5,P22	pyrH; uridylate kinase [EC:2.7.4.22]	K09903	1	1	1	1	1	1	1	0	1	1	1	1	1	1	1	1	1	1	1	1	1	1	1	1	1	1	1	1	0	1	1	1	1	1	1	1	1	1	1	1	1	1	1	1	1	2
	P1,P5,P22	pyrDI; dihydroorotate dehydrogenase (NAD+) catalytic subunit [EC:1.3.1.14]	K17828	1	1	0	1	1	1	0	0	0	1	1	1	1	1	1	0	1	1	1	1	0	1	1	1	1	1	1	1	0	0	0	0	1	1	1	1	1	1	1	1	0	1	1	0	0	0
	P1,P5,P20	cobL-cbiET; precorrin-6B C5,15-methyltransferase / cobalt-precorrin-6B C5,C15-methyltransferase [EC:2.1.1.132 2.1.1.289 2.1.1.196]	K00595	0	0	0	1	0	0	0	0	0	0	0	0	1	0	0	0	0	0	0	1	0	0	0	1	0	2	0	1	0	0	1	0	0	0	0	1	1	0	0	0	0	0	0	0	0	0
	P1,P5,P20	E2.4.2.21; nicotinate-nucleotide--dimethylbenzimidazole phosphoribosyltransferase [EC:2.4.2.21]	K00768	0	0	0	1	0	1	0	0	0	0	0	0	1	0	0	0	0	0	0	1	0	0	1	0	0	1	0	1	0	0	1	0	1	0	0	0	1	0	0	0	1	0	0	0	0	0
	P1,P5,P20	MMAB; cob(I)alamin adenosyltransferase [EC:2.5.1.17]	K00798	0	0	0	0	0	1	0	0	0	1	1	0	1	1	1	1	0	1	0	1	0	0	1	1	1	0	1	1	0	0	1	0	0	0	0	1	2	0	0	0	1	0	1	0	0	1
	P1,P5,P20	cbiD; cobalt-precorrin-5B (C1)-methyltransferase [EC:2.1.1.195]	K02188	0	0	0	1	0	1	0	0	0	0	0	0	1	0	0	0	0	0	0	1	0	0	0	0	0	1	0	0	0	0	1	0	0	0	0	0	1	0	0	0	1	0	0	0	0	0
	P1,P5,P20	cbiG; cobalt-precorrin 5A hydrolase [EC:3.7.1.12]	K02189	0	0	0	1	0	1	0	0	0	0	0	0	1	0	0	0	0	0	0	1	0	0	0	1	0	2	0	1	0	0	1	0	0	0	0	1	1	0	0	0	0	0	0	0	0	0
	P1,P5,P20	cbiK; sirohydrochlorin cobaltochelatase [EC:4.99.1.3]	K02190	0	0	0	1	0	1	0	0	0	0	0	0	1	0	0	0	0	0	0	1	0	0	1	1	0	3	0	1	0	0	1	0	0	0	0	3	1	0	0	0	1	0	0	0	0	0
	P1,P5,P20	cbiT; cobalt-precorrin-6B (C15)-methyltransferase [EC:2.1.1.196]	K02191	0	0	0	0	0	0	0	0	0	0	0	0	0	0	0	0	0	0	0	0	0	0	0	0	0	0	0	0	0	0	0	0	0	0	0	0	0	0	0	0	0	0	0	0	0	0
	P1,P5,P20	cobB-cbiA; cobyrinic acid a,c-diamide synthase [EC:6.3.5.9 6.3.5.11]	K02224	0	0	0	1	0	1	0	0	0	0	0	0	2	0	0	0	0	0	0	1	0	0	1	0	0	0	0	1	0	0	1	0	0	0	0	0	1	0	0	0	4	0	0	0	0	0
	P1,P5,P20	cobC; alpha-ribazole phosphatase [EC:3.1.3.73]	K02226	0	0	0	0	0	0	0	0	0	0	0	0	0	0	0	0	0	0	0	0	0	0	0	0	0	0	0	0	0	0	0	0	0	0	0	0	0	0	0	0	0	0	0	0	0	0
	P1,P5,P20	cbiB; adenosylcobinamide-phosphate synthase [EC:6.3.1.10]	K02227	0	0	0	1	0	0	0	0	0	0	0	0	1	0	0	0	0	0	0	1	0	0	0	0	0	1	0	1	0	0	1	0	0	0	0	1	1	0	0	0	1	0	0	0	0	0
	P1,P5,P20	cobN; cobaltochelatase CobN [EC:6.6.1.2]	K02230	0	0	0	0	0	0	0	0	0	0	0	0	0	0	0	0	0	0	0	0	0	0	0	0	0	0	0	0	0	0	0	0	0	0	0	0	0	0	0	0	0	0	0	0	0	0
	P1,P5,P20	cobP; adenosylcobinamide kinase / adenosylcobinamide-phosphate guanylyltransferase [EC:2.7.1.156 2.7.7.62]	K02231	0	0	0	2	0	1	0	0	0	0	0	0	1	0	0	0	0	0	0	1	0	0	1	0	0	1	0	1	0	0	1	0	1	0	0	1	1	0	0	0	1	0	0	0	0	0
	P1,P5,P20	cobQ; adenosylcobyric acid synthase [EC:6.3.5.10]	K02232	0	0	0	1	0	0	0	0	0	0	0	0	1	0	0	0	0	0	0	1	0	0	0	0	0	0	0	1	0	0	1	0	0	0	0	0	1	0	0	0	2	0	0	0	0	0
	P1,P5,P20	E2.7.8.26; adenosylcobinamide-GDP ribazoletransferase [EC:2.7.8.26]	K02233	0	0	0	1	0	1	0	0	0	0	0	0	1	0	0	0	0	0	0	1	0	0	1	0	0	2	0	1	0	0	1	0	1	0	0	1	1	0	0	0	1	0	0	0	0	0
	P1,P5,P20	cobI-cbiL; precorrin-2/cobalt-factor-2 C20-methyltransferase [EC:2.1.1.130 2.1.1.151]	K03394	0	0	0	1	0	0	0	0	0	0	0	0	0	0	0	0	0	0	0	0	0	0	0	0	0	1	0	0	0	0	1	0	0	0	0	1	0	0	0	0	1	0	0	0	0	0
	P1,P5,P20	cbiE; cobalt-precorrin-7 (C5)-methyltransferase [EC:2.1.1.289]	K03399	0	0	0	0	0	0	0	0	0	0	0	0	0	0	0	0	0	0	0	0	0	0	0	0	0	0	0	0	0	0	0	0	0	0	0	0	0	0	0	0	0	0	0	0	0	0
	P1,P5,P20	cbiX; sirohydrochlorin cobaltochelatase [EC:4.99.1.3]	K03795	0	0	0	0	0	0	0	0	0	0	0	0	0	0	0	0	0	0	0	0	0	0	0	0	0	0	0	0	0	0	0	0	0	0	0	0	0	0	0	0	0	0	0	0	0	0
	P1,P5,P20	eutT; ethanolamine utilization cobalamin adenosyltransferase [EC:2.5.1.17]	K04032	0	0	0	0	0	0	0	0	0	0	0	0	0	0	0	0	0	0	0	0	0	0	0	0	0	0	0	0	0	0	0	0	0	0	0	0	0	0	0	0	0	0	0	0	0	0
	P1,P5,P20	cobK-cbiJ; precorrin-6A/cobalt-precorrin-6A reductase [EC:1.3.1.54 1.3.1.106]	K05895	0	0	0	1	0	0	0	0	0	0	0	0	0	0	0	0	0	0	0	0	0	0	0	1	0	0	0	0	0	0	0	0	0	0	0	0	0	0	0	0	0	0	0	0	0	0
	P1,P5,P20	cobJ; precorrin-3B C17-methyltransferase / cobalt-factor III methyltransferase [EC:2.1.1.131 2.1.1.272]	K05934	0	0	0	1	0	0	0	0	0	0	0	0	1	0	0	0	0	0	0	1	0	0	0	1	0	2	0	1	0	0	1	0	0	0	0	1	1	0	0	0	0	0	0	0	0	0
	P1,P5,P20	cobM; precorrin-4/cobalt-precorrin-4 C11-methyltransferase [EC:2.1.1.133 2.1.1.271]	K05936	0	0	0	1	0	1	0	0	0	0	0	0	1	0	0	0	0	0	0	1	0	0	0	1	0	2	0	1	0	0	1	0	0	0	0	1	1	0	0	0	0	0	0	0	0	0
	P1,P5,P20	cobH-cbiC; precorrin-8X/cobalt-precorrin-8 methylmutase [EC:5.4.99.61 5.4.99.60]	K06042	0	0	0	1	0	0	0	0	0	0	0	0	1	0	0	0	0	0	0	1	0	0	0	1	0	2	0	1	0	0	1	0	0	0	0	1	1	0	0	0	0	0	0	0	0	0
	P1,P5,P20	cobS; cobaltochelatase CobS [EC:6.6.1.2]	K09882	0	0	0	0	0	0	0	0	0	0	0	0	0	0	0	0	0	0	0	0	0	0	0	0	0	0	0	0	0	0	0	0	0	0	0	0	0	0	0	0	0	0	0	0	0	0
	P1,P5,P20	cbiGH-cobJ; cobalt-precorrin 5A hydrolase / cobalt-factor III methyltransferase / precorrin-3B C17-methyltransferase [EC:3.7.1.12 2.1.1.272 2.1.1.131]	K13541	0	0	0	0	0	0	0	0	0	0	0	0	0	0	0	0	0	0	0	0	0	0	0	0	0	0	0	0	0	0	0	0	0	0	0	0	0	0	0	0	0	0	0	0	0	0
	P1,P5,P20	cobA; cob(I)alamin adenosyltransferase [EC:2.5.1.17]	K19221	0	0	0	2	0	0	0	0	0	0	0	0	0	0	0	0	0	0	0	0	0	0	0	0	0	0	0	0	0	0	0	0	0	0	0	0	0	0	0	0	0	0	0	0	0	0
	P1,P5,P19	gshA; glutamate--cysteine ligase [EC:6.3.2.2]	K01919	0	0	1	1	0	0	0	0	0	0	0	0	0	0	0	0	0	0	0	0	0	0	0	0	0	0	0	0	0	0	0	0	0	0	0	0	0	0	0	0	0	0	0	0	0	0
	P1,P5,P19	gshB; glutathione synthase [EC:6.3.2.3]	K01920	0	0	0	0	0	0	0	0	0	0	0	0	0	0	0	0	0	0	0	0	0	0	0	0	0	0	0	0	0	0	0	0	0	0	0	0	0	0	0	0	0	0	0	0	0	0
	P1,P5,P12,P42	purA; adenylosuccinate synthase [EC:6.3.4.4]	K01939	1	1	1	1	1	1	1	1	0	1	1	1	1	1	1	1	1	0	1	1	1	1	0	1	1	1	1	1	1	1	1	1	1	1	1	1	1	2	2	1	1	1	1	0	1	1
	P1,P5,P10,P27,P63	GAE; UDP-glucuronate 4-epimerase [EC:5.1.3.6]	K08679	0	0	0	0	0	0	1	0	1	0	1	0	1	1	0	0	0	0	0	1	1	1	1	0	1	0	1	7	1	1	0	1	0	0	0	1	3	1	1	1	0	0	0	1	0	0
	P1,P5,P10,P27,P30,P63	UGDH; UDPglucose 6-dehydrogenase [EC:1.1.1.22]	K00012	0	0	0	0	0	0	1	0	0	1	0	1	1	0	0	1	0	1	1	0	0	1	2	0	0	1	2	5	1	0	0	1	2	1	0	0	4	0	0	1	1	0	1	1	0	1
	P1,P5	pdxA; 4-hydroxythreonine-4-phosphate dehydrogenase [EC:1.1.1.262]	K00097	0	0	0	0	0	1	0	0	2	0	0	0	0	0	0	0	1	0	0	1	0	0	0	1	0	0	0	0	0	1	0	0	1	0	1	0	1	1	0	0	1	1	0	0	0	1
	P1,P5	bioF; 8-amino-7-oxononanoate synthase [EC:2.3.1.47]	K00652	0	0	0	0	0	1	0	0	1	1	1	1	1	0	0	0	1	0	0	1	0	1	0	0	1	1	0	0	1	1	0	0	0	0	2	1	1	2	1	1	0	0	0	0	0	0
	P1,P5	bioA; adenosylmethionine---8-amino-7-oxononanoate aminotransferase [EC:2.6.1.62]	K00833	0	0	0	0	0	0	0	0	0	0	0	0	0	0	0	0	0	0	0	0	0	0	0	0	0	0	0	0	0	0	0	0	0	0	0	0	0	0	0	0	0	0	0	0	0	0
	P1,P5	pdxK; pyridoxine kinase [EC:2.7.1.35]	K00868	1	1	1	0	1	0	0	0	0	0	0	0	0	1	0	0	0	0	0	0	0	1	0	1	0	0	0	0	0	0	0	1	0	0	0	0	0	0	0	1	0	0	0	0	1	0
	P1,P5	bioB; biotin synthase [EC:2.8.1.6]	K01012	0	0	0	2	1	0	0	1	1	1	0	0	0	1	0	0	0	1	0	0	1	0	0	0	1	0	0	0	0	0	0	0	0	0	1	0	0	0	0	0	0	0	0	1	0	1
	P1,P5	bioW; 6-carboxyhexanoate--CoA ligase [EC:6.2.1.14]	K01906	0	0	0	0	0	0	0	0	0	0	0	0	0	0	0	0	0	0	0	0	0	0	0	0	0	0	0	0	0	0	0	0	0	0	0	0	0	0	0	0	0	0	0	0	0	0
	P1,P5	bioD; dethiobiotin synthetase [EC:6.3.3.3]	K01935	0	0	0	0	0	0	0	0	0	0	0	0	0	0	0	0	0	0	0	0	0	0	0	0	0	0	0	0	0	0	0	0	0	0	0	0	0	0	0	0	0	0	0	0	0	0
	P1,P5	bioC; malonyl-CoA O-methyltransferase [EC:2.1.1.197]	K02169	0	0	0	0	0	0	0	0	0	0	0	0	0	0	0	0	0	0	0	0	0	0	0	0	0	0	0	0	0	0	0	0	0	0	0	0	0	0	0	0	0	0	0	0	0	0
	P1,P5	pdxB; erythronate-4-phosphate dehydrogenase [EC:1.1.1.290]	K03473	0	0	0	0	0	1	1	0	1	0	0	1	0	0	0	0	1	0	0	1	1	0	0	1	0	0	0	0	1	2	0	0	0	0	2	0	1	1	1	0	0	1	0	2	0	0
	P1,P5	pdxJ; pyridoxine 5-phosphate synthase [EC:2.6.99.2]	K03474	0	0	0	0	0	1	1	0	1	0	0	1	0	2	0	0	1	0	0	1	1	0	0	1	0	0	1	0	1	0	0	1	1	0	1	0	1	0	1	0	1	1	0	1	0	1
	P1,P5	lipA; lipoyl synthase [EC:2.8.1.8]	K03644	0	0	0	0	0	0	0	0	0	0	0	0	0	0	0	0	0	0	0	0	0	0	0	0	0	0	0	0	0	0	0	0	0	0	0	0	0	0	0	0	0	0	0	0	0	0
	P1,P5	lplA; lipoate---protein ligase [EC:6.3.1.20]	K03800	0	0	0	1	1	0	0	1	1	0	0	0	0	1	0	0	2	0	0	1	1	0	0	0	1	0	1	0	1	2	0	0	0	0	0	0	0	0	1	0	0	0	0	1	0	1
	P1,P5	lipB; lipoyl(octanoyl) transferase [EC:2.3.1.181]	K03801	0	0	0	0	0	0	0	0	0	0	0	0	0	0	0	0	0	0	0	0	0	0	0	0	0	0	0	0	0	0	0	0	0	0	0	0	0	0	0	0	0	0	0	0	0	0
	P1,P5	pdxS; pyridoxal 5'-phosphate synthase pdxS subunit [EC:4.3.3.6]	K06215	1	0	1	0	0	0	0	0	0	0	0	0	1	0	1	1	0	1	0	0	0	0	0	0	0	0	0	1	0	0	1	0	0	1	0	1	0	0	0	1	1	0	1	0	1	0
	P1,P5	pdxT; pyridoxal 5'-phosphate synthase pdxT subunit [EC:4.3.3.6]	K08681	1	0	1	0	0	0	0	0	0	0	0	0	1	0	1	1	0	1	0	0	0	0	0	0	0	0	0	1	0	0	1	0	0	1	0	1	0	0	0	1	1	0	1	0	1	0
	P1,P5	bioG; pimeloyl-[acyl-carrier protein] methyl ester esterase [EC:3.1.1.85]	K09789	0	0	0	0	0	0	0	0	0	0	0	0	0	0	0	0	0	0	0	0	0	0	0	0	0	0	0	0	0	0	0	0	0	0	0	0	0	0	0	0	0	0	0	0	0	0
	P1,P5	RIB7; 2,5-diamino-6-(ribosylamino)-4(3H)-pyrimidinone 5'-phosphate reductase [EC:1.1.1.302]	K14654	0	0	0	0	0	0	0	0	0	0	0	0	0	0	0	0	0	0	0	0	0	0	0	0	0	0	0	0	0	0	0	0	0	0	0	0	0	0	0	0	0	0	0	0	0	0
	P1,P49	pntA; H+-translocating NAD(P) transhydrogenase subunit alpha [EC:1.6.1.2 7.1.1.1]	K00324	0	0	0	0	0	0	0	0	0	0	0	0	0	0	0	0	0	0	0	0	0	0	0	0	0	0	0	0	0	0	0	0	0	0	0	0	0	0	0	0	0	0	0	1	0	0
	P1,P49	pntB; H+-translocating NAD(P) transhydrogenase subunit beta [EC:1.6.1.2 7.1.1.1]	K00325	0	0	0	0	0	0	0	0	0	0	0	0	0	0	0	0	0	0	0	0	0	0	0	0	0	0	0	0	0	0	0	0	0	0	0	0	0	0	0	0	0	0	0	1	0	0
	P1,P49	nadM; nicotinamide-nucleotide adenylyltransferase [EC:2.7.7.1]	K00952	0	0	0	0	0	0	0	0	0	0	0	0	0	0	0	0	0	0	0	0	0	0	0	0	0	0	0	0	0	0	0	0	0	0	0	0	0	0	0	0	0	0	0	0	0	0
	P1,P49	E3.6.1.22; NAD+ diphosphatase [EC:3.6.1.22]	K03426	1	0	0	1	1	2	1	0	0	0	0	0	1	0	1	0	2	0	1	1	0	1	1	1	0	1	0	1	0	0	0	1	1	0	0	1	0	0	1	1	0	0	0	0	0	0
	P1,P49	NAMPT; nicotinamide phosphoribosyltransferase [EC:2.4.2.12]	K03462	0	0	0	0	0	0	0	0	0	0	0	0	0	0	0	0	0	0	0	0	0	0	0	0	0	0	0	0	0	0	0	0	0	0	0	0	0	0	0	0	0	0	0	0	0	0
	P1,P49	nadR; HTH-type transcriptional regulator, transcriptional repressor of NAD biosynthesis genes [EC:2.7.7.1 2.7.1.22]	K06211	0	0	0	0	0	0	0	0	0	0	0	0	0	0	0	0	0	0	0	0	0	0	0	0	0	0	0	0	0	0	0	0	0	0	0	0	0	0	0	0	0	0	0	0	0	0
	P1,P49	npdA; NAD-dependent deacetylase [EC:2.3.1.286]	K12410	1	1	0	1	1	1	1	1	1	1	1	1	1	1	1	1	1	1	1	1	1	1	1	1	1	1	2	1	1	1	1	2	1	1	1	1	1	1	1	1	1	1	1	1	1	1
	P1,P47,P66	selA; L-seryl-tRNA(Ser) seleniumtransferase [EC:2.9.1.1]	K01042	0	0	1	0	0	0	0	0	0	0	0	0	0	0	0	0	0	0	0	0	0	0	0	0	0	0	0	0	0	0	0	0	0	0	0	0	0	0	0	0	0	0	0	0	0	0
	P1,P47,P66	MARS; methionyl-tRNA synthetase [EC:6.1.1.10]	K01874	2	2	2	2	2	1	1	0	1	1	0	1	1	1	2	1	1	1	1	1	2	1	1	1	1	1	0	1	1	1	1	0	1	1	1	1	1	1	0	1	1	1	1	1	0	0
	P1,P47	QARS; glutaminyl-tRNA synthetase [EC:6.1.1.18]	K01886	0	0	0	0	0	1	1	1	1	1	0	1	1	1	1	1	0	1	1	1	1	1	1	1	1	1	1	1	1	1	1	1	1	1	1	1	1	1	3	1	1	1	1	1	1	1
	P1,P47	gatA; aspartyl-tRNA(Asn)/glutamyl-tRNA(Gln) amidotransferase subunit A [EC:6.3.5.6 6.3.5.7]	K02433	1	0	1	1	0	0	0	0	0	0	0	0	0	0	0	0	0	0	0	0	0	0	0	0	0	0	0	0	0	0	0	0	0	0	0	0	0	0	0	0	0	0	0	0	0	0
	P1,P47	gatB; aspartyl-tRNA(Asn)/glutamyl-tRNA(Gln) amidotransferase subunit B [EC:6.3.5.6 6.3.5.7]	K02434	1	0	1	1	0	0	0	0	0	0	0	0	0	0	0	0	0	0	0	0	0	0	0	0	0	0	0	0	0	0	0	0	0	0	0	0	0	0	0	0	0	0	0	0	0	0
	P1,P47	gatC; aspartyl-tRNA(Asn)/glutamyl-tRNA(Gln) amidotransferase subunit C [EC:6.3.5.6 6.3.5.7]	K02435	1	0	1	1	1	0	0	0	0	0	0	0	0	0	0	0	0	0	0	0	0	0	0	0	0	0	0	0	0	0	0	0	0	0	0	0	0	0	0	0	0	0	0	0	0	0
	P1,P47	gatE; glutamyl-tRNA(Gln) amidotransferase subunit E [EC:6.3.5.7]	K03330	0	0	0	0	0	0	0	1	0	0	0	0	0	0	0	0	0	1	0	0	0	0	0	0	0	0	1	0	0	0	0	0	0	0	0	0	0	0	0	0	0	0	0	0	0	0
	P1,P47	gatD; glutamyl-tRNA(Gln) amidotransferase subunit D [EC:6.3.5.7]	K09482	0	0	0	0	0	0	0	1	0	0	0	0	0	0	0	0	0	1	0	0	0	0	0	0	0	0	0	0	0	0	0	0	0	0	0	0	0	0	0	0	0	0	0	0	0	0
	P1,P45	mobA; molybdenum cofactor guanylyltransferase [EC:2.7.7.77]	K03752	0	0	1	1	0	0	0	0	0	0	0	0	0	0	0	0	0	0	0	0	0	0	0	0	0	0	0	0	0	0	0	0	0	0	0	0	0	0	0	0	0	0	0	0	0	0
	P1,P45	queF; 7-cyano-7-deazaguanine reductase [EC:1.7.1.13]	K06879	0	0	0	0	0	0	0	0	0	0	0	0	0	0	0	0	0	0	0	0	0	0	0	0	0	0	0	0	0	0	0	0	0	0	0	0	0	0	0	0	0	0	0	0	0	0
	P1,P45	queC; 7-cyano-7-deazaguanine synthase [EC:6.3.4.20]	K06920	0	0	1	1	0	0	0	1	1	1	1	1	1	1	1	0	0	1	1	1	0	1	1	1	1	1	0	1	1	0	1	1	1	1	0	1	1	0	0	1	1	1	1	1	1	2
	P1,P45	queF; 7-cyano-7-deazaguanine reductase [EC:1.7.1.13]	K09457	0	0	1	0	0	1	1	1	1	1	1	1	1	1	1	1	1	1	1	1	1	1	1	0	1	1	0	1	1	1	1	1	1	1	0	1	1	2	0	1	1	0	1	1	1	2
	P1,P45	queE; 7-carboxy-7-deazaguanine synthase [EC:4.3.99.3]	K10026	0	0	0	0	0	0	0	1	1	1	1	1	0	0	1	0	0	1	0	0	0	0	1	0	0	1	1	0	1	0	1	1	1	1	0	1	0	0	0	1	0	1	1	1	0	2
	P1,P45	mobAB; molybdopterin-guanine dinucleotide biosynthesis protein [EC:2.7.7.77]	K13818	0	0	1	0	0	0	0	0	0	0	0	0	0	0	0	0	0	0	0	0	0	0	0	0	0	0	0	0	0	0	0	0	0	0	0	0	0	0	0	0	0	0	0	0	0	0
	P1,P45	mptA; GTP cyclohydrolase IV [EC:3.5.4.39]	K17488	0	0	0	0	0	0	0	0	0	0	0	0	0	0	0	0	0	0	0	0	0	0	0	0	0	0	0	0	0	0	0	0	0	0	0	0	0	0	0	0	0	0	0	0	0	0
	P1,P44	E6.3.4.6; urea carboxylase [EC:6.3.4.6]	K01941	0	0	0	0	0	0	0	0	0	0	0	0	0	0	0	0	0	0	0	0	0	0	0	0	0	0	0	0	0	0	0	0	0	0	0	0	0	0	0	0	0	0	0	0	0	0
	P1,P43,P52	melA; alpha-galactosidase [EC:3.2.1.22]	K07406	0	0	0	0	0	0	0	0	0	0	0	0	0	0	0	0	0	0	0	0	0	0	0	0	0	0	0	0	0	0	0	0	0	0	0	0	0	0	0	0	0	0	0	0	0	0
	P1,P43,P52	E3.2.1.22B; alpha-galactosidase [EC:3.2.1.22]	K07407	1	0	0	0	1	1	1	1	2	0	0	1	2	0	0	2	1	0	0	4	1	3	4	7	0	2	0	2	0	5	6	0	1	0	1	1	3	2	0	2	1	1	1	2	0	0
	P1,P43	dgoK; 2-dehydro-3-deoxygalactonokinase [EC:2.7.1.58]	K00883	0	0	0	0	0	0	0	0	0	0	0	0	0	0	0	0	0	0	0	0	0	0	0	0	0	0	0	0	0	0	0	0	0	0	0	0	0	0	0	0	0	0	0	0	0	0
	P1,P43	lacC; tagatose 6-phosphate kinase [EC:2.7.1.144]	K00917	1	1	0	0	0	0	0	0	0	0	0	0	0	0	0	0	0	0	0	0	0	0	0	0	0	0	0	0	0	0	0	0	0	0	0	0	0	0	0	0	0	0	0	0	0	0
	P1,P43	lacZ; beta-galactosidase [EC:3.2.1.23]	K01190	2	0	0	0	1	5	0	2	3	1	1	0	5	1	4	4	3	0	4	6	2	5	10	5	2	8	0	5	2	4	3	1	4	0	12	6	6	4	2	8	8	3	2	3	7	0
	P1,P43	E3.2.1.85; 6-phospho-beta-galactosidase [EC:3.2.1.85]	K01220	0	0	0	0	0	0	0	0	0	0	0	0	0	0	0	0	0	0	0	0	0	0	0	0	0	0	0	0	0	0	0	0	0	0	0	0	0	0	0	0	0	0	0	0	0	0
	P1,P43	dgoA; 2-dehydro-3-deoxyphosphogalactonate aldolase [EC:4.1.2.21]	K01631	0	0	0	0	0	0	0	0	0	0	0	0	0	0	0	0	0	0	0	0	0	0	0	0	0	0	0	0	0	0	0	0	0	0	0	0	0	0	0	0	0	0	0	0	0	0
	P1,P43	E5.3.1.26; galactose-6-phosphate isomerase [EC:5.3.1.26]	K01819	0	0	0	0	0	0	0	0	0	0	0	0	0	0	0	0	0	0	0	0	0	0	0	0	0	0	0	0	0	0	0	0	0	0	0	0	0	0	0	0	0	0	0	0	0	0
	P1,P43	gatY-kbaY; tagatose 1,6-diphosphate aldolase GatY/KbaY [EC:4.1.2.40]	K08302	0	0	0	0	0	0	0	0	0	0	0	0	0	0	0	0	0	0	0	0	0	0	0	0	0	0	0	0	0	0	0	0	0	0	0	0	0	0	0	0	0	0	0	0	0	0
	P1,P42	ald; alanine dehydrogenase [EC:1.4.1.1]	K00259	0	0	0	1	1	1	1	0	0	0	0	0	0	0	0	0	0	0	1	0	0	0	1	0	0	1	0	0	0	0	0	0	0	0	0	0	0	0	0	0	1	0	0	0	0	0
	P1,P42	aspA; aspartate ammonia-lyase [EC:4.3.1.1]	K01744	0	0	0	0	0	0	0	1	1	1	0	1	0	1	0	1	0	0	0	0	1	0	0	0	1	0	0	0	0	1	0	0	0	0	0	0	0	2	0	0	0	1	0	1	0	0
	P1,P42	racD; aspartate racemase [EC:5.1.1.13]	K01779	0	0	0	0	0	0	0	0	0	0	0	0	0	0	0	0	0	0	0	0	0	0	0	0	0	0	0	0	0	0	0	0	0	0	0	0	0	0	0	0	0	0	0	0	0	0
	P1,P42	NIT2; omega-amidase [EC:3.5.1.3]	K13566	0	0	0	0	0	0	0	0	0	0	0	0	0	0	0	0	0	0	0	0	0	0	0	0	0	0	0	0	0	0	0	0	0	0	0	0	0	0	0	0	0	0	0	0	0	0
	P1,P42	ala; alanine dehydrogenase [EC:1.4.1.1]	K19244	0	0	0	0	0	0	0	0	0	0	0	0	0	0	0	0	0	0	0	0	0	0	0	0	0	0	0	0	0	0	0	0	0	0	0	0	0	0	0	0	0	0	0	0	0	0
	P1,P42	E2.6.1.14; asparagine---oxo-acid transaminase [EC:2.6.1.14]	K22457	0	0	0	0	0	0	0	0	0	0	0	0	0	0	0	0	0	0	0	0	0	0	0	0	0	0	0	0	0	0	0	0	0	0	0	0	0	0	0	0	0	0	0	0	0	0
	P1,P40,P73	dat; D-alanine transaminase [EC:2.6.1.21]	K00824	0	0	0	0	0	0	0	0	0	0	0	0	0	0	0	0	0	0	0	0	0	0	0	0	0	0	0	0	0	0	0	0	0	0	0	0	0	0	0	0	0	0	0	0	0	0
	P1,P40,P42	E1.2.1.88; 1-pyrroline-5-carboxylate dehydrogenase [EC:1.2.1.88]	K00294	0	0	0	0	0	1	0	1	1	1	1	0	1	0	0	0	0	0	0	1	0	1	1	0	0	1	1	0	0	0	0	0	1	0	0	0	1	0	0	0	0	0	0	1	0	1
	P1,P40	speG; diamine N-acetyltransferase [EC:2.3.1.57]	K00657	0	1	1	0	0	0	0	1	0	0	1	0	0	1	0	0	0	1	0	1	0	0	0	0	1	0	1	0	0	0	0	0	0	0	0	0	1	0	0	0	0	0	0	0	0	0
	P1,P40	pip; proline iminopeptidase [EC:3.4.11.5]	K01259	0	0	0	0	0	0	0	0	0	0	1	0	0	1	0	0	0	0	0	0	0	0	0	0	0	0	0	0	0	0	1	0	0	0	0	0	0	0	0	0	0	0	0	0	0	0
	P1,P40	E3.5.2.10; creatinine amidohydrolase [EC:3.5.2.10]	K01470	3	0	0	0	0	1	0	0	1	0	0	0	0	0	0	1	0	0	0	1	0	1	0	1	0	0	0	0	0	0	0	0	0	0	0	0	0	0	0	0	0	0	0	0	0	0
	P1,P40	hyuA; N-methylhydantoinase A [EC:3.5.2.14]	K01473	0	0	0	0	0	0	0	0	0	0	0	0	0	0	0	0	0	0	0	0	0	0	0	0	0	0	0	0	0	0	0	0	0	0	0	0	0	0	0	0	0	0	0	0	0	0
	P1,P40	hyuB; N-methylhydantoinase B [EC:3.5.2.14]	K01474	0	0	0	0	0	0	0	0	0	0	0	0	0	0	0	0	0	0	0	0	0	0	0	0	0	0	0	0	0	0	0	0	0	0	0	0	0	0	0	0	0	0	0	0	0	0
	P1,P40	speB; agmatinase [EC:3.5.3.11]	K01480	0	0	0	0	0	0	0	0	0	1	1	0	0	0	0	0	0	1	0	0	0	0	0	0	0	0	1	0	0	0	0	0	0	0	0	0	1	0	0	0	0	0	0	0	0	0
	P1,P40	speA; arginine decarboxylase [EC:4.1.1.19]	K01585	0	0	0	0	0	0	0	0	0	0	0	0	0	0	0	0	0	0	0	0	0	0	0	0	0	1	0	0	0	0	0	0	0	0	0	0	1	0	0	0	0	0	0	0	0	0
	P1,P40	prdF; proline racemase [EC:5.1.1.4]	K01777	0	0	0	0	0	0	0	0	0	0	0	0	0	0	0	0	0	0	0	0	0	0	0	0	0	0	0	0	0	0	0	0	0	0	0	0	0	0	0	0	0	0	0	0	0	0
	P1,P40	pdaD; arginine decarboxylase [EC:4.1.1.19]	K02626	0	0	0	0	0	0	0	0	0	0	0	0	0	0	0	0	0	0	0	0	0	0	0	0	0	0	0	0	0	0	0	0	0	0	0	0	0	0	0	0	0	0	0	0	0	0
	P1,P40	aguA; agmatine deiminase [EC:3.5.3.12]	K10536	0	0	0	0	2	1	0	1	0	2	1	0	1	2	1	1	0	1	0	0	0	1	1	1	3	1	2	2	0	0	1	1	2	1	0	1	0	0	0	1	2	0	0	1	1	2
	P1,P40	prdA; D-proline reductase (dithiol) PrdA [EC:1.21.4.1]	K10793	0	0	0	0	0	0	0	0	0	0	0	0	0	0	0	0	0	0	0	0	0	0	0	0	0	0	0	0	0	0	0	0	0	0	0	0	0	0	0	0	0	0	0	0	0	0
	P1,P40	prdB; D-proline reductase (dithiol) PrdB [EC:1.21.4.1]	K10794	0	0	0	0	0	0	0	0	0	0	0	0	0	0	0	0	0	0	0	0	0	0	0	0	0	0	0	0	0	0	0	0	0	0	0	0	0	0	0	0	0	0	0	0	0	0
	P1,P40	aguB; N-carbamoylputrescine amidase [EC:3.5.1.53]	K12251	0	0	0	0	0	1	0	0	0	0	0	0	1	1	1	1	0	0	0	0	0	1	0	1	1	1	0	2	0	0	1	1	1	1	0	0	0	0	0	1	1	0	1	1	0	2
	P1,P40	gbuA; guanidinobutyrase [EC:3.5.3.7]	K12255	0	0	0	0	0	0	0	0	0	0	0	0	0	0	0	0	0	0	0	0	0	0	0	0	0	0	0	0	0	0	0	0	0	0	0	0	0	0	0	0	0	0	0	0	0	0
	P1,P40	nspC; carboxynorspermidine decarboxylase [EC:4.1.1.96]	K13747	0	0	0	0	0	0	0	0	0	0	0	0	1	0	1	1	0	1	0	0	0	1	1	1	0	1	1	1	0	0	1	1	1	1	0	1	1	0	0	1	1	0	1	0	0	0
	P1,P40	lhpB; D-hydroxyproline dehydrogenase subunit beta [EC:1.5.99.-]	K21061	0	0	0	0	0	0	0	0	0	0	0	0	0	0	0	0	0	0	0	0	0	0	0	0	0	0	0	0	0	0	0	0	0	0	0	0	0	0	0	0	0	0	0	0	0	0
	P1,P40	ord; 2,4-diaminopentanoate dehydrogenase [EC:1.4.1.12 1.4.1.26]	K21672	1	0	0	0	0	0	0	0	0	0	0	0	0	0	0	0	0	0	0	0	0	0	0	0	0	0	0	0	0	0	0	0	0	0	0	0	0	0	0	0	0	0	0	0	0	0
	P1,P40	lhpD; D-hydroxyproline dehydrogenase subunit gamma	K22550	0	0	0	0	0	0	0	0	0	0	0	0	0	0	0	0	0	0	0	0	0	0	0	0	0	0	0	0	0	0	0	0	0	0	0	0	0	0	0	0	0	0	0	0	0	0
	P1,P40	pflD; trans-4-hydroxy-L-proline dehydratase [EC:4.2.1.172]	K23121	0	0	0	0	0	1	0	0	0	0	0	0	1	0	0	0	0	0	0	1	0	1	0	1	0	1	0	0	0	1	0	0	0	0	0	1	1	0	0	0	0	0	0	0	0	0
	P1,P39	pgsA; CDP-diacylglycerol---glycerol-3-phosphate 3-phosphatidyltransferase [EC:2.7.8.5]	K00995	1	1	1	1	1	0	0	0	0	0	0	0	0	0	0	0	0	0	0	0	0	0	0	0	0	0	0	0	0	0	0	0	0	0	0	0	0	0	0	0	0	0	0	0	0	0
	P1,P39	pgpA; phosphatidylglycerophosphatase A [EC:3.1.3.27]	K01095	0	0	0	0	0	1	0	0	0	0	0	0	0	0	0	0	0	0	0	0	0	0	0	0	0	0	0	0	0	0	1	0	0	0	0	0	0	0	0	0	0	0	0	0	0	0
	P1,P39	eutB; ethanolamine ammonia-lyase large subunit [EC:4.3.1.7]	K03735	0	0	0	0	0	0	0	0	0	0	0	0	0	0	0	0	0	0	0	0	0	0	0	0	0	0	0	0	0	0	0	0	0	0	0	1	0	0	0	0	0	0	0	0	0	0
	P1,P39	eutC; ethanolamine ammonia-lyase small subunit [EC:4.3.1.7]	K03736	0	0	0	0	0	0	0	0	0	0	0	0	0	0	0	0	0	0	0	0	0	0	0	0	0	0	0	0	0	0	0	0	0	0	0	1	0	0	0	0	0	0	0	0	0	0
	P1,P39	eutA; ethanolamine utilization protein EutA	K04019	0	0	0	0	0	0	0	0	0	0	0	0	0	0	0	0	0	0	0	0	0	0	0	0	0	0	0	0	0	0	0	0	0	0	0	0	0	0	0	0	0	0	0	0	0	0
	P1,P39	AYR1; 1-acylglycerone phosphate reductase [EC:1.1.1.101]	K06123	0	1	0	0	0	0	0	0	0	1	1	0	0	1	0	0	0	1	0	2	0	0	0	0	0	0	1	0	0	1	0	0	0	0	0	0	0	0	0	0	0	0	0	1	0	1
	P1,P39	clsA_B; cardiolipin synthase A/B [EC:2.7.8.-]	K06131	0	0	0	0	0	1	0	0	2	0	0	0	1	0	1	1	2	0	2	1	1	2	2	1	0	2	0	2	1	0	3	1	2	1	0	1	1	2	0	1	2	1	1	1	1	0
	P1,P39	clsC; cardiolipin synthase C [EC:2.7.8.-]	K06132	0	0	0	0	0	0	0	0	0	0	0	0	0	0	0	0	0	0	0	0	0	0	0	0	0	0	0	0	0	0	0	0	0	0	0	0	0	0	0	0	0	0	0	0	0	0
	P1,P39	CRLS; cardiolipin synthase (CMP-forming) [EC:2.7.8.41]	K08744	0	0	1	0	0	0	0	0	0	0	0	0	0	0	0	0	0	0	0	0	0	0	0	0	0	0	0	0	0	0	0	0	0	0	0	0	0	0	0	0	0	0	0	0	0	0
	P1,P36,P59,P69	lpxC-fabZ; UDP-3-O-[3-hydroxymyristoyl] N-acetylglucosamine deacetylase / 3-hydroxyacyl-[acyl-carrier-protein] dehydratase [EC:3.5.1.108 4.2.1.59]	K16363	0	0	0	0	0	1	0	1	0	1	1	0	1	0	1	1	0	1	1	0	0	1	1	1	0	1	0	1	0	0	1	1	1	1	0	0	0	0	0	1	1	0	0	0	1	0
	P1,P36,P58	lpxA; UDP-N-acetylglucosamine acyltransferase [EC:2.3.1.129]	K00677	0	0	0	0	0	1	0	1	1	0	1	1	1	1	2	2	1	0	2	1	1	2	4	1	0	2	0	2	1	1	2	1	2	2	1	0	1	1	2	1	2	1	1	1	1	1
	P1,P36,P58	eptA; lipid A ethanolaminephosphotransferase [EC:2.7.8.43]	K03760	0	0	0	0	0	1	0	0	0	0	0	0	0	0	0	0	0	0	0	0	0	0	0	0	0	0	0	1	0	0	0	0	0	0	0	0	0	0	0	0	1	0	0	0	0	0
	P1,P36	lpxB; lipid-A-disaccharide synthase [EC:2.4.1.182]	K00748	0	0	0	0	0	1	1	1	1	1	1	1	1	1	1	1	0	1	0	1	1	1	1	1	1	1	1	1	1	2	1	1	1	1	1	1	1	1	1	1	1	1	1	1	1	1
	P1,P36	lpxK; tetraacyldisaccharide 4'-kinase [EC:2.7.1.130]	K00912	0	0	0	0	0	1	1	1	1	1	1	1	1	1	1	1	1	0	1	1	0	1	1	1	1	1	1	1	0	1	1	1	1	1	1	1	1	2	1	1	1	1	1	1	1	2
	P1,P36	kdsB; 3-deoxy-manno-octulosonate cytidylyltransferase (CMP-KDO synthetase) [EC:2.7.7.38]	K00979	0	0	0	0	0	1	0	1	0	1	1	1	1	0	1	0	0	1	1	0	0	1	1	1	1	1	1	1	0	0	1	1	1	1	0	1	1	0	0	1	1	0	0	0	1	1
	P1,P36	kdsA; 2-dehydro-3-deoxyphosphooctonate aldolase (KDO 8-P synthase) [EC:2.5.1.55]	K01627	0	0	0	0	0	1	0	1	0	1	1	1	1	1	1	0	0	1	1	1	0	1	1	1	1	1	1	1	0	0	1	1	1	1	0	0	1	0	0	1	1	0	0	0	1	1
	P1,P36	lpxL; Kdo2-lipid IVA lauroyltransferase/acyltransferase [EC:2.3.1.241 2.3.1.-]	K02517	0	0	0	0	0	1	0	1	0	0	1	1	1	0	0	1	0	1	1	1	0	1	0	1	1	1	1	0	0	0	1	1	1	1	0	0	0	0	0	1	0	0	0	0	0	0
	P1,P36	kdtA; 3-deoxy-D-manno-octulosonic-acid transferase [EC:2.4.99.12 2.4.99.13 2.4.99.14 2.4.99.15]	K02527	0	0	0	0	0	1	1	1	0	1	1	1	1	1	1	1	0	1	1	0	0	1	0	1	1	1	1	1	0	0	1	1	1	1	0	1	1	1	0	1	1	0	0	0	1	1
	P1,P36	lpxC; UDP-3-O-[3-hydroxymyristoyl] N-acetylglucosamine deacetylase [EC:3.5.1.108]	K02535	0	0	0	0	0	0	0	0	0	0	0	0	0	0	0	0	0	0	0	0	0	0	0	0	0	0	0	0	0	0	0	0	0	0	0	0	0	0	0	0	0	0	0	0	0	0
	P1,P36	lpxD; UDP-3-O-[3-hydroxymyristoyl] glucosamine N-acyltransferase [EC:2.3.1.191]	K02536	0	0	0	0	0	1	0	2	1	2	2	1	1	1	1	1	1	2	1	1	1	1	1	1	1	1	3	1	1	1	1	1	1	1	1	0	1	1	2	1	1	1	1	0	1	2
	P1,P36	waaB; UDP-D-galactose:(glucosyl)LPS alpha-1,6-D-galactosyltransferase [EC:2.4.1.-]	K02840	0	0	0	0	0	0	0	0	0	0	0	0	0	0	0	0	0	0	0	0	0	0	0	0	0	0	0	0	0	0	0	0	0	0	0	0	0	0	0	0	0	0	0	0	0	0
	P1,P36	waaC; heptosyltransferase I [EC:2.4.-.-]	K02841	0	0	0	0	0	0	0	0	0	0	0	0	0	0	0	0	0	0	0	0	0	0	0	0	0	0	0	0	0	0	0	0	0	0	0	0	0	0	0	0	0	0	0	0	0	0
	P1,P36	waaF; heptosyltransferase II [EC:2.4.-.-]	K02843	0	0	0	0	0	0	0	0	0	0	0	0	0	0	0	0	0	0	0	0	0	0	0	0	0	0	0	0	0	0	0	0	0	0	0	0	0	0	0	0	0	0	0	0	0	0
	P1,P36	waaG; UDP-glucose:(heptosyl)LPS alpha-1,3-glucosyltransferase [EC:2.4.1.-]	K02844	0	0	0	0	0	0	0	0	0	0	0	0	0	0	0	0	0	0	0	0	0	0	0	0	0	0	0	0	0	0	0	0	0	0	0	0	0	0	0	0	0	0	0	0	0	0
	P1,P36	waaL; O-antigen ligase [EC:2.4.1.-]	K02847	0	0	0	0	0	0	0	1	0	2	1	0	0	1	0	0	0	2	0	0	0	0	0	0	0	0	3	0	0	0	0	0	0	0	0	0	0	0	0	0	0	0	0	0	0	0
	P1,P36	waaP; heptose I phosphotransferase [EC:2.7.1.-]	K02848	0	0	0	0	0	0	0	0	0	0	0	0	0	0	0	0	0	0	0	0	0	0	0	0	0	0	0	0	0	0	0	0	0	0	0	0	0	0	0	0	0	0	0	0	0	0
	P1,P36	waaQ; heptosyltransferase III [EC:2.4.-.-]	K02849	0	0	0	0	0	0	0	0	0	0	0	0	0	0	0	0	0	0	0	0	0	0	0	0	0	0	0	0	0	0	0	0	0	0	0	0	0	0	0	0	0	0	0	0	0	0
	P1,P36	lpxH; UDP-2,3-diacylglucosamine hydrolase [EC:3.6.1.54]	K03269	0	0	0	0	0	2	1	1	1	1	1	1	1	1	1	1	1	1	1	1	2	1	0	1	1	1	0	1	1	1	1	1	1	1	1	1	1	1	1	1	1	1	1	2	0	1
	P1,P36	kdsC; 3-deoxy-D-manno-octulosonate 8-phosphate phosphatase (KDO 8-P phosphatase) [EC:3.1.3.45]	K03270	0	0	0	0	0	1	1	1	0	1	2	0	1	1	0	0	0	1	1	1	0	1	1	1	1	1	1	1	1	0	1	1	1	1	0	0	1	1	0	1	1	0	1	0	1	2
	P1,P36	gmhA; D-sedoheptulose 7-phosphate isomerase [EC:5.3.1.28]	K03271	0	0	0	0	0	0	1	1	1	1	0	1	0	1	0	0	0	0	0	0	1	0	0	0	1	1	1	0	0	0	0	1	0	1	1	0	0	1	0	0	0	0	0	0	0	1
	P1,P36	gmhC; D-beta-D-heptose 7-phosphate kinase / D-beta-D-heptose 1-phosphate adenosyltransferase [EC:2.7.1.167 2.7.7.70]	K03272	0	0	0	0	0	0	0	0	0	0	0	1	0	0	0	0	0	0	0	0	0	0	0	0	0	0	0	0	0	0	0	0	0	0	0	0	0	0	0	0	0	0	0	0	0	0
	P1,P36	gmhB; D-glycero-D-manno-heptose 1,7-bisphosphate phosphatase [EC:3.1.3.82 3.1.3.83]	K03273	0	0	0	0	0	0	0	1	0	1	0	1	0	1	0	0	0	1	0	0	0	0	0	0	1	1	0	0	0	0	0	1	0	1	0	0	0	0	0	0	0	0	0	0	0	1
	P1,P36	gmhD; ADP-L-glycero-D-manno-heptose 6-epimerase [EC:5.1.3.20]	K03274	0	0	0	0	0	0	0	1	0	1	0	0	0	1	0	0	0	1	0	0	0	0	0	0	1	0	1	0	0	0	0	0	0	0	0	0	0	0	0	0	0	0	0	0	0	0
	P1,P36	waaO; UDP-glucose:(glucosyl)LPS alpha-1,3-glucosyltransferase [EC:2.4.1.-]	K03275	0	0	0	0	0	0	0	0	0	0	0	0	0	0	0	0	0	0	0	0	0	0	0	0	0	0	0	0	0	0	0	0	0	0	0	0	0	0	0	0	0	0	0	0	0	0
	P1,P36	waaJ; UDP-glucose:(galactosyl)LPS alpha-1,2-glucosyltransferase [EC:2.4.1.58]	K03279	0	0	0	0	0	0	0	0	0	0	0	0	0	0	0	0	0	0	0	0	0	0	0	0	0	0	0	0	0	0	0	0	0	0	0	0	0	0	0	0	0	0	0	0	0	0
	P1,P36	kdsD; arabinose-5-phosphate isomerase [EC:5.3.1.13]	K06041	1	0	0	0	0	1	0	1	0	1	1	1	1	1	1	0	0	1	1	1	0	1	1	1	1	1	0	1	0	0	1	1	1	1	0	1	1	0	0	1	1	0	0	0	1	1
	P1,P36	lpxJ; Kdo2-lipid IVA 3' secondary acyltransferase [EC:2.3.1.-]	K09778	0	0	0	0	0	0	0	0	0	0	0	0	0	0	0	0	0	0	0	0	0	0	0	0	0	0	0	0	0	0	0	0	0	0	0	0	0	0	0	0	0	0	0	0	0	0
	P1,P36	lpxI; UDP-2,3-diacylglucosamine hydrolase [EC:3.6.1.54]	K09949	0	0	0	0	0	0	0	0	0	0	0	0	0	0	0	0	0	0	0	0	0	0	0	0	0	0	0	0	0	0	0	0	0	0	0	0	0	0	0	0	0	0	0	0	0	0
	P1,P36	lpxR; lipid A 3-O-deacylase [EC:3.1.1.-]	K09953	0	0	0	0	0	0	0	0	0	0	0	0	0	0	0	0	0	0	0	0	0	0	0	0	0	0	0	0	0	0	0	0	0	0	0	0	0	0	0	0	0	0	0	0	0	0
	P1,P36	rfaE2; D-glycero-beta-D-manno-heptose 1-phosphate adenylyltransferase [EC:2.7.7.70]	K21345	0	0	0	0	0	0	0	1	0	1	0	0	0	1	0	0	0	1	0	0	0	0	0	0	0	0	1	0	0	0	0	0	0	0	0	0	0	0	0	0	0	0	0	0	0	1
	P1,P36	lpxF; lipid A 4'-phosphatase [EC:3.1.3.-]	K23159	0	0	0	0	0	1	0	0	1	0	0	0	0	0	0	0	0	0	1	0	0	1	0	0	0	0	0	0	0	0	0	0	0	0	1	0	0	1	0	0	0	0	0	1	0	0
	P1,P35,P72	mraY; phospho-N-acetylmuramoyl-pentapeptide-transferase [EC:2.7.8.13]	K01000	1	1	1	1	2	1	1	1	1	1	0	1	1	1	1	1	1	1	1	2	1	1	1	1	1	1	1	1	1	1	1	1	1	1	1	1	1	1	1	0	0	1	1	1	1	2
	P1,P35,P72	ddl; D-alanine-D-alanine ligase [EC:6.3.2.4]	K01921	1	2	1	2	1	0	1	0	1	1	1	1	1	1	1	1	1	0	1	1	1	1	0	1	1	1	1	1	1	1	1	1	0	1	1	1	1	1	1	1	1	1	1	1	0	1
	P1,P35,P72	murG; UDP-N-acetylglucosamine--N-acetylmuramyl-(pentapeptide) pyrophosphoryl-undecaprenol N-acetylglucosamine transferase [EC:2.4.1.227]	K02563	1	1	1	1	1	1	1	1	1	1	0	1	1	1	1	1	1	1	1	2	1	1	1	0	2	1	1	1	1	1	1	1	1	1	1	1	1	1	1	0	0	1	1	1	0	2
	P1,P35,P60	pbp2B; penicillin-binding protein 2B	K00687	0	0	0	0	0	0	0	0	0	0	0	0	0	0	0	0	0	0	0	0	0	0	0	0	0	0	0	0	0	0	0	0	0	0	0	0	0	0	0	0	0	0	0	0	0	0
	P1,P35,P60	pbp1b; penicillin-binding protein 1B	K03693	0	0	0	0	0	0	0	0	0	0	0	0	0	0	0	0	0	0	0	0	0	0	0	0	0	0	0	0	0	0	0	0	0	0	0	0	0	0	0	0	0	0	0	0	0	0
	P1,P35,P60	mrcA; penicillin-binding protein 1A [EC:2.4.1.129 3.4.16.4]	K05366	1	1	1	1	1	1	1	1	1	1	1	1	1	2	2	2	1	1	1	1	1	2	2	1	1	1	0	2	1	0	1	1	2	2	1	0	1	1	1	0	2	1	1	1	0	1
	P1,P35,P60	pbp2A; penicillin-binding protein 2A [EC:2.4.1.129 3.4.16.4]	K12555	0	0	0	0	0	0	0	0	0	0	0	0	0	0	0	0	0	0	0	0	0	0	0	0	0	0	0	0	0	0	0	0	0	0	0	0	0	0	0	0	0	0	0	0	0	0
	P1,P35,P60	pbp2X; penicillin-binding protein 2X	K12556	0	0	0	0	0	0	0	0	0	0	0	0	0	0	0	0	0	0	0	0	0	0	0	0	0	0	0	0	0	0	0	0	0	0	0	0	0	0	0	0	0	0	0	0	0	0
	P1,P35,P48,P72	alr-murF; Alr-MurF fusion protein [EC:5.1.1.1 6.3.2.10]	K01798	0	0	0	0	0	1	0	1	0	1	1	1	1	1	1	1	0	1	1	1	0	1	1	1	1	1	1	1	0	0	1	0	1	1	0	1	1	0	0	1	1	0	1	0	1	1
	P1,P35,P48,P72	murF; UDP-N-acetylmuramoyl-tripeptide--D-alanyl-D-alanine ligase [EC:6.3.2.10]	K01929	1	1	1	1	2	1	1	2	1	2	1	1	1	1	1	1	1	2	0	1	0	1	1	1	1	1	0	1	0	1	1	1	1	0	1	1	2	1	1	1	1	1	1	0	0	2
	P1,P35,P48	murE; UDP-N-acetylmuramoyl-L-alanyl-D-glutamate--2,6-diaminopimelate ligase [EC:6.3.2.13]	K01928	0	0	1	1	0	1	1	1	1	1	0	1	1	1	1	1	1	1	1	2	0	1	1	1	1	1	1	1	1	1	1	1	1	1	1	1	1	1	1	0	0	1	1	1	1	2
	P1,P35,P48	murEF; MurE/MurF fusion protein [EC:6.3.2.13 6.3.2.10]	K15792	0	0	0	0	0	0	0	0	0	0	0	0	0	0	0	0	0	0	0	0	0	0	0	0	0	0	0	0	0	0	0	0	0	0	0	0	0	0	0	0	0	0	0	0	0	0
	P1,P35	murC; UDP-N-acetylmuramate--alanine ligase [EC:6.3.2.8]	K01924	1	1	1	1	1	1	1	1	1	1	0	1	1	1	1	1	1	1	1	2	1	1	1	1	1	1	1	1	1	1	1	1	1	1	1	1	1	1	1	0	0	1	1	1	0	2
	P1,P35	murD; UDP-N-acetylmuramoylalanine--D-glutamate ligase [EC:6.3.2.9]	K01925	1	1	1	1	0	1	1	0	1	0	1	1	1	0	1	1	1	2	1	2	1	1	1	1	0	1	0	1	1	1	1	1	1	1	1	1	1	1	1	0	0	1	1	1	0	0
	P1,P35	sgtB; monofunctional glycosyltransferase [EC:2.4.1.129]	K04478	0	0	0	0	0	0	0	0	0	0	0	0	0	0	0	0	0	0	0	0	0	0	0	0	0	0	0	0	0	0	0	0	0	0	0	0	0	0	0	0	0	0	0	0	0	0
	P1,P35	murE; UDP-N-acetylmuramoyl-L-alanyl-D-glutamate-L-lysine ligase [EC:6.3.2.7]	K05362	0	0	0	0	0	0	0	0	0	0	0	0	0	0	0	0	0	0	0	0	0	0	0	0	0	0	0	0	0	0	0	0	0	0	0	0	0	0	0	0	0	0	0	0	0	0
	P1,P35	murM; serine/alanine adding enzyme [EC:2.3.2.10]	K05363	0	0	0	0	0	0	0	0	0	0	0	0	0	0	0	0	0	0	0	0	0	0	0	0	0	0	0	0	0	0	0	0	0	0	0	0	0	0	0	0	0	0	0	0	0	0
	P1,P35	gatD; lipid II isoglutaminyl synthase (glutamine-hydrolysing) [EC:6.3.5.13]	K07009	1	1	0	0	0	0	0	0	0	0	0	0	0	0	0	0	0	0	0	0	0	0	0	0	0	0	0	0	0	0	0	0	0	0	0	0	0	0	0	0	0	0	0	0	0	0
	P1,P35	dacC; serine-type D-Ala-D-Ala carboxypeptidase (penicillin-binding protein 5/6) [EC:3.4.16.4]	K07258	1	1	1	1	1	0	0	0	0	0	0	0	1	0	0	0	0	0	0	0	0	0	1	0	0	0	0	1	0	0	0	0	0	0	0	0	0	0	0	0	0	0	0	0	0	0
	P1,P35	femX; peptidoglycan pentaglycine glycine transferase (the first glycine) [EC:2.3.2.16]	K11693	0	0	0	0	0	0	0	0	0	0	0	0	0	0	0	0	0	0	0	0	0	0	0	0	0	0	0	0	0	0	0	0	0	0	0	0	0	0	0	0	0	0	0	0	0	0
	P1,P35	murN; alanine adding enzyme [EC:2.3.2.-]	K12554	0	0	0	0	0	0	0	0	0	0	0	0	0	0	0	0	0	0	0	0	0	0	0	0	0	0	0	0	0	0	0	0	0	0	0	0	0	0	0	0	0	0	0	0	0	0
	P1,P35	murT; lipid II isoglutaminyl synthase (glutamine-hydrolysing) [EC:6.3.5.13]	K23393	1	1	0	0	0	0	0	0	0	0	0	0	0	0	0	0	0	0	0	0	0	0	0	0	0	0	0	0	0	0	0	0	0	0	0	0	0	0	0	0	0	0	0	0	0	0
	P1,P34	dmsB; dimethyl sulfoxide reductase iron-sulfur subunit	K00184	0	0	1	0	0	0	0	0	0	0	0	0	0	0	0	0	0	0	0	0	0	0	0	0	0	0	0	0	0	0	0	0	0	0	0	0	0	0	0	0	0	0	0	0	0	0
	P1,P34	dmsC; dimethyl sulfoxide reductase membrane subunit	K00185	0	0	1	0	0	0	0	0	0	0	0	0	0	0	0	0	0	0	0	0	0	0	0	0	0	0	0	0	0	0	0	0	0	0	0	0	0	0	0	0	0	0	0	0	0	0
	P1,P34	ssuE; FMN reductase [EC:1.5.1.38]	K00299	0	0	0	0	0	0	0	0	0	0	0	0	0	0	0	0	0	0	0	0	0	0	0	0	0	0	0	0	0	0	0	0	0	0	0	0	0	0	0	0	0	0	0	0	0	0
	P1,P34	dmsA; anaerobic dimethyl sulfoxide reductase subunit A [EC:1.8.5.3]	K07306	0	0	3	0	0	0	0	0	0	0	0	0	0	0	0	0	0	0	0	0	0	0	0	0	0	0	0	0	0	0	0	0	0	0	0	0	0	0	0	0	0	0	0	0	0	0
	P1,P34	dmsB; anaerobic dimethyl sulfoxide reductase subunit B	K07307	0	0	4	0	0	0	0	0	0	0	0	0	0	0	0	0	0	0	0	0	0	0	0	0	0	0	0	0	0	0	0	0	0	0	0	0	0	0	0	0	0	0	0	0	0	0
	P1,P34	dmsC; anaerobic dimethyl sulfoxide reductase subunit C	K07308	0	0	2	0	0	0	0	0	0	0	0	0	0	0	0	0	0	0	0	0	0	0	0	0	0	0	0	0	0	0	0	0	0	0	0	0	0	0	0	0	0	0	0	0	0	0
	P1,P33	rbsK; ribokinase [EC:2.7.1.15]	K00852	2	0	0	0	2	0	0	0	0	0	0	0	0	0	0	0	0	0	0	0	1	0	0	0	0	0	0	0	0	0	0	0	0	0	0	0	0	1	0	0	0	0	0	1	0	0
	P1,P33	deoC; deoxyribose-phosphate aldolase [EC:4.1.2.4]	K01619	2	1	0	0	1	1	1	1	1	1	1	1	1	1	1	1	1	1	1	1	1	1	1	0	1	0	0	0	1	1	1	1	0	1	1	1	1	1	1	1	0	1	1	1	1	0
	P1,P30,P63	lyxK; L-xylulokinase [EC:2.7.1.53]	K00880	0	0	0	0	1	0	0	0	0	0	0	0	0	0	0	0	0	0	0	0	0	0	0	0	0	0	0	0	0	0	0	0	0	0	0	0	0	0	0	0	0	0	0	0	0	0
	P1,P30,P63	dlgD; 3-dehydro-L-gulonate 2-dehydrogenase [EC:1.1.1.130]	K08092	0	0	0	0	0	0	0	0	0	0	0	0	0	0	0	0	0	0	0	0	0	0	0	0	0	0	0	0	0	0	0	0	0	0	0	0	0	0	0	0	0	0	0	0	0	0
	P1,P30	uxaB; tagaturonate reductase [EC:1.1.1.58]	K00041	0	0	0	0	0	0	0	0	1	0	0	0	1	0	1	0	0	0	1	1	0	1	1	1	0	0	0	1	0	0	0	0	1	1	0	0	1	1	0	1	1	0	0	1	1	0
	P1,P30	kduD; 2-dehydro-3-deoxy-D-gluconate 5-dehydrogenase [EC:1.1.1.127]	K00065	0	0	0	0	0	0	0	0	0	0	0	0	0	0	0	0	0	0	0	0	0	0	0	0	0	0	0	0	0	0	0	0	0	0	0	0	0	0	0	0	0	0	0	0	0	0
	P1,P30	DHDH; dihydrodiol dehydrogenase / D-xylose 1-dehydrogenase (NADP) [EC:1.3.1.20 1.1.1.179]	K00078	0	0	0	0	0	0	0	0	0	0	0	0	1	0	0	0	0	0	0	1	0	1	1	0	0	1	0	2	0	1	0	1	1	0	1	1	1	0	0	0	0	0	0	1	0	0
	P1,P30	araB; L-ribulokinase [EC:2.7.1.16]	K00853	0	0	0	0	0	0	1	0	0	0	0	0	0	0	0	0	0	0	0	0	0	0	0	0	0	0	0	0	0	0	0	0	0	0	0	0	0	1	0	0	0	0	0	0	0	0
	P1,P30	xylB; xylulokinase [EC:2.7.1.17]	K00854	0	0	0	0	1	0	0	0	0	0	0	0	0	0	0	0	0	0	0	0	0	0	0	0	0	0	0	0	0	0	0	0	0	0	0	0	0	0	0	0	0	0	0	0	0	0
	P1,P30	uxaA; altronate hydrolase [EC:4.2.1.7]	K01685	0	0	0	0	0	0	0	0	0	0	0	0	1	0	1	0	0	0	1	1	0	1	1	1	0	1	0	1	0	0	0	0	1	1	0	1	1	1	0	1	1	0	0	1	1	0
	P1,P30	uxuA; mannonate dehydratase [EC:4.2.1.8]	K01686	1	0	0	0	0	0	0	0	4	0	0	0	1	0	2	0	2	0	0	2	0	2	1	2	0	0	0	2	0	1	0	0	0	0	1	2	0	0	2	1	1	0	0	2	1	0
	P1,P30	ogl; oligogalacturonide lyase [EC:4.2.2.6]	K01730	0	0	0	0	0	0	0	0	0	0	0	0	1	0	2	0	0	0	0	1	0	2	0	1	0	1	0	0	0	0	2	0	0	0	4	1	2	0	0	2	1	0	0	0	2	0
	P1,P30	araA; L-arabinose isomerase [EC:5.3.1.4]	K01804	0	0	0	0	1	1	0	0	1	0	0	0	1	0	1	0	1	0	1	2	0	2	1	0	0	1	0	1	1	1	1	0	0	0	1	0	1	1	1	1	3	0	0	1	1	0
	P1,P30	uxaC; glucuronate isomerase [EC:5.3.1.12]	K01812	1	0	0	0	0	0	0	0	0	0	0	0	1	0	1	0	1	0	1	1	1	1	1	1	0	1	2	1	1	1	1	0	1	1	1	0	1	1	1	1	1	0	0	1	1	0
	P1,P30	kduI; 4-deoxy-L-threo-5-hexosulose-uronate ketol-isomerase [EC:5.3.1.17]	K01815	0	0	0	0	0	0	0	0	0	0	0	0	1	0	1	0	0	0	1	1	1	1	2	1	0	1	0	1	0	1	1	0	1	1	2	1	1	2	0	0	2	0	0	0	1	0
	P1,P30	tarJ; ribitol-5-phosphate 2-dehydrogenase (NADP+) [EC:1.1.1.405]	K05352	0	0	1	0	0	0	0	0	0	0	0	0	0	0	0	0	0	0	0	0	0	0	0	0	0	0	0	0	0	0	0	0	0	0	0	0	0	0	0	0	0	0	0	0	0	0
	P1,P30	rspB; L-gulonate 5-dehydrogenase [EC:1.1.1.380]	K08322	0	0	0	0	0	0	0	0	0	0	0	0	0	0	0	0	0	0	0	0	0	0	0	0	0	0	0	0	0	0	0	0	0	0	0	0	0	0	0	0	0	0	0	0	0	0
	P1,P30	rspA; mannonate dehydratase [EC:4.2.1.8]	K08323	0	0	0	0	0	0	0	0	0	0	0	0	0	0	0	0	0	0	0	0	0	0	0	0	0	0	0	0	0	0	0	0	0	0	0	0	0	0	0	0	0	0	0	0	0	0
	P1,P30	xdh; D-xylose 1-dehydrogenase (NADP+, D-xylono-1,5-lactone-forming) [EC:1.1.1.179]	K14273	0	0	0	0	0	0	0	0	0	0	0	0	0	0	0	0	0	0	0	0	0	0	0	0	0	0	0	0	0	0	0	0	0	0	0	0	0	0	0	0	0	0	0	0	0	0
	P1,P30	xylC; xylono-1,5-lactonase [EC:3.1.1.110]	K14274	0	0	0	0	0	0	0	0	0	0	0	0	0	0	0	0	0	0	0	0	0	0	0	0	0	0	0	0	0	0	0	0	0	0	0	0	0	0	0	0	0	0	0	0	0	0
	P1,P30	uxaA1; altronate dehydratase small subunit [EC:4.2.1.7]	K16849	0	0	0	0	0	0	0	0	0	0	0	0	0	0	0	0	0	0	0	0	0	0	0	0	0	0	0	0	0	0	0	0	0	0	0	0	0	0	0	0	0	0	0	0	0	0
	P1,P30	uxaA2; altronate dehydratase large subunit [EC:4.2.1.7]	K16850	0	0	0	0	0	0	0	0	0	0	0	0	0	0	0	0	0	0	0	0	0	0	0	0	0	0	0	0	0	0	0	0	0	0	0	0	0	0	0	0	0	0	0	0	0	0
	P1,P30	pelC; pectate lyase C [EC:4.2.2.2 4.2.2.10]	K19551	0	0	0	0	0	0	0	0	0	0	0	0	0	0	0	0	0	0	0	0	0	0	0	0	0	0	0	0	0	0	0	0	0	0	0	0	0	0	0	0	0	0	0	0	0	0
	P1,P30	tarI; D-ribitol-5-phosphate cytidylyltransferase [EC:2.7.7.40]	K21030	0	0	1	0	0	0	0	0	0	0	0	0	0	0	0	1	0	0	0	0	0	0	0	0	0	0	0	0	0	0	0	0	0	0	0	0	0	0	0	0	0	0	1	0	0	0
	P1,P30	uxaE; tagaturonate epimerase [EC:5.1.2.7]	K21619	0	0	0	0	0	0	0	0	0	0	0	0	0	0	0	0	0	0	0	0	0	0	0	0	0	0	0	0	0	1	0	0	0	0	1	0	0	0	0	0	0	0	0	0	0	0
	P1,P30	bcs1; ribitol-5-phosphate 2-dehydrogenase (NADP+) / D-ribitol-5-phosphate cytidylyltransferase [EC:1.1.1.405 2.7.7.40]	K21681	0	0	0	0	0	0	0	0	0	0	0	1	0	0	0	0	0	0	0	0	0	0	0	0	0	0	0	0	0	0	0	0	0	0	0	0	0	0	0	0	0	0	0	0	0	0
	P1,P30	yjhH; 2-dehydro-3-deoxy-D-pentonate aldolase [EC:4.1.2.28]	K22397	0	0	0	0	0	0	0	0	0	0	0	0	0	0	0	0	0	0	0	0	0	0	0	0	0	0	0	0	0	0	0	0	0	0	0	0	0	0	0	0	0	0	0	0	0	0
	P1,P30	lplD; galacturan 1,4-alpha-galacturonidase [EC:3.2.1.67]	K22933	0	0	0	0	0	0	0	0	0	0	0	0	0	0	0	0	0	0	0	0	0	0	0	0	0	0	0	0	0	0	0	0	0	0	0	0	0	0	0	0	0	0	0	0	0	0
	P1,P30	XK1; D-ribulokinase [EC:2.7.1.47]	K22935	0	0	0	0	0	0	0	0	0	0	0	0	0	0	0	0	0	0	0	0	0	0	0	0	0	0	0	0	0	0	0	0	0	0	0	0	0	0	0	0	0	0	0	0	0	0
	P1,P30	pelX; pectate disaccharide-lyase [EC:4.2.2.9]	K22994	0	0	0	0	0	0	0	0	0	0	0	0	0	0	0	0	0	0	0	0	0	0	0	0	0	0	0	0	0	0	0	0	0	0	0	0	0	0	0	0	0	0	0	0	0	0
	P1,P3,P9,P76	methyl coenzyme M reductase system	K00400	0	0	0	0	0	0	0	0	0	0	0	0	0	0	0	0	0	0	0	0	0	0	0	0	0	0	0	0	0	0	0	0	0	0	0	0	0	0	0	0	0	0	0	0	0	0
	P1,P3,P9,P76	frhA; coenzyme F420 hydrogenase subunit alpha [EC:1.12.98.1]	K00440	0	0	0	0	0	0	0	0	0	0	0	0	0	0	0	0	0	0	0	0	0	0	0	0	0	0	0	0	0	0	0	0	0	0	0	0	0	0	0	0	0	0	0	0	0	0
	P1,P3,P9,P76	frhB; coenzyme F420 hydrogenase subunit beta [EC:1.12.98.1]	K00441	0	0	0	0	0	0	0	0	0	0	0	0	0	0	0	0	0	0	0	0	0	0	0	0	0	0	0	0	0	0	0	1	0	1	0	0	0	0	0	0	0	0	0	0	0	0
	P1,P3,P9,P76	frhD; coenzyme F420 hydrogenase subunit delta	K00442	0	0	0	0	0	0	0	0	0	0	0	0	0	0	0	0	0	0	0	0	0	0	0	0	0	0	0	0	0	0	0	0	0	0	0	0	0	0	0	0	0	0	0	0	0	0
	P1,P3,P9,P76	frhG; coenzyme F420 hydrogenase subunit gamma [EC:1.12.98.1]	K00443	0	0	0	0	0	0	0	0	0	0	0	0	0	0	0	0	0	0	0	0	0	0	0	0	0	0	0	0	0	0	0	0	0	0	0	0	0	0	0	0	0	0	0	0	0	0
	P1,P3,P9,P76	mcrC; methyl-coenzyme M reductase subunit C	K03421	0	0	0	0	0	0	0	0	0	0	0	0	0	0	0	0	0	0	0	0	0	0	0	0	0	0	0	0	0	0	0	0	0	0	0	0	0	0	0	0	0	0	0	0	0	0
	P1,P3,P9,P76	mcrD; methyl-coenzyme M reductase subunit D	K03422	0	0	0	0	0	0	0	0	0	0	0	0	0	0	0	0	0	0	0	0	0	0	0	0	0	0	0	0	0	0	0	0	0	0	0	0	0	0	0	0	0	0	0	0	0	0
	P1,P3,P9,P76	torZ; trimethylamine-N-oxide reductase (cytochrome c) [EC:1.7.2.3]	K07812	0	0	0	0	0	0	0	0	0	0	0	0	0	0	0	0	0	0	0	0	0	0	0	0	0	0	0	0	0	0	0	0	0	0	0	0	0	0	0	0	0	0	0	0	0	0
	P1,P3,P9,P76	cofF; gamma-F420-2:alpha-L-glutamate ligase [EC:6.3.2.32]	K14940	0	0	0	0	0	0	0	0	0	0	0	0	0	0	0	0	0	0	0	0	0	0	0	0	0	0	0	0	0	0	0	0	0	0	0	0	0	0	0	0	0	0	0	0	0	0
	P1,P3,P9,P76	mgsA; methylamine---glutamate N-methyltransferase subunit A [EC:2.1.1.21]	K22081	0	0	0	0	0	0	0	0	0	0	0	0	0	0	0	0	0	0	0	0	0	0	0	0	0	0	0	0	0	0	0	0	0	0	0	0	0	0	0	0	0	0	0	0	0	0
	P1,P3,P9,P76	mgsB; methylamine---glutamate N-methyltransferase subunit B [EC:2.1.1.21]	K22082	0	0	0	0	0	0	0	0	0	0	0	0	0	0	0	0	0	0	0	0	0	0	0	0	0	0	0	0	0	0	0	0	0	0	0	0	0	0	0	0	0	0	0	0	0	0
	P1,P3,P9,P76	mgsC; methylamine---glutamate N-methyltransferase subunit C [EC:2.1.1.21]	K22083	0	0	0	2	1	0	0	0	0	0	0	0	0	0	0	0	0	0	0	0	0	0	0	0	0	0	0	0	0	0	0	0	0	0	0	0	0	0	0	0	0	0	0	0	0	0
	P1,P3,P8,P48,P76	dapD; 2,3,4,5-tetrahydropyridine-2,6-dicarboxylate N-succinyltransferase [EC:2.3.1.117]	K00674	0	0	0	0	0	0	0	0	1	1	0	0	0	1	0	0	1	0	0	0	1	0	0	0	1	0	0	0	1	1	0	0	0	0	0	0	0	0	1	0	0	0	0	1	0	1
	P1,P3,P8,P48,P76	dapE; succinyl-diaminopimelate desuccinylase [EC:3.5.1.18]	K01439	0	0	0	0	0	0	0	0	0	0	0	0	0	0	0	0	0	0	0	0	0	0	0	0	0	0	0	0	0	0	0	0	0	0	0	0	0	0	0	0	0	0	0	0	0	0
	P1,P3,P8,P28,P38,P76	ectB; diaminobutyrate-2-oxoglutarate transaminase [EC:2.6.1.76]	K00836	0	0	0	0	0	0	0	0	0	0	0	0	0	0	0	0	0	0	0	0	0	0	0	0	0	0	0	0	0	0	0	0	0	0	0	0	0	0	0	0	0	0	0	0	0	0
	P1,P3,P76	E3.1.1.45; carboxymethylenebutenolidase [EC:3.1.1.45]	K01061	0	0	0	0	0	0	0	0	0	0	0	0	0	0	0	0	0	0	0	0	0	0	0	0	0	0	0	0	0	0	0	0	0	0	0	0	0	0	0	0	0	0	0	0	0	0
	P1,P3,P76	davA; 5-aminopentanamidase [EC:3.5.1.30]	K01506	0	0	0	0	0	0	0	0	0	0	0	0	0	0	0	0	0	0	0	0	0	0	0	0	0	0	0	0	0	0	0	0	0	0	0	0	0	0	0	0	0	0	0	0	0	0
	P1,P3,P76	dhaA; haloalkane dehalogenase [EC:3.8.1.5]	K01563	0	0	0	0	0	0	0	0	0	0	0	0	0	0	0	0	0	0	0	0	0	0	0	0	0	0	0	0	0	0	0	0	0	0	0	0	0	0	0	0	0	0	0	0	0	0
	P1,P3,P76	hpaI; 4-hydroxy-2-oxoheptanedioate aldolase [EC:4.1.2.52]	K02510	0	0	0	0	0	0	0	0	0	0	0	0	0	0	0	0	0	0	0	0	0	0	0	0	0	0	0	0	0	0	0	0	0	0	0	0	0	0	0	0	0	0	0	0	0	0
	P1,P3,P76	iolE; inosose dehydratase [EC:4.2.1.44]	K03335	0	0	0	0	0	0	0	0	0	0	0	0	0	0	0	0	0	0	0	1	0	0	0	0	0	0	0	0	0	0	0	0	0	0	0	0	0	0	0	0	0	0	0	0	0	0
	P1,P3,P76	iolD; 3D-(3,5/4)-trihydroxycyclohexane-1,2-dione acylhydrolase (decyclizing) [EC:3.7.1.22]	K03336	0	0	0	0	0	0	0	0	0	0	0	0	0	0	0	0	0	0	0	0	0	0	0	0	0	0	0	0	0	0	0	0	0	0	0	0	0	0	0	0	0	0	0	0	0	0
	P1,P3,P76	iolB; 5-deoxy-glucuronate isomerase [EC:5.3.1.30]	K03337	0	0	0	0	0	0	0	0	0	0	0	0	0	0	0	0	0	0	0	0	0	0	0	0	0	0	0	0	0	0	0	0	0	0	0	0	0	0	0	0	0	0	0	0	0	0
	P1,P3,P76	iolC; 5-dehydro-2-deoxygluconokinase [EC:2.7.1.92]	K03338	0	0	0	0	0	0	0	0	0	0	0	0	0	0	0	0	0	0	0	0	0	0	0	0	0	0	0	0	0	0	0	0	0	0	0	0	0	0	0	0	0	0	0	0	0	0
	P1,P3,P76	atzD; cyanuric acid amidohydrolase [EC:3.5.2.15]	K03383	0	0	0	0	0	0	0	0	0	0	0	0	0	0	0	0	0	0	0	0	0	0	0	0	0	0	0	0	0	0	0	0	0	0	0	0	0	0	0	0	0	0	0	0	0	0
	P1,P3,P76	phnW; 2-aminoethylphosphonate-pyruvate transaminase [EC:2.6.1.37]	K03430	0	1	0	0	0	0	0	0	0	0	0	0	0	0	0	0	0	0	0	0	0	0	0	0	0	0	0	0	0	0	1	0	0	0	0	0	1	0	0	0	0	0	0	0	0	0
	P1,P3,P76	E1.1.1.65; pyridoxine 4-dehydrogenase [EC:1.1.1.65]	K05275	0	0	0	0	0	0	0	0	0	0	0	0	0	0	0	0	0	0	0	0	0	0	0	0	0	0	0	0	0	0	0	0	0	0	0	0	0	0	0	0	0	0	0	0	0	0
	P1,P3,P76	phnX; phosphonoacetaldehyde hydrolase [EC:3.11.1.1]	K05306	0	0	0	0	0	0	0	0	0	0	0	0	0	0	0	0	0	0	0	0	0	0	0	0	0	0	0	0	0	0	0	0	0	0	0	0	0	0	0	0	0	0	0	0	0	0
	P1,P3,P76	iolI; 2-keto-myo-inositol isomerase [EC:5.3.99.11]	K06606	0	0	0	0	0	0	0	0	0	0	0	0	0	0	0	0	0	0	0	0	0	0	0	0	0	0	0	0	0	0	0	0	0	0	0	0	0	0	0	0	0	0	0	0	0	0
	P1,P3,P76	iolW; scyllo-inositol 2-dehydrogenase (NADP+) [EC:1.1.1.371]	K16044	0	0	0	0	0	0	0	0	0	0	0	0	0	0	0	0	0	0	0	0	0	0	0	0	0	0	0	0	0	0	0	0	0	0	0	0	0	0	0	0	0	0	0	0	0	0
	P1,P3,P76	acylpyruvate hydrolase [EC:3.7.1.5]	K16164	0	0	0	0	0	0	0	0	0	0	0	0	0	0	0	0	0	0	0	0	0	0	0	0	0	0	0	0	0	0	0	0	0	0	0	0	0	0	0	0	0	0	0	0	0	0
	P1,P3,P76	iolU; scyllo-inositol 2-dehydrogenase (NADP+) [EC:1.1.1.-]	K22230	1	1	0	0	1	0	0	0	0	0	0	0	0	0	0	1	0	0	0	0	1	0	0	0	0	0	0	0	0	0	0	0	0	0	0	0	0	0	1	0	0	0	0	0	0	0
	P1,P3,P73,P76	enr; 2-enoate reductase [EC:1.3.1.31]	K10797	1	0	0	1	0	0	0	0	0	0	0	0	0	0	0	0	0	0	0	0	0	0	0	0	0	0	0	0	0	0	0	0	0	0	0	0	0	0	0	0	0	0	0	0	0	0
	P1,P3,P73,P76	paaG; 2-(1,2-epoxy-1,2-dihydrophenyl)acetyl-CoA isomerase [EC:5.3.3.18]	K15866	0	0	0	0	0	0	0	0	0	0	0	0	0	0	0	0	0	0	0	0	0	0	0	0	0	0	0	0	0	0	0	0	0	0	0	0	0	0	0	0	0	0	0	0	0	0
	P1,P3,P71,P73,P76	aryl-alcohol dehydrogenase [EC:1.1.1.90]	K00055	1	0	0	0	0	0	0	0	0	0	0	0	0	0	0	0	0	0	0	0	0	0	0	0	0	0	0	0	0	0	0	0	0	0	0	0	0	0	0	0	0	0	0	0	0	0
	P1,P3,P70,P76	ligK; 4-hydroxy-4-methyl-2-oxoglutarate aldolase [EC:4.1.3.17]	K10218	0	0	0	0	0	0	0	0	0	0	0	0	0	0	0	0	0	0	0	0	0	0	0	0	0	0	0	0	0	0	0	0	0	0	0	0	0	0	0	0	0	0	0	0	0	0
	P1,P3,P70,P71,P76	pcaD; 3-oxoadipate enol-lactonase [EC:3.1.1.24]	K01055	0	0	0	0	0	0	0	0	0	0	0	0	0	0	0	0	0	0	0	0	0	0	0	0	0	0	0	0	0	0	0	0	0	0	0	0	0	0	0	0	0	0	0	0	0	0
	P1,P3,P70,P71,P76	pcaC; 4-carboxymuconolactone decarboxylase [EC:4.1.1.44]	K01607	0	0	2	1	1	0	0	0	0	0	1	1	1	0	1	1	0	2	0	1	0	0	2	0	0	0	0	1	0	0	0	1	0	1	0	1	1	0	0	0	1	0	0	0	0	0
	P1,P3,P70,P71,P76	praC; 4-oxalocrotonate tautomerase [EC:5.3.2.6]	K01821	0	0	0	0	0	0	0	0	0	0	0	0	0	0	0	0	0	0	0	0	0	0	0	0	0	0	0	0	0	0	0	0	0	0	0	0	0	0	0	0	0	0	0	0	0	0
	P1,P3,P70,P71,P76	bcrB; benzoyl-CoA reductase subunit B [EC:1.3.7.8]	K04113	0	0	0	0	0	0	0	0	0	0	0	0	0	0	0	0	0	0	0	0	0	0	0	0	0	0	0	0	0	0	0	0	0	0	0	0	0	0	0	0	0	0	0	0	0	0
	P1,P3,P70,P71,P76	catE; catechol 2,3-dioxygenase [EC:1.13.11.2]	K07104	0	0	0	0	0	0	0	0	0	0	0	0	0	0	0	0	0	0	0	0	0	0	0	0	0	0	0	0	0	0	0	0	0	0	0	0	0	0	0	0	0	0	0	0	0	0
	P1,P3,P70,P71,P76	badH; 2-hydroxycyclohexanecarboxyl-CoA dehydrogenase [EC:1.1.1.-]	K07535	0	0	0	0	0	0	0	0	0	0	0	0	0	0	0	0	0	0	0	0	0	0	0	0	0	0	0	0	0	0	0	0	0	0	0	0	0	0	0	0	0	0	0	0	0	0
	P1,P3,P70,P71,P73,P76	mhpE; 4-hydroxy 2-oxovalerate aldolase [EC:4.1.3.39]	K01666	0	0	0	0	0	0	0	0	0	0	0	1	0	0	0	0	0	0	1	0	0	0	0	0	0	0	0	0	0	0	0	0	0	0	0	0	0	0	0	0	0	0	0	0	0	0
	P1,P3,P7,P8,P25,P42,P44,P62,P76	glnA; glutamine synthetase [EC:6.3.1.2]	K01915	2	2	2	5	4	2	2	0	3	1	1	1	2	1	2	2	1	1	1	2	1	3	3	1	2	2	2	3	2	1	3	1	1	2	2	0	2	4	2	1	2	2	2	2	2	2
	P1,P3,P7,P62,P76	narG; nitrate reductase / nitrite oxidoreductase, alpha subunit [EC:1.7.5.1 1.7.99.-]	K00370	0	0	0	0	0	0	0	0	0	0	0	0	0	0	0	0	0	0	0	0	0	0	0	0	0	0	0	0	0	0	0	0	0	0	0	0	0	0	0	0	0	0	0	0	0	0
	P1,P3,P7,P62,P76	narH; nitrate reductase / nitrite oxidoreductase, beta subunit [EC:1.7.5.1 1.7.99.-]	K00371	0	0	0	0	0	0	0	0	0	0	0	0	0	0	0	0	0	0	0	0	0	0	0	0	0	0	0	0	0	0	0	0	0	0	0	0	0	0	0	0	0	0	0	0	0	0
	P1,P3,P7,P62,P76	narI; nitrate reductase gamma subunit [EC:1.7.5.1 1.7.99.-]	K00374	0	0	0	0	0	0	0	0	0	0	0	0	0	0	0	0	0	0	0	0	0	0	0	0	0	0	0	0	0	0	0	0	0	0	0	0	0	0	0	0	0	0	0	0	0	0
	P1,P3,P7,P34,P76	ttrA; tetrathionate reductase subunit A	K08357	0	0	0	0	0	0	0	0	0	0	0	0	0	0	0	0	0	0	0	0	0	0	0	0	0	0	0	0	0	0	0	0	0	0	0	0	0	0	0	0	0	0	0	0	0	0
	P1,P3,P7,P21,P29,P76	atoD; acetate CoA/acetoacetate CoA-transferase alpha subunit [EC:2.8.3.8 2.8.3.9]	K01034	0	0	0	0	0	0	0	0	0	1	0	0	0	1	0	0	0	2	0	0	0	0	0	0	1	0	2	0	0	0	0	0	0	0	0	0	0	0	0	0	0	0	0	0	0	1
	P1,P3,P7,P21,P29,P76	atoA; acetate CoA/acetoacetate CoA-transferase beta subunit [EC:2.8.3.8 2.8.3.9]	K01035	0	0	0	0	0	0	0	0	0	1	0	0	0	1	0	0	0	0	0	0	0	0	0	0	1	0	1	0	0	0	0	0	0	0	0	0	0	0	0	0	0	0	0	0	0	1
	P1,P3,P63,P76	ulaG; L-ascorbate 6-phosphate lactonase [EC:3.1.1.-]	K03476	0	0	0	0	0	0	0	0	0	0	0	0	0	0	0	0	0	0	0	0	0	0	0	0	0	0	0	0	0	0	0	0	0	0	0	0	0	0	0	0	0	0	0	0	0	0
	P1,P3,P62,P76	E3.5.5.1; nitrilase [EC:3.5.5.1]	K01501	1	0	0	0	0	0	0	0	0	0	0	0	0	0	0	0	0	0	0	0	0	0	0	0	0	0	0	0	0	0	0	0	0	0	0	0	0	0	0	0	0	0	0	0	0	0
	P1,P3,P62,P76	napA; nitrate reductase (cytochrome) [EC:1.9.6.1]	K02567	0	0	0	0	0	0	0	0	0	0	0	0	0	0	0	0	0	0	0	0	0	0	0	0	0	0	0	0	0	0	0	0	0	0	0	0	0	0	0	0	0	0	0	0	0	0
	P1,P3,P62,P76	nifH; nitrogenase iron protein NifH	K02588	0	0	0	0	0	0	0	0	0	0	0	0	0	0	0	0	0	0	0	0	0	0	0	0	0	0	0	0	0	0	0	1	0	0	0	0	0	0	0	0	0	0	0	0	0	0
	P1,P3,P62,P76	nrfA; nitrite reductase (cytochrome c-552) [EC:1.7.2.2]	K03385	0	0	2	1	0	0	0	0	1	0	0	0	0	0	0	1	0	0	0	0	1	1	0	0	0	0	0	1	0	0	0	0	1	0	0	0	0	1	0	0	1	0	0	0	0	0
	P1,P3,P62,P76	norB; nitric oxide reductase subunit B [EC:1.7.2.5]	K04561	0	0	0	0	0	0	0	0	0	0	0	0	0	0	0	0	0	0	0	0	0	0	0	0	0	0	0	0	0	0	0	0	0	0	0	0	0	0	0	0	0	0	0	0	0	0
	P1,P3,P62,P76	nrfH; cytochrome c nitrite reductase small subunit	K15876	0	0	0	0	0	0	0	0	1	0	0	0	0	0	0	1	0	0	0	0	1	1	0	0	0	0	0	1	0	0	0	0	0	0	0	0	0	0	0	0	1	0	0	0	0	0
	P1,P3,P6,P9,P76	fdhB; formate dehydrogenase (coenzyme F420) beta subunit [EC:1.17.98.3 1.8.98.6]	K00125	0	0	0	0	0	0	0	0	0	0	0	0	0	0	0	0	0	0	0	0	0	0	0	0	0	0	0	0	0	0	0	0	0	0	0	0	0	0	0	0	0	0	0	0	0	0
	P1,P3,P6,P9,P76	fwdA; formylmethanofuran dehydrogenase subunit A [EC:1.2.7.12]	K00200	0	0	0	0	0	0	0	0	0	0	0	0	0	0	0	0	0	0	0	0	0	0	0	0	0	0	0	0	0	0	0	0	0	0	0	0	0	0	0	0	0	0	0	0	0	0
	P1,P3,P6,P9,P76	fwdC; formylmethanofuran dehydrogenase subunit C [EC:1.2.7.12]	K00202	0	0	0	0	0	0	0	0	0	0	0	0	0	0	0	0	0	0	0	0	0	0	0	0	0	0	0	0	0	0	0	0	0	0	0	0	0	0	0	0	0	0	0	0	0	0
	P1,P3,P6,P9,P76	fwdH; 4Fe-4S ferredoxin	K00204	0	0	0	0	0	0	0	0	0	0	0	0	0	0	0	0	0	0	0	0	0	0	0	0	0	0	0	0	0	0	0	0	0	0	0	0	0	0	0	0	0	0	0	0	0	0
	P1,P3,P6,P9,P76	fwdF; 4Fe-4S ferredoxin	K00205	0	0	0	0	0	0	0	0	0	0	0	0	0	0	0	0	0	0	0	0	0	0	0	0	0	0	0	0	0	0	0	0	0	0	0	0	0	0	0	0	0	0	0	0	0	0
	P1,P3,P6,P9,P76	mtd; methylenetetrahydromethanopterin dehydrogenase [EC:1.5.98.1]	K00319	0	0	0	0	0	0	0	0	0	0	0	0	0	0	0	0	0	0	0	0	0	0	0	0	0	0	0	0	0	0	0	0	0	0	0	0	0	0	0	0	0	0	0	0	0	0
	P1,P3,P6,P9,P76	mer; 5,10-methylenetetrahydromethanopterin reductase [EC:1.5.98.2]	K00320	0	0	0	0	0	0	0	0	0	0	0	0	0	0	0	0	0	0	0	0	0	0	0	0	0	0	0	0	0	0	0	0	0	0	0	0	0	0	0	0	0	0	0	0	0	0
	P1,P3,P6,P9,P76	mcrB; methyl-coenzyme M reductase beta subunit [EC:2.8.4.1]	K00401	0	0	0	0	0	0	0	0	0	0	0	0	0	0	0	0	0	0	0	0	0	0	0	0	0	0	0	0	0	0	0	0	0	0	0	0	0	0	0	0	0	0	0	0	0	0
	P1,P3,P6,P9,P76	mtrA; tetrahydromethanopterin S-methyltransferase subunit A [EC:2.1.1.86]	K00577	0	0	0	0	0	0	0	0	0	0	0	0	0	0	0	0	0	0	0	0	0	0	0	0	0	0	0	0	0	0	0	0	0	0	0	0	0	0	0	0	0	0	0	0	0	0
	P1,P3,P6,P9,P76	mtrB; tetrahydromethanopterin S-methyltransferase subunit B [EC:2.1.1.86]	K00578	0	0	0	0	0	0	0	0	0	0	0	0	0	0	0	0	0	0	0	0	0	0	0	0	0	0	0	0	0	0	0	0	0	0	0	0	0	0	0	0	0	0	0	0	0	0
	P1,P3,P6,P9,P76	mtrC; tetrahydromethanopterin S-methyltransferase subunit C [EC:2.1.1.86]	K00579	0	0	0	0	0	0	0	0	0	0	0	0	0	0	0	0	0	0	0	0	0	0	0	0	0	0	0	0	0	0	0	0	0	0	0	0	0	0	0	0	0	0	0	0	0	0
	P1,P3,P6,P9,P76	mtrD; tetrahydromethanopterin S-methyltransferase subunit D [EC:2.1.1.86]	K00580	0	0	0	0	0	0	0	0	0	0	0	0	0	0	0	0	0	0	0	0	0	0	0	0	0	0	0	0	0	0	0	0	0	0	0	0	0	0	0	0	0	0	0	0	0	0
	P1,P3,P6,P9,P76	mtrE; tetrahydromethanopterin S-methyltransferase subunit E [EC:2.1.1.86]	K00581	0	0	0	0	0	0	0	0	0	0	0	0	0	0	0	0	0	0	0	0	0	0	0	0	0	0	0	0	0	0	0	0	0	0	0	0	0	0	0	0	0	0	0	0	0	0
	P1,P3,P6,P9,P76	mtrF; tetrahydromethanopterin S-methyltransferase subunit F [EC:2.1.1.86]	K00582	0	0	0	0	0	0	0	0	0	0	0	0	0	0	0	0	0	0	0	0	0	0	0	0	0	0	0	0	0	0	0	0	0	0	0	0	0	0	0	0	0	0	0	0	0	0
	P1,P3,P6,P9,P76	mtrG; tetrahydromethanopterin S-methyltransferase subunit G [EC:2.1.1.86]	K00583	0	0	0	0	0	0	0	0	0	0	0	0	0	0	0	0	0	0	0	0	0	0	0	0	0	0	0	0	0	0	0	0	0	0	0	0	0	0	0	0	0	0	0	0	0	0
	P1,P3,P6,P9,P76	mtrH; tetrahydromethanopterin S-methyltransferase subunit H [EC:2.1.1.86]	K00584	0	0	0	0	0	0	0	0	0	0	0	0	0	0	0	0	0	0	0	0	0	0	0	0	0	0	0	0	0	0	0	0	0	0	0	0	0	0	0	0	0	0	0	0	0	0
	P1,P3,P6,P9,P76	ftr; formylmethanofuran--tetrahydromethanopterin N-formyltransferase [EC:2.3.1.101]	K00672	0	0	0	0	0	0	0	0	0	0	0	0	0	0	0	0	0	0	0	0	0	0	0	0	0	0	0	0	0	0	0	0	0	0	0	0	0	0	0	0	0	0	0	0	0	0
	P1,P3,P6,P9,P76	mch; methenyltetrahydromethanopterin cyclohydrolase [EC:3.5.4.27]	K01499	0	0	0	0	0	0	0	0	0	0	0	0	0	0	0	0	0	0	0	0	0	0	0	0	0	0	0	0	0	0	0	0	0	0	0	0	0	0	0	0	0	0	0	0	0	0
	P1,P3,P6,P9,P76	hdrA2; heterodisulfide reductase subunit A2 [EC:1.8.7.3 1.8.98.4 1.8.98.5 1.8.98.6]	K03388	0	0	0	0	0	0	0	0	0	0	0	0	0	0	0	0	0	0	0	0	0	0	0	0	0	0	0	0	0	0	0	0	0	0	0	0	0	0	0	0	0	0	0	0	0	0
	P1,P3,P6,P9,P76	hdrB2; heterodisulfide reductase subunit B2 [EC:1.8.7.3 1.8.98.4 1.8.98.5 1.8.98.6]	K03389	0	0	0	0	0	0	0	0	0	0	0	0	0	0	0	0	0	0	0	0	0	0	0	0	0	0	0	0	0	0	0	0	0	0	0	0	0	0	0	0	0	0	0	0	0	0
	P1,P3,P6,P9,P76	hdrC2; heterodisulfide reductase subunit C2 [EC:1.8.7.3 1.8.98.4 1.8.98.5 1.8.98.6]	K03390	0	0	0	0	0	0	0	0	0	0	0	0	0	0	0	0	0	0	0	0	0	0	0	0	0	0	0	0	0	0	0	0	0	0	0	0	0	0	0	0	0	0	0	0	0	0
	P1,P3,P6,P9,P76	mtaB; methanol---5-hydroxybenzimidazolylcobamide Co-methyltransferase [EC:2.1.1.90]	K04480	0	0	0	0	0	0	0	0	0	0	0	0	0	0	0	0	0	0	0	0	0	0	0	0	0	0	0	0	0	0	0	0	0	0	0	0	0	0	0	0	0	0	0	0	0	0
	P1,P3,P6,P9,P76	hdrD; heterodisulfide reductase subunit D [EC:1.8.98.1]	K08264	0	0	0	0	0	0	0	0	0	0	0	0	0	0	0	0	0	0	0	0	0	0	0	0	0	0	0	0	0	0	0	0	0	0	0	0	0	0	0	0	0	0	0	0	0	0
	P1,P3,P6,P9,P76	fae; 5,6,7,8-tetrahydromethanopterin hydro-lyase [EC:4.2.1.147]	K10713	0	0	0	0	0	0	0	0	0	0	0	0	0	0	0	0	0	0	0	0	0	0	0	0	0	0	0	0	0	0	0	0	0	0	0	0	0	0	0	0	0	0	0	0	0	0
	P1,P3,P6,P9,P76	fwdE; formylmethanofuran dehydrogenase subunit E [EC:1.2.7.12]	K11261	0	0	0	0	0	0	0	0	0	0	0	0	0	0	0	0	0	0	0	0	0	0	0	0	0	0	0	0	0	0	0	0	0	0	0	0	0	0	0	0	0	0	0	0	0	0
	P1,P3,P6,P9,P76	hmd; 5,10-methenyltetrahydromethanopterin hydrogenase [EC:1.12.98.2]	K13942	0	0	0	0	0	0	0	0	0	0	0	0	0	0	0	0	0	0	0	0	0	0	0	0	0	0	0	0	0	0	0	0	0	0	0	0	0	0	0	0	0	0	0	0	0	0
	P1,P3,P6,P9,P76	mtaA; [methyl-Co(III) methanol/glycine betaine-specific corrinoid protein]:coenzyme M methyltransferase [EC:2.1.1.246 2.1.1.377]	K14080	0	0	0	0	0	0	0	0	0	0	0	0	0	0	0	0	0	0	0	0	0	0	0	0	0	0	0	0	0	0	0	0	0	0	0	0	0	0	0	0	0	0	0	0	0	0
	P1,P3,P6,P9,P76	mttB; trimethylamine---corrinoid protein Co-methyltransferase [EC:2.1.1.250]	K14083	0	0	0	1	0	0	0	0	0	0	0	0	0	0	0	0	0	0	0	0	0	0	0	0	0	0	0	0	0	0	0	0	0	0	0	0	0	0	0	0	0	0	0	0	0	0
	P1,P3,P6,P9,P76	mttC; trimethylamine corrinoid protein	K14084	0	0	0	0	0	0	0	0	0	0	0	0	0	0	0	0	0	0	0	0	0	0	0	0	0	0	0	0	0	0	0	0	0	0	0	0	0	0	0	0	0	0	0	0	0	0
	P1,P3,P6,P9,P76	mvhA; F420-non-reducing hydrogenase large subunit [EC:1.12.99.- 1.8.98.5]	K14126	0	0	0	0	0	0	0	0	0	0	0	0	0	0	0	0	0	0	0	0	0	0	0	0	0	0	0	0	0	0	0	0	0	0	0	0	0	0	0	0	0	0	0	0	0	0
	P1,P3,P6,P9,P76	mvhD; F420-non-reducing hydrogenase iron-sulfur subunit [EC:1.12.99.- 1.8.98.5 1.8.98.6]	K14127	0	0	0	0	0	0	0	0	0	0	0	0	0	0	0	0	0	0	0	0	0	0	0	0	0	0	0	0	0	0	0	0	0	0	0	0	0	0	0	0	0	0	0	0	0	0
	P1,P3,P6,P9,P76	mvhG; F420-non-reducing hydrogenase small subunit [EC:1.12.99.- 1.8.98.5]	K14128	0	0	0	0	0	0	0	0	0	0	0	0	0	0	0	0	0	0	0	0	0	0	0	0	0	0	0	0	0	0	0	0	0	0	0	0	0	0	0	0	0	0	0	0	0	0
	P1,P3,P6,P9,P76	mtmB; methylamine---corrinoid protein Co-methyltransferase [EC:2.1.1.248]	K16176	0	0	0	0	0	0	0	0	0	0	0	0	0	0	0	0	0	0	0	0	0	0	0	0	0	0	0	0	0	0	0	0	0	0	0	0	0	0	0	0	0	0	0	0	0	0
	P1,P3,P6,P9,P76	mtbC; dimethylamine corrinoid protein	K16179	0	0	0	0	0	0	0	0	0	0	0	0	0	0	0	0	0	0	0	0	0	0	0	0	0	0	0	0	0	0	0	0	0	0	0	0	0	0	0	0	0	0	0	0	0	0
	P1,P3,P6,P9,P76	hdrA1; heterodisulfide reductase subunit A1 [EC:1.8.7.3]	K22480	0	0	0	0	0	0	0	0	0	0	0	0	0	0	0	0	0	0	0	0	0	0	0	0	0	0	0	0	0	0	0	0	0	0	0	0	0	0	0	0	0	0	0	0	0	0
	P1,P3,P6,P9,P76	hdrB1; heterodisulfide reductase subunit B1 [EC:1.8.7.3]	K22481	0	0	0	0	0	0	0	0	0	1	0	0	0	1	0	0	0	0	0	0	1	0	0	0	1	0	1	0	0	0	0	0	0	0	0	0	0	1	1	0	0	0	0	0	0	1
	P1,P3,P6,P9,P76	hdrC1; heterodisulfide reductase subunit C1 [EC:1.8.7.3]	K22482	0	0	0	0	0	0	0	0	0	0	0	0	0	0	0	0	0	0	0	0	0	0	0	0	1	0	0	0	0	0	0	0	0	0	0	0	0	0	0	0	0	0	0	0	0	1
	P1,P3,P6,P9,P76	fdhA; formate dehydrogenase (coenzyme F420) alpha subunit [EC:1.17.98.3 1.8.98.6]	K22516	0	0	0	0	0	0	0	0	0	0	0	0	0	0	0	0	0	0	0	0	0	0	0	0	0	0	0	0	0	0	0	0	0	0	0	0	0	0	0	0	0	0	0	0	0	0
	P1,P3,P6,P9,P25,P76	fdoG; formate dehydrogenase major subunit [EC:1.17.1.9]	K00123	0	0	1	0	0	0	0	0	0	0	0	0	0	0	0	0	0	0	0	0	0	0	0	0	0	0	0	0	0	0	0	0	0	0	0	0	0	0	0	0	0	0	0	0	0	0
	P1,P3,P6,P9,P25,P76	fdoH; formate dehydrogenase iron-sulfur subunit	K00124	0	0	1	0	0	0	0	0	0	0	0	0	0	0	0	0	0	0	0	0	0	0	0	0	0	0	0	0	0	0	0	0	0	0	0	0	0	0	0	0	0	0	0	0	0	0
	P1,P3,P6,P9,P25,P76	fdoI; formate dehydrogenase subunit gamma	K00127	0	0	1	0	0	0	0	0	0	0	0	0	0	0	0	0	0	0	0	0	0	0	0	0	0	0	0	0	0	0	0	0	0	0	0	0	0	0	0	0	0	0	0	0	0	0
	P1,P3,P6,P9,P18,P76	cdhD; acetyl-CoA decarbonylase/synthase, CODH/ACS complex subunit delta [EC:2.1.1.245]	K00194	0	0	0	0	0	0	0	0	0	0	0	0	0	0	0	0	0	0	0	0	0	0	0	0	0	0	0	0	0	0	0	0	0	0	0	0	0	0	0	0	0	0	0	0	0	0
	P1,P3,P6,P9,P18,P76	cooF; anaerobic carbon-monoxide dehydrogenase iron sulfur subunit	K00196	0	0	0	0	0	0	0	0	0	0	0	0	0	0	0	0	0	0	0	0	0	0	0	0	0	0	0	0	0	0	0	0	0	0	0	0	0	0	0	0	0	0	0	0	0	0
	P1,P3,P6,P9,P18,P76	cdhE; acetyl-CoA decarbonylase/synthase, CODH/ACS complex subunit gamma [EC:2.1.1.245]	K00197	0	0	0	0	0	0	0	0	0	0	0	0	0	0	0	0	0	0	0	0	0	0	0	0	0	0	0	0	0	0	0	0	0	0	0	0	0	0	0	0	0	0	0	0	0	0
	P1,P3,P6,P9,P18,P76	cooS; anaerobic carbon-monoxide dehydrogenase catalytic subunit [EC:1.2.7.4]	K00198	0	0	0	0	0	0	0	0	0	0	0	0	0	0	1	0	0	0	0	0	0	0	0	0	0	0	0	0	0	0	0	0	0	0	0	0	0	0	0	0	0	0	0	0	0	0
	P1,P3,P6,P9,P18,P76	fdhB; formate dehydrogenase (NADP+) beta subunit [EC:1.17.1.10]	K15022	0	0	0	0	0	0	0	0	0	0	0	0	0	0	0	0	0	0	0	0	0	0	0	0	0	0	0	0	0	0	0	0	0	0	0	0	0	0	0	0	0	0	0	0	0	0
	P1,P3,P6,P9,P16,P52,P76	DAK; triose/dihydroxyacetone kinase / FAD-AMP lyase (cyclizing) [EC:2.7.1.28 2.7.1.29 4.6.1.15]	K00863	0	0	0	0	0	0	0	0	0	0	0	0	0	0	0	0	0	0	0	0	0	0	0	0	0	0	0	0	0	0	0	0	0	0	0	0	0	0	0	0	0	0	0	0	0	0
	P1,P3,P6,P9,P14,P18,P61,P76	ppc; phosphoenolpyruvate carboxylase [EC:4.1.1.31]	K01595	1	1	0	0	0	0	0	0	0	0	0	0	0	0	0	0	0	0	0	0	0	0	0	0	0	0	0	0	0	0	0	0	0	0	0	0	0	0	0	0	0	0	0	0	0	0
	P1,P3,P6,P9,P14,P18,P29,P76	E2.3.1.8; phosphate acetyltransferase [EC:2.3.1.8]	K00625	1	1	0	1	1	0	0	1	0	1	1	1	1	0	1	1	1	0	1	1	0	1	0	0	0	0	0	1	0	0	0	1	1	1	1	0	1	0	1	0	0	0	1	0	0	0
	P1,P3,P6,P9,P14,P18,P29,P76	ackA; acetate kinase [EC:2.7.2.1]	K00925	1	1	1	1	1	0	1	1	1	1	1	1	1	1	1	1	1	1	1	1	1	1	1	1	1	1	1	1	1	1	1	1	1	1	1	1	1	0	1	1	2	1	1	1	1	2
	P1,P3,P6,P9,P14,P18,P29,P76	pta; phosphate acetyltransferase [EC:2.3.1.8]	K13788	0	0	0	0	0	0	0	0	0	0	0	0	0	0	0	0	0	0	0	0	0	0	0	0	0	0	0	0	0	0	0	0	0	0	0	0	0	0	0	0	0	0	0	0	0	0
	P1,P3,P6,P8,P9,P33,P76	hxlA; 3-hexulose-6-phosphate synthase [EC:4.1.2.43]	K08093	0	0	0	0	1	0	0	0	0	0	0	0	0	0	0	0	0	0	0	0	0	0	0	0	0	0	0	0	0	0	0	0	0	0	0	0	0	0	0	0	0	0	0	0	0	0
	P1,P3,P6,P8,P9,P33,P76	hxlB; 6-phospho-3-hexuloisomerase [EC:5.3.1.27]	K08094	1	0	0	0	1	0	0	0	0	0	0	0	0	0	0	0	0	0	0	0	0	0	0	0	0	0	0	0	0	0	0	0	0	0	0	0	0	0	0	0	0	0	0	0	0	0
	P1,P3,P6,P8,P9,P33,P76	fae-hps; bifunctional enzyme Fae/Hps [EC:4.2.1.147 4.1.2.43]	K13812	0	0	0	0	0	0	0	0	0	0	0	0	0	0	0	0	0	0	0	0	0	0	0	0	0	0	0	0	0	0	0	0	0	0	0	0	0	0	0	0	0	0	0	0	0	0
	P1,P3,P6,P8,P38,P42,P44,P61,P76	GPT; alanine transaminase [EC:2.6.1.2]	K00814	0	0	0	0	0	0	0	0	0	0	0	0	0	0	0	0	0	0	0	0	0	0	0	0	0	0	0	0	0	0	0	0	0	0	0	0	0	0	0	0	0	0	0	0	0	0
	P1,P3,P6,P8,P14,P18,P37,P76	PC; pyruvate carboxylase [EC:6.4.1.1]	K01958	0	0	0	0	0	0	0	0	0	0	0	0	0	0	0	0	0	0	0	0	0	0	0	0	0	0	0	0	0	0	0	0	0	0	0	0	0	0	0	0	0	0	0	0	0	0
	P1,P3,P6,P8,P14,P18,P37,P76	pycA; pyruvate carboxylase subunit A [EC:6.4.1.1]	K01959	0	0	0	0	0	0	0	0	0	0	0	0	0	0	0	0	0	0	0	0	0	0	0	0	0	0	0	0	0	0	0	0	0	0	0	0	0	0	0	0	0	0	0	0	0	0
	P1,P3,P6,P8,P14,P18,P37,P76	pycB; pyruvate carboxylase subunit B [EC:6.4.1.1]	K01960	0	0	0	0	0	0	0	0	0	0	0	0	0	0	0	0	0	0	0	0	0	0	0	0	0	0	0	0	0	0	0	0	0	0	0	0	0	0	0	0	0	0	0	0	0	0
	P1,P3,P6,P42,P44,P62,P76	GLUD1_2; glutamate dehydrogenase (NAD(P)+) [EC:1.4.1.3]	K00261	0	0	0	0	0	0	0	0	0	0	0	0	0	0	0	0	0	0	0	0	0	0	0	0	0	0	0	0	0	0	0	0	0	0	0	0	0	0	0	0	0	0	0	0	0	0
	P1,P3,P6,P33,P76	kdgK; 2-dehydro-3-deoxygluconokinase [EC:2.7.1.45]	K00874	1	0	0	0	0	0	1	0	1	0	0	1	1	0	1	0	1	0	2	1	1	2	1	1	0	2	0	2	1	1	1	0	2	2	1	2	1	1	1	1	3	0	0	2	1	0
	P1,P3,P6,P33,P76	edd; phosphogluconate dehydratase [EC:4.2.1.12]	K01690	0	0	0	0	0	0	0	0	0	0	0	0	0	0	0	0	0	0	0	0	0	0	0	0	0	0	0	0	0	0	0	0	0	0	0	0	0	0	0	0	0	0	0	0	0	0
	P1,P3,P6,P33,P76	aor; aldehyde:ferredoxin oxidoreductase [EC:1.2.7.5]	K03738	0	0	1	1	0	0	0	0	0	0	0	0	0	0	0	0	0	0	0	0	0	0	0	0	0	0	0	0	0	0	0	0	0	0	0	0	0	0	0	0	0	0	0	0	0	0
	P1,P3,P6,P25,P76	glmS; methylaspartate mutase sigma subunit [EC:5.4.99.1]	K01846	0	0	0	0	0	0	0	0	0	0	0	0	0	0	0	0	0	0	0	0	0	0	0	0	0	0	0	0	0	0	0	0	0	0	0	0	0	0	0	0	0	0	0	0	0	0
	P1,P3,P6,P25,P76	mal; methylaspartate ammonia-lyase [EC:4.3.1.2]	K04835	0	0	0	0	0	0	0	0	0	0	0	0	0	0	0	0	0	0	0	0	0	0	0	0	0	0	0	0	0	0	0	0	0	0	0	0	0	0	0	0	0	0	0	0	0	0
	P1,P3,P6,P25,P76	ccr; crotonyl-CoA carboxylase/reductase [EC:1.3.1.85]	K14446	0	0	0	0	0	0	0	0	0	0	0	0	0	0	0	0	0	0	0	0	0	0	0	0	0	0	0	0	0	0	0	0	0	0	0	0	0	0	0	0	0	0	0	0	0	0
	P1,P3,P6,P25,P76	glmE; methylaspartate mutase epsilon subunit [EC:5.4.99.1]	K19268	0	0	0	0	0	0	0	0	0	0	0	0	0	0	0	0	0	0	0	0	0	0	0	0	0	0	0	0	0	0	0	0	0	0	0	0	0	0	0	0	0	0	0	0	0	0
	P1,P3,P6,P25,P33,P76	eda; 2-dehydro-3-deoxyphosphogluconate aldolase / (4S)-4-hydroxy-2-oxoglutarate aldolase [EC:4.1.2.14 4.1.3.42]	K01625	2	0	0	0	0	0	1	0	1	0	0	1	1	0	1	0	2	0	1	0	0	1	1	1	0	1	0	1	1	1	0	0	1	1	1	1	1	1	1	1	1	0	0	1	1	0
	P1,P3,P6,P21,P70,P73,P76	paaH; 3-hydroxybutyryl-CoA dehydrogenase [EC:1.1.1.157]	K00074	0	0	0	0	0	0	0	0	0	0	0	0	0	1	0	0	0	0	0	0	0	0	0	0	1	0	1	0	0	0	0	0	0	0	0	0	0	0	0	0	0	0	0	0	0	1
	P1,P3,P6,P21,P59,P70,P75,P76	fadN; 3-hydroxyacyl-CoA dehydrogenase [EC:1.1.1.35]	K07516	0	0	0	0	0	0	0	0	0	0	0	0	0	0	0	0	0	0	0	0	0	0	0	0	0	0	0	0	0	0	0	0	0	0	0	0	0	0	0	0	0	0	0	0	0	0
	P1,P3,P6,P21,P25,P76	phbB; acetoacetyl-CoA reductase [EC:1.1.1.36]	K00023	0	0	0	0	0	0	0	0	0	0	0	0	0	0	0	0	0	0	0	0	0	0	0	0	0	0	0	0	0	0	0	0	0	0	0	0	0	0	0	0	0	0	0	0	0	0
	P1,P3,P6,P21,P25,P76	croR; 3-hydroxybutyryl-CoA dehydratase [EC:4.2.1.55]	K17865	0	0	0	0	0	0	0	0	0	0	0	0	0	0	0	0	0	0	0	0	0	0	0	0	0	0	0	0	0	0	0	0	0	0	0	0	0	0	0	0	0	0	0	0	0	0
	P1,P3,P6,P18,P76	metF; methylenetetrahydrofolate reductase (NADH) [EC:1.5.1.54]	K00297	1	0	0	0	1	1	1	0	1	0	0	0	1	0	1	1	2	1	0	1	0	1	1	1	0	1	0	1	2	0	1	1	0	1	0	1	1	0	1	1	0	0	1	0	1	0
	P1,P3,P6,P18,P76	acsB; acetyl-CoA synthase [EC:2.3.1.169]	K14138	0	0	0	0	0	0	0	0	0	0	0	0	0	0	0	0	0	0	0	0	0	0	0	0	0	0	0	0	0	0	0	0	0	0	0	0	0	0	0	0	0	0	0	0	0	0
	P1,P3,P6,P18,P76	acsE; 5-methyltetrahydrofolate corrinoid/iron sulfur protein methyltransferase [EC:2.1.1.258]	K15023	0	0	0	1	0	0	0	0	0	0	0	0	0	0	0	0	0	0	0	0	0	0	0	0	0	0	0	0	0	0	0	0	0	0	0	0	0	0	0	0	0	0	0	0	0	0
	P1,P3,P6,P18,P76	tfrA; fumarate reductase (CoM/CoB) subunit A [EC:1.3.4.1]	K18209	0	0	0	0	0	0	0	0	0	0	0	0	0	0	0	0	0	0	0	0	0	0	0	0	0	0	0	0	0	0	0	0	0	0	0	0	0	0	0	0	0	0	0	0	0	0
	P1,P3,P6,P18,P76	tfrB; fumarate reductase (CoM/CoB) subunit B [EC:1.3.4.1]	K18210	0	0	0	0	0	0	0	0	0	0	0	0	0	0	0	0	0	0	0	0	0	0	0	0	0	0	0	0	0	0	0	0	0	0	0	0	0	0	0	0	0	0	0	0	0	0
	P1,P3,P6,P18,P25,P29,P55,P76	MUT; methylmalonyl-CoA mutase [EC:5.4.99.2]	K01847	0	0	0	0	0	0	0	1	0	1	1	0	1	1	1	0	0	1	0	1	0	0	1	0	1	1	0	1	0	0	2	0	0	0	0	1	1	0	0	0	0	0	0	0	0	1
	P1,P3,P6,P18,P25,P29,P55,P76	E5.4.99.2A; methylmalonyl-CoA mutase, N-terminal domain [EC:5.4.99.2]	K01848	0	0	0	0	0	0	0	0	0	0	0	0	0	0	0	0	0	0	0	0	0	0	0	0	0	0	0	0	0	0	0	0	0	0	0	0	0	0	0	0	0	0	0	0	0	0
	P1,P3,P6,P18,P25,P29,P55,P76	E5.4.99.2B; methylmalonyl-CoA mutase, C-terminal domain [EC:5.4.99.2]	K01849	0	0	0	0	0	0	0	0	0	0	0	0	0	0	0	0	0	0	0	0	0	0	0	0	0	0	0	0	0	0	0	0	0	0	0	0	0	0	0	0	0	0	0	0	0	0
	P1,P3,P6,P18,P25,P29,P55,P76	MCEE; methylmalonyl-CoA/ethylmalonyl-CoA epimerase [EC:5.1.99.1]	K05606	0	0	0	0	0	1	0	1	0	1	0	0	1	1	1	0	0	1	0	1	0	0	1	0	1	2	2	0	0	0	1	0	1	0	0	1	1	0	0	0	0	0	1	0	0	1
	P1,P3,P6,P18,P21,P76	abfD; 4-hydroxybutyryl-CoA dehydratase / vinylacetyl-CoA-Delta-isomerase [EC:4.2.1.120 5.3.3.3]	K14534	0	0	0	0	0	0	0	0	0	0	0	0	0	0	0	0	0	0	0	0	0	0	0	0	0	0	0	0	0	0	0	0	0	0	0	0	0	0	0	0	0	0	0	0	0	0
	P1,P3,P6,P17,P33,P76	gapN; glyceraldehyde-3-phosphate dehydrogenase (NADP+) [EC:1.2.1.9]	K00131	0	0	0	0	0	0	0	0	0	0	0	0	0	0	0	0	0	1	0	0	0	0	0	0	0	0	0	0	0	0	0	0	0	0	0	0	0	0	0	0	0	0	0	0	0	0
	P1,P3,P6,P14,P61,P76	malate dehydrogenase (oxaloacetate-decarboxylating)(NADP+) [EC:1.1.1.40]	K00029	0	1	0	0	0	0	1	0	0	0	0	0	0	0	1	0	0	0	1	0	0	1	1	0	0	1	0	1	0	0	0	1	1	1	0	1	0	0	0	0	1	0	0	0	0	0
	P1,P3,P6,P14,P18,P29,P76	putative phosphotransacetylase [EC:2.3.1.8]	K15024	0	0	0	0	0	0	0	0	0	0	0	0	0	0	0	0	0	0	0	0	0	0	0	0	0	0	0	0	0	0	0	0	0	0	0	0	0	0	0	0	0	0	0	0	0	0
	P1,P3,P6,P12,P44,P62,P76	arcC; carbamate kinase [EC:2.7.2.2]	K00926	2	1	1	0	1	0	0	1	0	1	1	0	0	0	0	0	0	1	0	0	0	0	0	0	1	0	1	0	0	2	0	0	0	0	0	0	0	0	0	0	0	0	0	1	0	1
	P1,P3,P5,P9,P76	comB; 2-phosphosulfolactate phosphatase [EC:3.1.3.71]	K05979	0	0	0	0	0	0	0	0	0	0	1	0	0	1	0	0	0	0	0	0	0	0	0	0	1	0	0	0	0	0	0	0	0	0	0	0	0	0	0	0	0	0	0	0	0	1
	P1,P3,P5,P9,P76	comD; sulfopyruvate decarboxylase subunit alpha [EC:4.1.1.79]	K06034	0	0	0	0	0	0	0	0	0	0	0	0	0	0	0	0	0	0	0	0	0	0	0	0	0	0	0	0	0	0	0	0	0	0	0	0	0	0	0	0	0	0	0	0	0	0
	P1,P3,P5,P9,P76	comA; phosphosulfolactate synthase [EC:4.4.1.19]	K08097	0	0	0	0	0	0	0	0	0	0	0	0	0	0	0	0	0	0	0	0	0	0	0	0	0	0	0	0	0	0	0	0	0	0	0	0	0	0	0	0	0	0	0	0	0	0
	P1,P3,P5,P9,P76	cofD; LPPG:FO 2-phospho-L-lactate transferase [EC:2.7.8.28]	K11212	0	0	0	0	0	0	0	0	0	0	0	0	0	0	0	0	0	0	0	0	0	0	0	0	0	0	0	0	0	0	0	0	0	0	0	0	0	0	0	0	0	0	0	0	0	0
	P1,P3,P5,P9,P76	cofG; 7,8-didemethyl-8-hydroxy-5-deazariboflavin synthase [EC:4.3.1.32]	K11780	0	0	0	0	0	0	0	0	0	0	0	0	0	0	0	0	0	0	0	0	0	0	0	0	0	0	0	0	0	0	0	0	0	0	0	0	0	0	0	0	0	0	0	0	0	0
	P1,P3,P5,P9,P76	cofE; coenzyme F420-0:L-glutamate ligase / coenzyme F420-1:gamma-L-glutamate ligase [EC:6.3.2.31 6.3.2.34]	K12234	0	0	0	0	0	0	0	0	0	0	0	0	0	0	0	0	0	0	0	0	0	0	0	0	0	0	0	0	0	0	0	0	0	0	0	0	0	0	0	0	0	0	0	0	0	0
	P1,P3,P5,P9,P76	comE; sulfopyruvate decarboxylase subunit beta [EC:4.1.1.79]	K13039	0	0	0	0	0	0	0	0	0	0	0	0	0	0	0	0	0	0	0	0	0	0	0	0	0	0	0	0	0	0	0	0	0	0	0	0	0	0	0	0	0	0	0	0	0	0
	P1,P3,P5,P9,P76	cofC; 2-phospho-L-lactate/phosphoenolpyruvate guanylyltransferase [EC:2.7.7.68 2.7.7.105]	K14941	0	0	0	0	0	0	0	0	0	0	0	0	0	0	0	0	0	0	0	0	0	0	0	0	0	0	0	0	0	0	0	0	0	0	0	0	0	0	0	0	0	0	0	0	0	0
	P1,P3,P5,P76	pdxH; pyridoxamine 5'-phosphate oxidase [EC:1.4.3.5]	K00275	0	0	0	0	0	0	0	0	0	0	0	0	0	0	0	0	0	0	0	0	0	0	0	0	0	0	0	0	0	0	0	0	0	0	0	1	0	0	0	0	0	0	0	0	0	0
	P1,P3,P5,P6,P18,P76	folD; methylenetetrahydrofolate dehydrogenase (NADP+) / methenyltetrahydrofolate cyclohydrolase [EC:1.5.1.5 3.5.4.9]	K01491	0	0	0	0	0	1	1	1	1	1	1	0	1	1	1	1	1	2	1	1	0	1	1	1	1	1	1	1	1	1	1	1	1	1	1	1	1	1	1	1	1	1	1	1	1	1
	P1,P3,P5,P6,P18,P76	fhs; formate--tetrahydrofolate ligase [EC:6.3.4.3]	K01938	1	1	1	1	0	0	0	0	0	0	0	0	0	0	0	0	0	0	0	0	0	0	0	0	0	0	0	0	0	0	0	0	0	0	0	0	0	0	0	0	0	0	0	0	0	0
	P1,P3,P49,P76	nicF; maleamate amidohydrolase [EC:3.5.1.107]	K13995	0	0	0	0	0	0	0	0	0	0	0	0	0	0	0	0	0	0	0	0	0	0	0	0	0	0	0	0	0	0	0	0	0	0	0	0	0	0	0	0	0	0	0	0	0	0
	P1,P3,P49,P76	nicX; 2,5-dihydroxypyridine 5,6-dioxygenase [EC:1.13.11.9]	K18028	0	0	0	0	0	0	0	0	0	0	0	0	0	0	0	0	0	0	0	0	0	0	0	0	0	0	0	0	0	0	0	0	0	0	0	0	0	0	0	0	0	0	0	0	0	0
	P1,P3,P48,P76	pylB; methylornithine synthase [EC:5.4.99.58]	K16180	0	0	0	0	0	0	0	0	0	0	0	0	0	0	0	0	0	0	0	0	0	0	0	0	0	0	0	0	0	0	0	0	0	0	0	0	0	0	0	0	0	0	0	0	0	0
	P1,P3,P48,P76	pylD; 3-methylornithyl-N6-L-lysine dehydrogenase [EC:1.4.1.-]	K16182	0	0	0	0	0	0	0	0	0	0	0	0	0	0	0	0	0	0	0	0	0	0	0	0	0	0	0	0	0	0	0	0	0	0	0	0	0	0	0	0	0	0	0	0	0	0
	P1,P3,P44,P76	atzF; allophanate hydrolase [EC:3.5.1.54]	K01457	0	0	0	0	0	0	0	0	0	0	0	0	0	0	0	0	0	0	0	0	0	0	0	0	0	0	0	0	0	0	0	0	0	0	0	0	0	0	0	0	0	0	0	0	0	0
	P1,P3,P43,P76	dgoD; galactonate dehydratase [EC:4.2.1.6]	K01684	1	0	0	0	0	0	0	0	0	0	0	0	0	0	0	0	0	0	0	0	0	0	0	0	0	0	0	0	0	0	0	0	0	0	0	0	0	0	0	0	0	0	0	0	0	0
	P1,P3,P42,P44,P62,P76	gudB; glutamate dehydrogenase [EC:1.4.1.2]	K00260	0	0	0	0	0	0	0	0	0	0	0	0	0	0	0	0	0	0	0	0	0	0	0	0	0	0	0	0	0	0	0	0	0	0	0	0	0	0	0	0	0	0	0	0	0	0
	P1,P3,P42,P44,P62,P76	E1.4.1.4; glutamate dehydrogenase (NADP+) [EC:1.4.1.4]	K00262	1	1	1	1	1	2	2	0	3	1	0	2	1	1	1	1	2	1	0	2	1	2	1	2	1	1	1	2	2	1	1	1	0	1	2	1	2	0	2	1	2	1	2	1	2	1
	P1,P3,P40,P76	patA; putrescine aminotransferase [EC:2.6.1.82]	K09251	0	0	0	0	0	0	0	0	0	0	0	0	0	0	0	0	0	0	0	0	0	0	0	0	0	0	0	0	0	0	0	0	0	0	0	0	0	0	0	0	0	0	0	0	0	0
	P1,P3,P40,P73,P76	E3.5.1.4; amidase [EC:3.5.1.4]	K01426	1	0	1	1	0	0	0	0	0	0	0	0	0	0	0	0	0	0	0	0	0	0	0	0	0	0	0	0	0	0	0	0	0	0	0	0	0	0	0	0	0	0	0	0	0	0
	P1,P3,P34,P76	asrC; anaerobic sulfite reductase subunit C	K00385	1	0	0	0	1	0	0	0	0	0	0	0	0	0	0	0	0	0	0	0	0	0	0	0	0	0	0	0	0	0	0	0	0	0	0	0	0	0	0	0	0	0	0	0	0	0
	P1,P3,P34,P76	cysH; phosphoadenosine phosphosulfate reductase [EC:1.8.4.8 1.8.4.10]	K00390	0	0	0	0	0	0	0	0	0	0	0	0	0	0	0	0	0	1	0	0	0	0	0	0	0	0	1	0	0	0	0	1	0	0	0	0	0	0	0	1	0	0	0	0	0	1
	P1,P3,P34,P76	aprA; adenylylsulfate reductase, subunit A [EC:1.8.99.2]	K00394	0	0	0	0	0	0	0	0	0	0	0	0	0	0	0	0	0	0	0	0	0	0	0	0	0	0	0	0	0	0	0	0	0	0	0	0	0	0	0	0	0	0	0	0	0	0
	P1,P3,P34,P76	aprB; adenylylsulfate reductase, subunit B [EC:1.8.99.2]	K00395	0	0	0	0	0	0	0	0	0	0	0	0	0	0	0	0	0	0	0	0	0	0	0	0	0	0	0	0	0	0	0	0	0	0	0	0	0	0	0	0	0	0	0	0	0	0
	P1,P3,P34,P76	cysQ; 3'(2'), 5'-bisphosphate nucleotidase [EC:3.1.3.7]	K01082	0	0	0	0	0	1	0	0	0	0	1	0	0	0	0	0	0	0	0	0	0	0	0	0	0	0	0	0	0	0	0	0	0	0	0	0	0	0	0	0	0	0	0	0	0	0
	P1,P3,P34,P76	nrnA; bifunctional oligoribonuclease and PAP phosphatase NrnA [EC:3.1.3.7 3.1.13.3]	K06881	1	1	1	1	1	1	1	1	1	1	1	1	1	1	1	0	1	1	1	1	1	1	1	0	1	1	1	1	1	1	1	0	1	1	1	1	1	0	1	1	1	1	0	1	1	1
	P1,P3,P34,P76	phsA; thiosulfate reductase / polysulfide reductase chain A [EC:1.8.5.5]	K08352	0	0	0	0	0	0	0	0	0	0	0	0	0	0	0	0	0	0	0	0	0	0	0	0	0	0	0	0	0	0	0	0	0	0	0	0	0	0	0	0	0	0	0	0	0	0
	P1,P3,P34,P76	dsrA; dissimilatory sulfite reductase alpha subunit [EC:1.8.99.5]	K11180	0	0	0	0	0	0	0	0	0	0	0	0	0	0	0	0	0	0	0	0	0	0	0	0	0	0	0	0	0	0	0	0	0	0	0	0	0	0	0	0	0	0	0	0	0	0
	P1,P3,P34,P76	dsrB; dissimilatory sulfite reductase beta subunit [EC:1.8.99.5]	K11181	0	0	0	0	0	0	0	0	0	0	0	0	0	0	0	0	0	0	0	0	0	0	0	0	0	0	0	0	0	0	0	0	0	0	0	0	0	0	0	0	0	0	0	0	0	0
	P1,P3,P34,P76	asrA; anaerobic sulfite reductase subunit A	K16950	1	0	0	0	1	0	0	0	0	0	0	0	0	0	0	0	0	0	0	0	0	0	0	0	0	0	0	0	0	0	0	0	0	0	0	0	0	0	0	0	0	0	0	0	0	0
	P1,P3,P34,P76	asrB; anaerobic sulfite reductase subunit B	K16951	1	0	0	0	1	0	0	0	0	0	0	0	0	0	0	0	0	0	0	0	0	0	0	0	0	0	0	0	0	0	0	0	0	0	0	0	0	0	0	0	0	0	0	0	0	0
	P1,P3,P34,P76	soeA; sulfite dehydrogenase (quinone) subunit SoeA [EC:1.8.5.6]	K21307	0	0	1	0	0	0	0	0	0	0	0	0	0	0	0	0	0	0	0	0	0	0	0	0	0	0	0	0	0	0	0	0	0	0	0	0	0	0	0	0	0	0	0	0	0	0
	P1,P3,P33,P61,P76	xfp; xylulose-5-phosphate/fructose-6-phosphate phosphoketolase [EC:4.1.2.9 4.1.2.22]	K01621	1	1	0	0	0	0	0	0	0	0	0	0	0	0	0	0	0	0	0	0	0	0	0	0	0	0	0	0	0	0	0	0	0	0	0	0	0	0	0	0	0	0	0	0	0	0
	P1,P3,P31,P73,P76	paaK; phenylacetate-CoA ligase [EC:6.2.1.30]	K01912	1	0	3	3	2	2	1	0	0	1	1	1	2	1	2	0	1	1	2	2	0	1	2	1	0	2	2	2	1	0	2	3	2	2	2	1	2	0	1	2	2	0	2	0	2	1
	P1,P3,P30,P63,P76	araD; L-ribulose-5-phosphate 4-epimerase [EC:5.1.3.4]	K03077	0	0	0	0	2	1	0	0	0	0	0	0	1	0	1	0	1	0	1	1	1	1	1	0	0	1	0	1	1	1	1	0	1	0	1	1	1	1	1	1	1	0	0	0	1	0
	P1,P3,P30,P63,P76	ulaD; 3-dehydro-L-gulonate-6-phosphate decarboxylase [EC:4.1.1.85]	K03078	0	0	0	0	0	0	0	0	0	0	0	0	0	0	0	0	0	0	0	0	0	0	0	0	0	0	0	0	0	0	0	0	0	0	0	0	0	0	0	0	0	0	0	0	0	0
	P1,P3,P30,P63,P76	ulaE; L-ribulose-5-phosphate 3-epimerase [EC:5.1.3.22]	K03079	0	0	0	0	0	0	0	0	0	0	0	0	0	0	0	0	0	0	0	0	0	0	0	0	0	0	0	0	0	0	0	0	0	0	0	0	0	0	0	0	0	0	0	0	0	0
	P1,P3,P29,P76	mgsA; methylglyoxal synthase [EC:4.2.3.3]	K01734	0	0	0	0	0	0	0	0	0	0	0	0	0	0	1	0	0	0	0	0	0	0	0	0	0	0	0	0	0	0	0	0	0	0	0	0	0	0	0	0	0	0	0	0	0	0
	P1,P3,P28,P76	ddc; L-2,4-diaminobutyrate decarboxylase [EC:4.1.1.86]	K13745	0	0	0	0	0	0	0	0	0	0	0	0	0	0	0	0	0	0	0	0	0	0	0	0	0	0	0	0	0	0	0	0	0	0	0	0	0	0	0	0	0	0	0	0	0	0
	P1,P3,P26,P63,P76	ulaC; ascorbate PTS system EIIA or EIIAB component [EC:2.7.1.194]	K02821	2	2	0	0	0	0	0	0	0	0	0	0	0	0	0	0	0	0	0	0	0	0	0	0	0	0	0	0	0	0	0	0	0	0	0	0	0	0	0	0	0	0	0	0	0	0
	P1,P3,P26,P63,P76	ulaB; ascorbate PTS system EIIB component [EC:2.7.1.194]	K02822	2	2	0	0	0	0	0	0	0	0	0	0	0	0	0	0	0	0	0	0	0	0	0	0	0	0	0	0	0	0	0	0	0	0	0	0	0	0	0	0	0	0	0	0	0	0
	P1,P3,P26,P63,P76	ulaA; ascorbate PTS system EIIC component	K03475	2	2	0	0	0	0	0	0	0	0	0	0	0	0	0	0	0	0	0	0	0	0	0	0	0	0	0	0	0	0	0	0	0	0	0	0	0	0	0	0	0	0	0	0	0	0
	P1,P3,P25,P29,P76	fucO; lactaldehyde reductase [EC:1.1.1.77]	K00048	1	0	0	0	1	0	0	0	0	0	0	0	0	0	1	0	0	0	0	0	0	0	0	0	0	0	0	0	0	0	0	0	0	0	0	0	0	0	0	1	0	0	0	0	1	0
	P1,P3,P21,P76	bdhAB; butanol dehydrogenase [EC:1.1.1.-]	K00100	1	0	0	0	0	0	0	1	0	1	1	0	0	0	0	0	0	0	0	0	0	0	0	0	0	0	0	0	0	0	0	0	0	0	0	0	0	0	0	0	0	0	0	0	0	0
	P1,P3,P21,P76	gctA; glutaconate CoA-transferase, subunit A [EC:2.8.3.12]	K01039	0	0	0	0	0	0	0	0	0	0	0	0	0	0	0	0	0	0	0	0	0	0	0	0	0	0	0	0	0	0	0	0	0	0	0	0	0	0	0	0	0	0	0	0	0	0
	P1,P3,P21,P76	gctB; glutaconate CoA-transferase, subunit B [EC:2.8.3.12]	K01040	0	0	0	0	0	0	0	0	0	0	0	0	0	0	0	0	0	0	0	0	0	0	0	0	0	0	0	0	0	0	0	0	0	0	0	0	0	0	0	0	0	0	0	0	0	0
	P1,P3,P21,P70,P76	gcdA; glutaconyl-CoA decarboxylase subunit alpha [EC:7.2.4.5]	K01615	0	0	0	0	0	0	0	0	0	0	0	0	0	0	0	0	0	0	0	0	0	0	0	0	0	0	0	0	0	0	0	0	0	0	0	0	0	0	0	0	0	0	0	0	0	0
	P1,P3,P21,P49,P76	nicE; maleate isomerase [EC:5.2.1.1]	K01799	0	0	0	0	0	0	0	0	0	0	0	0	0	0	0	0	0	0	0	0	0	0	0	0	0	0	0	0	0	0	0	0	0	0	0	0	0	0	0	0	0	0	0	0	0	0
	P1,P3,P19,P34,P67,P76	TST; thiosulfate/3-mercaptopyruvate sulfurtransferase [EC:2.8.1.1 2.8.1.2]	K01011	0	0	0	0	0	0	0	0	0	0	0	0	0	0	0	0	0	0	0	0	0	0	0	0	0	0	0	0	0	0	0	0	0	0	0	0	0	0	0	0	0	0	0	0	0	0
	P1,P3,P16,P76	alsK; allose kinase [EC:2.7.1.55]	K00881	0	0	0	0	0	0	0	0	0	0	0	0	0	0	0	0	0	0	0	0	0	0	0	0	0	0	0	0	0	0	0	0	0	0	0	0	0	0	0	0	0	0	0	0	0	0
	P1,P3,P16,P76	rhaA; L-rhamnose isomerase [EC:5.3.1.14]	K01813	1	0	0	0	0	0	1	0	1	0	0	0	1	0	1	0	1	0	1	1	1	0	1	2	0	0	2	0	0	0	1	0	0	0	1	1	1	1	0	1	0	0	0	1	1	0
	P1,P3,P16,P76	alsE; D-allulose-6-phosphate 3-epimerase [EC:5.1.3.-]	K17195	0	0	0	0	0	0	0	0	0	0	0	0	0	0	0	0	0	0	0	0	0	0	0	0	0	0	0	0	0	0	0	0	0	0	0	0	0	0	0	0	0	0	0	0	0	0
	P1,P3,P16,P76	L-fucose dehydrogenase	K18333	0	0	0	0	0	0	0	0	0	0	0	0	0	0	0	0	0	0	0	0	0	0	0	0	0	0	0	0	0	0	0	0	0	0	0	0	0	0	0	0	0	0	0	0	0	0
	P1,P3,P16,P30,P76	rhaB; rhamnulokinase [EC:2.7.1.5]	K00848	1	0	0	0	1	1	1	0	1	0	0	0	1	0	1	0	1	0	1	1	1	1	1	1	0	1	1	0	0	0	1	0	0	0	1	1	1	1	0	1	1	0	1	1	1	0
	P1,P3,P16,P30,P76	fucK; L-fuculokinase [EC:2.7.1.51]	K00879	0	0	0	0	0	0	0	0	0	0	0	0	0	0	0	0	0	0	0	0	0	0	0	0	0	0	0	0	0	0	0	0	0	0	0	0	0	0	0	0	0	0	0	0	0	0
	P1,P3,P16,P30,P76	fucA; L-fuculose-phosphate aldolase [EC:4.1.2.17]	K01628	1	0	0	0	0	0	0	0	0	0	0	0	0	0	0	0	0	0	0	1	0	0	0	0	0	0	0	0	0	0	0	0	0	0	1	0	0	0	0	0	0	0	0	0	0	0
	P1,P3,P16,P30,P76	rhaD; rhamnulose-1-phosphate aldolase [EC:4.1.2.19]	K01629	1	0	1	0	1	0	1	0	1	0	0	0	1	0	1	0	1	0	2	0	0	1	1	1	0	1	0	1	0	0	1	0	0	0	0	1	1	1	0	1	1	0	0	0	1	0
	P1,P3,P16,P30,P76	fucI; L-fucose/D-arabinose isomerase [EC:5.3.1.25 5.3.1.3]	K01818	0	0	0	0	0	0	0	0	0	0	0	0	0	0	0	0	0	0	1	1	1	1	1	1	0	0	0	0	0	0	0	0	0	0	2	0	0	0	0	1	2	0	1	0	1	0
	P1,P3,P16,P26,P76	fruB; fructose PTS system EIIA component [EC:2.7.1.202]	K02768	0	0	0	0	0	0	0	0	0	0	0	0	0	0	0	0	0	0	0	0	0	0	0	0	0	0	0	0	0	0	0	0	0	0	0	0	0	0	0	0	0	0	0	0	0	0
	P1,P3,P16,P26,P76	fruAb; fructose PTS system EIIB component [EC:2.7.1.202]	K02769	0	0	0	0	0	0	0	0	0	0	0	0	0	0	0	0	0	0	0	0	0	0	0	0	0	0	0	0	0	0	0	0	0	0	0	0	0	0	0	0	0	0	0	0	0	0
	P1,P3,P16,P26,P76	fruA; fructose PTS system EIIBC or EIIC component [EC:2.7.1.202]	K02770	0	0	1	0	0	0	0	0	0	0	0	0	0	0	0	0	0	0	0	0	0	0	0	0	0	0	0	0	0	0	0	0	0	0	0	0	0	0	0	0	0	0	0	0	0	0
	P1,P3,P14,P76	acyP; acylphosphatase [EC:3.6.1.7]	K01512	0	0	0	0	1	0	0	0	0	0	0	0	0	0	0	0	0	0	0	0	0	0	0	0	0	0	0	0	0	0	0	0	0	0	0	0	0	0	0	0	0	0	0	0	0	0
	P1,P3,P14,P76	ldhA; D-lactate dehydrogenase [EC:1.1.1.28]	K03778	2	1	0	0	1	0	0	0	0	0	0	0	0	0	0	1	0	0	0	0	0	0	1	0	0	0	0	0	0	0	0	0	0	1	0	0	0	0	0	0	0	0	0	0	0	0
	P1,P3,P14,P76	eutE; aldehyde dehydrogenase	K04021	0	0	0	0	0	0	0	0	0	0	0	0	0	0	0	0	0	0	0	0	0	0	0	0	0	0	0	0	0	0	0	0	0	0	0	0	0	0	0	0	0	0	0	0	0	0
	P1,P3,P14,P76	E1.2.1.22; lactaldehyde dehydrogenase [EC:1.2.1.22]	K19266	0	0	0	0	0	0	0	0	0	0	0	0	0	0	0	0	0	0	0	0	0	0	0	0	0	0	0	0	0	0	0	0	0	0	0	0	0	0	0	0	0	0	0	0	0	0
	P1,P3,P14,P76	mleA; malolactic enzyme [EC:4.1.1.101]	K22212	0	1	0	0	0	0	0	0	0	0	0	0	0	0	0	0	0	0	0	0	0	0	0	0	0	0	0	0	0	0	0	0	0	0	0	0	0	0	0	0	0	0	0	0	0	0
	P1,P3,P14,P29,P76	pct; propionate CoA-transferase [EC:2.8.3.1]	K01026	0	0	0	1	0	0	0	0	0	0	0	0	0	0	0	0	0	0	0	0	0	0	0	0	0	0	0	0	0	0	0	0	0	0	0	0	0	0	0	0	0	0	0	0	0	0
	P1,P3,P14,P25,P76	aldA; lactaldehyde dehydrogenase / glycolaldehyde dehydrogenase [EC:1.2.1.22 1.2.1.21]	K07248	0	0	1	0	0	0	0	0	0	0	0	0	0	0	0	0	0	0	0	0	0	0	1	1	0	1	0	0	0	0	0	0	0	0	0	0	0	0	0	0	2	0	0	0	0	0
	P1,P3,P14,P21,P76	E1.2.1.10; acetaldehyde dehydrogenase (acetylating) [EC:1.2.1.10]	K00132	0	0	0	0	0	0	0	0	0	0	0	0	0	0	0	0	0	0	0	0	0	0	0	0	0	0	0	0	0	0	0	0	0	0	0	0	0	0	0	0	0	0	0	0	0	0
	P1,P3,P14,P21,P70,P76	madB; carboxybiotin decarboxylase [EC:7.2.4.1]	K20509	0	0	0	1	0	0	1	1	1	1	0	1	2	1	2	0	1	1	0	1	1	0	1	1	1	1	2	3	0	1	1	1	1	1	1	1	1	1	1	2	1	1	2	1	2	1
	P1,P3,P14,P21,P29,P76	E2.3.1.54; formate C-acetyltransferase [EC:2.3.1.54]	K00656	2	1	0	0	0	0	0	0	0	0	0	0	0	0	0	0	0	0	0	0	0	0	0	0	0	0	0	0	0	0	1	0	0	0	0	0	0	0	0	0	0	0	1	0	0	0
	P1,P3,P14,P17,P29,P76	acdAB; acetate---CoA ligase (ADP-forming) [EC:6.2.1.13]	K24012	0	0	0	0	0	0	0	0	0	0	0	0	0	0	0	0	0	0	0	0	0	0	0	0	0	0	0	0	0	0	0	0	0	0	0	0	0	0	0	0	0	0	0	0	0	0
	P1,P3,P12,P76	allD; ureidoglycolate dehydrogenase (NAD+) [EC:1.1.1.350]	K00073	0	0	0	0	0	0	0	0	0	0	0	0	0	0	0	0	0	0	0	0	0	0	0	0	0	0	0	0	0	0	0	0	0	0	0	0	0	0	0	0	0	0	0	0	0	0
	P1,P3,P12,P76	ygeS; xanthine dehydrogenase molybdenum-binding subunit [EC:1.17.1.4]	K00087	1	1	0	0	0	0	0	0	0	0	0	0	0	0	0	0	0	0	0	0	0	0	0	0	0	0	0	0	0	0	0	0	0	0	0	0	0	0	0	0	0	0	0	0	0	0
	P1,P3,P12,P76	allB; allantoinase [EC:3.5.2.5]	K01466	0	0	0	0	0	0	0	0	0	0	0	0	0	0	0	0	0	0	0	0	0	0	0	0	0	0	0	0	0	0	0	0	0	0	0	0	0	0	0	0	0	0	0	0	0	0
	P1,P3,P12,P76	allC; allantoate deiminase [EC:3.5.3.9]	K02083	0	0	0	0	0	0	0	0	0	0	0	0	0	0	0	0	0	0	0	0	0	0	0	0	0	0	0	0	0	0	0	0	0	0	0	0	0	0	0	0	0	0	0	0	0	0
	P1,P3,P12,P76	yagS; xanthine dehydrogenase YagS FAD-binding subunit [EC:1.17.1.4]	K11178	0	0	0	0	0	0	0	0	0	0	0	0	0	0	0	0	0	0	0	0	0	0	0	0	0	0	0	0	0	0	0	0	0	0	0	0	0	0	0	0	0	0	0	0	0	0
	P1,P3,P12,P76	ygeT; xanthine dehydrogenase FAD-binding subunit [EC:1.17.1.4]	K13479	1	1	0	0	0	0	0	0	0	0	0	0	0	0	0	0	0	0	0	0	0	0	0	0	0	0	0	0	0	0	0	0	0	0	0	0	0	0	0	0	0	0	0	0	0	0
	P1,P3,P12,P76	ygeU; xanthine dehydrogenase iron-sulfur-binding subunit	K13480	0	0	0	0	0	0	0	0	0	0	0	0	0	0	0	0	0	0	0	0	0	0	0	0	0	0	0	0	0	0	0	0	0	0	0	0	0	0	0	0	0	0	0	0	0	0
	P1,P3,P12,P76	yagT; xanthine dehydrogenase YagT iron-sulfur-binding subunit	K13483	0	0	0	0	0	0	0	0	0	0	0	0	0	0	0	0	0	0	0	0	0	0	0	0	0	0	0	0	0	0	0	0	0	0	0	0	0	0	0	0	0	0	0	0	0	0
	P1,P3,P12,P76	ylbA; (S)-ureidoglycine aminohydrolase [EC:3.5.3.26]	K14977	0	0	0	0	0	0	0	0	0	0	0	0	0	0	0	0	0	0	0	0	0	0	0	0	0	0	0	0	0	0	0	0	0	0	0	0	0	0	0	0	0	0	0	0	0	0
	P1,P3,P12,P76	hpxA; allantoin racemase [EC:5.1.99.3]	K16841	0	0	0	0	0	0	0	0	0	0	0	0	0	0	0	0	0	0	0	0	0	0	0	0	0	0	0	0	0	0	0	0	0	0	0	0	0	0	0	0	0	0	0	0	0	0
	P1,P3,P12,P76	hpxW; oxamate amidohydrolase [EC:3.5.1.126]	K22602	0	0	0	0	0	0	0	0	0	0	0	0	0	0	0	0	0	0	0	0	0	0	0	0	0	0	0	0	0	0	0	0	0	0	0	0	0	0	0	0	0	0	0	0	0	0
	P1,P3,P12,P44,P76	ureC; urease subunit alpha [EC:3.5.1.5]	K01428	0	0	0	0	0	0	0	0	0	0	0	0	0	0	0	0	0	0	0	0	0	0	0	0	0	0	0	0	0	0	0	0	0	0	0	0	0	0	0	0	0	0	0	0	0	0
	P1,P3,P12,P44,P76	ureB; urease subunit beta [EC:3.5.1.5]	K01429	0	0	0	0	0	0	0	0	0	0	0	0	0	0	0	0	0	0	0	0	0	0	0	0	0	0	0	0	0	0	0	0	0	0	0	0	0	0	0	0	0	0	0	0	0	0
	P1,P3,P12,P44,P76	ureA; urease subunit gamma [EC:3.5.1.5]	K01430	0	0	0	0	0	0	0	0	0	0	0	0	0	0	0	0	0	0	0	0	0	0	0	0	0	0	0	0	0	0	0	0	0	0	0	0	0	0	0	0	0	0	0	0	0	0
	P1,P3,P12,P44,P76	ureAB; urease subunit gamma/beta [EC:3.5.1.5]	K14048	0	0	0	0	0	0	0	0	0	0	0	0	0	0	0	0	0	0	0	0	0	0	0	0	0	0	0	0	0	0	0	0	0	0	0	0	0	0	0	0	0	0	0	0	0	0
	P1,P3,P12,P34,P76	cysC; adenylylsulfate kinase [EC:2.7.1.25]	K00860	0	0	0	0	0	0	0	0	0	0	0	0	0	0	0	0	0	0	0	0	0	0	0	0	0	0	0	0	0	0	0	0	0	0	0	0	0	0	0	0	0	0	0	0	0	0
	P1,P29,P52	gldA; glycerol dehydrogenase [EC:1.1.1.6]	K00005	1	1	0	0	0	0	0	0	0	0	0	0	0	0	0	0	0	0	0	0	0	0	0	0	0	0	0	0	0	0	0	0	0	0	0	0	0	0	0	0	0	0	0	0	0	0
	P1,P29	adc; acetoacetate decarboxylase [EC:4.1.1.4]	K01574	0	0	0	0	0	0	0	0	0	0	0	0	0	0	0	0	0	0	0	0	0	0	0	0	0	0	0	0	0	0	0	0	0	0	0	0	0	0	0	0	0	0	0	0	0	0
	P1,P29	pduC; propanediol dehydratase large subunit [EC:4.2.1.28]	K01699	0	0	0	0	0	0	0	0	0	0	0	0	0	0	0	0	0	0	0	0	0	0	0	0	0	0	0	0	0	0	0	0	0	0	0	0	0	0	0	0	0	0	0	0	0	0
	P1,P29	prpD; 2-methylcitrate dehydratase [EC:4.2.1.79]	K01720	0	0	0	0	0	0	0	0	0	0	0	0	0	0	0	0	0	0	0	0	0	0	0	0	0	0	0	0	0	0	0	0	0	0	0	0	0	0	0	0	0	0	0	0	0	0
	P1,P29	yqhD; NADP-dependent alcohol dehydrogenase [EC:1.1.-.-]	K08325	0	0	0	0	0	0	0	0	0	0	0	0	0	0	0	0	0	0	0	0	0	0	0	0	0	0	0	0	0	0	0	0	0	0	0	0	0	0	0	0	0	0	0	0	0	0
	P1,P29	prpF; 2-methylaconitate isomerase [EC:5.3.3.-]	K09788	0	0	0	0	0	0	0	0	0	0	0	0	0	0	0	0	0	0	0	0	0	0	0	0	0	0	0	0	0	0	0	0	0	0	0	0	0	0	0	0	0	0	0	0	0	0
	P1,P29	scpB; methylmalonyl-CoA decarboxylase [EC:4.1.1.-]	K11264	0	0	0	0	0	0	0	0	0	0	0	0	0	0	0	0	0	0	0	0	0	0	0	0	0	1	0	0	0	0	0	0	0	0	0	0	0	0	0	0	0	0	0	0	0	0
	P1,P29	pduD; propanediol dehydratase medium subunit [EC:4.2.1.28]	K13919	0	0	0	0	0	0	0	0	0	0	0	0	0	0	0	0	0	0	0	0	0	0	0	0	0	0	0	0	0	0	0	0	0	0	0	0	0	0	0	0	0	0	0	0	0	0
	P1,P29	adh2; alcohol dehydrogenase [EC:1.1.1.-]	K18369	0	0	0	0	0	0	0	0	0	0	0	0	0	0	0	0	0	0	0	0	0	0	0	0	0	0	0	0	0	0	0	0	0	0	0	0	0	0	0	0	0	0	0	0	0	0
	P1,P29	ydjG; methylglyoxal reductase [EC:1.1.1.-]	K18471	0	0	0	0	0	0	0	0	0	0	0	0	0	0	0	0	0	0	0	0	0	0	0	0	0	0	0	0	0	0	0	0	0	0	0	0	0	0	0	0	0	0	0	0	0	0
	P1,P29	adh; isopropanol dehydrogenase (NADP+) [EC:1.1.1.80]	K23259	0	0	0	0	0	0	0	0	0	0	0	0	0	0	0	0	0	0	0	0	0	0	0	0	0	0	0	0	0	0	0	0	0	0	0	0	0	0	0	0	0	0	0	0	0	0
	P1,P28	tdh; threonine 3-dehydrogenase [EC:1.1.1.103]	K00060	0	0	0	0	0	0	0	0	0	0	0	1	0	0	0	0	0	0	0	0	0	0	0	0	0	0	0	0	0	0	0	0	0	0	0	0	0	0	0	0	0	0	0	0	0	0
	P1,P28	soxB; sarcosine oxidase, subunit beta [EC:1.5.3.1]	K00303	1	0	0	0	0	0	0	0	0	0	0	0	0	0	0	0	0	0	0	0	0	0	0	0	0	0	0	0	0	0	0	0	0	0	0	0	0	0	0	0	0	0	0	0	0	0
	P1,P28	kbl; glycine C-acetyltransferase [EC:2.3.1.29]	K00639	0	0	0	0	0	1	0	2	1	1	1	1	0	1	0	0	1	0	0	1	1	1	0	1	1	1	0	0	1	1	0	0	1	0	1	0	0	1	0	0	0	1	0	1	0	1
	P1,P28	dsdA; D-serine dehydratase [EC:4.3.1.18]	K01753	0	0	0	0	0	0	0	0	0	0	0	0	0	0	0	0	0	0	0	0	0	0	0	0	0	0	0	0	0	0	0	0	0	0	0	0	0	0	0	0	0	0	0	0	0	0
	P1,P28	TDH; threonine 3-dehydrogenase [EC:1.1.1.103]	K15789	0	0	0	0	0	1	0	3	1	1	1	0	0	1	0	0	1	1	0	1	1	1	1	1	1	1	0	0	1	1	0	0	0	0	1	0	0	1	0	0	0	1	1	1	0	1
	P1,P28	gsmt; glycine/sarcosine N-methyltransferase [EC:2.1.1.156]	K18896	0	0	0	0	0	0	0	0	0	0	0	0	0	0	0	0	0	0	0	0	0	0	0	0	0	0	0	0	0	0	0	0	0	0	0	0	0	0	0	0	0	0	0	0	0	0
	P1,P27	wecE; dTDP-4-amino-4,6-dideoxygalactose transaminase [EC:2.6.1.59]	K02805	0	0	0	0	0	0	0	0	0	0	0	1	0	0	0	0	0	0	0	0	0	0	0	0	0	0	0	0	0	0	0	0	0	0	0	0	0	0	0	0	0	0	0	0	0	0
	P1,P27	rffC; dTDP-4-amino-4,6-dideoxy-D-galactose acyltransferase [EC:2.3.1.210]	K16704	0	0	0	0	0	0	0	0	0	0	0	0	0	0	0	0	0	0	0	0	0	0	0	0	0	0	0	0	0	0	0	0	0	0	0	0	0	0	0	0	0	0	0	0	0	0
	P1,P27	wbjC; UDP-2-acetamido-2,6-beta-L-arabino-hexul-4-ose reductase [EC:1.1.1.367]	K19068	0	0	0	0	0	0	0	1	0	0	0	0	0	0	0	0	0	0	0	0	0	0	0	0	0	0	0	1	0	0	0	0	0	0	0	0	0	0	0	0	0	0	1	0	0	0
	P1,P27	neuC; UDP-N-acetylglucosamine 2-epimerase (hydrolysing) [EC:3.2.1.183]	K24257	0	0	0	0	0	0	0	0	0	0	0	0	0	0	0	0	0	0	0	0	0	0	0	0	0	0	0	0	0	0	0	0	0	0	0	0	0	0	0	0	0	0	0	0	0	0
	P1,P27	wbjD; UDP-N-acetyl-L-fucosamine synthase [EC:5.1.3.28]	K24258	0	0	0	0	0	0	0	1	0	0	0	0	0	0	0	0	0	0	0	0	0	0	0	0	0	0	0	1	0	0	0	0	0	0	0	0	0	0	0	0	0	0	2	0	0	0
	P1,P26,P43	agaF; N-acetylgalactosamine PTS system EIIA component [EC:2.7.1.-]	K02744	0	0	0	0	0	0	0	0	0	0	0	0	0	0	0	0	0	0	0	0	0	0	0	0	0	0	0	0	0	0	0	0	0	0	0	0	0	0	0	0	0	0	0	0	0	0
	P1,P26,P43	agaV; N-acetylgalactosamine PTS system EIIB component [EC:2.7.1.-]	K02745	1	1	0	0	0	0	0	0	0	0	0	0	0	0	0	0	0	0	0	0	0	0	0	0	0	0	0	0	0	0	0	0	0	0	0	0	0	0	0	0	0	0	0	0	0	0
	P1,P26,P43	agaW; N-acetylgalactosamine PTS system EIIC component	K02746	1	1	0	0	0	0	0	0	0	0	0	0	0	0	0	0	0	0	0	0	0	0	0	0	0	0	0	0	0	0	0	0	0	0	0	0	0	0	0	0	0	0	0	0	0	0
	P1,P26,P43	agaE; N-acetylgalactosamine PTS system EIID component	K02747	1	1	0	0	0	0	0	0	0	0	0	0	0	0	0	0	0	0	0	0	0	0	0	0	0	0	0	0	0	0	0	0	0	0	0	0	0	0	0	0	0	0	0	0	0	0
	P1,P26,P43	gatA; galactitol PTS system EIIA component [EC:2.7.1.200]	K02773	4	1	0	0	0	0	0	0	0	0	0	0	0	0	0	0	0	0	0	0	0	0	0	0	0	0	0	0	0	0	0	0	0	0	0	0	0	0	0	0	0	0	0	0	0	0
	P1,P26,P43	gatB; galactitol PTS system EIIB component [EC:2.7.1.200]	K02774	6	1	0	0	0	0	0	0	0	0	0	0	0	0	0	0	0	0	0	0	0	0	0	0	0	0	0	0	0	0	0	0	0	0	0	0	0	0	0	0	0	0	0	0	0	0
	P1,P26,P43	gatC; galactitol PTS system EIIC component	K02775	4	1	0	0	0	1	0	0	0	0	0	0	1	0	1	0	0	0	1	0	1	0	1	1	0	1	0	1	0	0	1	0	0	1	1	1	0	1	0	0	1	0	0	0	0	0
	P1,P26,P43	lacF; lactose PTS system EIIA component [EC:2.7.1.207]	K02786	0	0	0	0	0	0	0	0	0	0	0	0	0	0	0	0	0	0	0	0	0	0	0	0	0	0	0	0	0	0	0	0	0	0	0	0	0	0	0	0	0	0	0	0	0	0
	P1,P26,P43	lacE; lactose PTS system EIICB component [EC:2.7.1.207]	K02788	0	0	0	0	0	0	0	0	0	0	0	0	0	0	0	0	0	0	0	0	0	0	0	0	0	0	0	0	0	0	0	0	0	0	0	0	0	0	0	0	0	0	0	0	0	0
	P1,P25,P54	hutG; N-formylglutamate deformylase [EC:3.5.1.68]	K01458	0	0	0	0	0	0	0	0	0	0	0	0	0	0	0	0	0	0	0	0	0	0	0	0	0	0	0	0	0	0	0	0	0	0	0	0	0	0	0	0	0	0	0	0	0	0
	P1,P25	garR; 2-hydroxy-3-oxopropionate reductase [EC:1.1.1.60]	K00042	0	0	0	0	0	0	0	0	0	0	0	0	0	0	0	0	0	0	0	0	0	0	0	0	0	0	0	0	0	0	0	0	0	0	0	0	0	0	0	0	0	0	0	0	0	0
	P1,P25	hyi; hydroxypyruvate isomerase [EC:5.3.1.22]	K01816	0	0	0	0	0	0	0	0	0	0	0	0	0	0	0	0	0	0	0	0	0	0	0	0	0	0	0	0	0	0	0	0	0	0	0	0	0	0	0	0	0	0	0	0	0	0
	P1,P25	ttdA; L(+)-tartrate dehydratase alpha subunit [EC:4.2.1.32]	K03779	0	0	0	0	0	0	0	0	0	0	0	0	0	0	0	0	0	0	0	0	0	0	0	0	0	0	0	0	0	0	0	0	0	0	0	0	0	0	0	0	0	0	0	0	0	0
	P1,P25	ttdB; L(+)-tartrate dehydratase beta subunit [EC:4.2.1.32]	K03780	0	0	0	0	0	0	0	0	0	0	0	0	0	0	0	0	0	0	0	0	0	0	0	0	0	0	0	0	0	0	0	0	0	0	0	0	0	0	0	0	0	0	0	0	0	0
	P1,P24	nuoA; NADH-quinone oxidoreductase subunit A [EC:7.1.1.2]	K00330	0	0	0	0	0	0	0	0	0	0	0	0	0	0	1	0	0	0	0	0	0	1	0	0	0	0	0	1	0	0	1	1	1	1	0	0	0	0	0	0	2	0	0	0	0	0
	P1,P24	nuoB; NADH-quinone oxidoreductase subunit B [EC:7.1.1.2]	K00331	0	0	0	0	0	0	0	0	0	0	0	0	0	0	1	0	0	0	0	0	0	1	0	0	0	0	0	1	0	0	1	0	1	1	0	0	0	0	0	0	2	0	0	0	0	0
	P1,P24	nuoD; NADH-quinone oxidoreductase subunit D [EC:7.1.1.2]	K00333	0	0	0	0	0	0	0	0	0	0	0	0	0	0	0	0	0	0	0	0	0	0	0	0	0	0	0	0	0	0	0	0	0	0	0	0	0	0	0	0	0	0	0	0	0	0
	P1,P24	nuoE; NADH-quinone oxidoreductase subunit E [EC:7.1.1.2]	K00334	0	0	0	1	2	0	0	0	1	1	1	0	0	1	0	0	0	0	0	0	1	0	0	0	1	0	1	0	0	0	0	0	0	0	1	0	0	0	0	0	0	0	0	1	0	0
	P1,P24	nuoF; NADH-quinone oxidoreductase subunit F [EC:7.1.1.2]	K00335	0	0	0	1	1	0	0	0	1	1	0	0	1	1	0	0	0	1	0	1	1	0	0	0	1	0	0	0	0	0	0	0	0	0	1	0	0	0	0	0	1	0	0	0	0	0
	P1,P24	nuoH; NADH-quinone oxidoreductase subunit H [EC:7.1.1.2]	K00337	0	0	0	0	0	0	0	0	0	0	0	0	0	0	0	0	0	0	0	0	0	0	0	0	0	0	0	0	0	0	0	0	0	0	0	0	0	0	0	0	0	0	0	0	0	0
	P1,P24	nuoI; NADH-quinone oxidoreductase subunit I [EC:7.1.1.2]	K00338	0	0	0	0	0	0	0	0	0	0	0	0	0	0	0	0	0	0	0	0	0	1	0	0	0	0	0	0	0	0	1	0	1	0	0	0	0	0	0	0	0	0	0	0	0	0
	P1,P24	nuoJ; NADH-quinone oxidoreductase subunit J [EC:7.1.1.2]	K00339	0	0	0	0	0	0	0	0	0	0	0	0	0	0	0	0	0	0	0	0	0	0	0	0	0	0	0	0	0	0	0	0	0	0	0	0	0	0	0	0	0	0	0	0	0	0
	P1,P24	nuoK; NADH-quinone oxidoreductase subunit K [EC:7.1.1.2]	K00340	0	0	0	0	0	0	0	0	0	0	0	0	0	0	1	0	0	0	0	0	0	1	0	0	0	0	0	0	0	0	1	0	1	1	0	0	0	0	0	0	1	0	0	0	0	0
	P1,P24	nuoL; NADH-quinone oxidoreductase subunit L [EC:7.1.1.2]	K00341	0	0	0	0	0	0	0	0	0	0	0	0	0	0	1	0	0	0	0	0	0	1	0	0	0	0	0	0	0	0	1	1	1	1	0	0	0	0	0	0	1	0	0	0	0	0
	P1,P24	nuoM; NADH-quinone oxidoreductase subunit M [EC:7.1.1.2]	K00342	0	0	0	0	0	0	0	0	0	0	0	0	0	0	0	0	0	0	0	0	0	0	0	0	0	0	0	0	0	0	0	0	0	0	0	0	0	0	0	0	0	0	0	0	0	0
	P1,P24	nuoN; NADH-quinone oxidoreductase subunit N [EC:7.1.1.2]	K00343	0	0	0	0	0	0	0	0	0	0	0	0	0	0	1	0	0	0	0	0	0	1	1	0	0	0	0	1	0	0	1	1	1	1	0	0	0	0	0	0	1	0	0	0	0	0
	P1,P24	ATPVG; V/A-type H+/Na+-transporting ATPase subunit G/H	K02107	0	0	0	0	0	0	0	0	0	0	0	0	0	0	0	0	0	0	0	0	0	0	0	0	0	0	0	0	0	0	0	0	0	0	0	0	0	0	0	0	0	0	0	0	0	0
	P1,P24	ATPF0A; F-type H+-transporting ATPase subunit a	K02108	1	1	1	1	2	0	0	1	0	1	1	0	1	1	1	0	1	1	1	1	1	1	1	0	2	2	0	1	0	1	0	1	1	1	1	1	0	1	1	1	1	1	0	1	1	1
	P1,P24	ATPF0B; F-type H+-transporting ATPase subunit b	K02109	1	1	1	1	3	0	0	1	0	1	1	0	1	1	1	0	1	1	1	1	1	1	1	0	1	1	0	1	0	1	0	2	1	1	1	1	0	2	1	1	1	1	0	1	1	1
	P1,P24	ATPF0C; F-type H+-transporting ATPase subunit c	K02110	0	0	0	0	1	0	0	0	0	1	0	0	1	1	1	0	0	1	1	0	0	1	1	0	1	1	0	1	0	0	0	1	1	1	0	1	0	0	0	0	1	0	0	0	0	1
	P1,P24	ATPF1A; F-type H+/Na+-transporting ATPase subunit alpha [EC:7.1.2.2 7.2.2.1]	K02111	2	1	1	1	2	0	0	1	1	1	1	0	1	1	1	0	1	1	1	1	1	1	0	0	1	1	0	0	0	1	0	1	1	1	1	1	0	1	1	1	1	1	0	1	1	1
	P1,P24	ATPF1B; F-type H+/Na+-transporting ATPase subunit beta [EC:7.1.2.2 7.2.2.1]	K02112	1	1	1	1	2	0	0	1	1	1	1	0	1	1	1	0	1	1	1	1	1	1	1	0	1	1	1	1	0	1	0	1	1	1	1	1	0	1	1	1	1	1	0	1	1	1
	P1,P24	ATPF1D; F-type H+-transporting ATPase subunit delta	K02113	1	1	1	1	2	0	0	1	0	1	1	0	1	1	1	0	1	1	1	1	1	1	1	0	1	1	0	1	0	1	0	1	1	1	1	1	0	1	1	1	1	1	0	1	1	1
	P1,P24	ATPF1E; F-type H+-transporting ATPase subunit epsilon	K02114	0	1	1	0	2	0	0	0	0	1	0	0	0	0	0	0	0	0	0	0	0	0	0	0	0	0	0	0	0	0	0	0	1	0	0	0	0	0	0	0	0	0	0	0	0	0
	P1,P24	ATPF1G; F-type H+-transporting ATPase subunit gamma	K02115	1	1	1	1	2	0	0	1	1	1	1	0	1	1	1	0	1	1	1	1	1	1	0	0	1	1	1	0	0	1	0	1	1	1	1	1	0	0	1	1	1	1	0	1	1	1
	P1,P24	ATPVA; V/A-type H+/Na+-transporting ATPase subunit A [EC:7.1.2.2 7.2.2.1]	K02117	0	0	0	0	0	0	0	0	0	0	0	0	0	0	0	0	0	0	0	0	0	0	0	0	0	0	0	0	0	0	0	0	0	0	0	0	0	0	0	0	0	0	0	0	0	0
	P1,P24	ATPVB; V/A-type H+/Na+-transporting ATPase subunit B	K02118	0	0	0	0	0	0	0	0	0	0	0	0	0	0	0	0	0	0	0	0	0	0	0	0	0	0	0	0	0	0	0	0	0	0	0	0	0	0	0	0	0	0	0	0	0	0
	P1,P24	ATPVC; V/A-type H+/Na+-transporting ATPase subunit C	K02119	0	0	0	0	0	0	0	0	0	0	0	0	0	0	0	0	0	0	0	0	0	0	0	0	0	0	0	0	0	0	0	0	0	0	0	0	0	0	0	0	0	0	0	0	0	0
	P1,P24	ATPVD; V/A-type H+/Na+-transporting ATPase subunit D	K02120	0	0	0	0	0	0	0	0	0	0	0	0	0	0	0	0	0	0	0	0	0	0	0	0	0	0	0	0	0	0	0	0	0	0	0	0	0	0	0	0	0	0	0	0	0	0
	P1,P24	ATPVE; V/A-type H+/Na+-transporting ATPase subunit E	K02121	0	0	0	0	0	0	1	0	1	1	0	0	0	0	0	0	1	0	0	0	0	0	0	0	0	0	0	0	1	1	0	0	0	0	1	0	0	1	1	0	0	1	0	0	0	0
	P1,P24	ATPVF; V/A-type H+/Na+-transporting ATPase subunit F	K02122	0	0	0	0	0	0	0	0	0	0	0	0	0	0	0	0	0	0	0	0	0	0	0	0	0	0	0	0	0	0	0	0	0	0	0	0	0	0	0	0	0	0	0	0	0	0
	P1,P24	ATPVI; V/A-type H+/Na+-transporting ATPase subunit I	K02123	0	0	0	0	0	1	1	2	1	1	1	1	1	0	0	0	1	0	0	1	1	0	0	1	0	0	0	0	1	1	0	0	0	0	1	1	1	1	1	0	0	1	1	1	0	0
	P1,P24	ATPVK; V/A-type H+/Na+-transporting ATPase subunit K	K02124	0	0	0	0	0	1	1	2	1	1	1	1	1	0	0	0	1	0	0	1	1	0	0	1	0	0	0	0	1	1	0	0	0	0	1	1	1	1	1	0	0	1	1	1	0	0
	P1,P24	ATPeF1B; F-type H+-transporting ATPase subunit beta [EC:7.1.2.2]	K02133	0	0	0	0	0	0	0	0	0	0	0	0	0	0	0	0	0	0	0	0	0	0	0	0	0	0	0	0	0	0	0	0	0	0	0	0	0	0	0	0	0	0	0	0	0	0
	P1,P24	nuoCD; NADH-quinone oxidoreductase subunit C/D [EC:7.1.1.2]	K13378	0	0	0	0	0	0	0	0	0	0	0	0	0	0	1	0	0	0	0	0	0	1	0	0	0	0	0	0	0	0	1	0	0	1	0	0	0	0	0	0	0	0	0	0	0	0
	P1,P22,P51	DPYS; dihydropyrimidinase [EC:3.5.2.2]	K01464	1	1	0	0	0	0	0	0	0	0	0	0	0	0	0	0	0	0	0	0	0	0	0	0	0	0	0	0	0	0	0	0	0	0	0	0	0	0	0	0	0	0	0	0	0	0
	P1,P22,P51	preA; dihydropyrimidine dehydrogenase (NAD+) subunit PreA [EC:1.3.1.1]	K17723	0	0	0	0	0	0	0	1	0	0	0	1	0	0	0	0	0	0	0	0	0	1	0	0	0	0	0	0	0	0	1	0	1	1	1	0	1	1	0	0	1	1	0	0	0	0
	P1,P22,P40	codA; cytosine/creatinine deaminase [EC:3.5.4.1 3.5.4.21]	K01485	0	0	0	0	0	0	0	0	0	0	0	0	0	0	0	0	0	0	0	0	0	0	0	0	0	0	0	0	0	0	0	0	0	0	0	0	0	0	0	0	0	0	0	0	0	0
	P1,P22,P40	FCY1; cytosine/creatinine deaminase [EC:3.5.4.1 3.5.4.21]	K03365	0	0	0	0	0	0	0	0	0	0	0	0	0	0	0	0	0	0	0	0	0	0	0	0	0	0	0	0	0	0	0	0	0	0	0	0	0	0	0	0	0	0	0	0	0	0
	P1,P22,P28	ydfG; 3-hydroxy acid dehydrogenase / malonic semialdehyde reductase [EC:1.1.1.381 1.1.1.-]	K16066	0	0	0	0	0	1	1	0	0	1	0	0	0	1	0	0	0	1	0	0	0	1	1	0	1	1	0	1	0	0	0	0	1	0	0	0	0	0	0	0	0	0	0	0	0	0
	P1,P22	thyA; thymidylate synthase [EC:2.1.1.45]	K00560	1	1	0	0	1	1	1	1	1	1	1	1	1	1	1	1	1	0	0	1	1	1	1	0	0	1	1	1	1	1	1	1	1	1	1	1	1	1	1	1	1	1	1	1	1	1
	P1,P22	pdp; pyrimidine-nucleoside phosphorylase [EC:2.4.2.2]	K00756	1	1	0	0	1	0	0	0	0	0	0	0	0	0	0	0	0	0	0	0	0	0	0	0	0	0	0	0	0	0	0	0	0	0	0	0	0	0	0	0	0	0	0	0	0	0
	P1,P22	udp; uridine phosphorylase [EC:2.4.2.3]	K00757	0	0	0	0	0	1	0	1	0	1	0	1	1	1	1	1	0	0	1	0	1	1	1	1	1	1	0	1	1	1	0	1	0	1	0	1	1	0	0	1	1	1	1	1	1	1
	P1,P22	deoA; thymidine phosphorylase [EC:2.4.2.4]	K00758	0	0	0	0	0	0	0	0	0	0	0	0	0	0	0	0	0	0	0	0	0	0	0	0	0	0	0	0	0	0	0	0	0	0	0	0	0	0	0	0	0	0	0	0	0	0
	P1,P22	upp; uracil phosphoribosyltransferase [EC:2.4.2.9]	K00761	1	1	1	1	1	0	0	0	1	0	0	0	0	0	0	0	1	0	0	0	1	0	0	0	0	0	0	0	0	1	0	0	0	0	0	0	0	1	2	0	0	0	0	1	0	0
	P1,P22	tdk; thymidine kinase [EC:2.7.1.21]	K00857	0	0	0	0	0	1	1	0	1	1	1	1	0	1	0	1	1	1	1	1	1	1	1	1	0	1	0	1	1	1	1	0	1	1	1	1	1	1	0	1	1	1	1	1	1	0
	P1,P22	udk; uridine kinase [EC:2.7.1.48]	K00876	0	0	0	0	0	2	2	1	1	1	1	2	0	1	1	2	1	2	1	2	2	2	1	1	0	2	0	2	1	1	1	1	1	1	1	0	2	1	1	1	2	1	1	1	2	0
	P1,P22	tmk; dTMP kinase [EC:2.7.4.9]	K00943	0	1	1	1	1	0	1	0	1	0	0	0	0	0	0	0	1	0	0	0	1	0	0	0	0	0	0	0	1	1	0	0	0	0	1	0	0	1	1	0	0	1	0	1	0	0
	P1,P22	cmk; CMP/dCMP kinase [EC:2.7.4.25]	K00945	1	1	1	1	1	1	1	0	1	0	0	1	1	0	1	1	1	0	0	1	1	1	1	1	0	1	0	1	1	1	1	1	1	1	1	1	1	1	1	1	1	1	1	1	1	0
	P1,P22	cdd; cytidine deaminase [EC:3.5.4.5]	K01489	1	1	0	0	1	2	1	1	1	1	1	1	1	0	1	1	1	1	1	1	1	1	1	1	1	1	0	1	1	1	0	1	1	1	1	1	1	1	1	1	1	1	0	0	1	1
	P1,P22	comEB; dCMP deaminase [EC:3.5.4.12]	K01493	1	0	2	1	1	1	1	1	1	1	1	1	1	0	1	1	1	1	1	1	1	1	1	1	1	1	1	1	1	1	1	1	1	1	1	1	1	1	1	1	1	1	1	1	1	1
	P1,P22	dcd; dCTP deaminase [EC:3.5.4.13]	K01494	0	1	0	0	0	0	0	0	0	0	0	0	0	0	0	0	0	0	0	0	0	0	0	0	0	0	0	0	0	0	0	0	0	0	0	0	0	0	0	0	0	0	0	0	0	0
	P1,P22	dut; dUTP pyrophosphatase [EC:3.6.1.23]	K01520	1	1	1	1	1	1	1	1	1	1	1	1	1	1	1	1	1	1	1	1	0	1	1	0	1	1	1	1	1	1	1	1	1	1	1	1	0	1	1	0	1	1	1	1	0	2
	P1,P22	pyrR; pyrimidine operon attenuation protein / uracil phosphoribosyltransferase [EC:2.4.2.9]	K02825	1	1	1	1	1	0	0	0	0	0	0	0	0	0	0	0	0	0	0	0	0	0	0	0	0	0	0	0	0	0	0	0	0	0	0	0	0	0	0	0	0	0	0	0	0	0
	P1,P22	thyX; thymidylate synthase (FAD) [EC:2.1.1.148]	K03465	0	0	1	1	0	0	0	0	0	0	0	0	0	0	0	0	0	0	0	0	0	0	0	0	0	0	0	0	0	0	0	0	0	0	0	0	0	0	0	0	0	0	0	0	0	0
	P1,P22	pydC; beta-ureidopropionase / N-carbamoyl-L-amino-acid hydrolase [EC:3.5.1.6 3.5.1.87]	K06016	0	0	0	0	0	0	0	0	0	0	0	0	0	0	0	0	0	0	0	0	0	0	0	0	0	0	0	0	0	0	0	0	0	0	0	0	0	0	0	0	0	0	0	0	0	0
	P1,P22	yfbR; 5'-deoxynucleotidase [EC:3.1.3.89]	K08722	1	1	0	0	0	0	0	0	0	0	0	0	0	0	0	0	0	0	0	0	0	0	0	0	0	0	0	0	0	0	0	0	0	0	0	0	0	0	0	0	0	0	0	0	0	0
	P1,P22	psuK; pseudouridine kinase [EC:2.7.1.83]	K16328	1	1	0	0	0	0	0	0	1	0	1	1	0	0	0	0	0	0	0	0	0	0	0	0	0	0	0	0	0	0	0	0	0	0	0	0	0	1	0	0	0	0	0	0	0	0
	P1,P22	psuG; pseudouridylate synthase [EC:4.2.1.70]	K16329	0	1	0	0	0	0	0	0	1	0	0	1	0	0	0	0	0	0	0	0	0	0	0	0	0	0	0	0	0	0	0	0	0	0	0	0	0	1	0	0	0	0	0	0	0	0
	P1,P22	DCTPP1; dCTP diphosphatase [EC:3.6.1.12]	K16904	0	0	0	0	0	0	0	0	0	0	0	0	0	0	0	0	0	0	0	0	0	0	0	0	0	0	0	0	0	0	0	0	0	0	0	0	0	0	0	0	0	0	0	0	0	0
	P1,P21,P55	AACS; acetoacetyl-CoA synthetase [EC:6.2.1.16]	K01907	0	0	0	0	0	0	0	0	0	0	0	0	0	0	0	0	0	0	0	0	0	0	0	0	0	0	0	0	0	0	0	0	0	0	0	0	0	0	0	0	0	0	0	0	0	0
	P1,P21,P25	ttuC; tartrate dehydrogenase/decarboxylase / D-malate dehydrogenase [EC:1.1.1.93 4.1.1.73 1.1.1.83]	K07246	0	0	0	0	0	0	0	0	0	0	0	0	0	0	0	0	0	0	0	0	0	0	0	0	0	0	0	0	0	0	0	0	0	0	0	0	0	0	0	0	0	0	0	0	0	0
	P1,P21	ptb; phosphate butyryltransferase [EC:2.3.1.19]	K00634	0	0	0	0	0	0	0	0	0	0	0	0	0	0	0	0	0	0	0	0	0	0	0	0	0	0	0	0	0	0	0	0	0	0	0	0	0	0	0	0	0	0	0	0	0	0
	P1,P21	buk; butyrate kinase [EC:2.7.2.7]	K00929	2	0	0	2	2	0	0	1	1	1	0	0	0	1	0	1	0	1	0	0	1	1	2	0	1	1	1	0	0	1	1	0	1	0	0	0	0	0	0	0	1	1	0	1	0	1
	P1,P21	phaC; poly[(R)-3-hydroxyalkanoate] polymerase subunit PhaC [EC:2.3.1.304]	K03821	0	0	0	0	0	0	0	0	0	0	0	0	0	0	0	0	0	0	0	0	0	0	0	0	0	0	0	0	0	0	0	0	0	0	0	0	0	0	0	0	0	0	0	0	0	0
	P1,P21	phaZ; poly(3-hydroxybutyrate) depolymerase [EC:3.1.1.75]	K05973	0	0	0	0	0	0	0	0	0	0	0	0	0	0	0	0	0	0	0	0	0	0	0	0	0	0	0	0	0	0	0	0	0	0	0	0	0	0	0	0	0	0	0	0	0	0
	P1,P21	phaE; poly[(R)-3-hydroxyalkanoate] polymerase subunit PhaE	K22881	0	0	0	0	0	0	0	0	0	0	0	0	0	0	0	0	0	0	0	0	0	0	0	0	0	0	0	0	0	0	0	0	0	0	0	0	0	0	0	0	0	0	0	0	0	0
	P1,P20	cbiZ; adenosylcobinamide hydrolase [EC:3.5.1.90]	K08260	0	0	0	0	0	0	0	0	0	0	0	0	0	0	0	0	0	0	0	0	0	0	0	0	0	0	0	0	0	0	0	0	0	0	0	0	0	0	0	0	0	0	0	0	0	0
	P1,P20	cobY; adenosylcobinamide-phosphate guanylyltransferase [EC:2.7.7.62]	K19712	0	0	0	0	0	0	0	0	0	0	0	0	0	0	0	0	0	0	0	0	0	0	0	0	0	0	0	0	0	0	0	0	0	0	0	0	0	0	0	0	0	0	0	0	0	0
	P1,P2,P8,P54,P63	IMPL2; inositol-phosphate phosphatase / L-galactose 1-phosphate phosphatase / histidinol-phosphatase [EC:3.1.3.25 3.1.3.93 3.1.3.15]	K18649	0	0	0	0	0	0	0	0	0	0	0	0	0	0	0	0	0	0	0	0	0	0	0	0	0	0	0	0	0	0	0	0	0	0	0	0	0	0	0	0	0	0	0	0	0	0
	P1,P2,P8,P54	hisD; histidinol dehydrogenase [EC:1.1.1.23]	K00013	1	0	1	1	1	0	1	0	0	0	0	0	1	0	1	0	1	0	1	0	0	1	1	1	0	1	0	1	1	0	0	1	1	1	0	1	1	1	1	1	1	1	1	0	1	0
	P1,P2,P8,P54	hisG; ATP phosphoribosyltransferase [EC:2.4.2.17]	K00765	1	0	1	2	1	1	1	0	0	0	0	0	1	0	1	0	1	0	1	1	0	1	1	1	0	1	0	1	1	0	0	1	1	1	0	1	1	1	1	1	1	1	1	0	1	0
	P1,P2,P8,P54	hisB; imidazoleglycerol-phosphate dehydratase / histidinol-phosphatase [EC:4.2.1.19 3.1.3.15]	K01089	0	0	0	0	0	1	0	0	0	0	0	0	1	0	1	0	1	0	1	1	0	1	1	1	0	1	0	1	0	0	0	1	1	1	0	1	1	1	1	1	1	1	0	0	1	0
	P1,P2,P8,P54	hisI; phosphoribosyl-AMP cyclohydrolase [EC:3.5.4.19]	K01496	1	0	1	1	1	0	0	0	0	0	0	0	0	0	0	0	0	0	0	0	0	0	0	0	0	0	0	0	0	0	0	0	0	0	0	0	0	0	0	0	0	0	0	0	0	0
	P1,P2,P8,P54	hisE; phosphoribosyl-ATP pyrophosphohydrolase [EC:3.6.1.31]	K01523	0	0	0	0	0	0	0	0	0	0	0	0	0	0	0	0	0	0	0	0	0	0	0	0	0	0	0	0	0	0	0	0	0	0	0	0	0	0	0	0	0	0	0	0	0	0
	P1,P2,P8,P54	hisB; imidazoleglycerol-phosphate dehydratase [EC:4.2.1.19]	K01693	1	0	1	0	1	0	0	0	0	0	0	0	0	0	0	0	0	0	0	0	0	0	0	0	0	0	0	0	0	0	0	0	0	0	0	0	0	0	0	0	0	0	0	0	0	0
	P1,P2,P8,P54	hisA; phosphoribosylformimino-5-aminoimidazole carboxamide ribotide isomerase [EC:5.3.1.16]	K01814	0	0	1	1	1	1	1	0	0	0	0	0	1	0	1	1	1	0	0	1	0	1	1	0	0	1	0	1	0	0	0	1	0	1	0	1	1	1	1	1	1	1	1	0	1	0
	P1,P2,P8,P54	hisF; imidazole glycerol-phosphate synthase subunit HisF [EC:4.3.2.10]	K02500	1	0	1	1	1	1	1	0	0	0	0	0	1	0	1	1	1	0	0	1	0	1	1	1	0	1	0	1	0	0	0	1	0	1	0	1	1	1	1	1	1	1	1	0	1	0
	P1,P2,P8,P54	hisH; imidazole glycerol-phosphate synthase subunit HisH [EC:4.3.2.10]	K02501	1	0	1	1	1	1	1	0	0	0	0	0	1	0	0	1	1	0	0	1	0	1	1	0	0	1	0	1	0	0	0	0	0	1	0	1	1	1	1	1	1	1	1	0	1	0
	P1,P2,P8,P54	hisZ; ATP phosphoribosyltransferase regulatory subunit	K02502	1	0	1	0	1	0	0	0	0	0	0	0	0	0	0	0	0	0	0	0	0	0	0	0	0	0	0	0	0	0	0	0	0	0	0	0	0	0	0	0	0	0	0	0	0	0
	P1,P2,P8,P54	E3.1.3.15B; histidinol-phosphatase (PHP family) [EC:3.1.3.15]	K04486	2	0	0	1	1	0	1	1	0	1	1	0	0	1	0	0	0	1	0	0	1	0	0	0	1	0	0	0	0	0	0	0	0	1	0	0	0	0	0	0	0	0	0	0	0	1
	P1,P2,P8,P54	hisN; histidinol-phosphatase [EC:3.1.3.15]	K05602	0	0	0	0	0	0	0	0	0	0	0	0	0	0	0	0	0	0	0	0	0	0	0	0	0	0	0	0	0	0	0	0	0	0	0	0	0	0	0	0	0	0	0	0	0	0
	P1,P2,P8,P54	hisIE; phosphoribosyl-AMP cyclohydrolase / phosphoribosyl-ATP pyrophosphohydrolase [EC:3.5.4.19 3.6.1.31]	K11755	0	0	0	1	0	1	1	0	0	0	0	0	1	0	0	1	0	0	0	1	0	1	1	1	0	1	0	1	0	0	0	1	0	1	0	1	1	1	1	1	1	1	1	0	1	0
	P1,P2,P8,P48	LYS1; saccharopine dehydrogenase (NAD+, L-lysine forming) [EC:1.5.1.7]	K00290	0	0	0	0	0	1	0	0	0	0	0	0	1	0	1	1	0	3	1	0	0	2	1	0	0	1	2	1	0	0	1	1	1	1	0	0	1	0	0	1	0	0	1	0	1	0
	P1,P2,P8,P48	patA; aminotransferase [EC:2.6.1.-]	K00841	0	0	0	0	0	0	0	0	0	0	0	0	0	0	0	0	0	0	0	0	0	0	0	0	0	0	0	0	0	0	0	0	0	0	0	0	0	0	0	0	0	0	0	0	0	0
	P1,P2,P8,P48	dapdh; diaminopimelate dehydrogenase [EC:1.4.1.16]	K03340	0	0	0	1	0	0	0	1	0	0	1	1	1	0	2	1	0	1	0	1	0	1	1	1	0	1	0	2	0	0	1	1	0	1	1	1	1	0	0	1	1	0	1	0	1	0
	P1,P2,P8,P48	dapH; tetrahydrodipicolinate N-acetyltransferase [EC:2.3.1.89]	K05822	0	1	0	0	0	0	0	0	0	0	0	0	0	0	0	0	0	0	0	0	0	0	0	0	0	0	0	0	0	0	0	0	0	0	0	0	0	0	0	0	0	0	0	0	0	0
	P1,P2,P8,P48	dapL; N-acetyldiaminopimelate deacetylase [EC:3.5.1.47]	K05823	0	0	0	0	0	0	0	0	0	0	0	0	0	0	0	0	0	0	0	0	0	0	0	0	0	0	0	0	0	0	0	0	0	0	0	0	0	0	0	0	0	0	0	0	0	0
	P1,P2,P8,P48	E2.6.1.83; LL-diaminopimelate aminotransferase [EC:2.6.1.83]	K10206	0	0	1	1	0	1	0	0	0	0	0	1	2	0	1	1	0	0	0	1	0	1	0	1	0	0	0	1	0	0	2	1	1	1	1	1	2	0	0	1	1	0	1	0	1	0
	P1,P2,P8,P44	OTC; ornithine carbamoyltransferase [EC:2.1.3.3]	K00611	1	1	1	1	1	0	0	1	0	1	1	0	0	0	0	0	0	1	0	0	0	0	0	0	1	0	0	0	0	1	0	0	0	0	0	0	0	0	0	0	0	0	0	1	0	1
	P1,P2,P8,P42,P44	argH; argininosuccinate lyase [EC:4.3.2.1]	K01755	1	0	1	1	1	1	0	0	0	0	0	0	1	0	1	1	1	0	0	1	0	1	1	0	0	1	0	2	0	0	1	1	1	1	0	1	1	0	1	1	1	1	1	0	1	0
	P1,P2,P8,P42,P44	argG; argininosuccinate synthase [EC:6.3.4.5]	K01940	1	0	1	1	1	1	1	0	0	0	0	0	1	0	1	1	1	0	1	1	0	1	0	1	0	1	0	1	0	0	1	1	1	1	0	1	1	0	1	1	1	1	1	0	1	0
	P1,P2,P8,P42	asnA; aspartate--ammonia ligase [EC:6.3.1.1]	K01914	0	1	0	0	1	1	1	0	0	0	0	0	1	0	1	1	1	0	1	1	0	1	1	0	0	1	0	1	0	0	1	1	1	1	1	1	1	1	1	1	1	0	1	0	1	0
	P1,P2,P8,P42	asnB; asparagine synthase (glutamine-hydrolysing) [EC:6.3.5.4]	K01953	0	0	1	1	1	1	1	1	0	0	0	0	1	0	1	0	2	0	0	1	0	1	0	0	0	0	0	3	1	0	1	1	0	1	1	0	0	0	1	1	1	0	1	0	1	0
	P1,P2,P8,P41,P54,P73	hisC; histidinol-phosphate aminotransferase [EC:2.6.1.9]	K00817	1	0	2	2	1	1	1	0	0	0	0	0	1	0	1	0	1	0	1	1	0	1	1	1	0	1	0	1	1	0	0	1	1	1	0	1	1	1	1	1	1	1	1	0	1	0
	P1,P2,P8,P41	aroE; shikimate dehydrogenase [EC:1.1.1.25]	K00014	1	1	1	1	1	1	0	0	0	1	1	1	1	1	1	0	0	1	1	1	0	1	1	1	1	1	1	1	0	0	1	1	1	1	0	1	1	1	0	1	1	0	1	0	1	1
	P1,P2,P8,P41	trpD; anthranilate phosphoribosyltransferase [EC:2.4.2.18]	K00766	0	0	1	0	0	1	0	0	0	0	0	0	1	0	1	1	1	0	0	0	0	1	1	0	0	1	0	1	1	0	0	1	1	1	0	1	1	0	1	1	1	0	0	0	1	0
	P1,P2,P8,P41	aroA; 3-phosphoshikimate 1-carboxyvinyltransferase [EC:2.5.1.19]	K00800	1	1	1	1	1	1	1	0	1	1	1	0	1	1	1	1	1	1	1	1	1	1	0	1	1	1	2	1	1	1	1	1	1	1	1	1	1	1	1	1	1	1	1	1	1	1
	P1,P2,P8,P41	aroK; shikimate kinase [EC:2.7.1.71]	K00891	2	2	3	2	2	0	1	0	1	1	1	1	1	1	1	1	0	1	0	1	1	1	1	1	1	0	1	1	1	1	1	1	1	1	1	1	1	1	1	1	1	1	1	0	1	1
	P1,P2,P8,P41	trpC; indole-3-glycerol phosphate synthase [EC:4.1.1.48]	K01609	0	0	1	0	0	0	0	0	0	0	0	0	1	0	0	0	0	0	0	0	0	0	0	0	0	0	0	0	1	0	0	0	0	0	0	1	1	0	0	0	0	0	0	0	0	0
	P1,P2,P8,P41	pheC; cyclohexadienyl dehydratase [EC:4.2.1.51 4.2.1.91]	K01713	0	0	0	0	0	0	0	0	0	1	0	0	1	0	1	0	0	1	0	0	0	0	0	0	0	1	0	0	0	0	0	0	0	1	0	0	1	0	0	1	1	0	0	0	0	0
	P1,P2,P8,P41	aroB; 3-dehydroquinate synthase [EC:4.2.3.4]	K01735	1	1	1	1	1	0	1	0	0	1	1	0	1	0	0	1	0	0	0	1	0	1	0	1	1	1	0	1	0	0	1	0	1	0	1	0	1	1	0	0	0	0	0	0	1	1
	P1,P2,P8,P41	aroC; chorismate synthase [EC:4.2.3.5]	K01736	1	1	1	1	1	1	1	1	1	1	1	1	1	1	1	1	1	1	1	1	0	1	1	0	1	1	1	1	2	1	0	1	1	1	1	0	1	1	1	1	0	1	1	1	1	1
	P1,P2,P8,P41	trpF; phosphoribosylanthranilate isomerase [EC:5.3.1.24]	K01817	0	0	1	0	0	1	1	0	0	0	0	0	0	0	1	1	0	0	1	0	0	1	1	0	0	0	0	1	1	0	0	0	0	1	0	0	0	0	1	0	0	0	0	0	0	0
	P1,P2,P8,P41	aroD; 3-dehydroquinate dehydratase I [EC:4.2.1.10]	K03785	0	0	1	0	0	0	0	0	0	0	0	0	0	0	0	0	0	0	0	0	0	0	0	0	0	0	0	0	0	0	0	0	0	0	0	0	0	0	0	0	0	0	0	0	0	0
	P1,P2,P8,P41	aroQ; 3-dehydroquinate dehydratase II [EC:4.2.1.10]	K03786	1	1	0	1	1	1	0	1	0	1	1	1	1	1	1	1	0	1	1	1	0	1	0	0	1	1	1	1	0	0	1	1	1	1	0	1	1	0	0	1	1	0	1	0	1	1
	P1,P2,P8,P41	AROA2; 3-deoxy-7-phosphoheptulonate synthase [EC:2.5.1.54]	K03856	1	0	0	0	1	0	0	0	0	0	0	0	0	0	0	0	0	0	0	0	0	0	0	0	0	0	0	0	0	0	0	0	0	0	1	0	0	0	0	0	0	0	0	0	0	0
	P1,P2,P8,P41	pheA1; chorismate mutase [EC:5.4.99.5]	K04093	0	0	0	0	0	0	0	0	0	0	0	0	0	0	0	0	0	0	0	0	0	0	0	0	0	0	0	0	0	0	0	0	0	0	0	0	0	0	0	0	0	0	0	0	0	0
	P1,P2,P8,P41	AROA1; chorismate mutase [EC:5.4.99.5]	K04516	0	0	0	0	0	1	1	1	1	1	1	1	1	1	1	1	0	1	1	2	0	1	1	1	1	1	2	2	1	1	1	1	0	1	0	1	1	0	0	1	0	1	1	1	1	2
	P1,P2,P8,P41	tyrA2; prephenate dehydrogenase [EC:1.3.1.12]	K04517	1	0	1	0	1	0	1	0	1	0	0	0	0	0	0	0	1	0	0	0	1	0	0	0	0	0	0	0	1	1	0	0	0	0	1	0	0	1	1	0	0	0	0	1	0	0
	P1,P2,P8,P41	pheA2; prephenate dehydratase [EC:4.2.1.51]	K04518	1	0	1	1	0	1	1	0	1	0	0	0	1	0	1	1	1	0	0	1	1	1	1	1	0	1	0	2	0	1	1	1	0	1	1	1	1	1	1	1	0	0	1	0	1	0
	P1,P2,P8,P41	aroH; chorismate mutase [EC:5.4.99.5]	K06208	0	0	0	0	0	0	0	0	0	0	0	0	0	0	0	0	0	0	0	0	0	0	0	0	0	0	0	0	0	0	0	0	0	0	0	0	0	0	0	0	0	0	0	0	0	0
	P1,P2,P8,P41	pheB; chorismate mutase [EC:5.4.99.5]	K06209	0	0	0	0	0	0	0	0	0	0	0	0	0	0	0	0	0	0	0	0	0	0	0	0	0	0	0	0	0	0	0	0	0	0	0	0	0	0	0	0	0	0	0	0	0	0
	P1,P2,P8,P41	trpGD; anthranilate synthase/phosphoribosyltransferase [EC:4.1.3.27 2.4.2.18]	K13497	0	0	0	0	0	0	0	0	0	0	0	0	0	0	0	0	0	0	0	0	0	0	0	0	0	0	0	0	0	0	0	0	0	0	0	0	0	0	0	0	0	0	0	0	0	0
	P1,P2,P8,P41	trpCF; indole-3-glycerol phosphate synthase / phosphoribosylanthranilate isomerase [EC:4.1.1.48 5.3.1.24]	K13498	0	0	0	0	0	0	0	0	0	0	0	0	0	0	0	0	0	0	0	0	0	0	0	0	0	0	0	0	0	0	0	0	0	0	0	0	0	0	0	0	0	0	0	0	0	0
	P1,P2,P8,P41	aroKB; shikimate kinase / 3-dehydroquinate synthase [EC:2.7.1.71 4.2.3.4]	K13829	0	0	0	0	0	0	0	0	0	0	0	0	0	0	0	0	0	0	0	0	0	0	0	0	0	0	0	0	0	0	0	0	0	0	0	0	0	0	0	0	0	0	0	0	0	0
	P1,P2,P8,P41	aroDE; 3-dehydroquinate dehydratase / shikimate dehydrogenase [EC:4.2.1.10 1.1.1.25]	K13832	0	0	0	0	0	0	0	0	0	0	0	0	0	0	0	0	0	0	0	0	0	0	0	0	0	0	0	0	0	0	0	0	0	0	0	0	0	0	0	0	0	0	0	0	0	0
	P1,P2,P8,P41	aroG; 3-deoxy-7-phosphoheptulonate synthase / chorismate mutase [EC:2.5.1.54 5.4.99.5]	K13853	0	0	0	0	0	0	0	0	0	0	0	0	0	0	0	0	0	0	0	0	0	0	0	0	0	0	0	0	0	0	0	0	0	0	0	0	0	0	0	0	0	0	0	0	0	0
	P1,P2,P8,P41	pheA; chorismate mutase / prephenate dehydratase [EC:5.4.99.5 4.2.1.51]	K14170	1	0	0	0	0	0	0	0	0	0	0	0	0	0	0	0	0	0	0	0	0	0	0	0	0	0	0	0	0	0	0	0	0	0	0	0	0	0	0	0	0	0	0	0	0	0
	P1,P2,P8,P41	tyrA; chorismate mutase / prephenate dehydrogenase [EC:5.4.99.5 1.3.1.12]	K14187	0	0	0	0	0	0	0	0	0	0	0	0	0	0	0	0	0	0	0	0	0	0	0	0	0	0	0	0	0	0	0	0	0	0	0	0	0	0	0	0	0	0	0	0	0	0
	P1,P2,P8,P40,P44	E3.5.3.1; arginase [EC:3.5.3.1]	K01476	0	0	0	0	0	0	0	0	0	0	0	0	0	0	0	0	0	0	0	0	0	0	0	0	0	0	0	0	0	0	0	0	0	0	0	0	0	0	0	0	0	0	0	0	0	0
	P1,P2,P8,P40	proA; glutamate-5-semialdehyde dehydrogenase [EC:1.2.1.41]	K00147	1	0	1	1	1	0	0	0	0	0	0	0	0	0	0	0	0	0	0	0	0	0	0	0	0	0	0	0	0	0	0	0	0	0	0	0	0	0	0	0	0	0	0	0	0	0
	P1,P2,P8,P40	proC; pyrroline-5-carboxylate reductase [EC:1.5.1.2]	K00286	1	0	1	1	1	0	1	0	0	0	0	0	1	0	0	1	1	0	1	0	0	1	2	0	0	1	0	1	1	0	1	1	1	1	1	1	1	1	1	1	0	0	1	0	1	0
	P1,P2,P8,P40	proB; glutamate 5-kinase [EC:2.7.2.11]	K00931	1	0	1	1	1	0	1	0	0	0	0	0	1	0	0	1	2	0	0	0	0	0	1	0	0	1	0	1	1	0	1	1	1	1	1	1	1	0	1	0	0	0	1	0	0	0
	P1,P2,P8,P40	E4.3.1.12; ornithine cyclodeaminase [EC:4.3.1.12]	K01750	0	0	0	0	0	0	0	0	0	0	0	0	0	0	0	0	0	0	0	0	0	0	0	0	0	0	0	0	0	0	0	0	0	0	0	0	0	0	0	0	0	0	0	0	0	0
	P1,P2,P8,P38,P74	leuB; 3-isopropylmalate dehydrogenase [EC:1.1.1.85]	K00052	1	0	0	1	0	1	1	0	0	0	0	0	1	0	1	0	1	0	0	1	0	1	1	1	0	1	0	0	1	0	1	1	1	1	1	1	1	0	1	1	1	0	1	0	0	0
	P1,P2,P8,P38,P74	leuC; 3-isopropylmalate/(R)-2-methylmalate dehydratase large subunit [EC:4.2.1.33 4.2.1.35]	K01703	1	0	0	2	0	1	1	0	0	0	0	0	1	0	1	0	1	0	0	1	0	1	1	1	0	1	0	0	0	0	1	1	1	1	1	1	1	0	2	1	1	0	1	0	1	0
	P1,P2,P8,P38,P74	leuD; 3-isopropylmalate/(R)-2-methylmalate dehydratase small subunit [EC:4.2.1.33 4.2.1.35]	K01704	1	0	0	2	0	1	1	0	0	0	0	0	1	0	1	0	1	0	0	1	0	1	1	1	0	1	0	0	1	0	1	1	2	1	1	1	1	0	1	1	1	0	1	0	1	0
	P1,P2,P8,P38,P51,P74	ilvC; ketol-acid reductoisomerase [EC:1.1.1.86]	K00053	1	0	0	0	0	1	1	0	0	0	0	0	1	1	1	1	1	0	1	1	0	1	1	1	0	1	0	0	1	0	1	1	1	1	1	1	1	0	1	1	1	0	1	0	1	0
	P1,P2,P8,P38,P51,P74	ilvD; dihydroxy-acid dehydratase [EC:4.2.1.9]	K01687	1	0	0	0	0	1	1	0	0	0	0	0	1	0	1	1	1	0	1	1	0	1	1	0	0	1	0	1	1	0	0	1	1	1	1	1	1	0	1	0	1	0	1	0	0	0
	P1,P2,P8,P38,P44,P48	lysZ; [amino group carrier protein]-L-2-aminoadipate 6-kinase [EC:2.7.2.17]	K05828	0	0	0	0	0	0	0	0	0	0	0	0	0	0	0	0	0	0	0	0	0	0	0	0	0	0	0	0	0	0	0	0	0	0	0	0	0	0	0	0	0	0	0	0	0	0
	P1,P2,P8,P38,P44,P48	lysY; LysW-gamma-L-alpha-aminoadipyl-6-phosphate/LysW-L-glutamyl-5-phosphate reductase [EC:1.2.1.103 1.2.1.106]	K05829	0	0	0	0	0	0	0	0	0	0	0	0	0	0	0	0	0	0	0	0	0	0	0	0	0	0	0	0	0	0	0	0	0	0	0	0	0	0	0	0	0	0	0	0	0	0
	P1,P2,P8,P38,P44	argC; N-acetyl-gamma-glutamyl-phosphate reductase [EC:1.2.1.38]	K00145	1	0	2	1	1	1	1	0	0	0	0	0	1	0	0	1	1	0	1	2	0	1	1	1	0	1	0	1	0	0	1	1	1	1	0	1	1	0	1	1	1	0	1	0	1	0
	P1,P2,P8,P38,P44	argA; amino-acid N-acetyltransferase [EC:2.3.1.1]	K00619	0	0	0	0	0	0	0	0	0	0	0	0	0	0	0	0	0	0	0	0	0	0	0	0	0	0	0	0	0	0	0	0	0	0	0	0	0	0	0	0	0	0	0	0	0	0
	P1,P2,P8,P38,P44	argJ; glutamate N-acetyltransferase / amino-acid N-acetyltransferase [EC:2.3.1.35 2.3.1.1]	K00620	1	0	1	1	1	0	0	0	0	0	0	0	0	0	0	0	0	0	0	0	0	0	0	0	0	0	0	0	0	0	0	0	0	0	0	0	0	0	0	0	0	0	0	0	0	0
	P1,P2,P8,P38,P44	argB; acetylglutamate kinase [EC:2.7.2.8]	K00930	1	0	1	1	1	0	1	0	0	0	0	0	1	0	1	1	1	0	0	1	0	1	1	1	0	0	0	1	0	0	1	1	0	1	0	1	1	0	1	1	1	1	1	0	1	0
	P1,P2,P8,P38,P44	argE; acetylornithine deacetylase [EC:3.5.1.16]	K01438	0	0	0	0	0	0	0	0	0	0	0	0	1	0	0	0	0	0	0	0	0	0	0	0	0	0	0	0	0	0	0	0	0	0	0	0	0	0	0	0	0	0	0	0	0	0
	P1,P2,P8,P38,P44	argAB; amino-acid N-acetyltransferase [EC:2.3.1.1]	K14682	0	0	0	0	0	0	0	0	0	0	0	0	0	0	0	0	0	0	0	0	0	0	0	0	0	0	0	0	0	0	0	0	0	0	0	0	0	0	0	0	0	0	0	0	0	0
	P1,P2,P8,P38,P44	N-acetylglutamate synthase [EC:2.3.1.1]	K22476	0	0	0	0	0	0	0	0	0	0	0	0	0	0	0	0	0	0	0	0	0	0	0	0	0	0	0	0	0	0	0	0	0	0	0	0	0	0	0	0	0	0	0	0	0	0
	P1,P2,P8,P38,P44	argO; N-acetylglutamate synthase [EC:2.3.1.1]	K22477	0	1	0	0	0	0	0	0	0	0	0	0	0	0	0	0	0	1	0	0	0	0	0	0	0	0	0	0	0	0	0	0	0	0	0	0	0	0	0	0	0	0	0	0	0	0
	P1,P2,P8,P38,P42,P44,P74	alaA; alanine-synthesizing transaminase [EC:2.6.1.66 2.6.1.2]	K14260	1	0	1	0	0	0	0	0	0	0	0	0	0	0	0	0	0	0	0	0	0	0	0	0	0	0	0	0	0	0	0	0	0	0	0	0	0	0	0	0	0	0	0	0	0	0
	P1,P2,P8,P28,P41	trpA; tryptophan synthase alpha chain [EC:4.2.1.20]	K01695	1	1	1	0	0	2	1	0	0	0	0	0	1	0	1	1	1	0	0	0	0	1	1	0	0	1	0	1	1	0	0	0	1	1	1	1	1	0	1	1	0	0	0	0	1	0
	P1,P2,P8,P28,P41	trpB; tryptophan synthase beta chain [EC:4.2.1.20]	K01696	0	0	1	0	0	1	1	0	0	0	0	0	1	0	1	1	1	0	0	0	0	1	1	1	0	0	0	1	1	0	0	0	1	1	0	1	1	0	1	1	0	0	0	0	1	0
	P1,P2,P8,P28,P41	trpB; tryptophan synthase beta chain [EC:4.2.1.20]	K06001	0	0	0	1	0	1	1	0	1	0	0	0	1	0	1	1	0	0	1	0	1	1	1	1	0	1	0	2	1	1	1	1	1	1	1	1	1	1	1	1	1	1	2	0	1	0
	P1,P2,P8,P21,P38,P51,P74	E2.2.1.6L; acetolactate synthase I/II/III large subunit [EC:2.2.1.6]	K01652	1	0	1	1	0	1	1	0	0	0	0	0	1	0	1	1	1	0	1	2	0	1	1	1	0	1	0	1	1	0	0	1	1	1	1	1	1	0	1	1	1	0	1	0	1	0
	P1,P2,P8,P21,P38,P51,P74	E2.2.1.6S; acetolactate synthase I/III small subunit [EC:2.2.1.6]	K01653	1	0	1	1	0	1	1	0	0	0	0	0	1	0	1	1	1	0	1	2	0	1	1	1	0	1	0	1	1	0	0	1	1	1	1	1	1	0	1	1	1	0	1	0	1	0
	P1,P2,P8,P19,P66	metH; 5-methyltetrahydrofolate--homocysteine methyltransferase [EC:2.1.1.13]	K00548	1	0	0	0	1	2	1	0	2	0	0	0	2	0	1	1	2	1	1	1	1	2	0	2	0	2	0	1	2	0	2	1	1	0	0	2	1	0	1	2	2	0	1	0	2	0
	P1,P2,P8,P19,P66	metE; 5-methyltetrahydropteroyltriglutamate--homocysteine methyltransferase [EC:2.1.1.14]	K00549	1	1	1	0	0	0	0	0	0	0	0	0	0	0	1	1	0	0	0	0	0	0	0	0	0	0	0	0	0	0	0	1	0	1	0	0	0	0	0	0	0	0	0	0	0	0
	P1,P2,P8,P19,P66	metC; cysteine-S-conjugate beta-lyase [EC:4.4.1.13]	K01760	0	0	1	0	0	0	0	0	0	0	0	0	0	0	0	0	0	0	0	0	0	0	0	0	0	0	0	0	0	0	0	1	0	1	0	0	0	0	0	0	0	0	0	0	0	0
	P1,P2,P8,P19,P66	patB; cysteine-S-conjugate beta-lyase [EC:4.4.1.13]	K14155	1	1	1	0	1	1	1	1	1	1	1	0	1	1	1	2	1	1	1	1	1	2	1	1	1	1	1	1	2	1	2	1	1	0	0	1	1	1	1	2	1	1	0	1	1	1
	P1,P2,P8,P19,P38,P40,P41,P42,P44,P73	aspB; aspartate aminotransferase [EC:2.6.1.1]	K00812	0	0	0	0	0	1	1	1	0	1	1	1	1	0	1	1	0	1	1	1	0	1	1	1	2	1	0	1	0	0	1	1	1	1	0	1	1	0	0	1	2	0	1	0	1	1
	P1,P2,P8,P19,P38,P40,P41,P42,P44,P73	aspC; aspartate aminotransferase [EC:2.6.1.1]	K00813	0	0	0	0	0	0	0	0	0	0	0	0	0	0	0	0	0	0	0	0	0	0	0	0	0	0	0	0	0	0	0	0	0	0	0	0	0	0	0	0	0	0	0	0	0	0
	P1,P2,P8,P19,P38,P40,P41,P42,P44,P73	yhdR; aspartate aminotransferase [EC:2.6.1.1]	K11358	1	1	1	1	1	0	0	0	0	0	0	0	0	0	0	0	0	0	0	0	0	0	0	0	0	0	0	0	0	0	0	0	0	0	0	0	0	0	0	0	0	0	0	0	0	0
	P1,P2,P8,P19,P34,P66	metB; cystathionine gamma-synthase [EC:2.5.1.48]	K01739	0	0	1	0	0	0	0	0	0	0	0	0	0	0	0	0	0	0	0	0	0	0	0	0	0	0	0	0	0	0	0	1	0	1	0	0	0	0	0	0	0	0	0	0	0	0
	P1,P2,P8,P19,P34	metX; homoserine O-acetyltransferase/O-succinyltransferase [EC:2.3.1.31 2.3.1.46]	K00641	0	0	0	1	0	0	0	0	0	0	0	0	0	0	0	0	1	0	0	0	0	0	0	0	0	0	0	0	1	0	0	0	0	0	1	0	2	0	1	0	0	2	0	0	0	0
	P1,P2,P8,P19,P34	metA; homoserine O-succinyltransferase/O-acetyltransferase [EC:2.3.1.46 2.3.1.31]	K00651	1	1	1	0	2	1	1	0	0	0	0	0	1	0	1	1	0	0	1	1	0	1	0	0	0	1	0	1	0	0	1	1	1	1	0	1	1	0	0	1	1	0	1	0	0	0
	P1,P2,P8,P19,P28,P66	CTH; cystathionine gamma-lyase [EC:4.4.1.1]	K01758	0	0	0	0	0	0	0	0	0	0	0	0	0	0	0	0	0	0	0	0	0	0	0	0	0	0	0	0	0	0	0	1	0	0	0	0	0	0	0	0	0	0	0	0	0	0
	P1,P2,P8,P19,P28	CBS; cystathionine beta-synthase [EC:4.2.1.22]	K01697	0	0	0	0	0	0	0	0	0	0	0	0	0	0	0	1	0	0	0	0	0	0	0	0	0	1	0	0	1	0	0	0	1	0	0	0	1	0	0	0	1	0	0	0	0	0
	P1,P2,P8,P14,P38,P74	leuA; 2-isopropylmalate synthase [EC:2.3.3.13]	K01649	1	0	2	2	0	1	1	0	0	0	0	0	1	0	1	0	1	0	0	1	0	1	1	1	0	1	0	0	0	0	1	1	1	1	1	1	1	0	1	1	1	0	1	0	1	0
	P1,P2,P8,P11,P41,P46	trpE; anthranilate synthase component I [EC:4.1.3.27]	K01657	0	0	1	0	0	1	0	0	0	0	0	0	1	0	1	1	1	0	0	0	0	1	1	0	0	1	0	1	1	0	0	0	1	1	0	1	1	0	1	1	0	0	0	0	0	0
	P1,P2,P8,P11,P41,P46	trpG; anthranilate synthase component II [EC:4.1.3.27]	K01658	0	0	1	0	0	1	0	0	0	0	0	0	1	0	1	1	1	0	0	0	0	1	1	0	0	1	0	1	1	0	0	0	1	1	0	1	1	0	1	1	1	0	0	0	1	0
	P1,P2,P8,P11,P41	E2.5.1.54; 3-deoxy-7-phosphoheptulonate synthase [EC:2.5.1.54]	K01626	1	0	0	1	0	0	0	0	0	0	0	0	0	0	0	0	1	0	0	0	0	0	0	0	0	0	0	0	0	0	0	0	0	0	0	0	0	1	2	0	0	0	0	0	0	0
	P1,P2,P74	avtA; valine--pyruvate aminotransferase [EC:2.6.1.66]	K00835	0	0	0	0	0	0	0	0	0	0	0	0	0	0	0	0	0	0	0	0	0	0	0	0	0	0	0	0	0	0	0	0	0	0	0	0	0	0	0	0	0	0	0	0	0	0
	P1,P2,P73	DDC; aromatic-L-amino-acid/L-tryptophan decarboxylase [EC:4.1.1.28 4.1.1.105]	K01593	0	0	0	0	0	0	0	0	0	0	0	0	0	0	0	0	0	0	0	0	0	0	0	0	0	0	0	0	0	0	0	0	0	0	0	0	0	0	0	0	0	0	0	0	0	0
	P1,P2,P6,P8,P28,P74	E4.3.1.19; threonine dehydratase [EC:4.3.1.19]	K01754	1	0	0	0	0	0	0	0	0	0	0	0	0	0	0	1	0	0	0	0	0	0	0	0	0	0	0	0	0	0	0	0	0	0	0	1	0	0	0	0	0	0	1	0	0	0
	P1,P2,P6,P8,P19,P28	E4.3.1.17; L-serine dehydratase [EC:4.3.1.17]	K01752	1	1	0	0	1	0	0	1	0	1	1	0	0	1	0	1	0	1	0	0	0	1	0	1	1	0	0	0	0	0	0	0	0	0	0	0	0	0	0	0	0	0	1	0	0	1
	P1,P2,P6,P25,P28,P52	GLYK; D-glycerate 3-kinase [EC:2.7.1.31]	K15918	0	0	0	0	0	0	0	0	0	0	0	0	0	0	0	0	0	0	0	0	0	0	0	0	0	0	0	0	0	0	0	1	0	0	0	0	0	0	0	0	0	0	0	0	0	0
	P1,P2,P6,P25,P28	GLDC; glycine dehydrogenase [EC:1.4.4.2]	K00281	0	0	0	0	0	0	0	1	0	1	1	1	0	1	0	0	0	0	0	0	0	0	0	0	1	0	0	0	0	0	0	0	0	0	0	0	0	0	0	0	0	0	0	0	0	1
	P1,P2,P6,P25,P28	gcvPA; glycine dehydrogenase subunit 1 [EC:1.4.4.2]	K00282	0	0	0	1	1	2	0	0	1	0	0	0	1	0	0	1	2	0	1	1	0	1	1	1	0	1	0	1	1	1	1	0	1	0	1	0	0	1	0	0	1	1	1	1	0	0
	P1,P2,P6,P25,P28	gcvPB; glycine dehydrogenase subunit 2 [EC:1.4.4.2]	K00283	0	0	0	1	1	2	0	0	1	0	0	0	0	0	0	1	0	0	0	1	1	1	0	1	0	0	0	0	1	0	0	0	0	0	1	0	0	0	0	0	0	0	1	0	0	0
	P1,P2,P6,P25,P28	gcvT; aminomethyltransferase [EC:2.1.2.10]	K00605	0	0	0	1	1	2	0	1	1	1	1	1	1	1	0	1	2	1	1	1	1	1	1	1	0	1	1	1	1	1	1	0	1	0	1	0	0	1	0	0	1	1	1	2	0	1
	P1,P2,P6,P25,P28	gcvH; glycine cleavage system H protein	K02437	0	0	0	1	1	2	0	1	1	1	1	1	1	1	0	1	2	1	1	1	1	1	1	1	0	1	1	1	1	1	1	0	1	0	1	0	0	1	0	0	1	1	1	3	0	1
	P1,P2,P59,P69	fabD; [acyl-carrier-protein] S-malonyltransferase [EC:2.3.1.39]	K00645	0	0	1	0	0	1	1	1	1	1	2	1	1	1	1	1	2	1	1	2	1	1	1	1	1	1	1	0	2	1	0	1	1	1	1	0	1	1	0	1	2	1	1	1	1	1
	P1,P2,P55,P59,P75	ACADM; acyl-CoA dehydrogenase [EC:1.3.8.7]	K00249	0	0	0	0	0	0	0	1	0	1	2	0	0	0	0	0	0	0	0	0	0	0	0	0	1	0	1	0	0	0	0	0	0	0	0	0	0	0	0	0	0	0	0	0	0	1
	P1,P2,P53,P64	dxs; 1-deoxy-D-xylulose-5-phosphate synthase [EC:2.2.1.7]	K01662	0	1	1	1	1	1	1	0	1	0	0	1	1	1	1	2	2	1	1	1	1	1	1	1	1	1	1	1	1	1	1	2	1	1	1	1	1	1	1	1	1	1	1	1	1	1
	P1,P2,P53	HMGCR; hydroxymethylglutaryl-CoA reductase (NADPH) [EC:1.1.1.34]	K00021	0	0	0	0	0	0	0	0	0	0	0	0	0	0	0	0	0	0	0	0	0	0	0	0	0	0	0	0	0	0	0	0	0	0	0	0	0	0	0	0	0	0	0	0	0	0
	P1,P2,P53	dxr; 1-deoxy-D-xylulose-5-phosphate reductoisomerase [EC:1.1.1.267]	K00099	1	1	1	1	1	1	1	0	1	0	0	1	1	0	1	1	0	1	1	1	0	1	2	1	1	1	1	1	1	1	1	1	1	1	1	1	1	1	1	1	1	1	1	1	1	1
	P1,P2,P53	ispA; farnesyl diphosphate synthase [EC:2.5.1.1 2.5.1.10]	K00795	0	0	0	0	0	0	0	0	0	0	0	0	0	0	0	0	0	0	0	0	0	0	0	0	0	0	0	0	0	0	0	0	0	0	0	0	0	0	0	0	0	0	0	0	0	0
	P1,P2,P53	E2.7.1.36; mevalonate kinase [EC:2.7.1.36]	K00869	0	0	0	0	0	0	0	0	0	0	0	0	0	0	0	0	0	0	0	0	0	0	0	0	0	0	0	0	0	0	0	0	0	0	0	0	0	0	0	0	0	0	0	0	0	0
	P1,P2,P53	ispE; 4-diphosphocytidyl-2-C-methyl-D-erythritol kinase [EC:2.7.1.148]	K00919	1	1	1	1	1	1	1	0	1	0	0	1	1	1	1	0	1	1	1	1	0	1	1	1	1	1	0	1	1	0	0	0	1	1	1	0	1	1	1	1	1	1	1	0	1	1
	P1,P2,P53	E2.7.4.2; phosphomevalonate kinase [EC:2.7.4.2]	K00938	0	0	0	0	0	0	0	0	0	0	0	0	0	0	0	0	0	0	0	0	0	0	0	0	0	0	0	0	0	0	0	0	0	0	0	0	0	0	0	0	0	0	0	0	0	0
	P1,P2,P53	ispD; 2-C-methyl-D-erythritol 4-phosphate cytidylyltransferase [EC:2.7.7.60]	K00991	0	1	1	0	0	1	0	0	0	0	0	0	1	0	0	1	0	0	0	1	0	0	0	1	0	0	0	0	0	0	0	1	0	0	0	0	0	0	0	1	0	0	1	1	1	0
	P1,P2,P53	MVD; diphosphomevalonate decarboxylase [EC:4.1.1.33]	K01597	0	0	0	0	0	0	0	1	0	1	1	0	0	0	0	0	0	0	0	0	0	0	0	0	0	0	0	0	0	0	0	0	0	0	0	0	0	0	0	0	0	0	0	0	0	0
	P1,P2,P53	ispF; 2-C-methyl-D-erythritol 2,4-cyclodiphosphate synthase [EC:4.6.1.12]	K01770	1	1	1	1	1	1	0	0	0	0	0	1	1	1	0	1	0	0	1	1	0	1	1	1	1	1	1	0	0	0	1	1	0	1	0	0	1	0	1	1	1	1	1	1	1	1
	P1,P2,P53	idi; isopentenyl-diphosphate Delta-isomerase [EC:5.3.3.2]	K01823	0	0	2	0	0	0	1	1	1	1	1	0	1	0	2	0	1	0	1	1	0	1	2	1	0	1	0	0	1	0	1	1	1	1	1	0	1	1	1	1	1	1	1	1	0	0
	P1,P2,P53	gcpE; (E)-4-hydroxy-3-methylbut-2-enyl-diphosphate synthase [EC:1.17.7.1 1.17.7.3]	K03526	1	1	1	1	1	1	1	0	1	0	0	1	1	1	1	1	1	1	1	1	0	1	1	1	1	1	1	1	1	1	1	1	1	1	1	1	1	1	1	1	1	1	1	1	1	1
	P1,P2,P53	ispH; 4-hydroxy-3-methylbut-2-en-1-yl diphosphate reductase [EC:1.17.7.4]	K03527	1	1	1	1	2	1	1	0	1	0	0	1	1	1	1	1	1	1	0	1	1	1	1	1	1	1	2	1	1	1	1	1	1	1	1	1	1	1	1	1	1	1	1	1	1	1
	P1,P2,P53	ipk; isopentenyl phosphate kinase [EC:2.7.4.26]	K06981	0	0	0	0	0	0	0	0	0	0	0	0	0	0	0	0	0	0	0	0	0	0	0	0	0	0	0	0	0	0	0	0	0	0	0	0	0	0	0	0	0	0	0	0	0	0
	P1,P2,P53	ispDF; 2-C-methyl-D-erythritol 4-phosphate cytidylyltransferase / 2-C-methyl-D-erythritol 2,4-cyclodiphosphate synthase [EC:2.7.7.60 4.6.1.12]	K12506	0	0	0	0	0	0	0	0	0	0	0	0	0	0	0	0	0	0	0	0	0	0	0	0	0	0	0	0	0	0	0	0	0	0	0	0	0	0	0	0	0	0	0	0	0	0
	P1,P2,P53	PMVK; phosphomevalonate kinase [EC:2.7.4.2]	K13273	0	0	0	0	0	0	0	0	0	0	0	0	0	0	0	0	0	0	0	0	0	0	0	0	0	0	0	0	0	0	0	0	0	0	0	0	0	0	0	0	0	0	0	0	0	0
	P1,P2,P53	idsA; geranylgeranyl diphosphate synthase, type I [EC:2.5.1.1 2.5.1.10 2.5.1.29]	K13787	0	0	1	0	0	0	0	0	0	0	0	1	0	0	0	0	0	0	0	0	0	0	0	1	0	0	0	0	0	0	0	0	0	0	0	0	0	0	0	0	0	0	0	0	0	0
	P1,P2,P53	GGPS; geranylgeranyl diphosphate synthase, type II [EC:2.5.1.1 2.5.1.10 2.5.1.29]	K13789	0	0	0	0	0	0	0	0	0	0	0	0	0	0	0	0	0	0	0	0	0	0	0	0	0	0	0	0	0	0	0	0	0	0	0	0	0	0	0	0	0	0	0	0	0	0
	P1,P2,P52	plsX; phosphate acyltransferase [EC:2.3.1.274]	K03621	1	1	1	1	1	0	0	0	1	0	1	0	0	0	0	0	0	0	0	0	0	0	0	0	0	0	0	0	0	0	0	1	0	0	1	0	0	1	0	0	0	0	0	0	0	0
	P1,P2,P5,P8,P19,P38,P51,P55,P74	E2.6.1.42; branched-chain amino acid aminotransferase [EC:2.6.1.42]	K00826	1	1	1	1	1	1	1	1	1	1	1	1	1	1	1	1	1	1	0	1	1	1	1	0	1	2	1	2	1	1	1	1	1	1	1	1	1	0	1	1	2	1	1	1	1	1
	P1,P2,P5,P8,P19	metK; S-adenosylmethionine synthetase [EC:2.5.1.6]	K00789	1	1	1	1	1	1	1	1	1	1	2	1	1	3	1	1	1	1	1	1	1	1	1	1	0	1	1	3	0	1	1	1	1	1	1	1	1	1	1	1	2	1	1	1	1	1
	P1,P2,P5,P63	GalDH; L-galactose dehydrogenase [EC:1.1.1.316]	K17744	0	0	0	0	0	0	0	0	0	0	0	0	1	0	0	0	0	0	1	1	0	1	1	0	0	1	0	0	0	0	0	0	1	0	0	0	1	0	0	1	1	0	0	0	1	0
	P1,P2,P5,P59,P69	fabG; 3-oxoacyl-[acyl-carrier protein] reductase [EC:1.1.1.100]	K00059	0	0	1	0	0	2	2	1	1	2	2	2	1	2	1	1	1	3	2	1	1	1	1	1	1	0	2	2	1	1	1	2	2	1	2	1	1	3	2	2	1	0	2	2	2	3
	P1,P2,P5,P59,P69	fabI; enoyl-[acyl-carrier protein] reductase I [EC:1.3.1.9 1.3.1.10]	K00208	0	0	0	0	0	0	0	0	0	0	0	0	1	0	2	0	0	0	0	0	0	0	0	0	0	0	0	0	0	0	0	0	0	1	0	1	0	0	0	0	0	0	0	0	0	0
	P1,P2,P5,P56	NQO1; NAD(P)H dehydrogenase (quinone) [EC:1.6.5.2]	K00355	0	0	0	0	0	0	0	0	0	0	0	0	0	0	0	0	0	0	0	0	0	0	0	0	0	0	0	0	1	0	0	0	0	0	0	0	0	0	0	0	0	0	0	0	0	0
	P1,P2,P5,P56	ubiG; 2-polyprenyl-6-hydroxyphenyl methylase / 3-demethylubiquinone-9 3-methyltransferase [EC:2.1.1.222 2.1.1.64]	K00568	0	0	0	0	0	0	0	1	0	0	0	0	0	0	0	0	0	0	0	0	0	0	0	0	0	0	0	0	0	0	0	0	0	0	0	0	0	0	0	0	0	0	0	0	0	0
	P1,P2,P5,P56	menB; naphthoate synthase [EC:4.1.3.36]	K01661	0	0	1	0	0	0	0	0	0	0	0	0	0	0	0	1	0	0	0	0	0	1	1	0	0	1	0	0	0	0	1	0	1	1	0	0	0	0	0	0	0	0	1	0	0	0
	P1,P2,P5,P56	menE; o-succinylbenzoate---CoA ligase [EC:6.2.1.26]	K01911	0	0	0	0	0	0	0	0	0	0	0	0	0	0	0	0	0	0	0	0	0	0	0	0	0	0	0	0	0	0	0	0	0	0	0	0	0	0	0	0	0	0	0	0	0	0
	P1,P2,P5,P56	menA; 1,4-dihydroxy-2-naphthoate polyprenyltransferase [EC:2.5.1.74]	K02548	0	0	1	0	0	1	1	1	1	1	1	1	1	0	1	1	1	1	0	0	0	1	1	1	0	1	1	1	2	0	1	1	1	1	1	0	1	0	1	1	1	1	1	1	2	0
	P1,P2,P5,P56	menC; o-succinylbenzoate synthase [EC:4.2.1.113]	K02549	0	0	1	0	0	0	0	0	0	0	0	0	0	0	0	0	0	0	0	0	0	0	0	0	0	1	0	0	0	0	0	0	1	1	0	0	0	0	0	0	0	0	0	0	0	0
	P1,P2,P5,P56	menD; 2-succinyl-5-enolpyruvyl-6-hydroxy-3-cyclohexene-1-carboxylate synthase [EC:2.2.1.9]	K02551	0	0	1	0	0	0	0	0	0	0	0	0	0	0	0	1	0	0	0	0	0	1	1	0	0	0	0	1	0	0	1	0	1	1	0	1	0	0	0	0	0	0	1	0	0	0
	P1,P2,P5,P56	ubiA; 4-hydroxybenzoate polyprenyltransferase [EC:2.5.1.39]	K03179	0	0	0	0	0	0	0	0	0	0	0	0	0	0	0	0	0	0	0	0	0	0	0	0	0	0	0	0	0	0	0	0	0	0	0	0	0	0	0	0	0	0	0	0	0	0
	P1,P2,P5,P56	ubiC; chorismate lyase [EC:4.1.3.40]	K03181	0	0	0	0	0	0	0	0	0	0	0	0	0	0	0	0	0	0	0	0	0	0	0	0	0	0	0	0	0	0	0	0	0	0	0	0	0	0	0	0	0	0	0	0	0	0
	P1,P2,P5,P56	ubiD; 4-hydroxy-3-polyprenylbenzoate decarboxylase [EC:4.1.1.98]	K03182	0	0	0	0	0	0	0	0	0	0	0	0	0	0	0	0	0	0	0	0	0	0	0	0	0	0	0	0	0	0	0	0	0	0	0	0	0	0	0	0	0	0	0	0	0	0
	P1,P2,P5,P56	ubiE; demethylmenaquinone methyltransferase / 2-methoxy-6-polyprenyl-1,4-benzoquinol methylase [EC:2.1.1.163 2.1.1.201]	K03183	0	0	1	1	0	1	1	1	1	0	1	1	0	0	1	0	1	1	1	1	0	1	1	1	0	1	1	1	1	0	1	0	1	1	1	0	0	0	1	1	1	1	1	0	1	0
	P1,P2,P5,P56	wrbA; NAD(P)H dehydrogenase (quinone) [EC:1.6.5.2]	K03809	0	0	0	0	0	0	0	0	0	0	0	0	0	0	0	0	0	0	0	0	0	0	0	0	0	0	0	0	0	0	0	0	0	0	0	0	0	0	0	0	0	0	0	0	0	0
	P1,P2,P5,P56	VTE1; tocopherol cyclase [EC:5.5.1.24]	K09834	0	0	0	0	0	0	0	0	1	0	0	0	0	0	0	0	0	0	0	0	0	0	0	0	0	0	0	0	0	0	0	0	0	0	0	0	0	0	0	0	0	0	0	0	0	0
	P1,P2,P5,P56	mqnA; chorismate dehydratase [EC:4.2.1.151]	K11782	0	0	0	0	0	0	0	0	0	0	0	0	0	0	0	0	0	0	0	0	0	0	0	0	0	0	0	0	0	0	0	0	0	0	0	0	0	0	0	0	0	0	0	0	0	0
	P1,P2,P5,P56	mqnB; futalosine hydrolase [EC:3.2.2.26]	K11783	0	0	0	0	0	0	0	0	0	0	0	0	0	0	0	0	0	0	0	0	0	0	0	0	0	0	0	0	0	0	0	0	0	0	0	0	0	0	0	0	0	0	0	0	0	0
	P1,P2,P5,P56	mqnC; cyclic dehypoxanthinyl futalosine synthase [EC:1.21.98.1]	K11784	0	0	0	0	0	0	0	0	0	0	0	0	0	0	0	0	0	0	0	0	0	0	0	0	0	0	0	0	0	0	0	0	0	0	0	0	0	0	0	0	0	0	0	0	0	0
	P1,P2,P5,P56	mqnD; 1,4-dihydroxy-6-naphthoate synthase [EC:1.14.-.-]	K11785	0	0	0	0	0	0	0	0	0	0	0	0	0	0	0	0	0	0	0	0	0	0	0	0	0	0	0	0	0	0	0	0	0	0	0	0	0	0	0	0	0	0	0	0	0	0
	P1,P2,P5,P56	mqnE; aminodeoxyfutalosine synthase [EC:2.5.1.120]	K18285	0	0	0	0	0	0	0	0	0	0	0	0	0	0	0	0	0	0	0	0	0	0	0	0	0	0	0	0	0	0	0	0	0	0	0	0	0	0	0	0	0	0	0	0	0	0
	P1,P2,P5,P56	menI; 1,4-dihydroxy-2-naphthoyl-CoA hydrolase [EC:3.1.2.28]	K19222	0	0	0	0	0	0	0	0	0	0	0	0	1	0	0	1	0	0	0	0	0	1	1	0	0	1	0	1	0	0	1	0	1	0	0	1	1	0	0	0	0	0	1	0	0	0
	P1,P2,P5,P56	qorB; NAD(P)H dehydrogenase (quinone) [EC:1.6.5.2]	K19267	0	0	0	1	0	0	0	0	0	0	0	0	0	0	0	0	0	0	0	0	0	0	0	0	0	0	0	0	0	0	0	0	0	0	0	0	0	0	0	0	0	0	0	0	0	0
	P1,P2,P5,P56	mqnX; aminodeoxyfutalosine deaminase [EC:3.5.4.40]	K20810	0	0	1	0	0	0	0	0	0	0	0	0	0	0	0	0	0	0	0	0	0	0	0	0	0	0	0	0	0	0	0	0	0	0	0	0	0	0	0	0	0	1	0	0	0	0
	P1,P2,P5,P51	panE; 2-dehydropantoate 2-reductase [EC:1.1.1.169]	K00077	0	0	0	0	0	1	0	0	0	0	0	0	1	0	0	0	0	0	0	0	0	0	1	0	0	0	0	1	0	0	1	1	0	2	0	1	0	0	0	0	0	0	0	0	0	0
	P1,P2,P5,P51	panB; 3-methyl-2-oxobutanoate hydroxymethyltransferase [EC:2.1.2.11]	K00606	0	0	0	0	0	1	0	2	0	1	0	1	1	1	1	0	0	1	1	0	0	0	1	1	1	1	2	0	0	0	1	1	0	1	0	1	1	0	0	1	1	0	1	0	1	1
	P1,P2,P5,P51	panD; aspartate 1-decarboxylase [EC:4.1.1.11]	K01579	0	0	1	0	0	1	0	1	0	1	0	1	1	1	1	0	0	1	1	0	0	0	1	1	1	1	1	0	0	0	0	1	1	1	0	1	1	0	0	1	1	0	1	0	1	1
	P1,P2,P5,P51	panC; pantoate--beta-alanine ligase [EC:6.3.2.1]	K01918	0	0	1	0	0	1	0	2	0	1	0	1	1	0	1	0	0	1	1	0	0	0	1	1	1	1	0	0	0	0	0	1	1	1	0	1	1	0	0	1	1	0	1	0	1	1
	P1,P2,P5,P45	ribBA; 3,4-dihydroxy 2-butanone 4-phosphate synthase / GTP cyclohydrolase II [EC:4.1.99.12 3.5.4.25]	K14652	0	0	1	0	0	1	0	0	0	0	0	1	1	1	1	1	1	1	1	0	0	1	1	1	1	1	1	1	0	0	1	1	0	1	0	1	1	0	1	1	2	0	1	0	1	1
	P1,P2,P5,P41,P56	xanB2; chorismate lyase / 3-hydroxybenzoate synthase [EC:4.1.3.40 4.1.3.45]	K18240	0	0	0	0	0	0	0	0	0	0	0	0	1	0	0	0	0	0	0	0	1	1	0	1	0	1	0	0	0	0	0	0	0	1	0	0	0	0	0	0	0	0	1	0	0	0
	P1,P2,P5,P22,P51	panC-cmk; pantoate ligase / CMP/dCMP kinase [EC:6.3.2.1 2.7.4.25]	K13799	0	0	0	0	0	0	0	0	0	0	0	0	0	0	0	0	0	0	0	0	0	0	0	0	0	0	0	0	0	0	0	0	0	0	0	0	0	0	0	0	0	0	0	0	0	0
	P1,P2,P5,P20,P30,P63	uidA; beta-glucuronidase [EC:3.2.1.31]	K01195	0	0	0	0	0	0	0	0	0	0	0	0	1	0	0	0	0	0	0	0	0	1	1	1	0	0	0	1	0	2	1	0	1	0	1	0	0	1	0	0	0	0	0	2	0	0
	P1,P2,P5,P20	hemG; menaquinone-dependent protoporphyrinogen oxidase [EC:1.3.5.3]	K00230	0	0	0	0	0	0	0	0	0	0	0	0	0	0	0	0	0	0	0	0	0	0	0	0	0	0	0	0	0	0	0	0	0	0	0	0	0	0	0	0	0	0	0	0	0	0
	P1,P2,P5,P20	PPOX; protoporphyrinogen/coproporphyrinogen III oxidase [EC:1.3.3.4 1.3.3.15]	K00231	0	0	0	0	0	0	0	0	0	0	0	0	0	0	1	1	0	0	0	0	0	0	0	0	0	0	0	0	0	0	1	1	1	0	0	2	0	0	0	0	0	0	0	0	1	0
	P1,P2,P5,P20	hemE; uroporphyrinogen decarboxylase [EC:4.1.1.37]	K01599	0	0	0	0	0	0	0	0	0	0	0	0	0	0	1	1	0	0	0	0	0	0	0	0	0	0	0	0	0	0	0	1	0	0	0	1	0	0	0	0	0	0	0	0	0	0
	P1,P2,P5,P20	hemH; protoporphyrin/coproporphyrin ferrochelatase [EC:4.99.1.1 4.99.1.9]	K01772	0	0	0	2	0	0	0	0	0	0	0	0	0	0	0	0	0	0	0	0	0	0	0	0	0	0	0	0	0	0	0	0	0	0	0	0	0	0	0	0	0	0	0	0	0	0
	P1,P2,P5,P20	hemN; oxygen-independent coproporphyrinogen III oxidase [EC:1.3.98.3]	K02495	0	0	1	0	0	1	0	0	1	1	1	1	1	1	2	2	1	1	1	1	1	1	1	1	1	1	2	1	0	1	1	2	0	1	1	2	1	0	0	1	1	1	0	1	1	1
	P1,P2,P5,P20	hemJ; protoporphyrinogen IX oxidase [EC:1.3.99.-]	K08973	0	0	0	0	0	0	0	0	0	0	0	0	0	0	0	0	0	0	0	0	0	0	0	0	0	0	0	0	0	0	0	0	0	0	0	0	0	0	0	0	0	0	0	0	0	0
	P1,P2,P5,P20	ahbAB; siroheme decarboxylase [EC:4.1.1.111]	K22225	0	0	1	0	0	0	0	0	0	0	0	0	0	0	0	0	0	0	0	0	0	0	0	0	0	0	0	0	0	0	0	0	0	0	0	0	0	0	0	0	0	0	0	0	0	0
	P1,P2,P5,P20	ahbC; Fe-coproporphyrin III synthase	K22226	0	0	1	0	0	0	0	0	0	0	0	0	0	0	0	0	0	0	0	0	0	0	0	0	0	0	0	0	0	0	0	0	0	0	0	0	0	0	0	0	0	0	0	0	0	0
	P1,P2,P5,P20	ahbD; AdoMet-dependent heme synthase [EC:1.3.98.6]	K22227	0	0	1	0	0	0	0	0	0	0	0	0	0	0	0	0	0	0	0	0	0	0	0	0	0	0	0	0	0	0	0	0	0	0	0	0	0	0	0	0	0	0	0	0	0	0
	P1,P2,P5,P19,P56	adenosylhomocysteine/aminodeoxyfutalosine nucleosidase [EC:3.2.2.9 3.2.2.30]	K18284	0	0	0	0	0	0	0	0	0	0	0	0	0	0	0	0	0	0	0	0	0	0	0	0	0	0	0	0	0	0	0	0	0	0	0	0	0	0	0	0	0	0	0	0	0	0
	P1,P2,P5,P12,P64	adk; adenylate kinase [EC:2.7.4.3]	K00939	1	1	1	1	1	0	0	1	1	1	1	0	0	2	1	1	0	1	1	1	0	1	1	0	2	1	1	1	1	0	1	1	1	1	0	1	0	0	0	1	1	0	0	1	1	1
	P1,P2,P5,P12,P42	purB; adenylosuccinate lyase [EC:4.3.2.2]	K01756	1	1	1	1	1	1	1	0	0	1	1	0	1	1	1	1	1	0	1	1	1	1	1	1	1	1	2	1	1	1	1	1	1	1	1	1	1	1	1	1	1	1	1	0	1	1
	P1,P2,P5,P12,P22	ndk; nucleoside-diphosphate kinase [EC:2.7.4.6]	K00940	0	0	1	1	0	1	0	0	0	0	0	0	1	0	1	0	0	0	0	0	0	1	1	1	0	0	0	1	0	0	0	0	1	0	0	1	1	0	0	1	0	0	1	0	1	0
	P1,P2,P5,P12	AK6; adenylate kinase [EC:2.7.4.3]	K18532	0	0	0	0	0	0	0	0	0	0	0	0	0	0	0	0	0	0	0	0	0	0	0	0	0	0	0	0	0	0	0	0	0	0	0	0	0	0	0	0	0	0	0	0	0	0
	P1,P2,P5,P11,P45	ribA; GTP cyclohydrolase II [EC:3.5.4.25]	K01497	0	0	1	0	0	1	0	0	0	0	0	1	1	1	1	1	1	1	1	0	0	1	1	1	1	1	1	1	0	0	1	1	0	1	0	1	1	0	1	1	2	0	1	0	1	1
	P1,P2,P5,P11	ribD; diaminohydroxyphosphoribosylaminopyrimidine deaminase / 5-amino-6-(5-phosphoribosylamino)uracil reductase [EC:3.5.4.26 1.1.1.193]	K11752	0	0	1	0	0	1	0	0	0	1	0	1	1	2	2	1	1	1	1	0	0	1	1	1	1	0	1	1	0	0	1	1	1	1	0	1	1	0	1	0	1	0	1	0	1	1
	P1,P2,P5,P10,P16,P27	manA; mannose-6-phosphate isomerase [EC:5.3.1.8]	K01809	2	1	0	0	1	1	2	1	2	1	1	1	1	1	1	1	2	1	1	2	1	1	1	1	1	0	1	2	1	2	2	0	2	1	2	4	1	2	2	1	1	2	2	0	0	1
	P1,P2,P5,P10,P16	GMPP; mannose-1-phosphate guanylyltransferase [EC:2.7.7.13]	K00966	0	0	0	0	0	0	0	0	0	0	0	0	0	0	0	0	0	0	0	0	0	0	0	0	0	0	0	0	0	0	0	0	0	0	0	0	0	0	0	0	0	0	0	0	0	0
	P1,P2,P5,P10,P16	PMM; phosphomannomutase [EC:5.4.2.8]	K17497	0	0	0	0	0	0	0	0	0	0	0	0	0	0	0	0	0	0	0	0	1	0	0	0	0	0	0	0	0	0	0	0	0	0	0	0	0	0	0	0	0	0	0	0	0	0
	P1,P2,P5,P10,P15,P16,P27,P30,P43	UGP2; UTP--glucose-1-phosphate uridylyltransferase [EC:2.7.7.9]	K00963	1	1	1	1	1	0	0	0	0	0	0	0	0	0	0	0	0	0	0	0	0	0	0	0	0	0	0	0	0	0	0	0	0	0	0	0	0	0	0	0	0	0	0	0	0	0
	P1,P2,P5	ribE; riboflavin synthase [EC:2.5.1.9]	K00793	0	0	1	0	0	1	0	0	0	1	0	1	1	1	2	1	1	1	1	0	0	1	1	1	1	1	1	1	0	0	0	1	1	1	0	1	1	0	1	0	1	0	1	0	1	1
	P1,P2,P5	ribH; 6,7-dimethyl-8-ribityllumazine synthase [EC:2.5.1.78]	K00794	0	0	1	0	0	1	0	0	0	0	0	1	1	1	1	1	1	1	1	0	0	1	2	1	1	1	1	1	1	0	1	1	1	1	0	0	1	0	1	2	1	0	1	0	2	1
	P1,P2,P5	FLAD1; FAD synthetase [EC:2.7.7.2]	K00953	0	0	0	0	0	0	0	0	0	0	0	0	0	0	0	0	0	0	0	0	0	0	0	0	0	0	0	0	0	0	0	0	0	0	0	0	0	0	0	0	0	0	0	0	0	0
	P1,P2,P5	ribB; 3,4-dihydroxy 2-butanone 4-phosphate synthase [EC:4.1.99.12]	K02858	0	0	0	0	0	0	0	0	0	0	0	0	0	0	0	0	0	0	0	0	0	0	0	0	0	0	0	0	0	0	0	0	0	0	0	0	0	0	0	0	0	0	0	0	0	0
	P1,P2,P5	ribF; riboflavin kinase / FMN adenylyltransferase [EC:2.7.1.26 2.7.7.2]	K11753	1	1	1	1	1	0	1	1	1	0	1	0	1	1	1	1	1	1	0	1	1	1	0	1	1	1	1	1	1	1	0	1	1	1	0	1	1	1	1	2	1	1	0	1	1	1
	P1,P2,P5	yigB; FMN hydrolase / 5-amino-6-(5-phospho-D-ribitylamino)uracil phosphatase [EC:3.1.3.102 3.1.3.104]	K20862	0	0	0	0	0	0	0	0	0	0	0	0	0	0	0	0	0	0	0	0	0	0	0	0	0	0	0	0	0	0	0	0	0	0	0	0	0	0	0	0	0	0	0	0	0	0
	P1,P2,P5	5-amino-6-(5-phospho-D-ribitylamino)uracil phosphatase [EC:3.1.3.104]	K21063	0	0	0	0	0	1	0	0	0	0	0	0	0	0	0	0	0	0	0	0	0	1	0	1	0	1	0	1	0	0	1	0	1	0	0	0	0	0	0	0	0	0	0	0	0	0
	P1,P2,P5	ycsE; 5-amino-6-(5-phospho-D-ribitylamino)uracil phosphatase [EC:3.1.3.104]	K21064	1	1	0	0	1	0	0	0	0	0	0	0	1	0	2	1	0	0	0	0	0	0	0	0	0	0	0	0	0	0	0	0	0	0	0	2	0	0	0	0	0	0	1	0	0	0
	P1,P2,P44	arcA; arginine deiminase [EC:3.5.3.6]	K01478	1	1	2	0	1	0	0	1	0	1	1	0	1	1	0	0	0	1	0	0	1	1	1	0	2	0	1	0	0	0	0	0	1	0	0	0	1	0	0	0	0	0	0	0	0	1
	P1,P2,P42	E3.5.1.1; L-asparaginase [EC:3.5.1.1]	K01424	1	1	0	0	1	1	1	2	1	1	1	1	0	1	0	2	3	2	1	1	1	2	1	0	1	1	1	1	1	1	0	0	1	0	1	1	1	1	1	0	1	2	0	1	1	1
	P1,P2,P41	ydiB; quinate/shikimate dehydrogenase [EC:1.1.1.282]	K05887	0	0	0	0	0	0	0	0	0	0	0	0	0	0	0	0	0	0	0	0	0	0	0	0	0	0	0	0	0	0	0	0	0	0	0	0	0	0	0	0	0	0	0	0	0	0
	P1,P2,P41	3-dehydroquinate synthase II [EC:1.4.1.24]	K11646	0	0	0	0	0	0	0	0	0	0	0	0	0	0	0	0	0	0	0	0	0	0	0	0	0	0	0	0	0	0	0	0	0	0	0	0	0	0	0	0	0	0	0	0	0	0
	P1,P2,P40,P42	putA; RHH-type transcriptional regulator, proline utilization regulon repressor / proline dehydrogenase / delta 1-pyrroline-5-carboxylate dehydrogenase [EC:1.5.5.2 1.2.1.88]	K13821	0	0	0	0	0	0	0	0	0	0	0	0	0	0	0	0	0	0	0	0	0	0	0	0	0	0	0	0	0	0	0	0	0	0	0	0	0	0	0	0	0	0	0	0	0	0
	P1,P2,P40	rocD; ornithine--oxo-acid transaminase [EC:2.6.1.13]	K00819	0	0	0	0	0	0	0	2	1	1	0	0	0	1	0	0	0	1	0	0	0	1	1	0	1	0	0	0	0	2	0	0	1	0	0	0	0	0	0	0	0	0	0	1	0	2
	P1,P2,P40	E4.1.1.17; ornithine decarboxylase [EC:4.1.1.17]	K01581	0	0	0	0	0	0	0	0	0	0	0	0	0	0	0	0	0	0	0	0	0	0	0	0	0	0	0	0	0	0	0	0	0	0	0	0	0	0	0	0	0	0	0	0	0	0
	P1,P2,P39,P52	plsB; glycerol-3-phosphate O-acyltransferase [EC:2.3.1.15]	K00631	0	0	0	0	0	0	0	0	0	0	0	0	0	0	0	0	0	0	0	0	0	0	0	0	0	0	0	0	0	0	0	0	0	0	0	0	0	0	0	0	0	0	0	0	0	0
	P1,P2,P39,P52	plsC; 1-acyl-sn-glycerol-3-phosphate acyltransferase [EC:2.3.1.51]	K00655	1	0	1	1	0	2	0	0	0	1	1	1	1	1	1	1	0	0	2	2	0	1	0	1	0	1	0	2	0	0	1	0	1	1	0	3	1	0	0	3	1	0	2	0	2	0
	P1,P2,P39,P52	dgkA; diacylglycerol kinase (ATP) [EC:2.7.1.107]	K00901	0	0	0	0	0	0	0	0	0	0	0	0	0	0	0	0	0	0	0	0	0	0	0	0	0	0	0	0	0	0	0	0	0	0	0	0	0	0	0	0	0	0	0	0	0	0
	P1,P2,P39,P52	dagK; diacylglycerol kinase (ATP) [EC:2.7.1.107]	K07029	2	2	2	2	2	2	1	2	1	2	1	2	2	2	2	0	1	2	2	1	0	2	1	1	1	2	1	1	0	1	1	1	1	2	2	2	2	1	1	1	2	1	0	1	0	1
	P1,P2,P39,P52	plsY; acyl phosphate:glycerol-3-phosphate acyltransferase [EC:2.3.1.275]	K08591	2	1	1	1	3	0	0	0	0	0	0	0	0	0	0	0	0	0	0	0	0	0	0	0	0	0	0	0	0	0	0	0	0	0	0	0	0	0	0	0	0	0	0	0	0	0
	P1,P2,P39	pmtA; phosphatidylethanolamine/phosphatidyl-N-methylethanolamine N-methyltransferase [EC:2.1.1.17 2.1.1.71]	K00570	0	0	0	0	0	0	0	0	0	0	0	0	0	0	0	0	0	0	0	0	0	0	0	0	0	0	0	0	0	0	0	0	0	0	0	0	0	0	0	0	0	0	0	0	0	0
	P1,P2,P39	E2.7.7.41; phosphatidate cytidylyltransferase [EC:2.7.7.41]	K00981	1	1	1	1	1	1	1	0	1	1	1	1	1	1	1	1	1	1	0	1	0	1	1	1	1	1	1	1	1	1	1	2	1	1	1	0	1	1	1	0	1	1	1	1	1	1
	P1,P2,P39	pldA; phospholipase A1/A2 [EC:3.1.1.32 3.1.1.4]	K01058	0	0	0	0	0	0	0	0	0	0	0	0	0	0	0	0	1	0	0	0	0	0	0	0	0	0	0	0	0	0	0	0	0	0	0	0	0	0	0	0	0	0	0	0	0	0
	P1,P2,P39	psd; phosphatidylserine decarboxylase [EC:4.1.1.65]	K01613	0	0	0	1	1	1	1	1	1	1	1	1	1	1	1	1	1	1	1	0	0	1	1	1	1	0	1	1	1	2	1	1	1	1	1	0	0	1	1	1	1	1	1	1	0	1
	P1,P2,P39	DGK1; diacylglycerol kinase (CTP) [EC:2.7.1.174]	K16368	0	0	0	0	0	0	0	0	0	0	0	0	0	0	0	0	0	0	0	0	0	0	0	0	0	0	0	0	0	0	0	0	0	0	0	0	0	0	0	0	0	0	0	0	0	0
	P1,P2,P38,P48	LYSN; 2-aminoadipate transaminase [EC:2.6.1.-]	K05825	0	1	0	1	0	0	0	0	0	0	0	0	0	0	0	0	1	0	0	0	0	0	0	0	0	0	0	0	1	1	0	0	0	0	0	0	0	0	1	0	0	0	0	1	0	0
	P1,P2,P3,P9,P16,P17,P33,P61,P76	fbp3; fructose-1,6-bisphosphatase III [EC:3.1.3.11]	K04041	1	0	1	0	1	2	0	0	0	0	0	1	0	0	1	1	0	0	0	1	0	1	0	0	0	1	0	1	0	0	0	0	1	0	0	1	1	0	0	1	1	0	1	0	0	0
	P1,P2,P3,P8,P48,P76	dapB; 4-hydroxy-tetrahydrodipicolinate reductase [EC:1.17.1.8]	K00215	1	1	1	1	1	1	0	1	1	1	1	1	1	1	1	1	1	1	1	1	1	1	1	0	1	1	0	1	1	1	1	1	1	1	1	0	1	1	1	1	1	0	0	1	1	1
	P1,P2,P3,P8,P48,P76	lysA; diaminopimelate decarboxylase [EC:4.1.1.20]	K01586	2	1	1	1	1	0	1	0	0	0	0	0	1	0	1	1	1	0	0	1	0	1	1	1	0	1	0	1	1	1	0	1	1	1	1	1	1	1	1	1	1	1	1	0	0	0
	P1,P2,P3,P8,P48,P76	dapA; 4-hydroxy-tetrahydrodipicolinate synthase [EC:4.3.3.7]	K01714	2	1	1	1	1	1	0	1	1	1	1	1	1	1	1	1	1	1	1	1	1	1	1	1	1	1	1	1	1	1	0	1	1	1	2	1	1	1	1	1	1	0	1	1	0	1
	P1,P2,P3,P8,P48,P76	dapF; diaminopimelate epimerase [EC:5.1.1.7]	K01778	0	0	1	1	0	1	0	0	1	1	0	1	1	1	1	0	1	0	0	2	1	1	2	1	1	0	0	1	0	1	1	1	1	1	1	0	1	1	1	1	1	0	1	1	1	1
	P1,P2,P3,P8,P42,P62,P76	gltB; glutamate synthase (NADPH) large chain [EC:1.4.1.13]	K00265	1	0	1	0	0	1	1	0	0	0	0	0	1	0	1	0	0	0	0	2	0	1	1	0	0	0	0	1	1	0	1	1	1	1	1	1	1	0	1	1	0	0	1	0	1	0
	P1,P2,P3,P8,P42,P62,P76	gltD; glutamate synthase (NADPH) small chain [EC:1.4.1.13]	K00266	1	1	0	1	0	1	1	1	0	1	1	1	2	1	1	1	1	1	1	1	1	2	1	1	1	1	1	2	0	1	1	1	1	2	0	2	1	1	1	1	1	0	0	0	2	1
	P1,P2,P3,P8,P38,P44,P48,P76	argD; acetylornithine/N-succinyldiaminopimelate aminotransferase [EC:2.6.1.11 2.6.1.17]	K00821	0	0	1	0	0	0	0	0	0	0	0	0	0	0	0	0	0	0	0	0	0	0	0	0	0	0	0	0	0	0	0	0	0	0	0	0	0	0	0	0	0	0	0	0	0	0
	P1,P2,P3,P8,P28,P76	thrB; homoserine kinase [EC:2.7.1.39]	K00872	1	1	0	0	1	0	0	0	0	0	0	0	0	0	0	0	0	0	0	1	0	0	0	0	0	0	0	0	0	0	0	0	0	0	1	0	0	0	1	0	0	0	0	0	0	0
	P1,P2,P3,P8,P28,P76	ltaE; threonine aldolase [EC:4.1.2.48]	K01620	1	0	0	0	1	1	1	0	1	1	0	0	0	1	0	1	1	1	1	1	1	1	1	1	1	1	1	1	0	1	0	0	1	0	1	1	1	1	1	0	0	1	1	1	1	1
	P1,P2,P3,P8,P28,P76	thrC; threonine synthase [EC:4.2.3.1]	K01733	1	1	1	1	1	1	1	0	0	0	0	0	1	0	1	1	0	1	0	1	0	1	1	0	1	2	0	0	0	0	1	1	1	1	1	1	1	0	1	1	1	0	1	0	1	0
	P1,P2,P3,P8,P19,P66,P76	yitJ; methionine synthase / methylenetetrahydrofolate reductase (NADH) [EC:2.1.1.13 1.5.1.54]	K24042	0	0	0	0	0	0	0	0	0	0	0	0	0	0	0	0	0	0	0	0	0	0	0	0	0	0	0	0	0	0	0	0	0	0	0	0	0	0	0	0	0	0	0	0	0	0
	P1,P2,P3,P8,P19,P28,P48,P76	hom; homoserine dehydrogenase [EC:1.1.1.3]	K00003	1	1	1	1	1	0	0	0	0	0	0	0	0	0	0	0	0	0	0	0	0	0	0	0	0	0	0	0	0	0	0	0	0	0	0	0	0	0	0	0	0	0	0	0	0	0
	P1,P2,P3,P8,P19,P28,P48,P76	thrA; bifunctional aspartokinase / homoserine dehydrogenase 1 [EC:2.7.2.4 1.1.1.3]	K12524	0	0	0	0	0	1	1	0	0	0	0	0	1	0	1	1	1	0	1	0	0	1	1	0	0	1	0	1	1	0	1	0	1	1	1	1	1	0	1	1	2	0	1	0	1	0
	P1,P2,P3,P8,P19,P28,P48,P76	lysAC; bifunctional diaminopimelate decarboxylase / aspartate kinase [EC:4.1.1.20 2.7.2.4]	K12526	0	0	0	0	0	0	0	0	0	0	0	0	0	0	0	0	0	0	0	0	0	0	0	0	0	0	0	0	0	0	0	0	0	0	0	0	0	0	0	0	0	0	0	0	0	0
	P1,P2,P3,P8,P19,P28,P38,P48,P76	asd; aspartate-semialdehyde dehydrogenase [EC:1.2.1.11]	K00133	1	1	1	1	1	1	1	1	1	0	1	1	1	1	1	1	0	1	0	1	1	1	1	1	1	1	1	0	1	1	0	1	1	1	1	1	1	1	1	1	1	1	1	1	1	1
	P1,P2,P3,P8,P19,P28,P38,P48,P76	lysC; aspartate kinase [EC:2.7.2.4]	K00928	0	0	1	1	0	0	0	0	0	0	0	0	0	0	0	0	0	0	0	0	0	0	0	0	0	0	0	0	0	0	0	0	0	0	0	0	0	0	0	0	0	0	0	0	0	0
	P1,P2,P3,P76	iolG; myo-inositol 2-dehydrogenase / D-chiro-inositol 1-dehydrogenase [EC:1.1.1.18 1.1.1.369]	K00010	0	0	0	0	1	0	0	0	0	0	0	0	0	0	0	0	0	0	0	0	0	0	0	0	0	0	0	0	0	0	0	0	0	0	0	0	0	0	0	0	0	0	0	0	0	0
	P1,P2,P3,P76	E4.1.1.82; phosphonopyruvate decarboxylase [EC:4.1.1.82]	K09459	0	1	0	0	0	0	0	0	0	0	0	0	0	1	0	0	0	0	0	1	0	0	0	0	0	0	0	1	0	0	1	0	0	0	0	0	1	0	0	0	0	1	0	0	1	0
	P1,P2,P3,P6,P9,P25,P28,P76	hprA; glycerate dehydrogenase [EC:1.1.1.29]	K00018	0	0	0	0	0	1	0	0	1	0	0	0	1	0	1	0	1	0	1	1	1	1	1	1	0	1	0	0	0	0	1	0	1	0	1	1	1	1	1	1	0	1	1	0	1	0
	P1,P2,P3,P6,P9,P25,P28,P42,P76	AGXT; alanine-glyoxylate transaminase / serine-glyoxylate transaminase / serine-pyruvate transaminase [EC:2.6.1.44 2.6.1.45 2.6.1.51]	K00830	0	0	0	0	0	0	0	0	0	0	0	0	0	0	0	0	0	0	0	0	0	0	0	0	0	0	0	0	0	0	0	0	0	0	0	0	0	0	0	0	0	0	0	0	0	0
	P1,P2,P3,P6,P9,P25,P28,P33,P52,P76	gck; glycerate 2-kinase [EC:2.7.1.165]	K11529	0	0	0	0	0	0	0	0	0	0	0	0	0	0	0	0	0	0	0	0	0	0	0	0	0	0	0	0	0	0	0	0	0	0	0	0	0	0	0	0	0	0	0	0	0	0
	P1,P2,P3,P6,P9,P16,P17,P33,P61,P76	glpX; fructose-1,6-bisphosphatase II [EC:3.1.3.11]	K02446	0	0	0	0	0	0	0	0	0	0	0	0	0	0	0	0	0	0	0	0	0	0	0	0	0	0	0	0	0	0	0	0	0	0	0	0	0	0	0	0	0	0	0	0	0	0
	P1,P2,P3,P6,P9,P16,P17,P33,P61,P76	FBP; fructose-1,6-bisphosphatase I [EC:3.1.3.11]	K03841	0	0	0	0	0	0	0	0	0	0	0	0	0	0	0	0	0	0	0	0	0	0	0	0	0	0	0	0	0	0	0	0	0	0	0	0	0	0	0	0	0	0	0	0	0	0
	P1,P2,P3,P6,P9,P14,P18,P19,P25,P37,P61,P76	mdh; malate dehydrogenase [EC:1.1.1.37]	K00024	0	0	0	1	0	0	0	0	0	0	0	1	0	0	0	0	0	1	0	0	0	0	0	0	0	0	0	0	0	0	0	0	0	1	0	0	0	0	0	0	0	0	0	0	0	0
	P1,P2,P3,P6,P9,P14,P17,P18,P76	pps; pyruvate, water dikinase [EC:2.7.9.2]	K01007	0	0	0	0	0	0	0	0	0	0	0	0	0	0	0	0	0	0	0	0	0	0	0	0	0	0	0	0	0	0	0	0	0	0	0	0	0	0	0	0	0	0	0	0	0	0
	P1,P2,P3,P6,P9,P14,P17,P18,P21,P29,P37,P76	porA; pyruvate ferredoxin oxidoreductase alpha subunit [EC:1.2.7.1]	K00169	0	0	1	0	0	0	0	0	0	0	0	0	0	0	0	0	0	0	0	0	0	0	0	0	0	0	0	0	0	0	0	0	0	0	0	0	0	0	0	0	0	0	0	0	0	0
	P1,P2,P3,P6,P9,P14,P17,P18,P21,P29,P37,P76	porB; pyruvate ferredoxin oxidoreductase beta subunit [EC:1.2.7.1]	K00170	0	0	1	0	0	0	0	0	0	0	0	0	0	0	0	0	0	0	0	0	0	0	0	0	0	0	0	0	0	0	0	0	0	0	0	0	0	0	0	0	0	0	0	0	0	0
	P1,P2,P3,P6,P9,P14,P17,P18,P21,P29,P37,P76	porD; pyruvate ferredoxin oxidoreductase delta subunit [EC:1.2.7.1]	K00171	0	0	1	0	0	0	0	0	0	0	0	0	0	0	0	0	0	0	0	0	0	0	0	0	0	0	0	0	0	0	0	0	0	0	0	0	0	0	0	0	0	0	0	0	0	0
	P1,P2,P3,P6,P9,P14,P17,P18,P21,P29,P37,P76	porC; pyruvate ferredoxin oxidoreductase gamma subunit [EC:1.2.7.1]	K00172	0	0	1	0	0	0	0	0	0	0	0	0	0	0	0	0	0	0	0	0	0	0	0	0	0	0	0	0	0	0	0	0	0	0	0	0	0	0	0	0	0	0	0	0	0	0
	P1,P2,P3,P6,P8,P9,P28,P76	serB; phosphoserine phosphatase [EC:3.1.3.3]	K01079	0	0	0	0	0	1	0	0	1	0	0	0	1	0	0	1	1	0	1	0	0	0	0	1	0	1	0	1	1	0	0	1	0	0	1	1	1	0	1	0	1	1	0	1	0	0
	P1,P2,P3,P6,P8,P9,P28,P76	thrH; phosphoserine / homoserine phosphotransferase [EC:3.1.3.3 2.7.1.39]	K02203	0	0	1	0	1	0	0	0	0	0	0	0	0	0	0	0	0	0	0	0	0	0	0	0	0	0	0	0	0	0	0	0	0	0	0	0	0	0	0	0	0	0	0	0	0	0
	P1,P2,P3,P6,P8,P9,P28,P76	psp; phosphoserine phosphatase [EC:3.1.3.3]	K22305	0	0	0	0	0	0	0	0	0	0	0	0	0	0	0	0	0	0	0	0	0	0	0	0	0	0	0	0	0	0	0	0	0	0	0	0	0	0	0	0	0	0	0	0	0	0
	P1,P2,P3,P6,P8,P9,P19,P28,P76	serA; D-3-phosphoglycerate dehydrogenase / 2-oxoglutarate reductase [EC:1.1.1.95 1.1.1.399]	K00058	1	0	0	1	0	0	0	0	0	0	0	0	0	1	0	0	0	0	0	0	0	0	0	0	0	0	0	0	0	0	0	0	0	0	0	0	0	0	0	0	0	0	0	0	0	0
	P1,P2,P3,P6,P8,P9,P17,P76	ENO; enolase [EC:4.2.1.11]	K01689	1	1	1	0	0	1	0	0	1	1	1	0	1	1	0	1	2	1	0	1	0	1	0	2	1	0	1	0	0	1	0	1	0	1	1	1	0	0	2	1	0	1	0	1	1	1
	P1,P2,P3,P6,P8,P9,P17,P33,P76	pfkC; ADP-dependent phosphofructokinase/glucokinase [EC:2.7.1.146 2.7.1.147]	K00918	0	0	0	0	0	0	0	0	0	0	0	0	0	0	0	0	0	0	0	0	0	0	0	0	0	0	0	0	0	0	0	0	0	0	0	0	0	0	0	0	0	0	0	0	0	0
	P1,P2,P3,P6,P8,P9,P17,P28,P76	PGAM; 2,3-bisphosphoglycerate-dependent phosphoglycerate mutase [EC:5.4.2.11]	K01834	1	1	0	0	1	0	0	0	1	1	1	0	0	1	0	0	0	1	0	0	1	0	0	0	1	0	0	0	0	1	0	0	0	0	0	0	0	0	0	0	0	0	0	0	0	1
	P1,P2,P3,P6,P8,P9,P17,P28,P76	gpmI; 2,3-bisphosphoglycerate-independent phosphoglycerate mutase [EC:5.4.2.12]	K15633	0	0	1	1	0	1	1	0	0	0	0	1	1	0	1	1	1	0	0	1	0	1	2	0	0	1	0	1	1	0	1	1	0	1	1	0	1	1	1	1	1	0	1	0	1	0
	P1,P2,P3,P6,P8,P9,P17,P28,P76	gpmB; 2,3-bisphosphoglycerate-dependent phosphoglycerate mutase [EC:5.4.2.11]	K15634	0	0	0	0	0	0	0	0	0	0	0	0	0	0	0	0	0	0	0	0	0	0	0	0	0	0	0	0	0	0	0	0	0	0	0	0	0	0	0	0	0	0	0	0	0	0
	P1,P2,P3,P6,P8,P9,P17,P28,P76	apgM; 2,3-bisphosphoglycerate-independent phosphoglycerate mutase [EC:5.4.2.12]	K15635	0	0	0	1	0	1	1	0	0	0	0	0	1	0	1	1	0	0	0	0	0	1	1	0	0	1	0	1	0	0	1	1	1	1	0	1	1	0	0	1	2	0	1	0	1	0
	P1,P2,P3,P6,P8,P9,P16,P17,P33,P76	fructose 1,6-bisphosphate aldolase/phosphatase [EC:4.1.2.13 3.1.3.11]	K01622	0	0	0	0	0	0	0	0	0	0	0	0	0	0	0	0	0	0	0	0	0	0	0	0	0	0	0	0	0	0	0	0	0	0	0	0	0	0	0	0	0	0	0	0	0	0
	P1,P2,P3,P6,P8,P9,P16,P17,P33,P61,P76	ALDO; fructose-bisphosphate aldolase, class I [EC:4.1.2.13]	K01623	0	0	0	0	0	0	0	0	0	0	0	0	0	0	0	0	0	0	0	0	0	0	0	0	0	0	0	0	0	0	0	0	0	0	0	0	0	0	0	0	0	0	0	0	0	0
	P1,P2,P3,P6,P8,P9,P16,P17,P33,P61,P76	FBA; fructose-bisphosphate aldolase, class II [EC:4.1.2.13]	K01624	7	3	0	0	6	0	1	1	2	1	2	2	1	1	1	1	2	1	1	1	2	1	1	1	1	1	1	2	2	1	2	1	1	1	1	1	1	1	1	2	0	1	1	2	1	1
	P1,P2,P3,P6,P8,P9,P16,P17,P33,P61,P76	fbaB; fructose-bisphosphate aldolase, class I [EC:4.1.2.13]	K11645	0	0	0	0	0	0	0	0	0	0	0	0	0	0	0	0	0	0	0	0	0	0	0	0	0	0	0	0	0	0	0	0	0	0	0	0	0	0	0	0	0	0	0	0	0	0
	P1,P2,P3,P6,P8,P9,P16,P17,P33,P43,P76	pfkA; 6-phosphofructokinase 1 [EC:2.7.1.11]	K00850	0	0	0	0	0	1	1	0	0	0	0	0	1	0	0	0	0	0	1	1	0	1	1	0	0	1	0	2	0	1	1	1	1	1	1	2	1	0	1	1	1	0	1	0	0	0
	P1,P2,P3,P6,P8,P9,P16,P17,P33,P43,P76	pfkB; 6-phosphofructokinase 2 [EC:2.7.1.11]	K16370	0	1	0	0	0	0	0	0	0	0	0	0	0	0	0	0	0	0	0	0	0	0	0	0	0	0	0	0	0	0	0	0	0	0	0	0	0	0	0	0	0	0	0	0	0	0
	P1,P2,P3,P6,P8,P9,P16,P17,P33,P43,P76	pfk; ATP-dependent phosphofructokinase / diphosphate-dependent phosphofructokinase [EC:2.7.1.11 2.7.1.90]	K21071	1	2	0	0	1	0	0	1	0	1	1	0	0	1	0	0	0	1	0	0	0	0	0	0	0	0	0	0	0	0	0	0	0	0	0	0	0	0	0	0	0	0	0	0	0	1
	P1,P2,P3,P6,P8,P9,P16,P17,P33,P41,P76	fructose-bisphosphate aldolase / 2-amino-3	K16306	0	0	0	0	0	0	0	0	0	0	0	0	0	0	0	0	0	0	0	0	0	0	0	0	0	0	0	0	0	0	0	0	0	0	0	0	0	0	0	0	0	0	0	0	0	0
	P1,P2,P3,P6,P8,P37,P38,P76	IDH3; isocitrate dehydrogenase (NAD+) [EC:1.1.1.41]	K00030	0	0	1	1	0	0	0	0	0	0	0	0	0	0	0	0	0	0	0	0	0	0	0	0	0	0	0	0	0	0	0	0	0	0	0	0	0	0	0	0	0	0	0	0	0	0
	P1,P2,P3,P6,P8,P37,P38,P76	E2.3.3.3; citrate (Re)-synthase [EC:2.3.3.3]	K05942	0	0	0	0	0	0	0	0	0	0	0	0	0	0	0	0	0	0	0	0	0	0	0	0	0	0	0	0	0	0	0	0	0	0	0	0	0	0	0	0	0	0	0	0	0	0
	P1,P2,P3,P6,P8,P33,P76	E2.2.1.2; transaldolase [EC:2.2.1.2]	K00616	1	1	1	1	1	0	0	0	0	0	0	0	0	0	0	0	0	0	0	0	0	0	0	0	0	0	0	0	0	0	0	0	0	0	0	0	0	0	0	0	0	0	0	0	0	0
	P1,P2,P3,P6,P8,P33,P61,P76	E2.2.1.1; transketolase [EC:2.2.1.1]	K00615	1	2	2	2	3	1	2	2	2	2	3	1	0	1	1	0	1	2	2	2	2	1	1	0	0	0	2	1	2	0	1	1	1	2	2	1	1	0	1	1	1	2	1	2	2	1
	P1,P2,P3,P6,P8,P33,P61,P76	rpiA; ribose 5-phosphate isomerase A [EC:5.3.1.6]	K01807	0	0	0	0	0	0	0	0	0	0	0	0	0	0	0	0	0	0	0	0	0	0	0	0	0	0	0	0	0	0	0	0	0	0	0	0	0	0	0	0	0	0	0	0	0	0
	P1,P2,P3,P6,P8,P30,P33,P61,P76	rpe; ribulose-phosphate 3-epimerase [EC:5.1.3.1]	K01783	1	1	1	1	1	1	1	1	1	1	0	1	1	1	1	1	1	0	1	0	1	1	1	0	0	1	1	1	1	1	0	1	1	1	1	0	1	0	1	1	1	1	1	1	1	1
	P1,P2,P3,P6,P8,P25,P37,P38,P76	CS; citrate synthase [EC:2.3.3.1]	K01647	0	0	0	0	0	0	0	0	0	0	0	0	0	0	0	0	0	0	0	0	0	0	0	0	0	0	0	0	0	0	0	0	0	0	0	0	0	0	0	0	0	0	0	0	0	0
	P1,P2,P3,P6,P8,P19,P34,P76	cysK; cysteine synthase [EC:2.5.1.47]	K01738	2	0	2	1	1	1	1	0	0	0	0	1	2	0	1	1	1	0	1	1	0	1	1	2	0	1	0	2	2	0	1	2	1	2	1	1	2	0	4	2	2	0	1	0	1	0
	P1,P2,P3,P6,P8,P19,P34,P76	cysE; serine O-acetyltransferase [EC:2.3.1.30]	K23304	0	0	0	0	0	0	0	0	0	0	0	0	0	0	0	0	0	0	0	0	0	0	0	0	0	0	0	0	0	0	0	0	0	0	0	0	0	0	0	0	0	0	0	0	0	0
	P1,P2,P3,P6,P8,P19,P31,P34,P76	cysE; serine O-acetyltransferase [EC:2.3.1.30]	K00640	1	0	1	1	1	1	1	0	1	0	0	0	1	0	1	2	1	0	0	1	0	1	1	0	0	2	0	0	2	0	1	2	1	1	1	1	0	0	2	2	2	0	1	0	1	0
	P1,P2,P3,P6,P8,P18,P37,P38,P76	IDH1; isocitrate dehydrogenase [EC:1.1.1.42]	K00031	2	0	0	0	1	0	0	0	1	0	0	0	0	0	0	1	1	0	1	0	1	1	0	0	0	0	0	0	0	1	0	0	0	0	1	0	0	0	1	0	0	1	0	1	0	0
	P1,P2,P3,P6,P8,P18,P25,P37,P38,P76	ACO; aconitate hydratase [EC:4.2.1.3]	K01681	0	0	0	0	0	0	0	0	0	0	0	0	0	0	0	0	0	0	0	0	0	0	0	0	0	0	0	0	0	0	0	0	0	0	0	0	0	0	0	0	0	0	0	0	0	0
	P1,P2,P3,P6,P8,P18,P25,P29,P37,P38,P76	acnB; aconitate hydratase 2 / 2-methylisocitrate dehydratase [EC:4.2.1.3 4.2.1.99]	K01682	0	0	0	0	0	0	0	0	0	0	0	0	0	0	0	0	0	0	0	0	0	0	0	0	0	0	0	0	0	0	0	0	0	0	0	0	0	0	0	0	0	0	0	0	0	0
	P1,P2,P3,P6,P8,P17,P61,P76	GAPDH; glyceraldehyde 3-phosphate dehydrogenase (phosphorylating) [EC:1.2.1.12]	K00134	1	1	1	1	1	0	1	1	2	2	2	1	1	1	2	1	0	1	1	0	1	1	1	0	1	1	0	0	1	1	1	0	1	1	1	0	1	1	1	1	0	1	0	0	1	1
	P1,P2,P3,P6,P8,P17,P61,P76	gap2; glyceraldehyde-3-phosphate dehydrogenase (NAD(P)) [EC:1.2.1.59]	K00150	0	0	0	0	0	0	0	0	0	0	0	0	0	0	0	0	0	0	0	0	0	0	0	0	0	0	0	0	0	0	0	0	0	0	0	0	0	0	0	0	0	0	0	0	0	0
	P1,P2,P3,P6,P8,P17,P61,P76	PGK; phosphoglycerate kinase [EC:2.7.2.3]	K00927	1	1	1	1	1	1	1	1	1	1	1	1	1	1	2	0	1	1	1	0	1	1	1	1	1	1	3	2	2	0	0	1	1	1	1	1	1	1	3	1	2	1	1	1	1	1
	P1,P2,P3,P6,P8,P16,P33,P61,P76	rpiB; ribose 5-phosphate isomerase B [EC:5.3.1.6]	K01808	2	1	1	1	3	1	0	1	1	1	1	1	0	1	1	0	1	1	0	1	1	1	1	0	1	1	1	1	0	1	1	1	1	1	1	1	1	1	1	1	0	1	0	1	1	0
	P1,P2,P3,P6,P8,P16,P17,P61,P76	TPI; triosephosphate isomerase (TIM) [EC:5.3.1.1]	K01803	2	2	1	1	1	1	1	1	1	1	1	1	1	1	1	1	1	1	1	1	1	1	1	1	1	2	1	1	2	1	1	1	1	1	1	1	1	1	2	1	1	1	1	1	2	1
	P1,P2,P3,P6,P8,P12,P33,P76	PRPS; ribose-phosphate pyrophosphokinase [EC:2.7.6.1]	K00948	1	1	1	1	1	1	1	2	1	1	0	1	1	1	1	1	1	1	0	1	1	1	1	1	1	1	0	0	1	1	0	1	1	1	1	0	1	1	1	1	1	1	1	1	1	1
	P1,P2,P3,P6,P8,P10,P15,P16,P17,P33,P76	tal-pgi; transaldolase / glucose-6-phosphate isomerase [EC:2.2.1.2 5.3.1.9]	K13810	0	0	0	0	0	0	0	0	0	0	0	0	0	0	0	0	0	0	0	0	0	0	0	0	0	0	0	0	0	0	0	0	0	0	0	0	0	0	0	0	0	0	0	0	0	0
	P1,P2,P3,P6,P7,P14,P18,P21,P25,P29,P53,P55,P59,P70,P75,P76	ACAT; acetyl-CoA C-acetyltransferase [EC:2.3.1.9]	K00626	0	0	0	0	0	0	0	0	0	0	0	0	0	0	0	0	0	0	0	0	0	0	0	0	0	0	0	0	0	0	0	0	0	0	0	0	0	0	0	0	0	0	0	0	0	0
	P1,P2,P3,P6,P7,P14,P18,P21,P24,P37,P76	frdA; fumarate reductase flavoprotein subunit [EC:1.3.5.4]	K00244	0	0	0	0	0	0	0	0	0	0	0	0	0	0	0	0	0	0	1	0	0	0	1	0	0	0	0	0	0	0	0	0	0	0	0	0	1	0	0	0	0	0	0	0	0	0
	P1,P2,P3,P6,P7,P14,P18,P21,P24,P37,P76	frdB; fumarate reductase iron-sulfur subunit [EC:1.3.5.4]	K00245	0	0	0	0	0	0	0	0	0	0	0	0	0	0	0	0	0	0	0	0	0	0	0	0	0	0	0	0	0	0	0	0	0	0	0	0	0	0	0	0	0	0	0	0	0	0
	P1,P2,P3,P6,P7,P14,P18,P21,P24,P37,P76	frdC; fumarate reductase subunit C	K00246	0	0	0	0	0	0	0	0	0	0	0	0	0	0	0	0	0	0	0	0	0	0	0	0	0	0	0	0	0	0	0	0	0	0	0	0	0	0	0	0	0	0	0	0	0	0
	P1,P2,P3,P6,P7,P14,P18,P21,P24,P37,P76	frdD; fumarate reductase subunit D	K00247	0	0	0	0	0	0	0	0	0	0	0	0	0	0	0	0	0	0	0	0	0	0	0	0	0	0	0	0	0	0	0	0	0	0	0	0	0	0	0	0	0	0	0	0	0	0
	P1,P2,P3,P6,P33,P76	PGD; 6-phosphogluconate dehydrogenase [EC:1.1.1.44 1.1.1.343]	K00033	0	0	0	0	0	0	0	0	0	0	0	0	0	0	0	0	0	0	0	0	0	0	0	0	0	0	0	0	0	1	0	0	0	0	1	0	0	1	0	0	0	0	0	0	0	0
	P1,P2,P3,P6,P33,P76	G6PD; glucose-6-phosphate 1-dehydrogenase [EC:1.1.1.49 1.1.1.363]	K00036	0	0	0	0	0	0	0	0	0	0	0	0	0	0	0	0	0	0	0	0	0	0	0	0	0	0	0	0	0	0	0	0	0	0	0	0	0	0	0	0	0	0	0	0	0	0
	P1,P2,P3,P6,P33,P76	idnK; gluconokinase [EC:2.7.1.12]	K00851	0	0	0	0	0	0	0	0	0	0	0	0	0	0	0	0	0	0	0	0	0	0	0	0	0	0	0	0	0	0	0	0	0	0	0	0	0	0	0	0	0	0	0	0	0	0
	P1,P2,P3,P6,P33,P76	PGLS; 6-phosphogluconolactonase [EC:3.1.1.31]	K01057	0	0	0	0	0	0	0	0	0	0	0	0	0	0	0	0	0	0	0	0	0	0	0	0	0	0	0	0	0	0	0	0	0	0	0	0	0	0	0	0	0	0	0	0	0	0
	P1,P2,P3,P6,P33,P76	pgl; 6-phosphogluconolactonase [EC:3.1.1.31]	K07404	0	0	0	0	0	0	1	0	1	0	0	0	0	0	0	1	0	0	0	1	0	1	0	0	0	0	0	0	0	0	0	0	0	0	1	0	0	0	1	0	0	0	0	0	0	0
	P1,P2,P3,P6,P25,P29,P55,P76	PCCB; propionyl-CoA carboxylase beta chain [EC:6.4.1.3 2.1.3.15]	K01966	0	0	0	0	0	1	1	1	1	1	0	1	2	1	2	0	0	1	1	1	1	1	1	1	1	1	1	0	1	1	1	1	1	1	1	2	1	1	2	1	0	1	1	1	1	1
	P1,P2,P3,P6,P21,P59,P69,P76	fabV; enoyl-[acyl-carrier protein] reductase / trans-2-enoyl-CoA reductase (NAD+) [EC:1.3.1.9 1.3.1.44]	K00209	0	0	0	0	0	0	0	0	0	0	0	0	0	0	0	0	0	0	0	0	0	0	0	0	0	0	0	0	0	0	0	0	0	0	0	0	0	0	0	0	0	0	0	0	0	0
	P1,P2,P3,P6,P21,P29,P55,P59,P75,P76	ACADS; butyryl-CoA dehydrogenase [EC:1.3.8.1]	K00248	0	0	0	0	0	0	0	0	0	0	1	0	0	0	0	0	0	0	0	0	0	0	0	0	1	0	1	0	0	0	0	0	0	0	0	0	0	0	0	0	0	0	0	0	0	1
	P1,P2,P3,P6,P18,P37,P76	korD; 2-oxoglutarate ferredoxin oxidoreductase subunit delta [EC:1.2.7.3]	K00176	0	0	1	1	1	1	0	0	1	0	1	0	1	1	0	1	0	1	1	0	1	1	1	1	1	1	0	1	0	1	1	0	1	1	0	0	0	0	0	0	1	1	0	1	0	2
	P1,P2,P3,P6,P18,P37,P76	korC; 2-oxoglutarate ferredoxin oxidoreductase subunit gamma [EC:1.2.7.3]	K00177	0	0	0	1	1	1	0	0	1	1	0	0	1	1	0	1	0	1	1	0	1	1	1	1	1	0	0	2	0	1	1	0	1	1	0	0	0	0	0	0	1	1	0	1	0	2
	P1,P2,P3,P6,P18,P37,P76	aclB; ATP-citrate lyase beta-subunit [EC:2.3.3.8]	K15231	0	0	0	0	0	0	0	0	0	0	0	0	0	0	0	0	0	0	0	0	0	0	0	0	0	0	0	0	0	0	0	0	0	0	0	0	0	0	0	0	0	0	0	0	0	0
	P1,P2,P3,P6,P18,P29,P37,P76	sucD; succinyl-CoA synthetase alpha subunit [EC:6.2.1.5]	K01902	0	0	0	0	0	0	0	0	0	0	0	0	0	0	0	1	0	0	0	0	0	0	0	0	0	0	0	0	0	0	0	0	0	0	0	0	0	0	0	0	0	0	0	0	0	0
	P1,P2,P3,P6,P18,P29,P37,P76	sucC; succinyl-CoA synthetase beta subunit [EC:6.2.1.5]	K01903	0	0	0	0	0	0	0	0	0	0	0	0	0	0	0	1	0	0	0	0	0	0	0	0	0	0	0	0	0	0	0	0	0	0	0	0	0	0	0	0	0	0	0	0	0	0
	P1,P2,P3,P6,P18,P21,P24,P37,P76	sdhA; succinate dehydrogenase / fumarate reductase, flavoprotein subunit [EC:1.3.5.1 1.3.5.4]	K00239	0	0	0	0	0	0	1	2	1	1	0	0	0	1	0	0	1	0	0	0	1	0	0	0	0	0	0	0	1	0	0	0	0	1	0	0	0	1	1	0	0	1	0	0	0	1
	P1,P2,P3,P6,P18,P21,P24,P37,P76	sdhB; succinate dehydrogenase / fumarate reductase, iron-sulfur subunit [EC:1.3.5.1 1.3.5.4]	K00240	0	0	0	0	0	0	1	2	1	1	2	1	1	1	1	1	1	0	1	1	1	1	1	0	1	0	0	0	1	0	1	0	0	1	1	1	2	1	0	0	0	1	1	0	0	1
	P1,P2,P3,P6,P18,P21,P24,P37,P76	sdhC; succinate dehydrogenase / fumarate reductase, cytochrome b subunit	K00241	0	0	0	0	0	0	1	1	1	1	0	1	1	1	1	1	1	0	1	1	1	1	1	1	1	1	0	0	0	1	0	1	0	1	1	1	1	1	1	1	0	1	1	0	1	1
	P1,P2,P3,P6,P14,P37,P76	mqo; malate dehydrogenase (quinone) [EC:1.1.5.4]	K00116	0	0	0	0	0	0	0	0	0	0	0	0	0	0	0	0	0	0	0	0	0	0	0	0	0	0	0	0	0	0	0	0	0	0	0	0	0	0	0	0	0	0	0	0	0	0
	P1,P2,P3,P6,P14,P21,P37,P76	aarC; succinyl-CoA:acetate CoA-transferase [EC:2.8.3.18]	K18118	0	0	0	0	0	0	0	0	0	0	0	0	0	0	0	0	0	0	0	0	0	0	0	0	0	0	0	0	0	0	0	0	0	0	0	0	0	0	0	0	0	0	0	0	0	0
	P1,P2,P3,P6,P14,P18,P37,P76	E4.2.1.2A; fumarate hydratase, class I [EC:4.2.1.2]	K01676	0	0	0	0	0	1	1	0	1	0	0	1	1	0	1	1	1	0	1	1	1	1	1	1	0	1	0	1	1	1	2	1	1	1	1	1	1	0	2	1	1	1	1	1	1	0
	P1,P2,P3,P6,P14,P18,P37,P76	E4.2.1.2AA; fumarate hydratase subunit alpha [EC:4.2.1.2]	K01677	0	0	1	1	0	0	0	0	0	0	0	0	0	0	0	0	0	0	0	0	0	0	0	0	0	0	0	0	0	0	0	0	0	0	0	0	0	0	0	0	0	0	0	0	0	0
	P1,P2,P3,P6,P14,P18,P37,P76	E4.2.1.2AB; fumarate hydratase subunit beta [EC:4.2.1.2]	K01678	0	0	1	0	0	0	0	0	0	0	0	0	0	0	0	0	0	0	0	0	0	0	0	0	0	0	0	0	0	0	0	0	0	0	0	0	0	0	0	0	0	0	0	0	0	0
	P1,P2,P3,P6,P14,P18,P37,P76	E4.2.1.2B; fumarate hydratase, class II [EC:4.2.1.2]	K01679	1	0	0	0	2	0	0	0	0	0	0	0	0	0	0	0	0	1	0	0	1	0	0	0	0	0	1	0	0	1	0	0	0	0	0	0	0	0	0	0	0	0	0	0	0	0
	P1,P2,P3,P6,P14,P18,P29,P59,P69,P76	accC; acetyl-CoA carboxylase, biotin carboxylase subunit [EC:6.4.1.2 6.3.4.14]	K01961	0	0	1	1	0	0	0	0	0	0	0	0	1	0	1	0	0	0	0	0	0	0	0	0	0	0	0	0	0	0	0	1	0	1	0	1	0	0	0	1	0	0	0	0	0	0
	P1,P2,P3,P6,P14,P18,P29,P59,P69,P76	accA; acetyl-CoA carboxylase carboxyl transferase subunit alpha [EC:6.4.1.2 2.1.3.15]	K01962	0	0	1	0	0	0	0	0	0	0	0	0	0	0	0	0	0	0	0	0	0	0	0	0	0	0	0	0	0	0	0	0	0	0	0	0	0	0	0	0	0	0	0	0	0	0
	P1,P2,P3,P6,P14,P18,P29,P59,P69,P76	accD; acetyl-CoA carboxylase carboxyl transferase subunit beta [EC:6.4.1.2 2.1.3.15]	K01963	0	0	1	0	0	0	0	0	0	0	0	0	0	0	0	0	0	0	0	0	0	0	0	0	0	0	0	0	0	0	0	0	0	0	0	0	0	0	0	0	0	0	0	0	0	0
	P1,P2,P3,P6,P14,P18,P29,P59,P69,P76	accB; acetyl-CoA carboxylase biotin carboxyl carrier protein	K02160	0	0	1	1	0	0	0	0	0	0	0	0	1	0	0	0	0	0	0	0	0	0	0	0	0	0	0	0	0	0	0	0	0	0	0	0	0	0	0	0	0	0	0	0	0	0
	P1,P2,P3,P6,P14,P17,P37,P76	PDHA; pyruvate dehydrogenase E1 component alpha subunit [EC:1.2.4.1]	K00161	0	0	0	0	0	0	0	0	0	0	0	0	0	0	0	0	0	0	0	0	0	0	0	0	0	0	0	0	0	0	0	0	0	0	0	0	0	0	0	0	0	0	0	0	0	0
	P1,P2,P3,P6,P14,P17,P37,P76	PDHB; pyruvate dehydrogenase E1 component beta subunit [EC:1.2.4.1]	K00162	0	0	0	0	0	0	0	0	0	0	0	0	0	0	0	0	0	0	0	0	0	0	0	0	0	0	0	0	0	0	0	0	0	0	0	0	0	0	0	0	0	0	0	0	0	0
	P1,P2,P3,P6,P14,P17,P37,P76	DLAT; pyruvate dehydrogenase E2 component (dihydrolipoamide acetyltransferase) [EC:2.3.1.12]	K00627	0	0	0	0	0	0	0	0	0	0	0	0	0	0	0	0	0	0	0	0	0	0	0	0	0	0	0	0	0	0	0	0	0	0	0	0	0	0	0	0	0	0	0	0	0	0
	P1,P2,P3,P6,P14,P17,P37,P61,P76	E4.1.1.49; phosphoenolpyruvate carboxykinase (ATP) [EC:4.1.1.49]	K01610	1	0	0	0	1	2	1	2	1	1	2	2	1	1	1	1	1	1	1	2	1	1	1	3	1	2	0	1	0	1	2	1	1	1	1	0	1	0	2	1	1	1	1	1	1	1
	P1,P2,P3,P6,P14,P17,P18,P61,P76	ppdK; pyruvate, orthophosphate dikinase [EC:2.7.9.1]	K01006	1	1	1	2	1	1	1	3	0	1	2	1	1	1	1	0	1	2	2	1	1	1	1	0	1	1	1	1	1	1	0	0	0	0	1	0	1	1	1	2	1	1	1	1	1	1
	P1,P2,P3,P6,P14,P17,P18,P21,P37,P76	korA; 2-oxoglutarate/2-oxoacid ferredoxin oxidoreductase subunit alpha [EC:1.2.7.3 1.2.7.11]	K00174	0	0	1	1	1	2	1	1	1	1	2	1	2	2	0	2	1	2	2	0	1	1	2	2	2	2	1	1	0	1	2	1	1	2	1	0	1	0	1	1	1	1	1	1	1	3
	P1,P2,P3,P6,P14,P17,P18,P21,P37,P76	korB; 2-oxoglutarate/2-oxoacid ferredoxin oxidoreductase subunit beta [EC:1.2.7.3 1.2.7.11]	K00175	0	0	1	1	1	1	1	1	1	2	1	1	1	3	1	2	1	2	2	0	1	1	2	1	2	1	1	1	0	0	2	1	1	2	1	0	1	0	1	1	2	1	1	1	1	3
	P1,P2,P3,P6,P14,P17,P18,P21,P37,P76	por; pyruvate-ferredoxin/flavodoxin oxidoreductase [EC:1.2.7.1 1.2.7.-]	K03737	1	1	1	0	3	1	1	2	1	2	1	0	1	0	0	0	2	0	1	1	1	1	1	1	0	0	0	0	2	1	1	0	0	1	2	0	1	1	0	2	0	1	1	1	0	0
	P1,P2,P3,P6,P10,P17,P76	ppgK; polyphosphate glucokinase [EC:2.7.1.63]	K00886	0	0	0	0	1	0	0	0	0	0	0	0	0	0	0	0	0	0	0	0	0	0	0	0	0	0	0	0	0	0	0	0	0	0	0	0	0	0	0	0	0	0	0	0	0	0
	P1,P2,P3,P6,P10,P15,P16,P17,P43,P76	HK; hexokinase [EC:2.7.1.1]	K00844	0	0	0	0	0	0	0	0	0	0	0	0	0	0	0	0	0	0	0	0	0	0	0	0	0	0	0	0	0	0	0	0	0	0	0	0	0	0	0	0	0	0	0	0	0	0
	P1,P2,P3,P6,P10,P15,P16,P17,P43,P76	glk; glucokinase [EC:2.7.1.2]	K00845	1	2	0	0	1	1	1	1	1	1	1	1	1	1	1	1	1	1	1	2	2	1	1	1	1	1	2	1	1	1	0	1	1	1	1	1	1	1	0	1	1	1	1	1	1	1
	P1,P2,P3,P6,P10,P15,P16,P17,P33,P76	GPI; glucose-6-phosphate isomerase [EC:5.3.1.9]	K01810	1	1	0	0	1	1	1	1	1	1	1	1	1	1	1	1	1	1	0	1	0	1	1	1	1	1	0	1	0	1	1	1	1	1	1	1	1	1	1	1	1	1	1	1	0	1
	P1,P2,P3,P6,P10,P15,P16,P17,P33,P76	pgi1; glucose-6-phosphate isomerase, archaeal [EC:5.3.1.9]	K06859	0	0	0	0	1	0	0	0	2	0	0	0	0	0	0	0	0	0	0	0	0	0	0	0	0	0	0	0	0	0	0	0	0	0	0	0	0	0	0	0	0	0	0	0	0	0
	P1,P2,P3,P55,P59,P70,P75,P76	fadA; acetyl-CoA acyltransferase [EC:2.3.1.16]	K00632	0	0	0	0	0	0	0	0	0	0	0	0	0	0	0	0	0	0	0	0	0	0	0	0	0	0	0	0	0	0	0	0	0	0	0	0	0	0	0	0	0	0	0	0	0	0
	P1,P2,P3,P5,P8,P9,P38,P48,P76	aksD; methanogen homoaconitase large subunit [EC:4.2.1.114]	K16792	0	0	0	0	0	0	0	0	0	0	0	0	0	0	0	0	0	0	0	0	0	0	0	0	0	0	0	0	0	0	0	0	0	0	0	0	0	0	0	0	0	0	0	0	0	0
	P1,P2,P3,P5,P8,P9,P38,P48,P76	aksE; methanogen homoaconitase small subunit [EC:4.2.1.114]	K16793	0	0	0	0	0	0	0	0	0	0	0	0	0	0	0	0	0	0	0	0	0	0	0	0	0	0	0	0	0	0	0	0	0	0	0	0	0	0	0	0	0	0	0	0	0	0
	P1,P2,P3,P5,P8,P9,P14,P38,P48,P76	aksA; methanogen homocitrate synthase [EC:2.3.3.14 2.3.3.-]	K10977	0	0	0	0	0	0	0	0	0	0	0	0	0	0	0	0	0	0	0	0	0	0	0	0	0	0	0	0	0	0	0	0	0	0	0	0	0	0	0	0	0	0	0	0	0	0
	P1,P2,P3,P5,P6,P8,P9,P25,P28,P76	glyA; glycine hydroxymethyltransferase [EC:2.1.2.1]	K00600	1	0	1	1	2	1	1	2	1	1	2	1	1	1	1	1	1	1	0	1	1	1	1	0	1	1	0	2	1	1	0	1	1	1	1	1	1	2	1	1	1	1	1	1	1	1
	P1,P2,P3,P5,P6,P8,P9,P19,P28,P76	serC; phosphoserine aminotransferase [EC:2.6.1.52]	K00831	1	0	1	0	1	1	1	1	1	1	1	1	1	1	1	0	1	1	1	2	1	1	1	1	1	1	2	1	1	0	1	1	1	1	1	1	1	1	0	1	1	1	0	1	1	1
	P1,P2,P3,P5,P6,P8,P12,P14,P17,P76	PK; pyruvate kinase [EC:2.7.1.40]	K00873	1	1	0	0	2	0	0	0	0	0	0	0	0	1	1	0	0	0	1	0	0	1	0	0	0	0	0	0	1	0	1	1	0	1	0	0	0	0	0	1	1	0	0	0	1	0
	P1,P2,P3,P5,P6,P33,P63,P71,P76	gnl; gluconolactonase [EC:3.1.1.17]	K01053	0	0	0	0	0	0	0	0	0	0	0	0	0	0	0	0	0	0	0	0	0	0	0	0	0	0	0	1	0	0	0	0	0	0	0	0	0	0	0	0	0	0	0	0	0	0
	P1,P2,P3,P5,P6,P14,P17,P25,P28,P29,P37,P55,P76	DLD; dihydrolipoamide dehydrogenase [EC:1.8.1.4]	K00382	0	0	0	0	0	0	0	1	1	1	0	0	1	0	0	1	1	1	1	1	1	1	1	1	1	1	1	1	1	1	0	0	0	0	1	0	0	0	1	0	1	1	1	1	0	2
	P1,P2,P3,P5,P56,P71,P76	ubiX; flavin prenyltransferase [EC:2.5.1.129]	K03186	0	0	0	0	0	0	0	0	0	0	0	0	0	0	0	0	0	0	0	0	0	0	0	0	0	0	0	0	0	0	0	0	0	0	0	0	0	0	0	0	0	0	0	0	0	0
	P1,P2,P3,P5,P20,P76	hemB; porphobilinogen synthase [EC:4.2.1.24]	K01698	0	0	1	0	0	0	0	0	0	0	0	0	0	0	1	0	0	0	0	0	0	0	0	0	0	0	0	0	0	0	0	1	0	0	0	0	0	0	0	1	0	0	0	0	0	0
	P1,P2,P3,P5,P20,P76	hemD; uroporphyrinogen-III synthase [EC:4.2.1.75]	K01719	0	0	1	0	0	1	0	1	1	1	1	1	1	1	2	2	0	1	0	1	1	1	1	1	1	1	1	2	0	0	1	2	1	1	0	2	1	0	0	2	2	1	1	1	0	2
	P1,P2,P3,P5,P20,P76	hemC; hydroxymethylbilane synthase [EC:2.5.1.61]	K01749	0	0	1	0	0	0	0	0	0	0	0	0	0	0	1	0	0	0	0	0	0	0	0	0	0	0	0	0	0	0	0	1	0	0	0	0	0	0	0	1	0	0	0	0	0	0
	P1,P2,P3,P5,P20,P76	hemL; glutamate-1-semialdehyde 2,1-aminomutase [EC:5.4.3.8]	K01845	0	0	1	0	0	0	0	0	0	0	0	0	0	0	1	0	0	0	0	0	0	0	0	0	0	0	0	0	0	0	0	1	0	0	0	0	0	1	0	1	0	0	0	0	0	0
	P1,P2,P3,P5,P20,P76	cobA; uroporphyrin-III C-methyltransferase [EC:2.1.1.107]	K02303	0	0	1	0	0	0	0	0	0	0	0	0	0	0	0	0	0	0	0	0	0	0	0	0	0	0	0	0	0	0	0	1	0	0	0	0	0	0	0	1	0	0	0	0	0	0
	P1,P2,P3,P5,P20,P76	MET8; precorrin-2 dehydrogenase / sirohydrochlorin ferrochelatase [EC:1.3.1.76 4.99.1.4]	K02304	0	0	1	0	0	0	0	0	0	0	0	0	0	0	0	0	0	0	0	0	0	0	0	0	0	0	0	0	0	0	0	1	0	0	0	0	0	0	0	0	0	0	0	0	0	0
	P1,P2,P3,P5,P20,P76	hemA; glutamyl-tRNA reductase [EC:1.2.1.70]	K02492	0	0	1	0	0	0	0	0	0	0	0	0	0	0	1	0	0	0	0	0	0	0	0	0	0	0	0	0	0	0	0	1	0	0	0	0	0	0	0	1	0	0	0	0	0	0
	P1,P2,P3,P5,P20,P76	hemX; uroporphyrin-III C-methyltransferase [EC:2.1.1.107]	K02496	0	0	0	0	0	0	0	0	0	0	0	0	0	0	0	0	0	0	0	0	0	0	0	0	0	0	0	0	0	0	0	0	0	0	0	0	0	0	0	0	0	0	0	0	0	0
	P1,P2,P3,P5,P20,P76	cobA-hemD; uroporphyrinogen III methyltransferase / synthase [EC:2.1.1.107 4.2.1.75]	K13542	0	0	1	0	0	0	0	0	0	0	0	0	0	0	0	0	0	0	0	0	0	0	0	0	0	0	0	0	0	0	0	0	0	0	0	0	0	0	0	1	0	0	0	0	0	0
	P1,P2,P3,P5,P20,P76	cfbC; Ni-sirohydrochlorin a,c-diamide reductive cyclase subunit CfbC [EC:6.3.3.7]	K21610	0	0	0	0	0	0	0	0	0	0	0	0	0	0	0	0	0	0	0	0	0	0	0	0	0	0	0	0	0	0	0	0	0	0	0	0	0	0	0	0	0	0	0	0	0	0
	P1,P2,P3,P5,P20,P76	cfbD; Ni-sirohydrochlorin a,c-diamide reductive cyclase subunit CfbD [EC:6.3.3.7]	K21611	0	0	0	0	0	0	0	0	0	0	0	0	0	0	0	0	0	0	0	0	0	0	0	0	0	0	0	0	0	0	0	0	0	0	0	0	0	0	0	0	0	0	0	0	0	0
	P1,P2,P3,P5,P20,P76	cfbE; coenzyme F430 synthetase [EC:6.4.1.9]	K21612	0	0	0	0	0	0	0	0	0	0	0	0	0	0	0	0	0	0	0	0	0	0	0	0	0	0	0	0	0	0	0	0	0	0	0	0	0	0	0	0	0	0	0	0	0	0
	P1,P2,P3,P5,P20,P76	cfbA; sirohydrochlorin cobalto/nickelchelatase [EC:4.99.1.3 4.99.1.11]	K22011	0	0	0	0	0	0	0	0	0	0	0	0	0	0	0	0	0	0	0	0	0	0	0	0	0	0	0	0	0	0	0	0	0	0	0	0	0	0	0	0	0	0	0	0	0	0
	P1,P2,P3,P5,P20,P47,P76	EARS; glutamyl-tRNA synthetase [EC:6.1.1.17]	K01885	2	2	2	1	2	1	0	1	1	1	1	1	1	1	2	1	1	1	0	1	1	1	1	1	1	2	0	1	0	1	1	1	1	1	1	1	1	1	1	2	2	1	1	1	2	1
	P1,P2,P3,P5,P14,P17,P40,P51,P52,P54,P55,P63,P75,P76	ALDH; aldehyde dehydrogenase (NAD+) [EC:1.2.1.3]	K00128	0	0	0	0	0	0	0	0	0	0	0	0	0	0	0	0	0	0	0	0	0	0	0	0	0	0	0	0	0	0	0	0	0	0	0	0	0	0	0	0	0	0	0	0	0	0
	P1,P2,P3,P25,P76	gyaR; glyoxylate reductase [EC:1.1.1.26]	K00015	0	0	0	0	0	0	0	0	0	0	0	0	0	0	0	0	0	0	0	0	0	0	0	0	0	0	0	0	0	0	0	1	0	0	0	0	0	0	0	0	0	0	0	0	0	0
	P1,P2,P3,P25,P76	glcD; glycolate oxidase [EC:1.1.3.15]	K00104	0	0	1	0	0	0	0	0	0	0	0	0	0	0	0	0	0	0	0	0	0	0	0	0	0	0	0	0	0	0	0	0	0	0	0	0	0	0	0	0	0	0	0	0	0	0
	P1,P2,P3,P25,P76	glcF; glycolate oxidase iron-sulfur subunit	K11473	0	0	0	0	0	0	0	0	0	0	0	0	0	0	0	0	0	0	0	0	0	0	0	0	0	0	0	0	0	0	0	0	0	0	0	0	0	0	0	0	0	0	0	0	0	0
	P1,P2,P3,P25,P28,P52,P76	glxK; glycerate 2-kinase [EC:2.7.1.165]	K00865	1	1	0	0	1	0	1	0	2	0	0	0	1	0	0	0	1	0	1	1	1	1	0	2	0	1	0	0	1	0	0	0	0	0	1	1	1	1	1	0	0	0	0	0	0	0
	P1,P2,P3,P21,P55,P59,P75,P76	HADH; 3-hydroxyacyl-CoA dehydrogenase [EC:1.1.1.35]	K00022	0	0	0	0	0	0	0	0	0	0	0	0	0	0	0	0	0	0	0	0	0	0	0	0	0	0	0	0	0	0	0	0	0	0	0	0	0	0	0	0	0	0	0	0	0	0
	P1,P2,P3,P21,P29,P55,P59,P70,P73,P75,P76	paaF; enoyl-CoA hydratase [EC:4.2.1.17]	K01692	0	0	0	0	0	0	0	0	0	1	0	0	0	1	0	0	0	0	0	0	0	0	0	0	1	0	1	0	0	0	0	0	0	0	0	0	0	0	0	0	0	0	0	0	0	1
	P1,P2,P3,P18,P37,P76	ACLY; ATP citrate (pro-S)-lyase [EC:2.3.3.8]	K01648	0	0	0	0	0	0	0	0	0	0	0	0	0	0	0	0	0	0	0	0	0	0	0	0	0	0	0	0	0	0	0	0	0	0	0	0	0	0	0	0	0	0	0	0	0	0
	P1,P2,P3,P17,P76	E5.1.3.15; glucose-6-phosphate 1-epimerase [EC:5.1.3.15]	K01792	0	0	0	0	0	0	0	0	0	0	0	0	0	0	0	0	0	0	0	0	0	0	0	0	0	0	0	0	0	0	0	0	0	0	0	0	0	0	0	0	0	0	0	0	0	0
	P1,P2,P3,P17,P43,P76	galM; aldose 1-epimerase [EC:5.1.3.3]	K01785	1	1	0	0	1	2	2	2	2	1	3	1	2	1	3	3	2	0	3	3	2	2	3	1	1	2	2	3	2	2	2	0	3	0	2	2	3	2	2	2	3	2	2	2	2	0
	P1,P2,P3,P16,P17,P33,P76	pfp; diphosphate-dependent phosphofructokinase [EC:2.7.1.90]	K00895	0	0	0	0	0	0	1	0	0	0	0	1	1	0	1	0	0	0	1	1	0	1	1	1	0	1	0	0	0	0	1	1	1	1	1	1	1	0	0	1	1	0	1	0	0	0
	P1,P2,P3,P14,P17,P71,P75,P76	adhP; alcohol dehydrogenase, propanol-preferring [EC:1.1.1.1]	K13953	0	0	0	0	0	0	0	0	0	0	0	0	0	0	0	0	0	0	0	0	0	0	0	0	0	0	0	0	0	0	0	0	0	0	0	0	0	0	0	0	0	0	0	0	0	0
	P1,P2,P3,P14,P17,P71,P75,P76	yiaY; alcohol dehydrogenase [EC:1.1.1.1]	K13954	0	0	0	0	0	0	0	0	0	0	0	0	0	0	0	0	0	0	0	0	0	0	0	0	0	0	0	0	0	0	0	0	0	0	0	0	0	0	0	0	0	0	0	0	0	0
	P1,P2,P3,P14,P17,P37,P76	E4.1.1.32; phosphoenolpyruvate carboxykinase (GTP) [EC:4.1.1.32]	K01596	0	0	0	1	0	0	0	0	0	0	0	0	0	0	0	0	0	0	0	0	0	0	0	0	0	0	0	0	0	0	0	1	0	0	0	0	0	0	0	0	0	0	0	0	0	0
	P1,P2,P3,P14,P17,P21,P71,P75,P76	adhE; acetaldehyde dehydrogenase / alcohol dehydrogenase [EC:1.2.1.10 1.1.1.1]	K04072	1	1	0	0	1	0	0	0	0	0	0	0	0	0	0	0	0	0	0	0	0	0	0	0	0	0	0	0	0	0	0	0	0	0	0	0	0	0	0	0	0	0	0	0	0	0
	P1,P2,P3,P14,P17,P19,P29,P76	LDH; L-lactate dehydrogenase [EC:1.1.1.27]	K00016	1	0	0	0	1	0	0	0	0	0	0	0	0	1	0	0	0	0	0	0	0	0	0	0	0	0	0	0	0	0	0	0	0	0	0	0	0	0	0	0	0	0	0	0	0	0
	P1,P2,P3,P12,P34,P66,P76	cysNC; bifunctional enzyme CysN/CysC [EC:2.7.7.4 2.7.1.25]	K00955	0	0	0	0	0	0	0	0	0	0	0	0	0	0	0	0	0	0	0	0	0	0	0	0	0	0	0	0	0	0	0	0	0	0	0	0	0	0	0	0	0	0	0	0	0	0
	P1,P2,P3,P12,P34,P66,P76	cysN; sulfate adenylyltransferase subunit 1 [EC:2.7.7.4]	K00956	0	0	0	0	0	0	0	0	0	0	0	0	0	0	0	0	0	1	0	0	0	0	0	0	0	0	1	0	0	0	0	1	0	0	0	0	0	0	0	1	0	0	0	0	0	1
	P1,P2,P3,P12,P34,P66,P76	cysD; sulfate adenylyltransferase subunit 2 [EC:2.7.7.4]	K00957	0	0	0	0	0	1	0	0	0	0	0	0	0	0	0	0	0	1	0	0	0	0	0	0	0	0	1	0	0	0	0	1	0	0	0	0	0	0	0	1	0	0	0	0	0	1
	P1,P2,P3,P12,P34,P66,P76	sat; sulfate adenylyltransferase [EC:2.7.7.4]	K00958	0	0	0	0	0	0	0	0	0	0	0	0	0	0	0	0	0	0	0	0	0	0	0	0	0	0	0	0	0	0	0	0	0	0	0	0	0	0	0	0	0	0	0	0	0	0
	P1,P2,P3,P11,P21,P42,P76	E4.1.1.15; glutamate decarboxylase [EC:4.1.1.15]	K01580	0	0	0	0	0	0	0	0	0	0	0	0	0	0	0	0	0	0	0	0	0	0	0	0	0	0	0	0	0	0	0	0	0	0	0	0	0	0	0	0	0	0	0	0	0	0
	P1,P2,P3,P10,P12,P15,P16,P17,P33,P43,P76	pgm; phosphoglucomutase [EC:5.4.2.2]	K01835	0	0	0	0	0	0	0	0	0	1	1	0	0	1	0	0	1	1	0	0	1	0	0	0	0	0	1	0	1	0	0	0	0	1	0	0	0	1	0	0	0	1	0	0	0	1
	P1,P2,P3,P10,P12,P15,P16,P17,P33,P43,P76	pmm-pgm; phosphomannomutase / phosphoglucomutase [EC:5.4.2.8 5.4.2.2]	K15778	0	0	0	0	0	0	0	0	0	0	0	0	0	0	0	0	0	0	0	0	0	0	0	0	0	0	0	0	0	0	0	0	0	0	0	0	0	0	0	0	0	0	0	0	0	0
	P1,P2,P29,P55	bkdA; 2-oxoisovalerate dehydrogenase E1 component [EC:1.2.4.4]	K11381	0	0	0	0	0	0	0	0	0	0	0	0	0	0	0	0	0	0	0	1	1	0	0	0	0	0	0	0	0	0	0	0	0	0	1	0	0	0	0	0	0	0	0	0	0	0
	P1,P2,P28,P39	pssA; CDP-diacylglycerol---serine O-phosphatidyltransferase [EC:2.7.8.8]	K00998	0	0	0	0	0	0	0	0	0	0	0	0	0	0	0	0	0	0	0	0	0	0	0	0	0	0	0	0	0	0	0	0	0	0	0	0	0	0	0	0	0	0	0	0	0	0
	P1,P2,P28,P39	CHO1; CDP-diacylglycerol---serine O-phosphatidyltransferase [EC:2.7.8.8]	K17103	0	0	0	1	0	1	1	1	1	1	1	1	1	1	0	1	1	1	1	1	1	1	1	1	1	1	1	1	1	1	1	1	1	1	1	0	0	1	1	1	1	1	1	1	0	2
	P1,P2,P27	rfbD; dTDP-4-dehydrorhamnose reductase [EC:1.1.1.133]	K00067	1	1	1	0	0	1	1	1	2	1	1	1	1	1	1	1	0	1	1	1	1	1	1	1	1	1	1	1	0	1	0	1	1	1	1	1	1	1	1	1	1	1	1	1	1	2
	P1,P2,P27	rfbA; glucose-1-phosphate thymidylyltransferase [EC:2.7.7.24]	K00973	2	1	1	0	0	1	1	0	2	0	3	1	1	1	1	0	0	1	2	0	1	1	1	0	1	2	2	3	0	0	1	3	1	1	0	1	1	0	1	1	1	0	1	0	1	2
	P1,P2,P27	rfbB; dTDP-glucose 4,6-dehydratase [EC:4.2.1.46]	K01710	2	1	1	0	1	1	1	0	1	1	2	1	1	0	1	1	1	1	1	1	1	1	1	1	1	1	1	1	1	1	1	1	0	1	1	1	1	1	1	1	1	0	1	1	1	2
	P1,P2,P27	rfbC; dTDP-4-dehydrorhamnose 3,5-epimerase [EC:5.1.3.13]	K01790	0	1	1	0	0	1	0	2	2	1	1	1	1	1	1	1	0	1	0	1	1	1	1	1	1	1	1	1	0	1	0	1	1	1	1	0	1	1	1	1	2	1	1	1	1	3
	P1,P2,P27	rfbCD; dTDP-4-dehydrorhamnose 3,5-epimerase/reductase [EC:5.1.3.13 1.1.1.133]	K23987	2	0	0	0	0	0	0	0	0	0	0	0	0	0	0	0	0	0	0	0	0	0	0	0	0	0	0	0	0	0	0	0	0	0	0	0	0	0	0	0	0	0	0	0	0	0
	P1,P2,P25	gph; phosphoglycolate phosphatase [EC:3.1.3.18]	K01091	4	2	1	0	2	2	2	1	2	0	0	1	1	0	2	2	1	2	0	1	1	2	1	1	0	1	2	1	1	1	1	1	1	0	2	1	1	0	2	1	1	2	1	2	2	0
	P1,P2,P25	pgp; phosphoglycolate phosphatase [EC:3.1.3.18]	K22223	0	0	0	0	0	0	0	0	0	0	0	0	0	0	0	0	0	0	0	0	0	0	0	0	0	0	0	0	0	0	0	0	0	0	0	0	0	0	0	0	0	0	0	0	0	0
	P1,P2,P21,P55	E4.1.3.4; hydroxymethylglutaryl-CoA lyase [EC:4.1.3.4]	K01640	0	0	0	0	0	0	0	0	0	0	0	0	0	0	0	0	0	0	0	0	0	0	0	0	0	0	0	0	0	0	0	0	0	0	0	0	0	0	0	0	0	0	0	0	0	0
	P1,P2,P21,P53,P55	E2.3.3.10; hydroxymethylglutaryl-CoA synthase [EC:2.3.3.10]	K01641	0	0	0	0	0	0	0	0	0	0	0	0	0	0	0	0	0	0	0	0	0	0	0	0	0	0	0	0	0	0	0	0	0	0	0	0	0	0	0	0	0	0	0	0	0	0
	P1,P2,P20	chlD; magnesium chelatase subunit D [EC:6.6.1.1]	K03404	0	0	0	0	0	0	0	0	0	0	0	0	0	0	0	0	0	0	0	0	0	0	0	0	0	0	0	0	0	0	0	0	0	0	0	0	0	0	0	0	0	0	0	0	0	0
	P1,P2,P20	chlI; magnesium chelatase subunit I [EC:6.6.1.1]	K03405	0	0	0	0	0	0	0	0	0	0	0	0	0	0	0	0	0	0	0	0	0	0	0	0	0	0	0	0	0	0	0	0	0	0	0	0	0	0	0	0	0	0	0	0	0	0
	P1,P2,P20	bchE; anaerobic magnesium-protoporphyrin IX monomethyl ester cyclase [EC:1.21.98.3]	K04034	0	0	1	0	0	0	0	0	0	0	0	0	0	0	0	0	0	0	0	0	0	0	0	0	0	0	0	0	0	0	0	0	0	0	0	0	0	0	0	0	0	0	0	0	0	0
	P1,P2,P19	mmuM; homocysteine S-methyltransferase [EC:2.1.1.10]	K00547	0	0	0	0	0	0	0	0	0	0	0	0	0	0	0	0	0	0	0	0	0	0	0	0	0	0	0	0	0	0	0	0	0	0	0	0	0	0	0	0	0	0	0	0	0	0
	P1,P2,P15,P16,P57	PYG; glycogen phosphorylase [EC:2.4.1.1]	K00688	2	2	0	0	2	1	1	0	1	1	1	1	2	0	1	1	1	2	0	1	1	1	1	0	0	1	0	3	1	1	0	1	1	1	0	1	1	1	1	1	1	1	1	1	1	0
	P1,P2,P15,P16,P57	glgA; starch synthase [EC:2.4.1.21]	K00703	1	1	0	0	1	0	0	0	0	0	0	0	0	0	0	0	0	0	0	0	0	0	0	0	0	0	0	0	0	0	0	0	0	0	0	0	0	0	0	0	0	0	0	0	0	0
	P1,P2,P15,P16,P43	malZ; alpha-glucosidase [EC:3.2.1.20]	K01187	0	0	0	0	0	0	0	0	0	0	0	0	0	0	0	0	0	0	0	0	0	0	0	0	0	0	0	0	0	0	2	0	0	0	0	0	0	0	0	0	0	0	0	0	0	0
	P1,P2,P15,P16,P43	INV; beta-fructofuranosidase [EC:3.2.1.26]	K01193	0	0	0	0	1	0	0	0	0	0	0	0	0	0	0	0	0	0	0	0	0	0	0	0	0	0	0	0	0	0	0	0	0	0	0	0	0	0	0	0	0	0	0	0	0	0
	P1,P2,P15,P16	GYS; glycogen synthase [EC:2.4.1.11]	K00693	0	0	0	0	0	0	0	0	0	0	0	0	0	0	0	0	0	0	0	0	0	0	0	0	0	0	0	0	0	0	0	0	0	0	0	0	0	0	0	0	0	0	0	0	0	0
	P1,P2,P15,P16	GBE1; 1,4-alpha-glucan branching enzyme [EC:2.4.1.18]	K00700	1	1	0	0	1	1	1	0	1	1	0	1	1	0	1	0	1	1	1	1	1	1	2	1	0	1	0	1	1	1	1	1	0	1	0	1	1	1	1	0	1	1	1	1	1	0
	P1,P2,P15,P16	malQ; 4-alpha-glucanotransferase [EC:2.4.1.25]	K00705	1	1	0	0	1	0	0	0	1	1	1	1	1	0	1	1	0	0	2	1	1	1	1	1	0	1	0	1	1	0	1	1	2	1	0	1	1	0	0	1	2	1	1	0	1	0
	P1,P2,P15,P16	otsB; trehalose 6-phosphate phosphatase [EC:3.1.3.12]	K01087	0	0	0	0	0	0	0	0	0	0	0	0	0	0	0	0	0	0	0	0	0	0	0	0	0	0	0	0	0	0	0	0	0	0	0	0	0	0	0	0	0	0	0	0	0	0
	P1,P2,P15,P16	AMY; alpha-amylase [EC:3.2.1.1]	K01176	0	0	0	0	1	0	0	0	0	0	0	0	0	0	0	2	0	0	0	0	0	0	0	0	0	0	0	0	0	0	0	0	0	0	1	0	0	0	0	0	0	0	0	0	0	0
	P1,P2,P15,P16	TREH; alpha,alpha-trehalase [EC:3.2.1.28]	K01194	0	0	0	0	0	0	0	0	0	0	0	0	0	0	0	1	0	0	0	0	0	0	0	0	0	0	0	0	0	0	0	0	0	0	0	0	0	0	0	0	0	0	0	0	0	0
	P1,P2,P15,P16	pulA; pullulanase [EC:3.2.1.41]	K01200	0	0	0	0	0	0	0	0	1	0	0	0	0	0	0	1	0	0	1	0	0	1	1	0	0	1	0	1	0	0	1	0	1	0	0	0	0	0	0	0	1	0	0	0	0	0
	P1,P2,P15,P16	cd; cyclomaltodextrinase / maltogenic alpha-amylase / neopullulanase [EC:3.2.1.54 3.2.1.133 3.2.1.135]	K01208	1	1	0	0	1	0	0	0	0	0	0	0	0	0	0	0	0	0	0	0	0	0	0	0	0	0	0	0	0	0	0	0	0	0	0	0	0	0	0	0	0	0	0	0	0	0
	P1,P2,P15,P16	ISA; isoamylase [EC:3.2.1.68]	K01214	0	0	0	0	0	0	0	0	0	0	0	0	0	0	0	0	0	0	0	0	0	0	0	0	0	0	0	0	0	0	0	0	0	0	0	0	0	0	0	0	0	0	1	0	0	0
	P1,P2,P15,P16	treP; alpha,alpha-trehalose phosphorylase [EC:2.4.1.64]	K05342	0	0	0	0	0	0	0	0	0	0	0	0	0	0	0	0	0	0	0	0	0	0	0	0	0	0	0	0	0	0	0	0	0	0	0	0	0	0	0	0	0	0	0	0	0	0
	P1,P2,P15,P16	bglX; beta-glucosidase [EC:3.2.1.21]	K05349	9	0	0	0	10	3	6	1	6	1	1	0	5	1	1	6	12	2	2	7	9	6	8	3	1	5	1	9	2	7	4	1	8	0	3	1	6	5	8	2	9	2	0	7	3	0
	P1,P2,P15,P16	bglB; beta-glucosidase [EC:3.2.1.21]	K05350	0	0	0	0	0	0	0	0	0	0	0	0	0	0	0	0	0	0	0	0	0	0	0	0	0	0	0	0	0	0	0	0	0	0	0	0	0	0	0	0	0	0	0	0	0	0
	P1,P2,P15,P16	E3.2.1.1A; alpha-amylase [EC:3.2.1.1]	K07405	0	0	0	0	0	1	0	0	1	1	1	1	1	0	1	1	1	0	0	1	1	1	1	1	0	1	0	1	1	1	1	1	1	1	0	0	1	1	1	1	1	1	1	1	1	0
	P1,P2,P15,P16	TPS; trehalose 6-phosphate synthase/phosphatase [EC:2.4.1.15 3.1.3.12]	K16055	0	0	0	0	0	0	0	0	0	0	0	0	0	0	0	0	0	0	0	0	0	0	0	0	0	0	0	0	0	0	0	1	0	0	0	0	0	0	0	0	0	0	0	0	0	0
	P1,P2,P15,P16	1,4-alpha-glucan branching enzyme [EC:2.4.1.18]	K16149	0	0	0	0	0	0	0	0	0	0	0	0	0	0	0	0	0	0	0	0	0	0	0	0	0	0	0	0	0	0	0	0	0	0	0	0	0	0	0	0	0	0	0	0	0	0
	P1,P2,P15,P16	glycogen synthase [EC:2.4.1.11]	K16150	0	0	0	0	0	0	0	0	0	1	0	0	0	0	0	0	0	1	0	0	0	0	0	0	0	0	0	0	1	0	0	0	0	0	0	0	0	0	1	0	0	0	0	0	0	1
	P1,P2,P15,P16	glycogen phosphorylase/synthase [EC:2.4.1.1 2.4.1.11]	K16153	0	0	0	0	0	0	0	0	1	1	1	0	0	0	0	0	0	2	0	0	1	0	0	0	0	0	0	0	1	0	0	0	0	0	0	0	0	0	0	0	0	0	0	1	0	0
	P1,P2,P15,P16	jgt; 4-alpha-glucanotransferase [EC:2.4.1.25]	K22451	0	0	0	0	0	0	0	0	0	0	0	0	0	0	0	0	0	0	0	0	0	0	0	0	0	0	0	0	0	0	0	0	0	0	0	0	0	0	0	0	0	0	0	0	0	0
	P1,P2,P15,P16	E3.2.1.28; alpha,alpha-trehalase [EC:3.2.1.28]	K22934	0	0	0	0	0	0	0	0	0	0	0	0	0	0	0	0	0	0	0	0	0	0	0	0	0	0	0	0	0	0	0	1	0	0	0	0	0	0	0	1	0	0	0	0	0	0
	P1,P2,P12,P42,P44	purQ; phosphoribosylformylglycinamidine synthase subunit PurQ / glutaminase [EC:6.3.5.3 3.5.1.2]	K23265	0	0	0	1	0	0	0	0	0	0	0	0	0	0	0	0	0	0	0	0	0	0	0	0	0	0	0	0	0	0	0	0	0	0	0	0	0	0	0	0	0	0	0	0	0	0
	P1,P2,P12,P42	purF; amidophosphoribosyltransferase [EC:2.4.2.14]	K00764	1	1	1	2	2	2	1	1	0	1	0	1	2	1	3	1	2	1	1	1	1	1	2	1	1	1	1	2	1	1	2	2	2	2	2	2	2	1	2	1	1	2	2	0	2	1
	P1,P2,P12,P22,P49	E3.1.3.5; 5'-nucleotidase [EC:3.1.3.5]	K01081	1	0	0	0	0	0	0	0	0	0	0	0	0	0	0	0	0	0	0	0	0	0	0	0	0	0	0	0	0	0	0	0	0	0	0	0	0	0	0	0	0	0	0	0	0	0
	P1,P2,P12,P22,P49	punA; purine-nucleoside phosphorylase [EC:2.4.2.1]	K03783	1	1	1	1	1	1	1	1	0	1	1	0	0	1	1	1	1	1	0	1	1	1	0	1	1	0	1	1	1	2	1	1	1	1	1	0	1	1	0	1	1	1	1	2	1	1
	P1,P2,P12,P22,P49	deoD; purine-nucleoside phosphorylase [EC:2.4.2.1]	K03784	2	1	0	0	2	0	1	0	1	0	0	1	1	0	0	0	1	0	0	0	0	1	1	0	0	1	0	1	0	0	0	0	1	0	0	1	0	0	1	0	1	0	0	1	0	0
	P1,P2,P12,P22,P49	surE; 5'-nucleotidase [EC:3.1.3.5]	K03787	0	0	0	0	0	1	1	2	1	1	2	1	1	1	1	1	0	1	0	1	1	1	0	1	1	2	0	1	0	1	1	1	1	1	1	0	1	1	1	1	1	1	1	0	1	1
	P1,P2,P12,P22,P49	ushA; 5'-nucleotidase / UDP-sugar diphosphatase [EC:3.1.3.5 3.6.1.45]	K11751	0	0	0	0	0	0	0	0	0	0	0	0	0	0	0	0	0	0	0	0	0	0	0	0	0	0	0	0	0	0	0	0	0	0	0	0	0	0	0	0	0	0	0	0	0	0
	P1,P2,P12,P22	ppnP; purine/pyrimidine-nucleoside phosphorylase [EC:2.4.2.1 2.4.2.2]	K09913	0	0	0	0	0	0	0	0	0	0	0	0	0	0	0	0	0	0	0	0	0	0	0	0	0	0	0	0	0	0	0	1	0	0	0	0	0	0	0	0	0	0	0	0	0	0
	P1,P2,P12,P15,P16	NUDX14; ADP-sugar diphosphatase [EC:3.6.1.21]	K18447	0	0	0	0	0	0	0	0	0	0	0	0	0	0	0	0	0	0	0	0	0	0	0	0	0	0	0	0	0	0	0	0	0	0	0	0	0	0	0	0	0	0	0	0	0	0
	P1,P2,P12	IMPDH; IMP dehydrogenase [EC:1.1.1.205]	K00088	1	1	0	1	1	1	1	1	1	1	1	0	1	2	1	1	1	1	0	1	1	1	2	1	1	0	1	1	1	1	1	1	1	1	1	1	1	1	0	1	1	1	1	1	1	1
	P1,P2,P12	purH; phosphoribosylaminoimidazolecarboxamide formyltransferase / IMP cyclohydrolase [EC:2.1.2.3 3.5.4.10]	K00602	1	1	1	2	1	2	1	1	0	1	1	0	2	1	2	2	1	1	1	1	0	2	1	2	1	2	2	2	2	0	2	2	1	1	1	1	2	1	1	2	2	1	2	0	1	1
	P1,P2,P12	hprT; hypoxanthine phosphoribosyltransferase [EC:2.4.2.8]	K00760	1	1	1	1	1	1	0	1	1	1	1	1	1	1	1	1	1	1	1	1	0	1	1	1	1	1	1	1	1	1	1	1	1	1	1	1	1	1	1	1	1	1	1	1	1	1
	P1,P2,P12	purE; 5-(carboxyamino)imidazole ribonucleotide mutase [EC:5.4.99.18]	K01588	1	1	1	1	1	1	1	1	0	1	1	0	1	1	1	1	1	1	1	1	1	1	1	1	1	1	1	1	1	1	1	1	1	1	1	1	1	1	1	1	1	1	1	0	1	1
	P1,P2,P12	purK; 5-(carboxyamino)imidazole ribonucleotide synthase [EC:6.3.4.18]	K01589	0	0	0	0	0	0	0	0	0	0	0	0	0	0	0	0	0	0	0	0	0	0	0	0	0	0	0	0	0	0	0	0	0	0	0	0	0	0	0	0	0	0	0	0	0	0
	P1,P2,P12	purC; phosphoribosylaminoimidazole-succinocarboxamide synthase [EC:6.3.2.6]	K01923	1	1	1	1	1	1	2	1	0	1	0	1	1	1	1	0	1	0	1	1	1	1	1	1	1	1	1	1	2	2	1	1	1	1	2	1	1	1	1	1	1	1	1	0	1	1
	P1,P2,P12	purM; phosphoribosylformylglycinamidine cyclo-ligase [EC:6.3.3.1]	K01933	1	1	1	1	2	0	1	1	0	1	1	0	1	1	1	0	1	2	1	1	0	1	1	1	1	1	1	1	1	0	1	1	1	1	1	0	1	1	1	1	1	1	1	0	1	0
	P1,P2,P12	purD; phosphoribosylamine---glycine ligase [EC:6.3.4.13]	K01945	1	1	1	1	1	1	1	1	0	1	1	0	1	1	1	1	1	1	0	1	0	1	0	1	1	1	1	1	1	0	1	1	1	1	1	1	1	1	1	1	1	1	1	0	1	1
	P1,P2,P12	PFAS; phosphoribosylformylglycinamidine synthase [EC:6.3.5.3]	K01952	1	1	1	0	1	1	1	0	0	1	1	0	1	1	1	1	1	1	1	1	1	1	1	0	1	1	0	1	1	0	1	1	1	1	1	1	1	1	1	2	1	1	1	0	1	1
	P1,P2,P12	xpt; xanthine phosphoribosyltransferase [EC:2.4.2.22]	K03816	1	1	0	0	1	0	0	0	0	0	0	0	0	0	0	1	0	0	0	0	0	1	1	1	0	0	0	0	0	0	1	0	1	0	1	0	1	0	0	1	1	0	0	0	1	0
	P1,P2,P12	purP; 5-formaminoimidazole-4-carboxamide-1-(beta)-D-ribofuranosyl 5'-monophosphate synthetase [EC:6.3.4.23]	K06863	0	0	0	0	0	0	0	0	0	0	0	0	0	0	0	0	0	0	0	0	0	0	0	0	0	0	0	0	0	0	0	0	0	0	0	0	0	0	0	0	0	0	0	0	0	0
	P1,P2,P12	purT; phosphoribosylglycinamide formyltransferase 2 [EC:6.3.1.21]	K08289	0	0	0	0	0	0	1	0	0	0	0	0	0	0	0	1	1	0	0	0	0	1	0	0	0	1	0	1	0	0	1	1	0	0	0	1	1	0	0	0	1	0	1	0	0	0
	P1,P2,P12	purN; phosphoribosylglycinamide formyltransferase 1 [EC:2.1.2.2]	K11175	1	1	1	1	2	1	0	1	0	1	1	0	1	0	1	1	1	1	0	1	0	1	1	1	1	1	0	1	1	0	0	1	0	1	1	1	0	1	1	1	1	1	0	0	1	1
	P1,P2,P12	purO; IMP cyclohydrolase [EC:3.5.4.10]	K11176	1	0	1	0	1	0	0	0	0	0	0	0	0	0	0	0	0	0	0	0	0	0	0	0	0	0	0	0	0	0	0	0	0	0	0	0	0	0	0	0	0	0	0	0	0	0
	P1,P2,P12	purS; phosphoribosylformylglycinamidine synthase subunit PurS [EC:6.3.5.3]	K23264	0	0	0	1	0	0	0	0	0	0	0	0	0	0	0	0	0	0	0	0	0	0	0	0	0	0	0	0	0	0	0	0	0	0	0	0	0	0	0	0	0	0	0	0	0	0
	P1,P2,P12	purL; phosphoribosylformylglycinamidine synthase subunit PurL [EC:6.3.5.3]	K23269	0	0	0	1	0	0	0	0	0	0	0	0	0	0	0	0	0	0	0	0	0	0	0	0	0	0	0	0	0	0	0	0	0	0	0	0	0	0	0	0	0	0	0	0	0	0
	P1,P2,P12	purSL; phosphoribosylformylglycinamidine synthase subunit PurSL [EC:6.3.5.3]	K23270	0	0	0	0	0	0	0	0	0	0	0	0	0	0	0	0	0	0	0	0	0	0	0	0	0	0	0	0	0	0	0	0	0	0	0	0	0	0	0	0	0	0	0	0	0	0
	P1,P2,P11	phzF; trans-2,3-dihydro-3-hydroxyanthranilate isomerase [EC:5.3.3.17]	K06998	0	0	0	0	1	1	0	0	0	2	1	0	0	1	0	0	0	0	0	0	0	0	0	0	1	0	0	0	0	0	0	0	0	0	0	0	0	0	0	0	0	0	0	0	0	0
	P1,P2,P10,P16,P27,P46	algA; mannose-1-phosphate guanylyltransferase / mannose-6-phosphate isomerase [EC:2.7.7.13 5.3.1.8]	K16011	0	0	0	0	0	0	0	0	0	0	0	0	0	0	0	0	0	0	0	0	0	0	0	0	0	0	0	0	0	0	0	0	0	0	0	0	0	0	0	0	0	0	0	0	0	0
	P1,P2,P10,P16,P27	manC; mannose-1-phosphate guanylyltransferase [EC:2.7.7.13]	K00971	0	0	0	0	0	2	2	1	2	1	2	1	1	2	0	2	1	1	2	2	2	1	2	1	1	2	1	3	1	2	2	1	2	0	1	2	2	2	3	1	2	1	2	1	1	2
	P1,P2,P10,P16,P27	manB; phosphomannomutase [EC:5.4.2.8]	K01840	0	0	0	0	0	0	0	0	0	0	0	0	0	0	0	0	0	0	0	0	0	0	0	0	0	0	0	0	0	0	0	0	0	0	0	0	0	0	0	0	0	0	0	0	0	0
	P1,P2,P10,P16	mannose-1-phosphate guanylyltransferase / phosphomannomutase [EC:2.7.7.13 5.4.2.8]	K16881	0	0	0	0	0	0	0	0	0	0	0	0	0	0	0	0	0	0	0	0	0	0	0	0	0	0	0	0	0	0	0	0	0	0	0	0	0	0	0	0	0	0	0	0	0	0
	P1,P2,P10,P15,P16,P57	glgC; glucose-1-phosphate adenylyltransferase [EC:2.7.7.27]	K00975	2	2	0	0	2	0	0	0	0	0	0	0	0	0	0	0	0	0	0	0	0	0	0	0	0	0	0	0	0	0	0	0	0	0	0	0	0	0	0	0	0	0	0	0	0	0
	P1,P2,P10,P15,P16	E2.7.1.4; fructokinase [EC:2.7.1.4]	K00847	0	1	0	0	2	0	0	0	0	0	0	0	0	0	0	1	1	0	0	0	0	0	1	0	0	0	0	0	0	0	1	0	1	0	0	0	0	0	0	0	0	0	0	0	0	0
	P1,P2	E2.1.1.104; caffeoyl-CoA O-methyltransferase [EC:2.1.1.104]	K00588	0	0	0	0	0	1	1	1	0	0	0	1	1	1	1	1	0	0	1	1	1	1	0	0	1	1	0	1	1	1	1	1	1	1	0	1	1	0	0	1	1	1	1	0	1	1
	P1,P2	miaA; tRNA dimethylallyltransferase [EC:2.5.1.75]	K00791	1	1	1	1	1	1	2	1	1	1	1	1	1	1	2	2	0	2	2	2	2	3	3	1	2	1	3	2	2	0	2	2	2	2	0	2	1	0	0	2	2	2	1	1	1	2
	P1,P2	FDFT1; farnesyl-diphosphate farnesyltransferase [EC:2.5.1.21]	K00801	0	0	0	0	0	0	0	0	0	0	0	0	0	0	0	0	0	0	0	0	0	0	0	0	0	0	0	0	0	0	0	0	0	0	0	0	0	0	0	0	0	0	0	0	0	0
	P1,P2	ACOT1_2_4; acyl-coenzyme A thioesterase 1/2/4 [EC:3.1.2.2]	K01068	0	0	0	0	0	0	0	0	0	0	0	0	0	0	0	0	0	0	0	0	0	0	0	0	0	0	0	0	0	0	0	0	0	0	0	0	0	0	0	0	0	0	0	0	0	0
	P1,P2	E3.1.3.25; myo-inositol-1(or 4)-monophosphatase [EC:3.1.3.25]	K01092	0	0	0	0	0	0	0	0	0	0	0	0	1	1	0	0	1	0	0	0	0	0	0	0	1	0	0	2	0	0	0	0	0	0	1	1	0	0	0	1	1	0	0	0	1	0
	P1,P2	INO1; myo-inositol-1-phosphate synthase [EC:5.5.1.4]	K01858	0	0	0	0	0	2	0	1	0	0	0	0	1	0	0	1	0	0	0	0	0	1	1	1	0	0	0	1	0	0	1	0	0	0	0	1	1	0	0	1	0	0	0	0	1	0
	P1,P2	acpP; acyl carrier protein	K02078	1	1	1	1	1	4	4	2	1	4	6	4	1	2	4	1	4	3	3	3	2	1	2	1	2	1	3	5	1	1	1	3	1	1	3	3	2	2	1	3	0	1	4	1	3	4
	P1,P2	crtB; 15-cis-phytoene synthase [EC:2.5.1.32]	K02291	0	0	0	0	0	0	0	0	0	0	0	0	0	0	0	0	0	0	0	0	0	0	0	0	0	0	0	0	0	0	0	0	0	0	0	0	0	0	0	0	0	0	0	0	0	0
	P1,P2	IFR; 2'-hydroxyisoflavone reductase [EC:1.3.1.45]	K05281	0	0	0	0	0	0	0	0	0	0	0	0	0	0	0	0	0	0	0	0	0	0	0	0	0	0	0	0	0	0	0	0	0	0	0	0	0	0	0	0	0	0	0	0	0	0
	P1,P2	actIV; cyclase [EC:4.-.-.-]	K05555	0	0	0	0	0	0	0	0	0	0	0	0	0	0	0	0	0	0	0	0	0	0	0	0	0	0	0	0	0	0	0	0	0	0	0	0	0	0	0	0	0	0	0	0	0	0
	P1,P2	crtISO; prolycopene isomerase [EC:5.2.1.13]	K09835	0	0	0	0	0	0	0	0	0	1	1	0	0	0	0	0	0	0	0	0	0	0	0	0	0	0	0	0	0	0	0	0	0	0	0	0	0	0	0	0	0	0	0	0	0	0
	P1,P2	spnN; dTDP-3,4-didehydro-2,6-dideoxy-alpha-D-glucose 3-reductase [EC:1.1.1.384]	K13327	0	0	0	0	0	0	0	0	0	0	0	0	0	0	0	0	0	0	0	0	0	0	0	0	0	0	0	0	0	0	0	0	0	1	0	0	0	0	0	0	0	0	0	0	0	0
	P1,P2	ribL; FAD synthetase [EC:2.7.7.2]	K14656	0	0	0	0	0	0	0	0	0	0	0	0	0	0	0	0	0	0	0	0	0	0	0	0	0	0	0	0	0	0	0	0	0	0	0	0	0	0	0	0	0	0	0	0	0	0
	P1,P2	sgcE; enediyne polyketide synthase	K15314	0	0	0	0	0	0	0	0	0	0	0	0	0	0	0	0	0	0	0	0	0	0	0	0	0	0	0	0	0	0	0	0	0	0	0	0	0	0	0	0	0	0	0	0	0	0
	P1,P2	asbF; 3-dehydroshikimate dehydratase [EC:4.2.1.118]	K15652	0	0	0	0	0	0	0	0	0	0	0	0	0	0	0	0	0	0	0	0	0	0	0	0	0	0	0	0	0	0	0	0	0	0	0	0	0	0	0	0	0	0	0	0	0	0
	P1,P2	evaA; dTDP-4-dehydro-6-deoxy-alpha-D-glucopyranose 2,3-dehydratase [EC:4.2.1.159]	K16435	0	0	0	0	0	0	0	0	0	0	0	0	0	0	0	0	0	0	0	0	0	0	0	0	0	0	0	0	0	0	0	0	0	1	0	0	0	0	0	0	0	0	0	0	0	0
	P1,P2	lysDH; lysine 6-dehydrogenase [EC:1.4.1.18]	K19064	0	0	0	0	0	0	0	0	0	0	0	0	0	0	0	0	0	0	0	0	0	0	0	0	0	0	0	0	0	0	0	0	0	0	0	0	0	0	0	0	0	0	0	0	0	0
	P1,P2	IAL; isopenicillin-N N-acyltransferase like protein	K19200	0	0	0	0	0	0	0	0	0	0	0	0	0	0	0	0	0	0	0	0	0	0	0	0	0	0	0	0	0	0	0	1	0	0	0	0	0	0	0	0	0	0	0	0	0	0
	P1,P2	sgcE4; enediyne biosynthesis protein E4	K21162	0	0	0	0	0	0	0	0	0	0	0	0	0	0	0	0	0	0	0	0	0	0	0	0	0	0	0	0	0	0	0	0	0	0	0	0	0	0	0	0	0	0	0	0	0	0
	P1,P2	sbnB; N-[(2S)-2-amino-2-carboxyethyl]-L-glutamate dehydrogenase [EC:1.5.1.51]	K21721	1	0	0	0	0	0	0	0	0	0	0	0	0	0	0	0	0	0	0	0	0	0	0	0	0	0	0	0	0	0	0	0	0	0	0	0	0	0	0	0	0	0	0	0	0	0
	P1,P2	orr; ornithine racemase [EC:5.1.1.12]	K21898	0	0	0	0	0	0	0	0	0	0	0	0	0	0	0	0	0	0	0	0	0	0	0	0	0	0	0	0	0	0	0	0	0	0	0	0	0	0	0	0	0	0	0	0	0	0
	P1,P2	SNAT; aralkylamine N-acetyltransferase [EC:2.3.1.87]	K22450	0	0	0	0	0	0	0	0	0	0	0	0	0	0	0	0	0	0	0	0	0	0	0	0	0	0	0	0	0	0	0	0	0	0	0	0	0	0	0	0	0	0	0	0	0	0
	P1,P2	UDP-N-acetylglucosamine diphosphorylase / glucose-1-phosphate thymidylyltransferase / UDP-N-acetylgalactosamine diphosphorylase / glucosamine-1-phosphate N-acetyltransferase / galactosamine-1-phosphate N-acetyltransferase [EC:2.7.7.23 2.7.7.24 2.7.7.83 2.3.1.157 2.3.1.276]	K23144	0	0	0	0	0	0	0	0	0	0	0	0	0	0	0	0	0	0	0	0	0	0	0	0	0	0	0	0	0	0	0	0	0	0	0	0	0	0	0	0	0	0	0	0	0	0
	P1,P2	fom1; phosphoenolpyruvate phosphomutase / 2-hydroxyethylphosphonate cytidylyltransferase [EC:5.4.2.9 2.7.7.104]	K23999	0	1	0	0	0	0	0	0	0	0	0	0	0	1	0	0	0	0	0	1	0	0	0	0	0	0	0	1	1	0	1	0	0	0	0	0	1	0	0	0	0	1	0	0	1	0
	P1,P19,P66	E4.4.1.11; methionine-gamma-lyase [EC:4.4.1.11]	K01761	0	0	0	0	0	0	0	0	0	0	0	0	0	0	0	0	0	0	0	0	0	0	0	0	0	0	0	0	0	0	0	0	0	0	0	0	0	0	0	0	0	0	0	0	0	0
	P1,P19,P40	speE; spermidine synthase [EC:2.5.1.16]	K00797	1	0	0	0	0	0	0	0	0	0	0	0	0	0	0	0	0	0	0	0	0	0	0	0	0	0	0	0	0	0	0	0	0	0	0	0	1	0	0	0	0	0	0	0	0	0
	P1,P19,P40	speD; S-adenosylmethionine decarboxylase [EC:4.1.1.50]	K01611	0	0	0	0	0	0	0	0	0	0	0	0	0	0	0	0	0	0	0	0	0	0	0	0	0	0	0	0	0	0	0	0	0	0	0	0	0	0	0	0	0	0	0	0	0	0
	P1,P19	DNMT1; DNA (cytosine-5)-methyltransferase 1 [EC:2.1.1.37]	K00558	3	1	0	0	0	0	0	0	0	0	3	0	4	2	2	2	0	0	0	0	0	1	1	0	5	0	0	0	0	0	2	5	0	1	1	0	0	0	0	3	0	0	0	0	0	0
	P1,P19	mtaP; 5'-methylthioadenosine phosphorylase [EC:2.4.2.28]	K00772	1	0	0	0	0	0	0	0	0	0	0	0	0	0	0	0	0	0	0	0	0	0	0	0	0	0	0	0	0	0	0	0	0	0	0	0	0	0	0	0	0	0	0	0	0	0
	P1,P19	mtnK; 5-methylthioribose kinase [EC:2.7.1.100]	K00899	0	0	0	0	0	0	0	0	0	0	0	0	0	0	0	0	0	0	0	0	0	0	0	0	0	0	0	0	0	0	0	0	0	0	0	0	0	0	0	0	0	0	0	0	0	0
	P1,P19	MTN; 5'-methylthioadenosine nucleosidase [EC:3.2.2.16]	K01244	0	0	0	0	0	0	0	0	0	0	0	0	1	0	1	0	0	0	0	0	0	0	0	0	0	0	0	0	0	0	0	0	0	0	0	0	0	0	0	1	0	0	1	0	1	0
	P1,P19	E3.3.1.1; adenosylhomocysteinase [EC:3.3.1.1]	K01251	0	0	0	1	1	0	1	1	1	1	1	0	0	0	0	0	0	1	0	1	1	0	0	0	0	0	1	0	1	0	0	0	0	0	0	0	0	0	0	0	0	0	0	0	0	0
	P1,P19	E3.5.99.7; 1-aminocyclopropane-1-carboxylate deaminase [EC:3.5.99.7]	K01505	0	0	0	0	0	0	0	0	0	0	0	0	0	0	0	0	0	0	0	0	0	0	0	0	0	0	0	0	0	0	0	0	0	0	0	0	0	0	0	0	0	0	0	0	0	0
	P1,P19	metY; O-acetylhomoserine (thiol)-lyase [EC:2.5.1.49]	K01740	2	1	1	2	2	2	1	0	0	0	0	0	2	0	2	2	2	0	1	1	0	3	2	1	0	2	0	3	2	0	2	2	1	2	2	1	2	0	2	2	3	1	2	0	1	0
	P1,P19	dcyD; D-cysteine desulfhydrase [EC:4.4.1.15]	K05396	0	0	0	0	0	0	0	0	0	0	0	0	0	0	0	0	0	0	0	0	0	0	0	0	0	0	0	0	0	0	0	0	0	0	0	0	0	0	0	0	0	0	0	0	0	0
	P1,P19	mtnA; methylthioribose-1-phosphate isomerase [EC:5.3.1.23]	K08963	1	0	1	1	0	0	0	0	0	0	0	0	0	0	0	0	0	0	0	0	0	0	0	0	0	0	0	0	0	0	0	0	0	0	0	0	0	0	0	0	0	0	0	0	0	0
	P1,P19	mtnW; 2,3-diketo-5-methylthiopentyl-1-phosphate enolase [EC:5.3.2.5]	K08965	0	0	0	0	0	0	0	0	0	0	0	0	0	0	0	0	0	0	0	0	0	0	0	0	0	0	0	0	0	0	0	0	0	0	0	0	0	0	0	0	0	0	0	0	0	0
	P1,P19	mtnX; 2-hydroxy-3-keto-5-methylthiopentenyl-1-phosphate phosphatase [EC:3.1.3.87]	K08966	0	0	0	0	0	0	0	0	0	0	0	0	0	0	0	0	0	0	0	0	0	0	0	0	0	0	0	0	0	0	0	0	0	0	0	0	0	0	0	0	0	0	0	0	0	0
	P1,P19	mtnE; L-glutamine---4-(methylsulfanyl)-2-oxobutanoate aminotransferase [EC:2.6.1.117]	K08969	0	0	0	0	0	0	0	0	0	0	0	0	0	0	0	0	0	0	0	0	0	0	0	0	0	0	0	0	0	0	0	0	0	0	0	0	0	0	0	0	0	0	0	0	0	0
	P1,P19	mtaD; 5-methylthioadenosine/S-adenosylhomocysteine deaminase [EC:3.5.4.31 3.5.4.28]	K12960	0	0	1	0	1	0	1	0	0	0	0	0	0	0	0	0	3	0	0	0	1	0	0	0	0	0	0	0	1	1	0	1	0	1	2	0	0	2	1	0	0	1	0	0	0	1
	P1,P19	slcC; (S)-sulfolactate dehydrogenase [EC:1.1.1.310]	K16843	0	0	0	1	0	0	0	0	0	0	0	0	0	0	0	0	0	0	0	0	0	0	0	0	0	0	0	0	0	0	0	0	0	0	0	0	0	0	0	0	0	0	0	0	0	0
	P1,P19	E2.8.1.16; L-aspartate semialdehyde sulfurtransferase [EC:2.8.1.16]	K23975	0	0	0	0	0	0	0	0	0	0	0	0	0	0	0	0	0	0	0	0	0	0	0	0	0	0	0	0	0	0	0	0	0	0	0	0	0	0	0	0	0	0	0	0	0	0
	P1,P19	L-aspartate semialdehyde sulfurtransferase ferredoxin	K23976	0	0	0	0	0	0	0	0	0	0	0	0	0	0	0	0	0	0	0	0	0	0	0	0	0	0	0	0	0	0	0	0	0	0	0	0	0	0	0	0	0	0	0	0	0	0
	P1,P19	GTK; L-glutamine---4-(methylsulfanyl)-2-oxobutanoate aminotransferase [EC:2.6.1.117]	K23977	0	0	0	0	0	0	0	0	0	0	0	0	0	0	0	0	0	0	0	0	0	0	0	0	0	0	0	0	0	0	0	0	0	0	0	0	0	0	0	0	0	0	0	0	0	0
	P1,P16,P30	SORD; L-iditol 2-dehydrogenase [EC:1.1.1.14]	K00008	0	0	0	0	0	0	0	0	0	0	0	0	0	0	0	0	0	0	0	0	0	0	0	0	0	0	0	0	0	0	0	0	0	0	0	0	0	0	0	0	0	0	0	0	0	0
	P1,P16,P30	xylA; xylose isomerase [EC:5.3.1.5]	K01805	0	0	0	0	0	1	0	0	2	0	0	0	1	0	1	1	2	0	1	1	1	4	0	1	0	1	0	1	0	1	0	0	0	0	1	1	1	0	1	1	0	1	0	1	0	0
	P1,P16,P26	fruK; 1-phosphofructokinase [EC:2.7.1.56]	K00882	2	1	0	0	1	0	0	0	0	0	0	0	0	0	0	0	0	0	0	0	0	0	0	0	0	0	0	0	0	0	0	0	0	0	0	0	0	0	0	0	0	0	0	0	0	0
	P1,P16,P26	srlB; glucitol/sorbitol PTS system EIIA component [EC:2.7.1.198]	K02781	1	0	0	0	0	0	0	0	0	0	0	0	0	0	0	0	0	0	0	0	0	0	0	0	0	0	0	0	0	0	0	0	0	0	0	0	0	0	0	0	0	0	0	0	0	0
	P1,P16,P26	srlE; glucitol/sorbitol PTS system EIIB component [EC:2.7.1.198]	K02782	1	0	0	0	0	0	0	0	0	0	0	0	0	0	0	0	0	0	0	0	0	0	0	0	0	0	0	0	0	0	0	0	0	0	0	0	0	0	0	0	0	0	0	0	0	0
	P1,P16,P26	srlA; glucitol/sorbitol PTS system EIIC component	K02783	1	0	0	0	0	0	0	0	0	0	0	0	0	0	0	0	0	0	0	0	0	0	0	0	0	0	0	0	0	0	0	0	0	0	0	0	0	0	0	0	0	0	0	0	0	0
	P1,P16,P26	cmtB; mannitol PTS system EIIA component [EC:2.7.1.197]	K02798	0	0	0	0	0	0	0	0	0	0	0	0	0	0	0	0	0	0	0	0	0	0	0	0	0	0	0	0	0	0	0	0	0	0	0	0	0	0	0	0	0	0	0	0	0	0
	P1,P16,P26	mtlA; mannitol PTS system EIICBA or EIICB component [EC:2.7.1.197]	K02800	0	0	0	0	1	0	1	0	0	0	0	0	0	0	0	0	0	0	0	0	0	0	0	0	0	0	0	0	0	0	0	0	0	0	0	0	0	1	0	0	0	0	0	0	0	0
	P1,P16	mtlD; mannitol-1-phosphate 5-dehydrogenase [EC:1.1.1.17]	K00009	0	0	0	0	0	0	1	0	0	0	0	0	0	0	0	0	0	0	0	0	1	0	0	0	0	0	0	0	0	0	0	0	0	0	0	0	0	1	0	0	0	0	0	0	0	0
	P1,P16	srlD; sorbitol-6-phosphate 2-dehydrogenase [EC:1.1.1.140]	K00068	0	0	0	0	0	0	0	0	0	0	0	0	0	0	0	0	0	0	0	1	1	0	0	0	0	0	0	0	0	0	0	0	0	0	1	0	0	0	0	0	0	0	0	0	0	0
	P1,P16	algL; poly(beta-D-mannuronate) lyase [EC:4.2.2.3]	K01729	0	0	0	0	0	0	0	0	2	0	0	0	0	0	0	0	0	0	0	0	0	0	0	0	0	0	0	0	0	0	0	0	0	0	0	0	0	0	0	0	0	0	0	2	0	0
	P1,P16	SOU1; sorbose reductase [EC:1.1.1.289]	K17742	0	0	0	0	0	0	0	0	0	0	0	0	0	0	0	0	0	0	0	0	0	0	0	0	0	0	0	0	0	0	0	0	0	0	0	0	0	0	0	0	0	0	0	0	0	0
	P1,P16	MAN; mannan endo-1,4-beta-mannosidase [EC:3.2.1.78]	K19355	0	0	0	0	0	0	0	0	0	0	0	0	0	0	0	1	0	0	0	1	0	0	1	1	0	1	0	1	1	1	0	0	1	0	0	0	0	0	1	1	1	1	1	0	0	0
	P1,P16	sorE; L-sorbose 1-phosphate reductase [EC:1.1.1.-]	K19956	0	0	0	0	1	0	0	0	0	0	0	0	0	0	0	0	0	0	0	0	1	0	0	0	0	0	0	0	0	0	0	0	0	0	1	0	0	1	0	0	0	0	0	0	0	0
	P1,P16	hxpB; mannitol-1-/sugar-/sorbitol-6-/2-deoxyglucose-6-phosphatase [EC:3.1.3.22 3.1.3.23 3.1.3.50 3.1.3.68]	K24204	0	0	0	0	0	0	0	0	0	0	0	0	0	0	0	0	0	0	0	0	0	0	0	0	0	0	0	0	0	0	0	0	0	0	0	0	0	0	0	0	0	0	0	0	0	0
	P1,P15,P16,P57	bcsA; cellulose synthase (UDP-forming) [EC:2.4.1.12]	K00694	0	0	0	0	0	0	0	0	0	0	0	0	0	0	0	0	0	0	0	0	0	0	0	0	0	0	0	0	0	0	0	0	0	0	0	0	0	0	0	0	0	0	0	0	0	0
	P1,P15,P16,P43	IMA; oligo-1,6-glucosidase [EC:3.2.1.10]	K01182	0	0	0	0	0	0	0	0	0	0	0	0	0	0	0	0	0	0	0	0	0	0	0	0	0	0	0	0	0	0	0	0	0	0	0	0	0	0	0	0	0	0	0	0	0	0
	P1,P15,P16	E2.4.1.7; sucrose phosphorylase [EC:2.4.1.7]	K00690	0	0	0	0	0	0	0	0	0	0	0	0	0	0	0	0	0	0	0	0	0	0	0	0	0	0	0	0	0	0	0	0	0	0	0	0	0	0	0	0	0	0	0	0	0	0
	P1,P15,P16	mapA; maltose phosphorylase [EC:2.4.1.8]	K00691	0	0	0	0	0	0	0	0	0	0	0	0	0	0	0	0	0	0	0	0	0	0	0	0	0	0	0	0	0	0	0	0	0	0	0	0	0	0	0	0	0	0	0	0	0	0
	P1,P15,P16	cgt; cyclomaltodextrin glucanotransferase [EC:2.4.1.19]	K00701	0	0	0	0	0	0	0	0	0	0	0	0	0	0	0	0	0	0	0	0	0	0	0	0	0	0	0	0	0	0	0	0	0	0	0	0	0	0	0	0	0	0	0	0	0	0
	P1,P15,P16	E2.4.1.20; cellobiose phosphorylase [EC:2.4.1.20]	K00702	0	0	0	0	0	0	1	0	0	0	0	0	0	0	0	1	0	0	1	0	0	1	1	0	0	1	0	1	0	0	0	1	0	0	0	1	0	0	0	1	1	0	0	1	1	0
	P1,P15,P16	SGA1; glucoamylase [EC:3.2.1.3]	K01178	0	0	0	0	0	0	0	0	0	0	0	0	0	0	0	0	0	0	0	0	0	0	0	0	0	0	0	0	0	0	0	0	0	0	0	0	0	0	0	0	0	0	0	0	0	0
	P1,P15,P16	E3.2.1.58; glucan 1,3-beta-glucosidase [EC:3.2.1.58]	K01210	0	0	0	0	0	0	0	0	0	0	0	0	0	0	0	0	0	0	0	0	0	0	0	0	0	0	0	0	0	0	0	0	0	0	0	0	0	0	0	0	0	0	0	0	0	0
	P1,P15,P16	treC; trehalose-6-phosphate hydrolase [EC:3.2.1.93]	K01226	0	1	0	0	0	0	0	0	0	0	0	0	0	0	0	0	0	0	0	0	0	0	0	0	0	0	0	0	0	0	0	0	0	0	0	0	0	0	0	0	0	0	0	0	0	0
	P1,P15,P16	glvA; maltose-6'-phosphate glucosidase [EC:3.2.1.122]	K01232	0	0	0	0	0	0	0	0	0	0	0	0	0	0	0	0	0	0	0	0	0	0	0	0	0	0	0	0	0	0	0	0	0	0	0	0	0	0	0	0	0	0	0	0	0	0
	P1,P15,P16	E2.4.1.4; amylosucrase [EC:2.4.1.4]	K05341	0	0	0	0	1	0	0	0	0	0	0	0	0	0	0	0	0	0	0	0	0	0	0	0	0	0	0	0	0	0	0	0	0	0	0	0	0	0	0	0	0	0	0	0	0	0
	P1,P15,P16	mapP; maltose 6'-phosphate phosphatase [EC:3.1.3.90]	K06896	0	0	0	0	0	0	0	0	0	0	0	0	0	0	0	0	0	0	0	0	0	0	0	0	0	0	0	0	0	0	0	0	0	0	0	0	0	0	0	0	0	0	0	0	0	0
	P1,P15,P16	glgE; starch synthase (maltosyl-transferring) [EC:2.4.99.16]	K16147	0	0	0	0	0	0	0	0	0	0	0	0	0	0	0	0	0	0	0	0	0	0	0	0	0	0	0	0	0	0	0	0	0	0	0	0	0	0	0	0	0	0	0	0	0	0
	P1,P15,P16	glgM; alpha-maltose-1-phosphate synthase [EC:2.4.1.342]	K16148	0	0	0	0	0	0	0	0	0	0	0	0	0	0	0	0	0	0	0	0	0	0	0	0	0	0	0	0	0	0	0	0	0	0	0	0	0	0	0	0	0	0	0	0	0	0
	P1,P15,P16	inuJ; inulosucrase [EC:2.4.1.9]	K20811	0	0	0	0	0	0	0	0	0	0	0	0	0	0	0	0	0	0	0	0	0	0	0	0	0	0	0	0	0	0	0	0	0	0	0	0	0	0	0	0	0	0	0	0	0	0
	P1,P15,P16	susB; glucan 1,4-alpha-glucosidase [EC:3.2.1.3]	K21574	0	0	0	0	0	0	1	0	0	0	0	0	0	0	0	0	0	0	1	0	1	1	1	1	0	0	0	1	0	1	2	0	1	0	1	1	0	0	1	0	1	0	0	0	0	0
	P1,P14	E1.2.3.3; pyruvate oxidase [EC:1.2.3.3]	K00158	0	0	0	0	0	0	0	0	0	0	0	0	0	0	0	0	0	0	0	0	0	0	0	0	0	0	0	0	0	0	0	0	0	0	0	0	0	0	0	0	0	0	0	0	0	0
	P1,P14	gloB; hydroxyacylglutathione hydrolase [EC:3.1.2.6]	K01069	1	1	1	1	1	1	0	2	2	1	0	1	1	0	0	0	2	1	0	1	1	1	1	1	1	1	1	1	1	1	1	1	1	1	1	1	1	2	2	1	1	1	1	1	1	1
	P1,P14	oadA; oxaloacetate decarboxylase (Na+ extruding) subunit alpha [EC:7.2.4.2]	K01571	0	0	0	0	0	0	0	0	0	0	0	0	0	0	0	0	0	0	0	0	0	0	0	0	0	0	0	0	0	0	0	0	0	0	0	0	0	0	0	0	0	0	0	0	0	0
	P1,P14	oadG; oxaloacetate decarboxylase (Na+ extruding) subunit gamma	K01573	0	0	0	0	0	0	0	0	0	0	0	0	0	0	0	0	0	0	0	0	0	0	0	0	0	0	0	0	0	0	0	1	0	0	0	0	0	0	0	0	0	0	1	0	1	0
	P1,P14	GLO1; lactoylglutathione lyase [EC:4.4.1.5]	K01759	1	0	0	1	2	0	0	0	0	0	0	0	0	0	0	0	0	0	0	0	0	0	0	0	0	0	0	0	0	0	0	0	0	0	0	0	0	0	0	0	0	0	0	0	0	0
	P1,P14	dld; D-lactate dehydrogenase	K18930	0	0	0	0	0	0	0	0	0	0	0	0	0	0	0	0	0	0	0	0	0	0	1	0	0	0	0	1	0	0	0	0	0	0	0	0	0	0	0	0	1	1	0	0	0	0
	P1,P14	PEPCK; phosphoenolpyruvate carboxykinase (diphosphate) [EC:4.1.1.38]	K20370	0	0	0	0	0	0	0	0	0	0	0	0	0	0	0	0	0	0	0	0	0	0	0	0	0	0	0	0	0	0	0	0	0	0	0	0	0	0	0	0	0	0	0	0	0	0
	P1,P14	larA; lactate racemase [EC:5.1.2.1]	K22373	0	0	1	0	0	0	0	0	0	0	0	0	0	0	0	0	0	0	0	0	0	0	0	0	0	0	0	0	0	0	0	0	0	0	0	0	0	0	0	0	0	0	0	0	0	0
	P1,P12,P64	NTPCR; nucleoside-triphosphatase [EC:3.6.1.15]	K06928	0	0	0	0	0	0	0	0	0	0	0	0	0	0	0	0	0	0	0	0	0	0	0	0	0	0	0	0	0	0	0	0	0	0	0	0	0	0	0	0	0	0	0	0	0	0
	P1,P12,P49	iunH; purine nucleosidase [EC:3.2.2.1]	K01239	2	0	0	0	0	0	0	0	0	0	0	0	0	1	0	0	0	0	0	0	2	0	0	0	0	0	0	0	0	0	0	0	0	0	1	0	1	2	0	0	0	0	0	0	0	0
	P1,P12,P46	E4.6.1.1; adenylate cyclase [EC:4.6.1.1]	K01768	0	0	0	0	0	0	0	0	0	0	0	0	0	0	0	0	0	0	0	0	0	0	0	0	0	0	0	0	0	0	0	0	0	0	0	0	0	0	0	0	0	0	0	0	0	0
	P1,P12,P46	cpdA; 3',5'-cyclic-AMP phosphodiesterase [EC:3.1.4.53]	K03651	0	0	0	0	0	0	0	0	0	0	0	0	0	0	0	0	0	0	0	0	0	0	0	0	0	0	0	0	0	0	0	0	0	0	0	0	0	0	0	0	0	0	0	0	0	0
	P1,P12,P39	ADPRM; manganese-dependent ADP-ribose/CDP-alcohol diphosphatase [EC:3.6.1.13 3.6.1.16 3.6.1.53]	K01517	0	0	0	0	0	0	0	0	0	0	0	0	0	0	0	0	0	0	0	0	0	0	0	0	0	0	0	0	0	0	0	0	0	0	0	0	0	0	0	0	0	0	0	0	0	0
	P1,P12,P33	deoB; phosphopentomutase [EC:5.4.2.7]	K01839	1	1	0	0	2	0	0	0	0	0	0	0	0	0	0	0	0	0	0	0	0	0	0	0	0	0	0	0	0	0	0	0	0	0	0	0	0	0	0	0	0	0	0	0	0	0
	P1,P12,P31,P57	cyaA; adenylate cyclase, class 1 [EC:4.6.1.1]	K05851	0	0	0	0	0	0	0	0	0	0	0	0	0	0	0	0	0	0	0	0	0	0	0	0	0	0	0	0	0	0	0	0	0	0	0	0	0	0	0	0	0	0	0	0	0	0
	P1,P12,P22	E1.17.4.1A; ribonucleoside-diphosphate reductase alpha chain [EC:1.17.4.1]	K00525	1	0	0	0	0	1	0	1	0	0	1	0	0	1	0	2	0	2	0	1	0	0	0	1	1	0	1	0	0	0	0	0	0	1	0	0	1	0	0	0	0	0	0	0	0	1
	P1,P12,P22	E1.17.4.1B; ribonucleoside-diphosphate reductase beta chain [EC:1.17.4.1]	K00526	1	0	0	0	0	0	0	0	0	0	0	0	0	0	0	1	0	0	0	0	0	0	0	0	0	0	0	0	0	0	0	0	0	0	0	0	0	0	0	0	0	0	0	0	0	0
	P1,P12,P22	cpdB; 2',3'-cyclic-nucleotide 2'-phosphodiesterase / 3'-nucleotidase [EC:3.1.4.16 3.1.3.6]	K01119	0	0	0	0	0	0	1	0	0	0	1	0	1	0	0	0	1	0	0	1	0	1	1	1	0	1	0	1	0	0	0	0	1	0	0	0	1	0	1	1	0	0	1	0	1	0
	P1,P12,P22	NUDT2; bis(5'-nucleosidyl)-tetraphosphatase [EC:3.6.1.17]	K01518	0	0	0	0	0	0	0	0	0	0	0	0	0	0	0	0	0	0	0	0	0	0	0	0	0	0	0	0	0	0	0	0	0	0	0	0	0	0	0	0	0	0	0	0	0	0
	P1,P12,P22	ppnN; pyrimidine/purine-5'-nucleotide nucleosidase [EC:3.2.2.10 3.2.2.-]	K06966	0	0	0	0	0	0	0	0	0	0	0	0	0	0	0	0	0	0	0	0	0	0	0	0	0	0	0	0	0	0	0	0	0	0	0	0	0	0	0	0	0	0	0	0	0	0
	P1,P12,P22	ymdB; 2',3'-cyclic-nucleotide 2'-phosphodiesterase [EC:3.1.4.16]	K09769	0	0	0	0	0	0	0	0	0	0	0	0	0	0	0	0	0	0	0	0	0	0	0	0	0	0	0	0	0	0	0	0	0	0	0	0	0	0	0	0	0	0	0	0	0	0
	P1,P12,P22	rihB; ribosylpyrimidine nucleosidase [EC:3.2.2.8]	K10213	0	0	0	0	0	0	0	0	0	0	0	0	0	0	0	0	0	0	0	0	0	0	0	0	0	0	0	0	0	0	0	0	0	0	0	0	0	0	0	0	0	0	0	0	0	0
	P1,P12,P22	dck; deoxyadenosine/deoxycytidine kinase [EC:2.7.1.76 2.7.1.74]	K15519	0	0	0	0	0	2	2	1	2	1	1	2	0	0	0	2	2	1	1	2	2	2	2	2	1	2	1	0	2	2	2	0	2	0	2	2	2	2	2	2	2	1	0	2	2	1
	P1,P12,P22	nrdD; ribonucleoside-triphosphate reductase (formate) [EC:1.1.98.6]	K21636	1	1	1	1	2	0	1	1	1	1	1	1	1	1	1	1	0	1	1	1	1	2	3	0	1	3	1	2	1	1	1	2	0	1	1	1	1	1	0	1	2	1	1	1	2	1
	P1,P12,P22	nucleoside kinase [EC:2.7.1.73 2.7.1.213 2.7.1.-]	K22026	0	0	0	0	0	0	0	0	0	0	0	0	0	0	0	0	0	0	0	0	0	0	0	0	0	0	0	0	0	0	0	0	0	0	0	0	0	0	0	0	0	0	0	0	0	0
	P1,P12	E1.7.1.7; GMP reductase [EC:1.7.1.7]	K00364	0	0	0	0	0	0	0	0	0	0	0	0	0	0	0	0	0	0	0	0	0	0	0	0	0	0	0	0	0	0	0	0	0	0	0	0	0	0	0	0	0	0	0	0	0	0
	P1,P12	APRT; adenine phosphoribosyltransferase [EC:2.4.2.7]	K00759	1	1	1	1	1	1	1	1	1	1	1	1	1	1	0	1	1	1	1	0	0	1	1	0	0	0	0	0	1	1	0	0	0	0	0	1	1	0	1	1	0	1	1	1	1	0
	P1,P12	pucG; (S)-ureidoglycine---glyoxylate transaminase [EC:2.6.1.112]	K00839	0	0	0	0	0	0	0	0	0	0	0	0	0	0	0	0	0	0	0	0	0	0	0	0	0	0	0	0	0	0	0	0	0	0	0	0	0	0	0	0	0	0	0	0	0	0
	P1,P12	E2.7.1.20; adenosine kinase [EC:2.7.1.20]	K00856	0	0	0	0	0	1	1	1	1	1	1	0	0	0	0	0	1	1	0	1	1	0	0	1	0	0	0	0	0	1	0	1	0	0	0	0	0	1	0	0	0	1	1	1	0	0
	P1,P12	gsk; inosine kinase [EC:2.7.1.73]	K00892	0	0	0	0	0	0	0	0	0	0	0	0	0	0	0	0	0	0	0	0	0	0	0	0	0	0	0	0	0	0	0	0	0	0	0	0	0	0	0	0	0	0	0	0	0	0
	P1,P12	E2.7.4.8; guanylate kinase [EC:2.7.4.8]	K00942	1	1	1	1	1	1	1	2	1	0	0	1	1	1	1	1	1	1	1	1	1	1	1	1	1	0	1	1	1	1	1	1	1	1	1	1	1	1	1	1	1	1	1	1	1	1
	P1,P12	relA; GTP pyrophosphokinase [EC:2.7.6.5]	K00951	0	0	1	1	0	0	0	0	0	0	0	0	0	0	0	0	0	0	0	0	0	0	0	0	0	0	0	0	0	0	0	0	0	0	0	0	0	0	0	0	0	0	0	0	0	0
	P1,P12	dgt; dGTPase [EC:3.1.5.1]	K01129	2	2	1	2	2	1	0	1	0	1	1	0	1	0	1	1	0	2	1	0	0	1	1	0	0	1	0	1	0	0	1	1	1	0	0	1	1	0	0	1	0	0	1	0	1	0
	P1,P12	spoT; GTP diphosphokinase / guanosine-3',5'-bis(diphosphate) 3'-diphosphatase [EC:2.7.6.5 3.1.7.2]	K01139	1	1	1	1	1	0	0	0	0	0	0	0	0	0	0	0	0	0	0	0	0	0	0	0	0	0	0	0	0	0	0	1	0	0	0	0	0	0	0	0	0	0	0	0	0	0
	P1,P12	amn; AMP nucleosidase [EC:3.2.2.4]	K01241	0	0	0	0	0	1	0	1	0	1	1	0	0	0	0	0	0	1	0	1	0	0	0	0	0	0	0	0	0	0	0	0	0	0	0	0	0	0	0	0	0	0	1	0	0	0
	P1,P12	allA; ureidoglycolate lyase [EC:4.3.2.3]	K01483	0	0	0	0	0	0	0	0	0	0	0	0	0	0	0	0	0	0	0	0	0	0	0	0	0	0	0	0	0	0	0	0	0	0	0	0	0	0	0	0	0	0	0	0	0	0
	P1,P12	ade; adenine deaminase [EC:3.5.4.2]	K01486	2	1	0	0	0	0	0	0	0	1	1	0	0	0	0	0	0	0	0	1	0	0	0	0	0	0	0	0	0	0	0	0	1	1	0	0	0	0	0	0	0	0	0	0	0	1
	P1,P12	E3.5.4.3; guanine deaminase [EC:3.5.4.3]	K01487	2	1	0	0	0	0	0	0	0	0	0	1	0	1	0	0	0	0	1	0	0	0	1	0	0	1	0	0	0	0	1	0	1	0	0	0	0	0	0	0	1	0	0	0	0	0
	P1,P12	add; adenosine deaminase [EC:3.5.4.4]	K01488	0	0	0	0	0	0	0	0	0	0	0	0	0	0	0	0	0	0	0	0	0	0	0	0	0	0	0	0	0	0	0	0	0	0	0	0	0	0	0	0	0	0	0	0	0	0
	P1,P12	nudF; ADP-ribose pyrophosphatase [EC:3.6.1.13]	K01515	2	1	1	1	2	2	0	0	0	0	0	1	0	0	0	0	0	0	1	0	0	0	0	1	0	0	0	0	0	0	0	0	0	0	0	1	0	0	0	1	0	0	1	1	1	0
	P1,P12	ppx-gppA; exopolyphosphatase / guanosine-5'-triphosphate,3'-diphosphate pyrophosphatase [EC:3.6.1.11 3.6.1.40]	K01524	1	1	1	1	1	0	0	0	0	0	0	0	0	0	0	0	0	0	0	0	0	0	0	0	0	0	0	1	0	0	0	0	0	0	0	0	0	0	0	0	0	0	0	0	1	0
	P1,P12	apaH; bis(5'-nucleosyl)-tetraphosphatase (symmetrical) [EC:3.6.1.41]	K01525	0	0	0	0	0	0	0	0	0	0	0	0	0	0	0	0	0	0	0	0	0	0	0	0	0	0	0	0	0	0	0	0	0	0	0	0	0	0	0	0	0	0	0	0	0	0
	P1,P12	yjjX; inosine/xanthosine triphosphatase [EC:3.6.1.73]	K01529	0	0	0	0	0	0	0	0	0	0	0	0	0	0	0	0	0	0	0	0	0	0	0	0	0	0	0	0	0	0	0	0	0	0	0	0	0	0	0	0	0	0	0	0	0	0
	P1,P12	guaA; GMP synthase (glutamine-hydrolysing) [EC:6.3.5.2]	K01951	1	1	1	2	3	1	1	1	1	1	1	0	2	1	1	1	1	1	1	2	1	2	3	2	1	2	0	2	1	2	1	2	1	1	2	0	2	1	0	1	3	1	1	1	0	1
	P1,P12	rdgB; XTP/dITP diphosphohydrolase [EC:3.6.1.66]	K02428	1	1	0	1	1	1	1	0	1	1	1	1	1	1	1	1	1	1	1	1	0	1	1	1	1	1	2	1	1	1	1	1	0	1	1	2	1	1	1	1	0	1	1	1	1	1
	P1,P12	cyaB; adenylate cyclase, class 2 [EC:4.6.1.1]	K05873	0	0	0	0	0	0	0	0	0	0	0	0	0	0	0	0	0	0	0	0	0	0	0	0	0	0	0	0	0	0	0	0	0	0	0	0	0	0	0	0	0	0	0	0	0	0
	P1,P12	E2.7.6.5X; putative GTP pyrophosphokinase [EC:2.7.6.5]	K07816	0	0	0	0	0	0	0	1	3	1	1	1	1	1	2	0	1	0	0	1	2	0	0	0	0	1	0	1	0	1	1	0	1	0	0	0	0	1	1	0	1	1	0	0	0	0
	P1,P12	nudE; ADP-ribose diphosphatase [EC:3.6.1.-]	K08312	0	0	0	0	0	0	0	0	0	0	0	0	0	0	0	0	0	0	0	0	0	0	0	0	0	0	0	0	0	0	0	0	0	0	0	0	0	0	0	0	0	0	0	0	0	0
	P1,P12	CECR1; adenosine deaminase CECR1 [EC:3.5.4.4]	K19572	0	0	0	0	0	0	0	0	0	0	0	0	0	0	0	0	0	0	0	0	0	0	0	0	0	0	0	0	0	0	0	0	0	0	0	0	0	0	0	0	0	0	0	0	0	0
	P1,P12	E2.7.7.53; ATP adenylyltransferase [EC:2.7.7.53]	K19710	0	0	0	0	0	0	0	0	0	0	1	0	0	0	0	0	0	0	0	0	0	0	0	0	0	0	0	0	0	0	0	1	0	0	0	0	0	0	0	0	0	0	0	0	0	1
	P1,P11,P59,P69,P75	ACSL; long-chain acyl-CoA synthetase [EC:6.2.1.3]	K01897	0	0	0	0	0	0	0	3	0	3	2	0	0	1	0	0	0	3	0	1	0	0	0	0	1	0	1	0	0	0	0	0	0	2	0	0	0	0	0	0	0	0	0	0	0	2
	P1,P11,P43	lacD; tagatose 1,6-diphosphate aldolase [EC:4.1.2.40]	K01635	0	0	0	0	0	0	0	0	0	0	0	0	0	0	0	0	0	0	0	0	0	0	0	0	0	0	0	0	0	0	0	0	0	0	0	0	0	0	0	0	0	0	0	0	0	0
	P1,P11,P30	pel; pectate lyase [EC:4.2.2.2]	K01728	0	0	0	0	0	0	0	0	1	0	0	0	0	0	2	0	0	0	2	0	0	1	0	0	0	1	0	0	0	0	0	2	1	1	2	0	0	1	0	1	1	0	0	1	1	0
	P1,P11,P16	gmuG; mannan endo-1,4-beta-mannosidase [EC:3.2.1.78]	K01218	0	0	0	0	0	0	2	0	1	0	0	0	0	0	0	1	0	0	0	4	2	3	2	4	0	2	0	2	1	2	0	1	2	0	0	2	1	0	1	1	2	1	2	3	1	0
	P1,P10,P60	nagZ; beta-N-acetylhexosaminidase [EC:3.2.1.52]	K01207	0	0	0	0	0	0	0	1	0	1	1	0	1	1	0	0	1	0	0	0	0	0	1	0	1	1	0	0	0	0	1	1	0	1	0	0	1	0	1	1	1	1	0	1	1	1
	P1,P10,P58	arnA; UDP-4-amino-4-deoxy-L-arabinose formyltransferase / UDP-glucuronic acid dehydrogenase (UDP-4-keto-hexauronic acid decarboxylating) [EC:2.1.2.13 1.1.1.305]	K10011	0	0	0	0	0	0	0	0	0	0	0	0	0	0	0	0	0	0	0	0	0	0	0	0	0	0	0	0	0	0	0	0	0	0	0	0	0	0	0	0	0	0	0	0	0	0
	P1,P10,P58	arnC; undecaprenyl-phosphate 4-deoxy-4-formamido-L-arabinose transferase [EC:2.4.2.53]	K10012	0	0	0	0	0	0	0	0	0	0	0	0	0	0	0	0	0	0	0	0	0	0	0	0	0	0	0	0	0	0	0	0	0	0	0	0	0	0	0	0	0	0	0	0	0	0
	P1,P10,P58	arnD; undecaprenyl phosphate-alpha-L-ara4FN deformylase [EC:3.5.1.-]	K13014	0	0	0	0	0	0	0	0	0	0	0	0	0	0	0	0	0	0	0	0	0	0	0	0	0	0	0	0	0	0	0	0	0	0	0	0	0	0	0	0	0	0	0	0	0	0
	P1,P10,P43	galK; galactokinase [EC:2.7.1.6]	K00849	0	0	0	0	0	1	1	1	1	1	1	1	1	1	1	0	1	0	1	1	0	1	1	1	1	1	0	1	1	1	1	0	1	0	1	1	1	1	1	1	1	1	1	1	1	0
	P1,P10,P43	galT; UDPglucose--hexose-1-phosphate uridylyltransferase [EC:2.7.7.12]	K00965	1	1	0	0	1	0	0	0	0	0	0	0	0	0	0	0	0	0	0	0	0	0	0	0	0	0	0	0	0	0	0	0	0	0	0	0	0	0	0	0	0	0	0	0	0	0
	P1,P10,P42	glmS; glutamine---fructose-6-phosphate transaminase (isomerizing) [EC:2.6.1.16]	K00820	1	1	1	1	1	1	0	1	1	1	1	0	1	1	1	1	1	1	1	1	0	1	1	0	1	1	1	1	1	0	1	1	1	1	1	1	1	1	1	1	1	0	0	1	0	1
	P1,P10,P35	murB; UDP-N-acetylmuramate dehydrogenase [EC:1.3.1.98]	K00075	2	1	2	2	2	1	0	0	1	1	1	1	1	1	1	1	0	1	1	1	1	1	1	1	1	1	0	1	0	1	1	1	1	1	1	1	1	1	1	1	1	0	1	1	1	1
	P1,P10,P35	murA; UDP-N-acetylglucosamine 1-carboxyvinyltransferase [EC:2.5.1.7]	K00790	1	1	1	1	1	1	0	1	1	1	1	1	1	1	1	1	1	1	1	0	1	1	1	1	1	1	1	1	0	1	1	1	1	1	1	1	1	1	1	1	1	0	1	1	0	0
	P1,P10,P30,P63	GLCAK; glucuronokinase [EC:2.7.1.43]	K16190	0	0	0	0	0	0	0	0	0	0	0	0	0	0	0	0	0	0	0	0	0	0	0	0	0	0	0	0	0	0	0	0	0	0	0	0	0	0	0	0	0	0	0	0	0	0
	P1,P10,P27,P43	galE; UDP-glucose 4-epimerase [EC:5.1.3.2]	K01784	1	1	1	1	1	1	2	1	1	1	2	1	1	1	1	0	1	0	0	1	1	1	1	1	1	1	1	0	1	0	1	1	0	1	1	0	1	1	2	1	1	1	1	1	0	1
	P1,P10,P27,P43	glf; UDP-galactopyranose mutase [EC:5.4.99.9]	K01854	1	1	1	1	1	0	0	0	0	1	2	0	1	1	1	1	0	0	0	1	0	0	0	0	1	2	1	1	0	0	2	0	0	0	0	1	1	0	0	2	0	0	0	0	0	1
	P1,P10,P27	neuA; N-acylneuraminate cytidylyltransferase [EC:2.7.7.43]	K00983	0	0	0	0	0	0	0	0	0	0	0	0	0	0	0	0	0	0	0	0	0	0	0	0	0	0	0	0	0	0	0	0	0	0	0	0	0	0	0	0	0	0	0	0	0	0
	P1,P10,P27	neuB; N-acetylneuraminate synthase [EC:2.5.1.56]	K01654	0	0	0	0	0	0	0	0	0	0	0	0	0	0	0	0	0	0	0	0	0	0	0	0	0	0	0	0	0	0	0	0	0	0	0	0	0	0	0	0	0	0	0	0	0	0
	P1,P10,P27	rfbG; CDP-glucose 4,6-dehydratase [EC:4.2.1.45]	K01709	0	0	0	0	0	0	0	0	0	0	0	0	0	0	0	0	0	0	0	0	0	0	0	0	0	0	0	0	0	0	0	0	0	1	0	1	0	0	0	0	0	0	0	0	0	0
	P1,P10,P27	wbpP; UDP-N-acetylglucosamine/UDP-N-acetylgalactosamine 4-epimerase [EC:5.1.3.7 5.1.3.-]	K02473	0	0	0	0	0	0	0	0	0	0	1	0	0	1	0	0	0	0	0	0	0	0	0	0	0	0	0	0	0	0	0	0	0	0	0	0	0	0	0	0	0	0	1	0	0	0
	P1,P10,P27	wbpO; UDP-N-acetyl-D-glucosamine/UDP-N-acetyl-D-galactosamine dehydrogenase [EC:1.1.1.136 1.1.1.-]	K02474	0	0	0	0	0	0	0	1	0	0	2	1	0	1	0	0	0	1	0	0	0	0	0	0	1	0	0	0	0	0	0	1	0	1	0	0	0	0	0	0	0	0	1	0	0	2
	P1,P10,P27	glmU; bifunctional UDP-N-acetylglucosamine pyrophosphorylase / glucosamine-1-phosphate N-acetyltransferase [EC:2.7.7.23 2.3.1.157]	K04042	1	1	1	1	1	0	0	0	0	0	0	0	0	0	0	0	0	0	0	0	0	0	0	0	0	0	0	0	0	0	0	0	0	0	0	0	0	0	0	0	0	0	0	0	0	0
	P1,P10,P27	siaA; UDP-N-acetylglucosamine 2-epimerase (hydrolysing) [EC:3.2.1.183]	K08068	0	0	0	0	0	0	0	0	0	0	0	0	0	0	0	0	0	0	0	0	0	0	0	0	0	0	0	0	0	0	0	0	0	0	0	0	0	0	0	0	0	0	0	0	0	0
	P1,P10,P27	ascC; CDP-4-dehydro-6-deoxyglucose reductase, E1 [EC:1.17.1.1]	K12452	0	0	0	0	0	0	0	0	0	0	0	0	0	0	0	0	0	0	0	0	0	0	0	0	0	0	0	1	0	0	0	0	0	1	0	0	0	0	0	0	0	0	0	0	0	0
	P1,P10,P27	rfbE; CDP-paratose 2-epimerase [EC:5.1.3.10]	K12454	0	0	0	0	0	0	0	0	0	0	0	0	0	0	0	0	0	0	0	0	0	0	0	0	0	0	0	0	0	0	0	0	0	1	0	0	0	0	0	0	0	0	0	0	0	0
	P1,P10,P27	per; perosamine synthetase [EC:2.6.1.102]	K13010	0	0	0	0	0	0	0	0	0	1	0	0	0	0	0	0	0	0	0	0	0	0	0	0	0	0	0	0	0	0	0	0	0	0	0	0	0	0	0	0	0	0	0	0	0	0
	P1,P10,P27	wbpA; UDP-N-acetyl-D-glucosamine dehydrogenase [EC:1.1.1.136]	K13015	0	0	0	0	0	0	0	0	0	0	0	0	0	0	0	0	0	0	0	0	0	0	0	0	0	0	0	0	0	0	0	0	0	0	0	0	0	0	0	0	0	0	0	0	0	0
	P1,P10,P27	wbpB; UDP-N-acetyl-2-amino-2-deoxyglucuronate dehydrogenase [EC:1.1.1.335]	K13016	0	0	0	0	0	0	0	1	0	1	1	1	0	0	0	0	0	1	0	0	0	0	0	0	1	0	2	0	0	0	0	0	0	0	0	0	0	0	0	0	0	0	0	0	0	2
	P1,P10,P27	wbpE; UDP-2-acetamido-2-deoxy-ribo-hexuluronate aminotransferase [EC:2.6.1.98]	K13017	0	0	0	0	0	0	0	0	0	1	1	1	0	0	0	0	0	1	0	0	0	0	0	0	1	0	1	0	0	0	0	1	0	1	0	0	0	0	0	0	0	0	0	0	0	2
	P1,P10,P27	wbpD; UDP-2-acetamido-3-amino-2,3-dideoxy-glucuronate N-acetyltransferase [EC:2.3.1.201]	K13018	0	0	0	0	0	0	0	0	0	1	1	1	0	1	0	0	0	1	0	0	0	0	0	0	1	0	1	0	0	0	0	1	0	1	0	0	0	0	0	0	0	0	0	0	0	2
	P1,P10,P27	wbpI; UDP-GlcNAc3NAcA epimerase [EC:5.1.3.23]	K13019	0	0	0	0	0	0	0	0	0	1	0	0	0	0	0	0	0	0	0	0	0	0	0	0	0	0	1	0	0	0	0	0	0	0	0	0	0	0	0	0	0	0	0	0	0	0
	P1,P10,P27	wlbA; UDP-N-acetyl-2-amino-2-deoxyglucuronate dehydrogenase [EC:1.1.1.335]	K13020	0	0	0	0	0	0	0	0	0	0	0	0	0	0	0	0	0	0	0	0	0	0	0	0	0	0	0	0	0	0	0	1	0	1	0	0	0	0	0	0	0	0	0	0	0	0
	P1,P10,P27	pseB; UDP-N-acetylglucosamine 4,6-dehydratase/5-epimerase [EC:4.2.1.115 5.1.3.-]	K15894	0	0	0	0	0	0	0	1	0	0	1	0	0	0	0	0	0	0	0	0	0	0	0	0	0	0	0	1	0	0	0	1	0	0	1	1	0	0	0	0	0	0	0	0	0	0
	P1,P10,P27	pseC; UDP-4-amino-4,6-dideoxy-L-N-acetyl-beta-L-altrosamine transaminase [EC:2.6.1.92]	K15895	0	0	0	0	0	0	0	0	0	0	0	0	0	0	0	0	0	0	0	0	0	0	0	0	0	0	0	0	0	0	0	0	0	0	0	0	0	0	0	0	0	0	0	0	0	0
	P1,P10,P27	pseH; UDP-4-amino-4,6-dideoxy-N-acetyl-beta-L-altrosamine N-acetyltransferase [EC:2.3.1.202]	K15896	0	0	0	0	0	0	0	0	0	0	0	0	0	0	0	0	0	0	0	0	0	0	0	0	0	0	0	0	0	0	0	1	0	0	0	0	0	0	0	0	0	0	0	0	0	0
	P1,P10,P27	pseG; UDP-2,4-diacetamido-2,4,6-trideoxy-beta-L-altropyranose hydrolase [EC:3.6.1.57]	K15897	0	0	1	0	0	0	0	0	0	0	0	0	0	0	0	0	0	0	0	0	0	0	0	0	0	0	0	1	0	0	0	1	0	0	0	0	0	1	0	0	0	0	0	0	0	0
	P1,P10,P27	pseI; pseudaminic acid synthase [EC:2.5.1.97]	K15898	0	0	0	0	0	0	0	0	0	0	0	0	0	0	0	0	0	0	0	0	0	0	0	0	0	0	0	0	0	0	0	1	0	0	0	0	0	1	0	0	0	0	0	0	0	0
	P1,P10,P27	pseF; pseudaminic acid cytidylyltransferase [EC:2.7.7.81]	K15899	0	0	0	0	0	0	0	0	0	0	0	0	0	0	0	0	0	0	0	0	0	0	0	0	0	0	0	0	0	0	0	1	0	0	0	0	0	0	0	0	0	0	0	0	0	0
	P1,P10,P27	pglF; UDP-N-acetylglucosamine 4,6-dehydratase [EC:4.2.1.135]	K15912	0	0	0	0	0	0	0	0	0	0	0	0	0	0	0	0	0	0	0	0	0	0	0	0	0	0	0	0	0	0	0	0	0	0	0	0	0	0	0	0	0	0	0	0	0	0
	P1,P10,P17,P26,P31	ptsG; glucose PTS system EIICB or EIICBA component [EC:2.7.1.199]	K02779	0	0	0	0	0	0	0	0	0	0	0	0	0	0	0	0	0	0	0	0	0	0	0	0	0	0	0	0	0	0	0	0	0	0	0	0	0	0	0	0	0	0	0	0	0	0
	P1,P10,P17,P26	ptsG; glucose PTS system EIICBA or EIICB component [EC:2.7.1.199]	K20118	0	0	0	0	0	0	0	0	0	0	0	0	0	0	0	0	0	0	0	0	0	0	0	0	0	0	0	0	0	0	0	0	0	0	0	0	0	0	0	0	0	0	0	0	0	0
	P1,P10,P16,P27	gmd; GDPmannose 4,6-dehydratase [EC:4.2.1.47]	K01711	0	0	0	0	0	0	0	0	0	1	2	0	2	1	1	1	0	0	1	0	0	0	1	0	1	1	1	2	1	0	1	1	2	1	0	0	1	1	0	1	1	0	1	1	1	1
	P1,P10,P16,P27	TSTA3; GDP-L-fucose synthase [EC:1.1.1.271]	K02377	0	0	0	0	0	0	0	0	0	1	3	0	1	2	1	0	0	0	1	0	0	0	1	0	1	1	1	2	1	0	1	1	1	1	0	1	1	1	0	1	1	0	1	1	1	1
	P1,P10,P16,P27	rmd; GDP-4-dehydro-6-deoxy-D-mannose reductase [EC:1.1.1.281]	K15856	0	0	0	0	0	0	0	0	0	0	0	0	0	0	0	0	0	0	0	0	0	0	0	0	0	0	0	0	0	0	0	0	0	0	0	0	0	0	0	0	0	0	0	0	0	0
	P1,P10,P16,P26	manXa; mannose PTS system EIIA component [EC:2.7.1.191]	K02793	2	2	0	0	1	0	0	0	0	0	0	0	0	0	0	0	0	0	0	0	0	0	0	0	0	0	0	0	0	0	0	0	0	0	0	0	0	0	0	0	0	0	0	0	0	0
	P1,P10,P16,P26	manX; mannose PTS system EIIAB component [EC:2.7.1.191]	K02794	1	1	0	0	0	0	0	0	0	0	0	0	0	0	0	0	0	0	0	0	0	0	0	0	0	0	0	0	0	0	0	0	0	0	0	0	0	0	0	0	0	0	0	0	0	0
	P1,P10,P16,P26	manY; mannose PTS system EIIC component	K02795	2	2	0	0	0	0	0	0	0	0	0	0	0	0	0	0	0	0	0	0	0	0	0	0	0	0	0	0	0	0	0	0	0	0	0	0	0	0	0	0	0	0	0	0	0	0
	P1,P10,P16,P26	manZ; mannose PTS system EIID component	K02796	1	2	0	0	0	0	0	0	0	0	0	0	0	0	0	0	0	0	0	0	0	0	0	0	0	0	0	0	0	0	0	0	0	0	0	0	0	0	0	0	0	0	0	0	0	0
	P1,P10,P16	FUK; fucokinase [EC:2.7.1.52]	K05305	0	0	0	0	0	0	0	0	0	0	0	0	1	0	1	0	0	0	1	0	0	1	1	0	0	1	0	1	0	0	0	0	0	0	0	0	0	0	0	1	1	0	1	0	1	0
	P1,P10,P15,P16,P27	rfbF; glucose-1-phosphate cytidylyltransferase [EC:2.7.7.33]	K00978	0	0	0	0	0	0	0	0	0	0	0	0	0	0	0	0	0	0	0	0	0	0	0	0	0	0	0	1	0	0	0	0	1	1	0	1	1	0	0	0	0	0	0	0	0	0
	P1,P10,P15,P16,P17,P26,P31,P57	crr; sugar PTS system EIIA component [EC:2.7.1.-]	K02777	0	0	0	0	0	0	0	0	0	0	0	0	0	0	0	0	0	0	0	0	0	0	0	0	0	0	0	0	0	0	0	0	0	0	0	0	0	0	0	0	0	0	0	0	0	0
	P1,P10,P15,P16,P17,P26	malX; maltose/glucose PTS system EIICB component [EC:2.7.1.199 2.7.1.208]	K02791	0	0	0	0	0	0	0	0	0	0	0	0	0	0	0	0	0	0	0	0	0	0	0	0	0	0	0	0	0	0	0	0	0	0	0	0	0	0	0	0	0	0	0	0	0	0
	P1,P10	NAGK; N-acetylglucosamine kinase [EC:2.7.1.59]	K00884	0	0	0	0	0	0	0	0	0	0	0	0	0	0	0	0	0	0	0	0	0	0	0	0	0	0	0	0	0	0	0	0	0	0	0	0	0	0	0	0	0	0	0	0	0	0
	P1,P10	UAP1; UDP-N-acetylglucosamine/UDP-N-acetylgalactosamine diphosphorylase [EC:2.7.7.23 2.7.7.83]	K00972	0	0	0	0	0	0	0	0	0	0	0	0	0	0	0	0	0	0	0	0	0	0	0	0	0	0	0	0	0	0	0	0	0	0	0	0	0	0	0	0	0	0	0	0	0	0
	P1,P10	murU; N-acetyl-alpha-D-muramate 1-phosphate uridylyltransferase [EC:2.7.7.99]	K00992	0	0	0	0	0	1	1	1	1	0	1	1	1	1	0	1	1	1	1	1	1	2	1	1	1	1	0	1	0	1	1	1	1	1	1	0	1	1	1	1	3	0	0	1	1	2
	P1,P10	E3.2.1.14; chitinase [EC:3.2.1.14]	K01183	0	0	0	0	0	0	1	0	0	0	0	0	0	0	0	0	0	0	0	1	0	1	0	0	0	0	0	0	1	0	0	0	0	0	0	0	1	0	0	0	0	3	0	2	0	0
	P1,P10	xynB; xylan 1,4-beta-xylosidase [EC:3.2.1.37]	K01198	0	0	0	0	0	3	0	0	1	0	0	1	4	0	2	2	1	0	1	5	0	6	5	2	0	2	0	5	2	1	2	1	1	1	4	1	3	0	2	5	3	1	0	0	4	0
	P1,P10	abfA; alpha-L-arabinofuranosidase [EC:3.2.1.55]	K01209	0	0	0	0	0	3	0	0	2	0	0	0	6	0	3	0	2	0	2	4	0	5	6	5	0	4	0	4	1	2	3	1	2	0	2	6	8	0	4	3	3	0	0	1	5	0
	P1,P10	csn; chitosanase [EC:3.2.1.132]	K01233	0	0	0	0	0	0	0	0	0	0	0	0	0	0	0	0	0	0	0	0	0	0	0	0	0	0	0	0	0	0	0	0	0	0	0	0	0	0	0	0	0	0	0	0	0	0
	P1,P10	nagA; N-acetylglucosamine-6-phosphate deacetylase [EC:3.5.1.25]	K01443	1	1	0	0	1	0	1	0	0	0	0	0	0	0	0	0	0	0	0	0	0	0	0	0	0	0	0	0	0	0	0	0	0	0	0	0	0	0	0	0	0	1	1	0	0	0
	P1,P10	E4.1.3.3; N-acetylneuraminate lyase [EC:4.1.3.3]	K01639	0	0	0	0	0	1	0	0	1	0	0	0	0	0	0	1	0	0	0	1	0	1	0	1	0	0	0	0	0	0	0	0	0	0	0	0	0	0	0	0	0	0	1	0	0	0
	P1,P10	RENBP; N-acylglucosamine 2-epimerase [EC:5.1.3.8]	K01787	0	0	0	0	0	1	1	0	1	0	0	0	0	0	0	1	0	0	0	1	0	1	0	0	0	0	0	0	0	1	0	0	0	0	0	0	0	0	0	0	0	0	1	0	0	0
	P1,P10	nanE; N-acylglucosamine-6-phosphate 2-epimerase [EC:5.1.3.9]	K01788	1	1	0	0	1	0	0	0	0	0	0	0	0	0	0	0	0	0	0	0	0	0	0	0	0	0	0	0	0	0	0	0	0	0	0	0	0	0	0	0	0	0	0	0	0	0
	P1,P10	nagB; glucosamine-6-phosphate deaminase [EC:3.5.99.6]	K02564	1	1	0	0	2	2	1	1	1	1	1	2	1	1	1	2	3	0	0	1	2	2	1	2	1	1	1	1	1	2	1	0	1	0	0	0	1	2	2	1	2	3	1	2	1	1
	P1,P10	glmM; phosphoglucosamine mutase [EC:5.4.2.10]	K03431	1	1	0	1	1	0	0	0	0	0	0	0	0	0	0	0	0	0	0	0	0	0	0	0	0	0	0	0	0	0	0	0	0	0	0	0	0	0	0	0	0	0	0	0	0	0
	P1,P10	NANS; sialic acid synthase [EC:2.5.1.56 2.5.1.57 2.5.1.132]	K05304	0	0	0	0	0	0	0	0	0	0	0	0	0	0	0	0	0	0	0	0	0	0	0	0	0	0	0	0	0	0	0	0	0	0	0	0	0	0	0	0	0	0	0	0	0	1
	P1,P10	amgK; N-acetylmuramate 1-kinase [EC:2.7.1.221]	K07102	0	0	0	0	0	1	1	1	1	1	1	1	1	1	1	1	1	1	1	1	1	1	1	1	1	1	1	1	1	1	1	1	1	1	1	0	1	1	1	1	2	1	0	1	0	1
	P1,P10	murQ; N-acetylmuramic acid 6-phosphate etherase [EC:4.2.1.126]	K07106	0	1	0	0	0	1	1	0	0	0	0	0	0	0	0	1	0	0	0	0	0	1	1	0	0	0	0	1	0	0	1	0	0	0	0	0	0	3	0	0	1	1	0	1	0	0
	P1,P10	UXS1; UDP-glucuronate decarboxylase [EC:4.1.1.35]	K08678	0	0	0	0	0	0	1	0	0	0	0	0	0	0	0	0	0	1	0	0	0	0	0	0	0	0	0	0	0	0	2	0	0	0	0	0	0	0	0	0	1	0	0	0	0	0
	P1,P10	HEXA_B; hexosaminidase [EC:3.2.1.52]	K12373	0	0	0	0	0	2	4	3	4	2	3	0	0	2	0	2	2	2	0	4	1	5	1	4	1	1	0	1	4	1	0	0	1	0	0	0	1	8	2	0	2	4	7	2	0	1
	P1,P10	GNE; bifunctional UDP-N-acetylglucosamine 2-epimerase / N-acetylmannosamine kinase [EC:3.2.1.183 2.7.1.60]	K12409	0	0	0	0	0	0	0	0	0	0	0	0	0	0	0	0	0	0	0	0	0	0	0	0	0	0	0	0	0	0	0	0	0	0	0	0	0	0	0	0	0	0	0	0	0	0
	P1,P10	UXE; UDP-arabinose 4-epimerase [EC:5.1.3.5]	K12448	0	0	0	0	0	0	0	0	0	0	0	0	0	0	0	0	0	0	0	0	0	0	0	0	0	0	0	0	0	0	0	0	0	0	0	0	0	0	0	0	0	0	0	0	0	0
	P1,P10	csxA; exo-1,4-beta-D-glucosaminidase [EC:3.2.1.165]	K15855	0	0	0	0	0	0	0	0	0	0	0	0	0	0	0	0	0	0	0	0	0	0	1	0	0	0	0	1	2	0	0	0	1	0	0	0	0	0	1	0	0	1	0	1	0	0
	P1,P10	pglE; UDP-N-acetylbacillosamine transaminase [EC:2.6.1.34]	K15910	0	0	0	0	0	0	0	0	0	0	0	0	0	0	0	0	0	0	0	0	0	0	0	0	0	0	0	0	0	0	0	0	0	0	0	0	0	0	0	0	0	0	0	0	0	0
	P1,P10	pglD; UDP-N-acetylbacillosamine N-acetyltransferase [EC:2.3.1.203]	K15913	0	0	0	0	0	0	0	0	0	0	0	0	0	0	0	0	0	0	0	0	0	0	0	0	0	0	0	0	0	0	0	0	0	0	0	0	0	0	0	0	0	0	0	0	0	0
	P1,P10	xynD; arabinoxylan arabinofuranohydrolase [EC:3.2.1.55]	K15921	0	0	0	0	1	1	0	0	2	0	0	0	6	0	3	0	2	0	1	5	0	6	7	2	0	5	0	5	1	0	2	2	5	0	3	4	7	0	3	6	4	0	0	2	5	0
	P1,P10	legG; GDP/UDP-N,N'-diacetylbacillosamine 2-epimerase (hydrolysing) [EC:3.2.1.184]	K18429	0	0	0	0	0	0	0	0	0	0	0	0	0	0	0	0	0	0	0	0	0	0	0	0	0	0	0	0	0	0	0	0	0	1	0	0	0	0	0	0	0	0	0	0	0	0
	P1,P10	legI; N,N'-diacetyllegionaminate synthase [EC:2.5.1.101]	K18430	0	0	0	0	0	0	0	0	0	0	0	0	0	0	0	0	0	0	0	0	0	0	0	0	0	0	0	0	0	0	0	0	0	1	0	0	0	0	0	0	0	0	0	0	0	0
	P1,P10	legF; CMP-N,N'-diacetyllegionaminic acid synthase [EC:2.7.7.82]	K18431	0	0	0	0	0	0	0	0	0	0	0	0	0	0	0	0	0	0	0	0	0	0	0	0	0	0	0	0	0	0	0	0	0	1	0	0	0	0	0	0	0	0	0	0	0	0
	P1,P10	chbP; N,N'-diacetylchitobiose phosphorylase [EC:2.4.1.280]	K18675	0	0	0	0	0	0	0	0	0	0	0	0	0	0	0	0	0	0	0	0	0	0	0	0	0	0	0	0	0	0	0	0	0	0	0	0	0	0	0	0	0	0	0	0	0	0
	P1,P10	gspK; glucosamine kinase [EC:2.7.1.8]	K18676	0	0	0	0	0	0	0	0	0	0	0	0	0	0	0	0	0	0	0	0	0	0	0	0	0	0	0	0	0	0	0	0	0	0	0	0	0	0	0	0	0	0	0	0	0	0
	P1,P10	GALAK; galacturonokinase [EC:2.7.1.44]	K18677	0	0	0	0	0	0	1	0	1	0	0	0	0	0	0	0	0	0	0	1	1	1	2	1	0	0	2	4	0	1	0	0	0	0	0	1	4	1	0	1	0	0	0	0	1	0
	P1,P10	abf1; non-reducing end alpha-L-arabinofuranosidase [EC:3.2.1.55]	K20844	0	0	0	0	0	0	0	0	0	0	0	0	0	0	0	0	1	0	0	0	0	0	0	0	0	0	0	0	0	1	0	0	0	0	1	0	0	0	0	0	0	0	0	0	0	0
	P1,P10	CMAS; N-acylneuraminate/3-deoxy-D-glycero-D-galacto-nononate cytidylyltransferase [EC:2.7.7.43 2.7.7.92]	K21749	0	0	0	0	0	0	0	0	0	0	0	0	0	0	0	0	0	0	0	0	0	0	0	0	0	0	0	0	0	0	0	0	0	0	0	0	0	0	0	0	0	0	0	0	0	1
	P71	mlhB; epsilon-lactone hydrolase [EC:3.1.1.83]	K14731	0	0	0	0	0	0	0	0	0	0	0	0	0	0	0	0	0	0	0	0	0	0	0	0	0	0	0	0	0	0	0	0	0	0	0	0	0	0	0	0	0	0	0	0	0	0
	P7,P72	vanX; zinc D-Ala-D-Ala dipeptidase [EC:3.4.13.22]	K08641	0	0	1	1	2	0	0	1	1	2	1	1	1	1	1	1	3	2	0	1	1	1	1	0	1	1	3	0	0	0	1	0	1	1	1	0	1	1	1	2	0	1	0	1	1	2
	P7,P72	vanRB; two-component system, OmpR family, response regulator VanR	K18344	0	0	0	0	0	0	0	0	0	0	0	0	0	0	0	0	0	0	0	0	0	0	0	0	0	0	0	0	0	0	0	0	0	0	0	0	0	0	0	0	0	0	0	0	0	0
	P7,P72	vanSB; two-component system, OmpR family, sensor histidine kinase VanS [EC:2.7.13.3]	K18345	0	0	0	0	0	0	0	0	0	0	0	0	0	0	0	0	0	0	0	0	0	0	0	0	0	0	0	0	0	0	0	0	0	0	0	0	0	0	0	0	0	0	0	0	0	0
	P7,P72	vanW; vancomycin resistance protein VanW	K18346	0	0	1	1	0	1	0	0	0	0	0	0	1	0	0	0	0	0	1	0	0	0	0	0	0	0	0	1	0	0	0	0	0	0	0	0	1	0	0	0	1	0	0	0	0	0
	P7,P72	vanRC; two-component system, OmpR family, response regulator VanR	K18349	0	0	0	0	0	0	0	0	0	0	0	0	0	0	0	0	0	0	0	0	0	0	0	0	0	0	0	0	0	0	0	0	0	0	0	0	0	0	0	0	0	0	0	0	0	0
	P7,P72	vanSC; two-component system, OmpR family, sensor histidine kinase VanS [EC:2.7.13.3]	K18350	0	0	0	0	0	0	0	0	0	0	0	0	0	0	0	0	0	0	0	0	0	0	0	0	0	0	0	0	0	0	0	0	0	0	0	0	0	0	0	0	0	0	0	0	0	0
	P7,P72	vanJ; vancomycin resistance protein VanJ	K18353	1	0	0	0	0	1	0	0	0	0	1	0	1	0	0	1	0	0	0	1	1	0	2	1	0	2	1	1	1	0	1	0	0	1	0	0	0	0	0	1	1	1	0	1	0	1
	P7,P65	cheR; chemotaxis protein methyltransferase CheR [EC:2.1.1.80]	K00575	0	0	0	0	0	0	0	0	0	0	0	0	0	0	0	0	0	0	0	0	0	0	0	0	0	0	0	0	0	0	0	0	0	0	0	0	0	0	0	0	0	0	0	0	0	0
	P7,P65	mcp; methyl-accepting chemotaxis protein	K03406	0	0	0	0	0	0	0	0	0	0	0	0	0	0	0	0	0	0	0	0	0	0	0	0	0	0	0	0	0	0	0	0	0	0	0	0	0	0	0	0	0	0	0	0	0	0
	P7,P65	cheA; two-component system, chemotaxis family, sensor kinase CheA [EC:2.7.13.3]	K03407	0	0	0	0	0	0	0	0	0	0	0	0	0	0	0	0	0	0	0	0	0	0	0	0	0	0	0	0	0	0	0	0	0	0	0	0	0	0	0	0	0	0	0	0	0	0
	P7,P65	cheW; purine-binding chemotaxis protein CheW	K03408	0	0	0	0	0	0	0	0	0	0	0	0	0	0	0	0	0	0	0	0	0	0	0	0	0	0	0	0	0	0	0	0	0	0	0	0	0	0	0	0	0	0	0	0	0	0
	P7,P65	cheB; two-component system, chemotaxis family, protein-glutamate methylesterase/glutaminase [EC:3.1.1.61 3.5.1.44]	K03412	0	0	0	0	0	0	0	0	0	0	0	0	0	0	0	0	0	0	0	0	0	0	0	0	0	0	0	0	0	0	0	0	0	0	0	0	0	0	0	0	0	0	0	0	0	0
	P7,P65	cheY; two-component system, chemotaxis family, chemotaxis protein CheY	K03413	0	0	0	0	0	0	0	0	0	0	0	0	0	0	0	0	0	0	0	0	0	0	0	0	0	0	0	0	0	0	0	0	0	0	0	0	0	0	0	0	0	0	0	0	0	0
	P7,P65	cheV; two-component system, chemotaxis family, chemotaxis protein CheV	K03415	0	0	0	0	0	0	0	0	0	0	0	0	0	0	0	0	0	0	0	0	0	0	0	0	0	0	0	0	0	0	0	0	0	0	0	0	0	0	0	0	0	0	0	0	0	0
	P7,P65	cheBR; two-component system, chemotaxis family, CheB/CheR fusion protein [EC:2.1.1.80 3.1.1.61]	K13924	0	0	0	0	0	0	0	0	0	0	0	0	0	0	0	0	0	0	0	0	0	0	0	0	0	0	0	0	0	0	0	0	0	0	0	0	0	0	0	0	0	0	0	0	0	0
	P7,P60	ampC; beta-lactamase class C [EC:3.5.2.6]	K01467	0	0	0	0	0	0	0	0	0	0	0	0	0	0	0	0	0	0	0	0	0	0	0	0	0	0	0	0	0	0	0	0	0	0	0	0	0	0	0	0	0	0	0	0	0	0
	P7,P58	dltB; membrane protein involved in D-alanine export	K03739	0	0	0	0	0	0	0	0	0	0	0	0	0	0	0	0	0	0	0	0	0	0	0	0	0	0	0	0	0	0	0	0	0	0	0	0	0	0	0	0	0	0	0	0	0	0
	P7,P58	dltD; D-alanine transfer protein	K03740	0	0	0	0	0	0	0	0	0	0	0	0	0	0	0	0	0	0	0	0	0	0	0	0	0	0	0	0	0	0	0	0	0	0	0	0	0	0	0	0	0	0	0	0	0	0
	P7,P58	degP; serine protease Do [EC:3.4.21.107]	K04771	1	0	1	1	0	1	1	1	1	1	1	1	1	1	1	1	1	1	1	1	1	1	2	2	1	1	0	1	1	1	0	1	1	1	1	0	1	1	1	1	1	1	1	1	1	1
	P7,P58	cpxA; two-component system, OmpR family, sensor histidine kinase CpxA [EC:2.7.13.3]	K07640	0	0	0	0	0	0	0	0	0	0	0	0	0	0	0	0	0	0	0	0	0	0	0	0	0	0	0	0	0	0	0	0	0	0	0	0	0	0	0	0	0	0	0	0	0	0
	P7,P58	cpxR; two-component system, OmpR family, response regulator CpxR	K07662	0	0	0	0	0	0	0	0	0	0	0	0	0	0	0	0	0	0	0	0	0	0	0	0	0	0	0	0	0	0	0	0	0	0	0	0	0	0	0	0	0	0	0	0	0	0
	P7,P58	mprF; phosphatidylglycerol lysyltransferase [EC:2.3.2.3]	K14205	0	0	0	0	0	0	0	0	0	0	0	0	0	0	0	0	0	0	0	0	0	0	0	0	0	0	0	0	0	0	0	0	0	0	0	0	0	0	0	0	0	0	0	0	0	0
	P7,P57	wza; polysaccharide biosynthesis/export protein	K01991	0	0	0	0	0	2	3	1	1	0	1	3	3	2	2	1	3	0	3	1	0	3	3	3	2	1	0	3	3	1	1	2	2	3	1	1	1	2	2	3	1	1	2	1	4	2
	P7,P57	envZ; two-component system, OmpR family, osmolarity sensor histidine kinase EnvZ [EC:2.7.13.3]	K07638	0	0	0	0	0	0	0	0	0	0	0	0	0	0	0	0	0	0	0	0	0	0	0	0	0	0	0	0	0	0	0	0	0	0	0	0	0	0	0	0	0	0	0	0	0	0
	P7,P57	rcsC; two-component system, NarL family, capsular synthesis sensor histidine kinase RcsC [EC:2.7.13.3]	K07677	0	0	0	0	0	0	0	0	0	0	0	0	0	0	0	0	0	0	0	0	0	0	0	0	0	0	0	0	0	0	0	0	0	0	0	0	0	0	0	0	0	0	0	0	0	0
	P7,P46	two-component system	K20974	0	0	0	0	0	0	0	0	0	0	0	0	0	0	0	0	0	0	0	0	0	0	0	0	0	0	0	0	0	0	0	0	0	0	0	0	0	0	0	0	0	0	0	0	0	0
	P7,P35,P72	vanXY; zinc D-Ala-D-Ala dipeptidase/carboxypeptidase [EC:3.4.13.22 3.4.17.14]	K18866	0	0	0	0	0	0	0	0	0	0	0	0	0	0	0	0	0	0	0	0	0	0	0	0	0	0	0	0	0	0	0	0	0	0	0	0	0	0	0	0	0	0	0	0	0	0
	P7,P32,P65	motA; chemotaxis protein MotA	K02556	0	0	0	0	0	0	0	0	0	0	0	0	0	0	0	0	0	0	0	0	0	0	0	0	0	0	0	0	0	0	0	0	0	0	0	0	0	0	0	0	0	0	0	0	0	0
	P7,P32,P46,P57	flgM; negative regulator of flagellin synthesis FlgM	K02398	0	0	0	0	0	0	0	0	0	0	0	0	0	0	0	0	0	0	0	0	0	0	0	0	0	0	0	0	0	0	0	0	0	0	0	0	0	0	0	0	0	0	0	0	0	0
	P7,P32	fliC; flagellin	K02406	0	0	0	0	0	0	0	0	0	0	0	0	0	0	0	0	0	0	0	0	0	0	0	0	0	0	0	0	0	0	0	0	0	0	0	0	0	0	0	0	0	0	0	0	0	0
	P7,P31,P46,P57	csrA; carbon storage regulator	K03563	0	0	0	0	0	0	0	0	0	0	0	0	0	0	0	0	0	0	0	0	0	0	0	0	0	0	0	0	0	0	0	0	0	0	0	0	0	0	0	0	0	0	0	0	0	0
	P7,P31,P46,P57	barA; two-component system, NarL family, sensor histidine kinase BarA [EC:2.7.13.3]	K07678	0	0	0	0	0	0	0	0	0	0	0	0	0	0	0	0	0	0	0	0	0	0	0	0	0	0	0	0	0	0	0	0	0	0	0	0	0	0	0	0	0	0	0	0	0	0
	P7,P31,P46,P57	uvrY; two-component system, NarL family, invasion response regulator UvrY	K07689	0	0	0	0	0	0	0	0	0	0	0	0	0	0	0	0	0	0	0	0	0	0	0	0	0	0	0	0	0	0	0	0	0	0	0	0	0	0	0	0	0	0	0	0	0	0
	P7,P31,P32,P46,P57	fliA; RNA polymerase sigma factor FliA	K02405	0	0	0	0	0	0	0	0	0	0	0	0	0	0	0	0	0	0	0	0	0	0	0	0	0	0	0	0	0	0	0	0	0	0	0	0	0	0	0	0	0	0	0	0	0	0
	P7,P31,P32,P46	flrA; sigma-54 dependent transcriptional regulator, flagellar regulatory protein	K10941	0	0	0	0	0	0	0	0	0	0	0	0	0	0	0	0	0	0	0	0	0	0	0	0	0	0	0	0	0	0	0	0	0	0	0	0	0	0	0	0	0	0	0	0	0	0
	P7,P31,P32	rpoN; RNA polymerase sigma-54 factor	K03092	0	0	0	0	0	1	1	2	1	1	1	1	1	1	1	1	1	1	1	1	1	1	1	1	1	1	1	1	1	1	1	1	1	1	1	1	1	0	1	1	1	1	1	2	1	1
	P7,P31,P32	flrC; two-component system, response regulator FlrC	K10943	0	0	0	0	0	0	0	0	0	0	0	0	0	0	0	0	0	0	0	0	0	0	0	0	0	0	0	0	0	0	0	0	0	0	0	0	0	0	0	0	0	0	0	0	0	0
	P7,P31	flrB; two-component system, sensor histidine kinase FlrB [EC:2.7.13.3]	K10942	0	0	0	0	0	0	0	0	0	0	0	0	0	0	0	0	0	0	0	0	0	0	0	0	0	0	0	0	0	0	0	0	0	0	0	0	0	0	0	0	0	0	0	0	0	0
	P7,P24	cydA; cytochrome bd ubiquinol oxidase subunit I [EC:7.1.1.7]	K00425	0	0	1	0	0	1	1	0	1	0	0	0	0	0	0	1	0	0	1	0	1	1	1	1	0	1	0	1	0	0	1	0	1	0	0	0	0	0	0	0	1	0	1	1	0	0
	P7,P24	cydB; cytochrome bd ubiquinol oxidase subunit II [EC:7.1.1.7]	K00426	0	0	1	0	0	1	1	0	1	0	0	0	1	0	0	1	0	0	1	0	1	1	1	1	0	1	0	1	0	0	1	0	0	0	0	0	0	0	0	0	1	0	1	1	0	0
	P7,P23,P58,P60	tolC; outer membrane protein	K12340	0	0	0	0	0	1	2	2	2	3	1	0	2	0	0	0	3	1	1	2	2	1	2	2	0	2	1	2	3	0	2	2	2	1	2	1	1	1	2	1	3	2	1	3	2	0
	P7,P11,P31,P46,P57	crp; CRP/FNR family transcriptional regulator, cyclic AMP receptor protein	K10914	0	0	0	0	0	0	0	0	0	0	0	0	0	0	0	0	0	0	0	0	0	0	0	0	0	0	0	0	0	0	0	0	0	0	0	0	0	0	0	0	0	0	0	0	0	0
	P7,P11,P31	luxO; two-component system, repressor protein LuxO	K10912	0	0	0	0	0	0	0	0	0	0	0	0	0	0	0	0	0	0	0	0	0	0	0	0	0	0	0	0	0	0	0	0	0	0	0	0	0	0	0	0	0	0	0	0	0	0
	P7,P11	kdpE; two-component system, OmpR family, KDP operon response regulator KdpE	K07667	0	0	0	0	0	0	0	0	0	0	0	0	0	0	0	0	0	0	0	0	0	0	0	0	0	0	0	0	0	0	0	0	0	0	0	0	0	0	0	0	0	0	0	0	0	0
	P7,P11	degU; two-component system, NarL family, response regulator DegU	K07692	0	0	0	0	0	0	0	0	0	0	0	0	0	0	0	0	0	0	0	0	0	0	0	0	0	0	0	0	0	0	0	0	0	0	0	0	0	0	0	0	0	0	0	0	0	0
	P7,P11	spo0A; two-component system, response regulator, stage 0 sporulation protein A	K07699	0	0	0	0	0	0	0	0	0	0	0	0	0	0	0	0	0	0	0	0	0	0	0	0	0	0	0	0	0	0	0	0	0	0	0	0	0	0	0	0	0	0	0	0	0	0
	P7,P11	agrC; two-component system, LytTR family, sensor histidine kinase AgrC [EC:2.7.13.3]	K07706	1	0	0	0	0	0	0	0	0	0	0	0	0	0	0	0	0	0	0	0	0	0	0	0	0	0	0	0	0	0	0	0	0	0	0	0	0	0	0	0	0	0	0	0	0	0
	P7,P11	agrA; two-component system, LytTR family, response regulator AgrA	K07707	0	0	0	0	0	0	0	0	0	0	0	0	0	0	0	0	0	0	0	0	0	0	0	0	0	0	0	0	0	0	0	0	0	0	0	0	0	0	0	0	0	0	0	0	0	0
	P7,P11	agrD; AgrD protein	K07800	0	0	0	0	0	0	0	0	0	0	0	0	0	0	0	0	0	0	0	0	0	0	0	0	0	0	0	0	0	0	0	0	0	0	0	0	0	0	0	0	0	0	0	0	0	0
	P7,P11	agrB; accessory gene regulator B	K07813	0	0	0	0	0	0	0	0	0	0	0	0	0	0	0	0	0	0	0	0	0	0	0	0	0	0	0	0	0	0	0	0	0	0	0	0	0	0	0	0	0	0	0	0	0	0
	P7,P11	comX1_2; competence protein ComX	K12296	0	0	0	0	0	0	0	0	0	0	0	0	0	0	0	0	0	0	0	0	0	0	0	0	0	0	0	0	0	0	0	0	0	0	0	0	0	0	0	0	0	0	0	0	0	0
	P7,P11	ciaH; two-component system, OmpR family, sensor histidine kinase CiaH [EC:2.7.13.3]	K14982	1	1	1	1	1	0	0	0	0	0	0	0	0	0	0	0	0	0	0	0	0	0	0	0	0	0	0	0	0	0	0	0	0	0	0	0	0	0	0	0	0	0	0	0	0	0
	P7,P11	ciaR; two-component system, OmpR family, response regulator CiaR	K14983	0	0	0	0	0	0	0	0	0	0	0	0	0	0	0	0	0	0	0	0	0	0	0	0	0	0	0	0	0	0	0	0	0	0	0	0	0	0	0	0	0	0	0	0	0	0
	P7,P11	nisA; lantibiotic bacteriocin	K20482	0	0	0	0	0	0	0	0	0	0	0	0	0	0	0	0	0	0	0	0	0	0	0	0	0	0	0	0	0	0	0	0	0	0	0	0	0	0	0	0	0	0	0	0	0	0
	P7,P11	nisB; lantibiotic biosynthesis protein	K20483	0	0	0	0	0	0	0	0	0	0	0	0	0	0	0	0	0	0	0	0	0	0	0	0	0	0	0	0	0	0	0	0	0	0	0	0	0	0	0	0	0	0	0	0	0	0
	P7,P11	nisC; lantibiotic biosynthesis protein	K20484	0	0	0	0	0	0	0	0	0	0	0	0	0	0	0	0	0	0	0	0	0	0	0	0	0	0	0	0	0	0	0	0	0	0	0	0	0	0	0	0	0	0	0	0	0	0
	P7,P11	nisT; ATP-binding cassette, subfamily B, bacterial NisT/SpaT	K20485	0	0	0	0	0	0	0	0	0	0	0	0	0	0	0	0	0	0	0	0	0	0	0	0	0	0	0	0	0	0	0	0	0	0	0	0	0	0	0	0	0	0	0	0	0	0
	P7,P11	nisK; two-component system, OmpR family, lantibiotic biosynthesis sensor histidine kinase NisK/SpaK [EC:2.7.13.3]	K20487	0	0	0	0	0	0	0	0	0	0	0	0	0	0	0	0	0	0	0	0	0	0	0	0	0	0	0	0	0	0	0	0	0	0	0	0	0	0	0	0	0	0	0	0	0	0
	P7,P11	nisR; two-component system, OmpR family, lantibiotic biosynthesis response regulator NisR/SpaR	K20488	0	0	0	0	0	0	0	0	0	0	0	0	0	0	0	0	0	0	0	0	0	0	0	0	0	0	0	0	0	0	0	0	0	0	0	0	0	0	0	0	0	0	0	0	0	0
	P7,P11	nisI; lantibiotic immunity protein	K20489	0	0	0	0	0	0	0	0	0	0	0	0	0	0	0	0	0	0	0	0	0	0	0	0	0	0	0	0	0	0	0	0	0	0	0	0	0	0	0	0	0	0	0	0	0	0
	P7	narJ; nitrate reductase molybdenum cofactor assembly chaperone NarJ/NarW	K00373	0	0	0	0	0	0	0	0	0	0	0	0	0	0	0	0	0	0	0	0	0	0	0	0	0	0	0	0	0	0	0	0	0	0	0	0	0	0	0	0	0	0	0	0	0	0
	P7	glnD; [protein-PII] uridylyltransferase [EC:2.7.7.59]	K00990	0	0	0	0	0	0	0	0	0	0	0	0	0	0	0	0	0	0	0	0	0	0	0	0	0	0	0	0	0	0	0	0	0	0	0	0	0	0	0	0	0	0	0	0	0	0
	P7	E3.1.3.48; protein-tyrosine phosphatase [EC:3.1.3.48]	K01104	1	0	1	1	1	1	1	1	1	1	2	1	1	1	1	1	2	1	0	1	0	3	0	0	1	0	0	4	1	0	1	1	0	0	1	1	1	0	1	1	1	0	0	0	1	0
	P7	citF; citrate lyase subunit alpha / citrate CoA-transferase [EC:2.8.3.10]	K01643	0	0	0	0	0	0	0	0	1	0	0	0	0	0	0	0	0	0	1	0	1	1	0	0	0	0	0	0	1	1	0	0	0	0	0	0	0	0	0	0	0	1	0	1	0	0
	P7	citE; citrate lyase subunit beta / citryl-CoA lyase [EC:4.1.3.34]	K01644	0	0	0	0	0	0	0	0	1	0	0	0	0	0	0	0	0	0	1	0	1	1	0	0	0	0	0	0	1	1	0	0	0	0	0	0	0	0	0	0	0	1	0	1	0	0
	P7	citD; citrate lyase subunit gamma (acyl carrier protein)	K01646	0	0	0	0	0	0	0	0	1	0	0	0	0	0	0	0	0	0	1	0	1	1	0	0	0	0	0	0	1	1	0	0	0	0	0	0	0	0	0	0	0	1	0	1	0	0
	P7	citC; [citrate (pro-3S)-lyase] ligase [EC:6.2.1.22]	K01910	0	0	0	0	0	0	0	0	0	0	0	0	0	0	0	0	0	0	1	0	1	1	0	0	0	0	0	0	1	1	0	0	0	1	0	0	0	0	0	0	0	1	0	1	0	0
	P7	atoE; short-chain fatty acids transporter	K02106	0	0	0	0	0	0	0	1	0	1	0	0	0	1	0	0	0	1	0	0	0	0	0	0	1	0	0	0	0	0	0	0	0	0	0	0	0	0	0	0	0	0	0	0	0	1
	P7	dnaA; chromosomal replication initiator protein	K02313	1	1	0	0	1	1	1	1	1	1	1	1	1	1	1	1	1	1	1	1	1	1	1	1	1	1	1	1	1	1	1	1	1	1	1	1	1	1	1	1	1	1	1	1	1	1
	P7	pleD; two-component system, cell cycle response regulator [EC:2.7.7.65]	K02488	0	0	0	0	0	0	0	0	0	0	0	0	0	0	0	0	0	0	0	0	0	0	0	0	0	0	0	0	0	0	0	0	0	0	0	0	0	0	0	0	0	0	0	0	0	0
	P7	nifA; Nif-specific regulatory protein	K02584	0	0	0	0	0	0	0	0	0	0	0	0	0	0	0	0	0	0	0	0	0	0	0	0	0	0	0	0	0	0	0	0	0	0	0	0	0	0	0	0	0	0	0	0	0	0
	P7	pilA; type IV pilus assembly protein PilA	K02650	0	0	0	0	0	0	0	0	0	0	0	0	0	0	0	0	0	0	0	0	0	0	0	0	0	0	0	0	0	0	0	0	0	0	0	0	0	0	0	0	0	0	0	0	0	0
	P7	pilR; two-component system, NtrC family, response regulator PilR	K02667	0	0	0	0	0	0	0	0	0	0	0	0	0	0	0	0	0	0	0	0	0	0	0	0	0	0	0	0	0	0	0	0	0	0	0	0	0	0	0	0	0	0	0	0	0	0
	P7	hyaC; Ni/Fe-hydrogenase 1 B-type cytochrome subunit	K03620	0	0	1	1	0	0	0	0	0	0	0	0	0	0	0	0	0	0	0	0	0	0	0	0	0	0	0	0	0	0	0	0	0	0	0	0	0	0	0	0	0	0	0	0	0	0
	P7	glnB; nitrogen regulatory protein P-II 1	K04751	0	0	1	1	1	1	1	0	0	0	0	0	0	0	0	0	1	0	0	0	0	0	0	1	0	0	0	0	1	0	0	1	1	1	0	1	1	0	1	0	0	0	0	0	1	0
	P7	citX; holo-ACP synthase [EC:2.7.7.61]	K05964	0	0	0	0	0	0	0	0	0	0	0	0	0	0	0	0	0	0	0	0	0	0	0	0	0	0	0	0	0	0	0	0	0	0	0	0	0	0	0	0	0	0	0	0	0	0
	P7	citG; triphosphoribosyl-dephospho-CoA synthase [EC:2.4.2.52]	K05966	0	0	0	0	0	0	0	0	0	0	0	0	0	0	0	0	0	0	0	0	0	0	0	0	0	0	0	0	0	0	0	0	0	0	0	0	0	0	0	0	0	0	0	0	0	0
	P7	rcsF; RcsF protein	K06080	0	0	0	0	0	0	0	0	0	0	0	0	0	0	0	0	0	0	0	0	0	0	0	0	0	0	0	0	0	0	0	0	0	0	0	0	0	0	0	0	0	0	0	0	0	0
	P7	fecR; transmembrane sensor	K07165	0	0	0	0	0	0	1	0	2	0	1	0	0	0	0	3	1	0	0	0	3	2	0	0	0	0	0	0	2	0	2	0	0	0	0	1	0	6	1	0	0	2	0	4	0	0
	P7	phoR; two-component system, OmpR family, phosphate regulon sensor histidine kinase PhoR [EC:2.7.13.3]	K07636	0	0	0	0	0	0	0	0	0	0	0	0	0	0	0	0	0	0	0	0	0	0	0	0	0	0	0	0	0	0	0	0	0	0	0	0	0	0	0	0	0	0	0	0	0	0
	P7	baeS; two-component system, OmpR family, sensor histidine kinase BaeS [EC:2.7.13.3]	K07642	1	0	1	1	1	0	0	0	0	0	0	0	0	0	0	0	0	0	0	0	0	0	0	0	0	0	0	0	0	0	0	0	0	0	0	0	0	0	0	0	0	0	0	0	0	0
	P7	kdpD; two-component system, OmpR family, sensor histidine kinase KdpD [EC:2.7.13.3]	K07646	0	0	0	0	0	0	0	0	0	0	0	0	0	0	0	0	0	0	0	0	0	0	0	0	0	0	0	0	0	0	0	0	0	0	0	0	0	0	0	0	0	0	0	0	0	0
	P7	cssS; two-component system, OmpR family, sensor histidine kinase CssS [EC:2.7.13.3]	K07650	0	0	0	0	0	0	0	0	0	0	0	0	0	0	0	0	0	0	0	0	0	0	0	0	0	0	0	0	0	0	0	0	0	0	0	0	0	0	0	0	0	0	0	0	0	0
	P7	vicK; two-component system, OmpR family, sensor histidine kinase VicK [EC:2.7.13.3]	K07652	0	0	0	0	0	0	0	0	0	0	0	0	0	0	0	0	0	0	0	0	0	0	0	0	0	0	0	0	0	0	0	0	0	0	0	0	0	0	0	0	0	0	0	0	0	0
	P7	mtrB; two-component system, OmpR family, sensor histidine kinase MtrB [EC:2.7.13.3]	K07654	0	0	0	0	0	0	0	0	0	0	0	0	0	0	0	0	0	0	0	0	0	0	0	0	0	0	0	0	0	0	0	0	0	0	0	0	0	0	0	0	0	0	0	0	0	0
	P7	phoB1; two-component system, OmpR family, alkaline phosphatase synthesis response regulator PhoP	K07658	0	0	0	0	0	0	0	0	0	0	0	0	0	0	0	0	0	0	0	0	0	0	0	0	0	0	0	0	0	0	0	0	0	0	0	0	0	0	0	0	0	0	0	0	0	0
	P7	vicR; two-component system, OmpR family, response regulator VicR	K07668	0	0	0	0	0	0	0	0	0	0	0	0	0	0	0	0	0	0	0	0	0	0	0	0	0	0	0	0	0	0	0	0	0	0	0	0	0	0	0	0	0	0	0	0	0	0
	P7	evgS; two-component system, NarL family, sensor histidine kinase EvgS [EC:2.7.13.3]	K07679	0	0	0	0	0	0	0	0	0	0	0	0	0	0	0	0	0	0	0	0	0	0	0	0	0	0	0	0	0	0	0	0	0	0	0	0	0	0	0	0	0	0	0	0	0	0
	P7	nreB; two-component system, NarL family, sensor histidine kinase NreB [EC:2.7.13.3]	K07683	0	0	0	0	0	0	0	0	0	0	0	0	0	0	0	0	0	0	0	0	0	0	0	0	0	0	0	0	0	0	0	0	0	0	0	0	0	0	0	0	0	0	0	0	0	0
	P7	desR; two-component system, NarL family, response regulator DesR	K07693	0	0	0	0	0	0	0	0	0	0	0	0	0	0	0	0	0	0	0	0	0	0	0	0	0	0	0	0	0	0	0	0	0	0	0	0	0	0	0	0	0	0	0	0	0	0
	P7	nreC; two-component system, NarL family, response regulator NreC	K07696	0	0	0	0	0	0	0	0	0	0	0	0	0	0	0	0	0	0	0	0	0	0	0	0	0	0	0	0	0	0	0	0	0	0	0	0	0	0	0	0	0	0	0	0	0	0
	P7	lytT; two-component system, LytTR family, response regulator LytT	K07705	1	1	1	1	2	0	0	0	0	1	2	0	1	0	0	1	0	0	0	0	0	1	2	0	1	1	0	0	1	0	0	0	1	0	0	0	0	0	1	1	1	0	0	1	1	0
	P7	glnL; two-component system, NtrC family, nitrogen regulation sensor histidine kinase GlnL [EC:2.7.13.3]	K07708	0	0	0	0	0	0	0	0	0	0	0	0	0	0	0	0	0	0	0	0	0	0	0	0	0	0	0	0	0	0	0	0	0	0	0	0	0	0	0	0	0	0	0	0	0	0
	P7	zraS; two-component system, NtrC family, sensor histidine kinase HydH [EC:2.7.13.3]	K07709	0	0	0	0	0	0	0	0	0	0	0	0	0	0	0	0	0	0	0	0	0	0	0	0	0	0	0	0	0	0	0	0	0	0	0	0	0	0	0	0	0	0	0	0	0	0
	P7	zraR; two-component system, NtrC family, response regulator HydG	K07713	0	0	0	0	0	0	0	0	0	0	0	0	0	0	0	0	0	0	0	0	0	0	0	0	0	0	0	0	0	0	0	0	0	0	0	0	0	0	0	0	0	0	0	0	0	0
	P7	atoC; two-component system, NtrC family, response regulator AtoC	K07714	0	0	0	0	0	0	0	0	0	0	0	0	0	0	0	0	0	0	0	0	0	0	0	0	0	0	0	0	0	0	0	0	0	0	0	0	0	0	0	0	0	0	0	0	0	0
	P7	glnK; two-component system, sensor histidine kinase GlnK [EC:2.7.13.3]	K07717	0	0	0	0	0	0	0	0	0	0	0	0	0	0	0	0	0	0	0	0	0	0	0	0	0	0	0	0	0	0	0	0	0	0	0	0	0	0	0	0	0	0	0	0	0	0
	P7	yesM; two-component system, sensor histidine kinase YesM [EC:2.7.13.3]	K07718	0	0	0	0	0	0	0	0	0	0	0	0	0	0	0	0	0	0	0	0	0	0	0	0	0	0	0	0	0	0	0	0	0	0	0	0	0	0	0	0	0	0	0	0	0	0
	P7	glnL; two-component system, response regulator GlnL	K07719	0	0	0	0	0	0	0	0	0	0	0	0	0	0	0	0	0	0	0	0	0	0	0	0	0	0	0	0	0	0	0	0	0	0	0	0	0	0	0	0	0	0	0	0	0	0
	P7	yesN; two-component system, response regulator YesN	K07720	0	0	0	0	0	0	0	0	0	0	0	0	1	0	0	0	0	0	0	0	0	2	0	0	0	1	0	1	1	0	1	2	1	0	0	0	0	1	0	1	0	0	0	0	1	0
	P7	cssR; two-component system, OmpR family, response regulator CssR	K07770	0	0	0	0	0	0	0	0	0	0	0	0	0	0	0	0	0	0	0	0	0	0	0	0	0	0	0	0	0	0	0	0	0	0	0	0	0	0	0	0	0	0	0	0	0	0
	P7	resD; two-component system, OmpR family, response regulator ResD	K07775	0	0	0	0	0	0	0	0	0	0	0	0	0	0	0	0	0	0	0	0	0	0	0	0	0	0	0	0	0	0	0	0	0	0	0	0	0	0	0	0	0	0	0	0	0	0
	P7	degS; two-component system, NarL family, sensor histidine kinase DegS [EC:2.7.13.3]	K07777	0	0	0	0	0	0	0	0	0	0	0	0	0	0	0	0	0	0	0	0	0	0	0	0	0	0	0	0	0	0	0	0	0	0	0	0	0	0	0	0	0	0	0	0	0	0
	P7	desK; two-component system, NarL family, sensor histidine kinase DesK [EC:2.7.13.3]	K07778	0	0	0	0	0	0	0	0	0	0	0	0	0	0	0	0	0	0	0	0	0	0	0	0	0	0	0	0	0	0	0	0	0	0	0	0	0	0	0	0	0	0	0	0	0	0
	P7	uhpC; MFS transporter, OPA family, sugar phosphate sensor protein UhpC	K07783	0	0	0	0	0	0	0	0	0	0	0	0	0	0	0	0	0	0	0	0	0	0	0	0	0	0	0	0	0	0	0	0	0	0	0	0	0	0	0	0	0	0	0	0	0	0
	P7	mdtB; multidrug efflux pump	K07788	0	0	0	0	0	0	0	0	0	0	0	0	0	0	0	0	0	0	0	0	0	0	0	0	0	0	0	0	0	0	0	0	0	0	0	0	0	0	0	0	0	0	0	0	0	0
	P7	mdtC; multidrug efflux pump	K07789	0	0	0	0	0	0	0	0	0	0	0	0	0	0	0	0	0	0	0	0	0	0	0	0	0	0	0	0	0	0	0	0	0	0	0	0	0	0	0	0	0	0	0	0	0	0
	P7	dcuB; anaerobic C4-dicarboxylate transporter DcuB	K07792	0	0	0	0	0	0	1	0	1	0	0	0	1	0	0	0	0	0	2	0	1	2	0	0	0	1	0	1	1	0	0	1	1	0	1	1	1	1	0	1	1	1	0	1	1	0
	P7	tctA; putative tricarboxylic transport membrane protein	K07793	0	0	0	0	0	0	0	0	0	0	0	0	0	0	0	0	0	0	0	0	0	0	0	0	0	0	0	0	0	0	0	0	0	0	0	0	0	0	0	0	0	0	0	0	0	0
	P7	tctB; putative tricarboxylic transport membrane protein	K07794	0	0	0	0	0	0	0	0	0	0	0	0	0	0	0	0	0	0	0	0	0	0	0	0	0	0	0	0	0	0	0	0	0	0	0	0	0	0	0	0	0	0	0	0	0	0
	P7	tctC; putative tricarboxylic transport membrane protein	K07795	0	0	0	0	0	0	0	0	0	0	0	0	0	0	0	0	0	0	0	0	0	0	0	0	0	0	0	0	0	0	0	0	0	0	0	0	0	0	0	0	0	0	0	0	0	0
	P7	mdtA; membrane fusion protein, multidrug efflux system	K07799	0	0	0	0	0	0	0	0	0	0	0	0	0	0	0	0	0	0	0	0	0	0	0	0	0	0	0	0	0	0	0	0	0	0	0	0	0	0	0	0	0	0	0	0	0	0
	P7	zraP; zinc resistance-associated protein	K07803	0	0	0	0	0	0	0	0	0	0	0	0	0	0	0	0	0	0	0	0	0	0	0	0	0	0	0	0	0	0	0	0	0	0	0	0	0	0	0	0	0	0	0	0	0	0
	P7	pepD; putative serine protease PepD [EC:3.4.21.-]	K08372	1	0	1	0	0	0	0	0	0	0	0	0	0	0	0	0	0	0	0	0	0	0	0	0	0	0	0	0	0	0	0	0	0	0	0	0	0	0	0	0	0	0	0	0	0	0
	P7	dctD; two-component system, NtrC family, C4-dicarboxylate transport response regulator DctD	K10126	0	0	0	0	0	0	0	0	0	0	0	0	0	0	0	0	0	0	0	0	0	0	0	0	0	0	0	0	0	0	0	0	0	0	0	0	0	0	0	0	0	0	0	0	0	0
	P7	rpaA; two-component system, OmpR family, response regulator RpaA	K10697	0	0	0	0	0	0	0	0	0	0	0	0	0	0	0	0	0	0	0	0	0	0	0	0	0	0	0	0	0	0	0	0	0	0	0	0	0	0	0	0	0	0	0	0	0	0
	P7	narT; MFS transporter, NNP family, putative nitrate transporter	K10850	0	0	0	0	0	0	0	0	0	0	0	0	0	0	0	0	0	0	0	0	0	0	0	0	0	0	0	0	0	0	0	0	0	0	0	0	0	0	0	0	0	0	0	0	0	0
	P7	nreA; nitrogen regulatory protein A	K10851	0	0	0	0	0	0	0	0	0	0	0	0	0	0	0	0	0	0	0	0	0	0	0	0	0	0	0	0	0	0	0	0	0	0	0	0	0	0	0	0	0	0	0	0	0	0
	P7	rpaB; two-component system, OmpR family, response regulator RpaB	K11329	0	0	0	0	0	0	0	0	0	0	0	0	0	0	0	0	0	0	0	0	0	0	0	0	0	0	0	0	0	0	0	0	0	0	0	0	0	0	0	0	0	0	0	0	0	0
	P7	maeN; malate:Na+ symporter	K11616	0	0	0	0	0	0	0	0	0	0	0	0	0	0	0	0	0	0	0	0	0	0	0	0	0	0	0	0	0	0	0	0	0	0	0	0	0	0	0	0	0	0	0	0	0	0
	P7	liaS; two-component system, NarL family, sensor histidine kinase LiaS [EC:2.7.13.3]	K11617	0	0	0	0	0	0	0	0	0	0	0	0	0	0	0	0	0	0	0	0	0	0	0	0	0	0	0	0	0	0	0	0	0	0	0	0	0	0	0	0	0	0	0	0	0	0
	P7	liaR; two-component system, NarL family, response regulator LiaR	K11618	0	0	0	0	0	0	0	0	0	0	0	0	0	0	0	0	0	0	0	0	0	0	0	0	0	0	0	0	0	0	0	0	0	0	0	0	0	0	0	0	0	0	0	0	0	0
	P7	liaG; lia operon protein LiaG	K11621	0	0	0	0	0	0	0	0	0	0	0	0	0	0	0	0	0	0	0	0	0	0	0	0	0	0	1	0	0	0	0	0	0	0	0	0	0	0	0	0	0	0	0	0	0	0
	P7	liaF; lia operon protein LiaF	K11622	0	0	0	0	0	0	0	0	0	0	0	0	0	0	0	0	0	0	0	0	0	0	0	0	0	0	0	0	0	0	0	0	0	0	0	0	0	0	0	0	0	0	0	0	0	0
	P7	dctP; C4-dicarboxylate-binding protein DctP	K11688	0	0	0	0	0	0	0	0	0	0	0	0	0	0	0	0	0	0	0	0	0	0	0	0	0	0	0	0	0	0	0	0	0	0	0	0	0	0	0	0	0	0	0	0	0	0
	P7	dctQ; C4-dicarboxylate transporter, DctQ subunit	K11689	0	0	0	0	0	0	0	0	0	0	0	0	0	0	0	0	0	0	0	0	0	0	0	0	0	0	0	0	0	0	0	0	0	0	0	0	0	0	0	0	0	0	0	0	0	0
	P7	dctM; C4-dicarboxylate transporter, DctM subunit	K11690	0	0	0	0	0	0	0	0	0	0	0	0	0	0	0	0	0	0	0	0	0	0	0	0	0	0	0	0	0	0	0	0	0	0	0	0	0	0	0	0	0	0	0	0	0	0
	P7	kinD; two-component system, sporulation sensor kinase D [EC:2.7.13.3]	K13532	0	0	0	0	0	1	0	2	0	1	1	1	1	1	1	1	0	1	0	1	0	1	1	1	1	1	0	0	0	0	1	1	0	1	0	1	1	0	0	1	1	0	1	0	0	1
	P7	ctrA; two-component system, cell cycle response regulator CtrA	K13584	0	0	0	0	0	0	0	0	0	0	0	0	0	0	0	0	0	0	0	0	0	0	0	0	0	0	0	0	0	0	0	0	0	0	0	0	0	0	0	0	0	0	0	0	0	0
	P7	cckA; two-component system, cell cycle sensor histidine kinase and response regulator CckA [EC:2.7.13.3]	K13587	0	0	0	0	0	0	0	0	0	0	0	0	0	0	0	0	0	0	0	0	0	0	0	0	0	0	0	0	0	0	0	0	0	0	0	0	0	0	0	0	0	0	0	0	0	0
	P7	ntrY; two-component system, NtrC family, nitrogen regulation sensor histidine kinase NtrY [EC:2.7.13.3]	K13598	0	0	0	0	0	0	0	0	0	1	1	1	0	0	0	0	0	1	0	0	0	0	0	0	0	0	0	0	0	0	0	1	0	1	1	1	0	0	0	0	0	0	0	1	0	0
	P7	ntrX; two-component system, NtrC family, nitrogen regulation response regulator NtrX	K13599	0	0	0	0	0	0	1	1	0	0	2	1	0	0	0	0	1	0	0	0	1	0	0	0	0	0	0	0	0	1	0	0	0	1	1	0	0	1	0	0	0	0	0	0	0	0
	P7	citXG; holo-ACP synthase / triphosphoribosyl-dephospho-CoA synthase [EC:2.7.7.61 2.4.2.52]	K13927	0	0	0	0	0	0	0	0	0	0	0	0	0	0	0	0	0	0	0	0	0	0	0	0	0	0	0	0	0	0	0	0	0	0	0	0	0	0	0	0	0	0	0	0	0	0
	P7	chvG; two-component system, OmpR family, sensor histidine kinase ChvG [EC:2.7.13.3]	K14980	0	0	0	0	0	0	0	0	0	0	0	0	0	0	0	0	0	0	0	0	0	0	0	0	0	0	0	0	0	0	0	0	0	0	0	0	0	0	0	0	0	0	0	0	0	0
	P7	salK; two-component system, NarL family, secretion system sensor histidine kinase SalK	K14988	0	0	0	0	0	0	0	0	0	0	0	0	0	0	0	0	0	0	0	0	0	0	0	0	0	0	0	0	0	0	0	0	0	0	0	0	0	0	0	0	0	0	0	0	0	0
	P7	salR; two-component system, NarL family, secretion system response regulator SalR	K14989	0	0	0	0	0	0	0	0	0	0	0	0	0	0	0	0	0	0	0	0	0	0	0	0	0	0	0	0	0	0	0	0	0	0	0	0	0	0	0	0	0	0	0	0	0	0
	P7	etk-wzc; tyrosine-protein kinase Etk/Wzc [EC:2.7.10.-]	K16692	0	0	0	0	0	2	1	1	1	2	2	2	1	1	2	1	1	0	1	0	0	3	1	1	1	1	2	0	1	0	1	2	1	2	0	1	0	0	0	2	0	0	1	0	3	2
	P7	arlS; two-component system, OmpR family, sensor histidine kinase ArlS [EC:2.7.13.3]	K18940	0	0	0	0	0	0	0	0	0	0	0	0	0	0	0	0	0	0	0	0	0	0	0	0	0	0	0	0	0	0	0	0	0	0	0	0	0	0	0	0	0	0	0	0	0	0
	P7	arlR; two-component system, OmpR family, response regulator ArlR	K18941	0	1	0	0	1	0	0	0	0	0	0	0	0	0	0	0	0	0	0	0	0	0	0	0	0	0	0	0	0	0	0	0	0	0	0	0	0	0	0	0	0	0	0	0	0	0
	P7	braS; two-component system, OmpR family, sensor histidine kinase BraS/BceS [EC:2.7.13.3]	K19081	0	0	0	0	0	0	0	0	0	0	0	0	0	0	0	0	0	0	0	0	0	0	0	0	0	0	0	0	0	0	0	0	0	0	0	0	0	0	0	0	0	0	0	0	0	0
	P7	braR; two-component system, OmpR family, response regulator protein BraR/BceR	K19082	0	0	0	0	0	0	0	0	0	0	0	0	0	0	0	0	0	0	0	0	0	0	0	0	0	0	0	0	0	0	0	0	0	0	0	0	0	0	0	0	0	0	0	0	0	0
	P69	fabM; trans-2-decenoyl-[acyl-carrier protein] isomerase [EC:5.3.3.14]	K18474	0	0	0	0	0	0	0	0	0	0	0	0	0	0	0	0	0	0	0	0	0	0	0	0	0	0	0	0	0	0	0	0	0	0	0	0	0	0	0	0	0	0	0	0	0	0
	P68	lepB; signal peptidase I [EC:3.4.21.89]	K03100	1	1	1	2	1	1	1	0	1	1	2	1	1	1	2	1	0	1	1	1	1	1	1	0	1	1	2	1	1	1	1	1	1	1	1	1	1	1	0	1	1	1	1	1	1	1
	P68	lspA; signal peptidase II [EC:3.4.23.36]	K03101	1	1	1	1	1	1	1	2	1	1	1	1	1	1	1	0	1	1	1	1	1	1	1	1	1	1	0	1	0	1	0	1	1	1	1	0	1	1	1	1	1	1	1	1	0	1
	P68	SRP19; signal recognition particle subunit SRP19	K03105	0	0	0	0	0	0	0	0	0	0	0	0	0	0	0	0	0	0	0	0	0	0	0	0	0	0	0	0	0	0	0	0	0	0	0	0	0	0	0	0	0	0	0	0	0	0
	P68	SEC61G; protein transport protein SEC61 subunit gamma and related proteins	K07342	0	0	0	0	0	0	0	0	0	0	0	0	0	0	0	0	0	0	0	0	0	0	0	0	0	0	0	0	0	0	0	0	0	0	0	0	0	0	0	0	0	0	0	0	0	0
	P68	SEC11; signal peptidase I [EC:3.4.21.89]	K13280	0	0	0	0	0	0	0	0	0	0	0	0	0	0	0	0	0	0	0	0	0	0	0	0	0	0	0	0	0	0	0	0	0	0	0	0	0	0	0	0	0	0	0	0	0	0
	P67	mnmA; tRNA-uridine 2-sulfurtransferase [EC:2.8.1.13]	K00566	1	0	1	0	0	0	1	0	1	0	0	1	0	0	0	0	1	1	0	0	0	0	0	0	0	0	1	0	1	1	0	0	0	0	1	0	0	1	1	0	0	1	0	1	0	0
	P67	thiS; sulfur carrier protein	K03154	0	0	0	0	0	0	0	0	0	0	0	0	2	0	0	0	0	1	0	0	0	0	0	0	0	1	0	1	0	0	1	2	0	1	0	1	0	0	0	2	2	0	0	0	1	0
	P67	moaD; sulfur-carrier protein	K03636	0	0	0	0	0	0	0	0	0	0	0	0	0	0	0	0	0	0	0	0	0	0	0	0	0	0	0	0	0	0	0	0	0	0	0	0	0	0	0	0	0	0	0	0	0	0
	P67	tusA; tRNA 2-thiouridine synthesizing protein A [EC:2.8.1.-]	K04085	0	0	1	0	0	0	0	0	0	0	0	0	1	0	0	1	0	0	0	0	0	0	0	0	0	1	0	1	0	0	0	2	0	0	0	0	0	0	0	2	1	0	0	0	0	0
	P67	tusD; tRNA 2-thiouridine synthesizing protein D [EC:2.8.1.-]	K07235	0	0	0	0	0	0	0	0	0	0	0	0	0	0	0	0	0	0	0	0	0	0	0	0	0	0	0	0	0	0	0	0	0	0	0	0	0	0	0	0	0	0	0	0	0	0
	P67	tusC; tRNA 2-thiouridine synthesizing protein C	K07236	0	0	0	0	0	0	0	0	0	0	0	0	0	0	0	0	0	0	0	0	0	0	0	0	0	0	0	0	0	0	0	0	0	0	0	0	0	0	0	0	0	0	0	0	0	0
	P67	tusB; tRNA 2-thiouridine synthesizing protein B	K07237	0	0	0	0	0	0	0	0	0	0	0	0	0	0	0	0	0	0	0	0	0	0	0	0	0	0	0	0	0	0	0	0	0	0	0	0	0	0	0	0	0	0	0	0	0	0
	P67	tusE; tRNA 2-thiouridine synthesizing protein E [EC:2.8.1.-]	K11179	0	0	0	0	0	0	0	0	0	0	0	0	0	0	0	0	0	0	0	0	0	0	0	0	0	0	0	0	0	0	0	0	0	0	0	0	0	0	0	0	0	0	0	0	0	0
	P67	ynjE; molybdopterin synthase sulfurtransferase [EC:2.8.1.11]	K21028	0	0	0	0	0	0	0	0	0	0	0	0	0	0	0	0	0	0	0	0	0	0	0	0	0	0	0	0	0	0	0	0	0	0	0	0	0	0	0	0	0	0	0	0	0	0
	P67	moeB; molybdopterin-synthase adenylyltransferase [EC:2.7.7.80]	K21029	0	0	0	0	0	0	0	0	0	0	0	0	2	0	1	0	0	1	0	0	0	0	0	0	0	1	0	1	0	0	1	1	0	1	0	1	0	0	0	1	2	0	0	0	1	0
	P67	mec; [CysO sulfur-carrier protein]-S-L-cysteine hydrolase [EC:3.13.1.6]	K21140	0	0	0	0	0	0	0	0	0	0	0	0	1	0	0	0	0	0	0	0	0	0	0	0	0	1	0	1	0	0	0	1	0	0	0	0	0	0	0	1	2	0	0	0	0	0
	P67	moeZR; sulfur-carrier protein adenylyltransferase/sulfurtransferase [EC:2.7.7.80 2.7.7.- 2.8.1.11 2.8.1.-]	K21147	0	0	0	0	0	0	0	0	0	0	0	0	0	0	0	0	0	0	0	0	0	0	0	0	0	0	0	0	0	0	0	0	0	0	0	0	0	0	0	0	0	0	0	0	0	0
	P66	trxB; thioredoxin reductase (NADPH) [EC:1.8.1.9]	K00384	2	1	1	0	0	1	1	0	0	1	1	0	1	1	1	1	1	1	1	0	1	1	1	1	1	1	1	1	1	1	1	0	1	1	1	1	1	0	1	1	2	1	0	1	1	1
	P66	ygfK; putative selenate reductase [EC:1.97.1.9]	K12527	1	1	0	0	0	0	0	0	0	0	0	0	0	0	0	0	0	0	0	0	0	0	0	0	0	0	0	0	0	0	0	0	0	0	0	0	0	0	0	0	0	0	0	0	0	0
	P66	xdhD; putative selenate reductase molybdopterin-binding subunit	K12528	0	0	0	0	0	0	0	0	0	0	0	0	0	0	0	0	0	0	0	0	0	0	0	0	0	0	0	0	0	0	0	0	0	0	0	0	0	0	0	0	0	0	0	0	0	0
	P66	ygfM; putative selenate reductase FAD-binding subunit	K12529	0	0	0	0	0	0	0	0	0	0	0	0	0	0	0	0	0	0	0	0	0	0	0	0	0	0	0	0	0	0	0	0	0	0	0	0	0	0	0	0	0	0	0	0	0	0
	P65	cheX; chemotaxis protein CheX	K03409	0	0	0	0	0	0	0	0	0	0	0	0	0	0	0	0	0	0	0	0	0	0	0	0	0	0	0	0	0	0	0	0	0	0	0	0	0	0	0	0	0	0	0	0	0	0
	P65	cheC; chemotaxis protein CheC	K03410	0	0	0	0	0	0	0	0	0	0	0	0	0	0	0	0	0	0	0	0	0	0	0	0	0	0	0	0	0	0	0	0	0	0	0	0	0	0	0	0	0	0	0	0	0	0
	P65	cheD; chemotaxis protein CheD [EC:3.5.1.44]	K03411	0	0	0	0	0	0	0	0	0	0	0	0	0	0	0	0	0	0	0	0	0	0	0	0	0	0	0	0	0	0	0	0	0	0	0	0	0	0	0	0	0	0	0	0	0	0
	P65	cheZ; chemotaxis protein CheZ	K03414	0	0	0	0	0	0	0	0	0	0	0	0	0	0	0	0	0	0	0	0	0	0	0	0	0	0	0	0	0	0	0	0	0	0	0	0	0	0	0	0	0	0	0	0	0	0
	P62	NRT; MFS transporter, NNP family, nitrate/nitrite transporter	K02575	0	0	0	0	0	0	0	0	0	0	0	0	0	0	0	0	0	0	0	0	0	0	0	0	0	0	0	0	0	0	0	0	0	0	0	0	0	0	0	0	0	0	0	0	0	0
	P60	blaI; BlaI family transcriptional regulator, penicillinase repressor	K02171	0	0	0	0	0	1	1	1	0	0	1	0	2	1	2	1	2	0	0	2	0	2	3	1	1	2	0	1	1	0	0	0	0	0	1	0	3	0	2	2	2	1	1	0	3	0
	P60	blaR1; bla regulator protein blaR1	K02172	0	0	0	0	0	0	1	1	0	0	1	0	2	1	1	1	2	0	0	2	0	2	2	0	0	1	0	0	1	0	0	0	0	0	1	0	2	0	1	0	1	0	1	0	2	0
	P60	ampG; MFS transporter, PAT family, beta-lactamase induction signal transducer AmpG	K08218	0	0	0	0	0	1	1	0	1	0	0	1	1	0	1	3	1	0	1	1	1	1	1	1	0	0	0	0	0	1	2	1	1	1	1	0	1	1	1	1	1	1	1	0	1	0
	P60	penP; beta-lactamase class A [EC:3.5.2.6]	K17836	0	0	0	0	0	0	0	0	0	0	0	0	0	0	0	0	0	0	0	0	0	0	0	0	0	0	0	0	0	0	0	0	0	0	0	0	0	0	0	0	0	0	0	0	0	0
	P60	bla2; metallo-beta-lactamase class B [EC:3.5.2.6]	K17837	0	0	0	0	0	0	0	0	0	0	0	0	0	0	0	0	0	0	0	0	0	0	0	0	0	0	0	0	0	0	0	0	0	0	0	0	0	0	0	0	0	0	0	0	0	0
	P6,P7,P14	ME2; malate dehydrogenase (oxaloacetate-decarboxylating) [EC:1.1.1.38]	K00027	1	0	0	0	1	0	0	0	0	0	0	0	0	0	0	0	0	0	0	0	0	0	0	0	0	0	0	0	0	0	0	1	0	1	0	0	0	0	0	0	0	0	0	0	0	0
	P6,P21	crt; enoyl-CoA hydratase [EC:4.2.1.17]	K01715	0	0	0	0	0	0	0	0	0	1	0	0	0	1	0	0	0	0	0	0	0	0	0	0	0	0	0	0	0	0	0	0	0	0	0	0	0	0	0	0	0	0	0	0	0	1
	P58,P60	acrA; membrane fusion protein, multidrug efflux system	K03585	0	0	0	0	0	2	1	1	1	1	1	0	2	0	2	1	1	2	1	2	1	1	2	0	0	1	0	4	0	0	1	1	0	1	1	0	0	0	0	0	2	1	2	2	1	0
	P58,P60	acrB; multidrug efflux pump	K18138	0	0	0	0	0	0	0	0	0	0	0	0	0	0	0	0	0	0	0	0	0	0	0	0	0	0	0	0	0	0	0	0	0	0	0	0	0	0	0	0	0	0	0	0	0	0
	P58	prtC; serralysin [EC:3.4.24.40]	K01406	0	0	0	0	0	0	0	0	0	0	0	0	0	0	0	0	0	0	0	0	0	0	0	0	0	0	0	0	0	0	0	0	0	0	0	0	0	0	0	0	0	0	0	0	0	0
	P58	amiABC; N-acetylmuramoyl-L-alanine amidase [EC:3.5.1.28]	K01448	0	0	1	2	0	2	1	1	1	1	1	1	1	0	1	1	1	1	1	1	1	1	1	2	1	1	1	1	1	1	2	2	1	1	2	1	1	1	1	1	1	1	1	1	1	1
	P58	dsbA; protein dithiol oxidoreductase (disulfide-forming) [EC:1.8.4.15]	K03673	0	0	0	0	0	0	0	0	0	0	0	0	0	0	0	0	0	0	0	0	0	0	0	0	0	0	0	0	0	0	0	0	0	0	0	0	0	0	0	0	0	0	0	0	0	0
	P58	PPIA; peptidyl-prolyl cis-trans isomerase A (cyclophilin A) [EC:5.2.1.8]	K03767	0	0	0	0	0	0	0	0	0	0	0	0	0	0	0	0	0	0	0	0	0	0	0	0	0	0	0	0	0	0	0	0	0	0	0	0	0	0	0	0	0	0	0	0	0	0
	P58	arnE; undecaprenyl phosphate-alpha-L-ara4N flippase subunit ArnE	K12962	0	0	0	0	0	1	0	0	0	1	0	0	0	0	1	0	0	0	1	0	1	0	0	0	0	0	0	0	0	0	0	0	0	0	0	1	0	0	0	1	0	0	0	0	0	0
	P57	gcvR; glycine cleavage system transcriptional repressor	K03567	0	0	0	0	0	0	0	0	0	0	0	0	0	0	0	0	0	0	0	0	0	0	0	0	0	0	0	0	0	0	0	0	0	0	0	0	0	0	0	0	0	0	0	0	0	0
	P57	oxyR; LysR family transcriptional regulator, hydrogen peroxide-inducible genes activator	K04761	0	0	0	0	0	0	1	1	0	0	0	0	0	0	0	1	1	0	0	0	0	0	0	0	0	0	0	0	0	0	1	1	0	0	0	0	0	0	0	1	0	0	0	0	1	0
	P57	dksA; DnaK suppressor protein	K06204	0	0	0	0	0	1	1	2	1	1	1	0	0	1	1	0	1	1	1	1	1	1	1	1	1	1	0	1	0	2	0	0	1	1	1	0	0	1	1	1	1	1	0	1	0	1
	P57	pgaB; poly-beta-1,6-N-acetyl-D-glucosamine N-deacetylase [EC:3.5.1.-]	K11931	0	0	0	0	0	0	0	0	0	0	0	0	0	0	0	0	0	0	0	0	0	0	0	0	0	0	0	0	0	0	0	0	0	0	0	0	0	0	0	0	0	0	0	0	0	0
	P57	pgaC; poly-beta-1,6-N-acetyl-D-glucosamine synthase [EC:2.4.1.-]	K11936	0	0	0	0	0	0	1	0	0	0	0	0	0	0	1	0	0	0	0	0	0	0	0	0	0	0	0	0	0	0	0	0	0	0	0	0	1	0	0	0	0	1	0	0	0	0
	P57	pgaD; biofilm PGA synthesis protein PgaD	K11937	0	0	0	0	0	0	0	0	0	0	0	0	0	0	0	0	0	0	0	0	0	0	0	0	0	0	0	0	0	0	0	0	0	0	0	0	0	0	0	0	0	0	0	0	0	0
	P54	urdA; urocanate reductase [EC:1.3.99.33]	K17363	0	0	0	0	0	0	0	0	0	0	0	0	0	0	0	0	0	0	0	0	0	0	0	0	0	0	0	0	0	0	0	0	0	0	0	0	0	0	0	0	0	0	0	0	0	0
	P53	uppS; tritrans,polycis-undecaprenyl-diphosphate synthase [geranylgeranyl-diphosphate specific] [EC:2.5.1.89]	K15888	0	0	0	0	0	0	0	0	0	0	0	0	0	0	0	0	0	0	0	0	0	0	0	0	0	0	0	0	0	0	0	0	0	0	0	0	0	0	0	0	0	0	0	0	0	0
	P51	acpS; holo-[acyl-carrier protein] synthase [EC:2.7.8.7]	K00997	1	2	1	1	1	0	0	0	0	0	0	0	0	0	0	0	0	0	0	0	0	0	0	0	0	0	0	0	0	0	0	0	0	0	0	0	0	0	0	0	0	0	0	0	0	0
	P51	LYS5; 4'-phosphopantetheinyl transferase [EC:2.7.8.-]	K06133	1	0	1	0	0	1	1	1	1	1	1	1	1	0	2	0	0	1	0	1	1	1	2	1	1	1	1	1	0	1	1	1	1	0	0	1	1	1	1	1	1	1	1	1	1	1
	P51	acpH; acyl carrier protein phosphodiesterase [EC:3.1.4.14]	K08682	0	0	0	0	0	0	0	0	0	0	0	0	0	0	0	0	0	0	0	0	0	0	0	0	0	0	0	0	0	0	0	0	0	0	0	0	0	0	0	0	0	0	0	0	0	0
	P50	E6.5.1.2; DNA ligase (NAD+) [EC:6.5.1.2]	K01972	1	1	1	1	1	1	1	1	1	1	1	1	1	1	1	1	2	2	1	1	2	1	0	1	1	1	0	1	1	1	1	1	1	1	1	1	1	1	1	1	1	1	1	1	1	1
	P50	dnaB; replicative DNA helicase [EC:3.6.4.12]	K02314	1	1	2	1	1	2	0	1	1	2	1	0	1	2	1	0	1	1	1	1	1	1	1	1	2	1	2	1	1	1	0	0	1	1	1	1	1	2	1	1	1	1	1	1	0	1
	P50	dnaG; DNA primase [EC:2.7.7.101]	K02316	1	1	1	1	2	3	1	0	1	1	3	1	2	2	1	1	1	1	1	1	1	2	1	2	3	2	0	3	0	2	2	1	1	1	3	1	2	1	1	2	3	1	1	1	2	1
	P50	pol; DNA polymerase, archaea type [EC:2.7.7.7]	K02319	0	0	0	0	0	0	0	0	0	0	0	0	0	0	0	0	0	0	0	0	0	0	0	0	0	0	0	0	0	0	0	0	0	0	0	0	0	0	0	0	0	0	0	0	0	0
	P50	polC; DNA polymerase II large subunit [EC:2.7.7.7]	K02322	0	0	0	0	0	0	0	0	0	0	0	0	0	0	0	0	0	0	0	0	0	0	0	0	0	0	0	0	0	0	0	0	0	0	0	0	0	0	0	0	0	0	0	0	0	0
	P50	polB; DNA polymerase II small subunit [EC:2.7.7.7]	K02323	0	0	0	0	0	0	0	0	0	0	0	0	0	0	0	0	0	0	0	0	0	0	0	0	0	0	0	0	0	0	0	0	0	0	0	0	0	0	0	0	0	0	0	0	0	0
	P50	polA; DNA polymerase I [EC:2.7.7.7]	K02335	1	1	0	1	1	1	1	1	1	1	1	1	1	1	1	1	1	1	1	1	0	1	1	1	1	1	1	0	1	1	1	1	0	1	1	1	1	1	1	1	0	1	1	1	1	1
	P50	dnaE; DNA polymerase III subunit alpha [EC:2.7.7.7]	K02337	1	1	0	1	1	1	1	1	1	1	1	1	1	1	1	1	1	1	1	1	0	1	1	1	1	0	1	2	1	1	1	0	0	1	1	0	1	2	3	1	1	1	1	1	1	1
	P50	dnaN; DNA polymerase III subunit beta [EC:2.7.7.7]	K02338	1	1	0	1	1	1	1	1	1	1	1	1	1	1	1	0	1	1	0	1	1	1	1	1	1	1	1	1	1	1	1	1	1	1	1	1	0	1	1	1	1	1	1	1	1	1
	P50	holC; DNA polymerase III subunit chi [EC:2.7.7.7]	K02339	0	0	0	0	0	0	0	0	0	0	0	0	0	0	0	0	0	0	0	0	0	0	0	0	0	0	0	0	0	0	0	0	0	0	0	0	0	0	0	0	0	0	0	0	0	0
	P50	holA; DNA polymerase III subunit delta [EC:2.7.7.7]	K02340	1	1	1	1	1	1	1	1	1	1	1	1	1	1	1	1	0	1	1	1	1	1	1	0	1	1	2	1	1	0	1	1	0	1	1	1	1	1	1	1	0	1	1	1	1	1
	P50	holB; DNA polymerase III subunit delta' [EC:2.7.7.7]	K02341	1	2	2	2	2	0	0	1	0	1	0	1	0	0	0	0	0	0	0	1	0	0	0	0	0	1	0	0	0	0	0	0	0	0	0	0	0	0	0	0	0	0	0	0	0	0
	P50	dnaQ; DNA polymerase III subunit epsilon [EC:2.7.7.7]	K02342	1	2	1	1	1	1	1	3	2	3	3	0	0	2	2	2	0	3	0	2	1	4	2	1	1	1	1	1	1	0	1	2	1	0	0	2	1	1	2	3	1	0	1	0	1	2
	P50	dnaX; DNA polymerase III subunit gamma/tau [EC:2.7.7.7]	K02343	1	1	1	1	1	1	1	1	1	1	1	1	1	1	1	1	2	1	1	1	1	1	1	1	1	1	1	1	1	1	1	1	1	1	1	0	1	1	1	1	1	1	1	1	1	1
	P50	priS; DNA primase small subunit [EC:2.7.7.102]	K02683	0	0	0	0	0	0	0	0	0	0	0	0	0	0	0	0	0	0	0	0	0	0	0	0	0	0	0	0	0	0	0	0	0	0	0	0	0	0	0	0	0	0	0	0	0	0
	P50	ssb; single-strand DNA-binding protein	K03111	1	1	1	1	1	1	1	1	2	2	2	1	2	1	1	0	1	1	0	1	2	1	1	1	1	1	1	2	3	2	1	1	1	1	2	0	1	2	3	1	1	2	0	2	1	1
	P50	rnhA; ribonuclease HI [EC:3.1.26.4]	K03469	1	1	1	1	1	0	0	1	2	1	1	1	1	1	0	0	1	1	0	1	1	0	0	0	1	0	1	0	0	1	0	1	0	1	1	1	0	1	1	0	0	1	0	0	0	0
	P50	rnhB; ribonuclease HII [EC:3.1.26.4]	K03470	1	1	1	1	1	1	1	1	1	1	1	1	1	1	1	1	1	1	1	2	1	1	2	1	1	1	1	1	1	0	1	1	1	1	1	1	1	1	2	1	1	1	1	1	1	1
	P50	rnhC; ribonuclease HIII [EC:3.1.26.4]	K03471	0	0	0	0	0	0	0	0	0	0	0	0	0	0	0	0	0	0	0	0	0	0	0	0	0	0	0	0	0	0	0	0	0	0	0	0	0	0	0	0	0	0	0	0	0	0
	P50	polC; DNA polymerase III subunit alpha, Gram-positive type [EC:2.7.7.7]	K03763	0	0	0	0	0	0	0	0	0	0	0	0	0	0	0	0	0	0	0	0	0	0	0	0	0	0	0	0	0	0	0	0	0	0	0	0	0	0	0	0	0	0	0	0	0	0
	P50	FEN1; flap endonuclease-1 [EC:3.-.-.-]	K04799	0	0	0	0	0	0	0	0	0	0	0	0	0	0	0	0	0	0	0	0	0	0	0	0	0	0	0	0	0	0	0	0	0	0	0	0	0	0	0	0	0	0	0	0	0	0
	P50	rfcL; replication factor C large subunit	K04800	0	0	0	0	0	0	0	0	0	0	0	0	0	0	0	0	0	0	0	0	0	0	0	0	0	0	0	0	0	0	0	0	0	0	0	0	0	0	0	0	0	0	0	0	0	0
	P50	rfcS; replication factor C small subunit	K04801	0	0	0	0	0	0	0	0	0	0	0	0	0	0	0	0	0	0	0	0	0	0	0	0	0	0	0	0	0	0	0	0	0	0	0	0	0	0	0	0	0	0	0	0	0	0
	P50	PCNA; proliferating cell nuclear antigen	K04802	0	0	0	0	0	0	0	0	0	0	0	0	0	0	0	0	0	0	0	0	0	0	0	0	0	0	0	0	0	0	0	0	0	0	0	0	0	0	0	0	0	0	0	0	0	0
	P50	RFA1; replication factor A1	K07466	0	0	0	0	0	0	0	0	0	0	0	0	0	0	0	0	0	0	0	0	0	0	0	0	0	0	0	0	0	0	0	0	0	0	0	0	0	0	0	0	0	0	0	0	0	0
	P50	mcm; replicative DNA helicase Mcm [EC:3.6.4.-]	K10726	0	0	0	0	0	0	0	0	0	0	0	0	0	0	0	0	0	0	0	0	0	0	0	0	0	0	0	0	0	0	0	0	0	0	0	0	0	0	0	0	0	0	0	0	0	0
	P50	LIG1; DNA ligase 1 [EC:6.5.1.1 6.5.1.6 6.5.1.7]	K10747	0	0	0	0	0	0	0	0	0	0	0	0	0	0	0	0	0	0	0	0	0	0	0	0	0	0	0	0	0	0	0	0	0	0	0	0	0	0	0	0	0	0	0	0	0	0
	P50	priL; DNA primase large subunit	K18882	0	0	0	0	0	0	0	0	0	0	0	0	0	0	0	0	0	0	0	0	0	0	0	0	0	0	0	0	0	0	0	0	0	0	0	0	0	0	0	0	0	0	0	0	0	0
	P5,P51	coaB; phosphopantothenate---cysteine ligase (CTP) [EC:6.3.2.5]	K21977	0	0	0	0	0	0	0	0	0	0	0	0	0	0	0	0	0	0	0	0	0	0	0	0	0	0	0	0	0	0	0	0	0	0	0	0	0	0	0	0	0	0	0	0	0	0
	P5,P45	pabA; para-aminobenzoate synthetase component II [EC:2.6.1.85]	K01664	0	0	0	0	0	0	0	0	0	0	0	0	0	0	0	0	0	0	0	0	0	0	0	0	0	0	0	0	0	0	0	0	0	0	0	0	0	0	0	0	0	0	0	0	0	0
	P5,P45	pabBC; para-aminobenzoate synthetase / 4-amino-4-deoxychorismate lyase [EC:2.6.1.85 4.1.3.38]	K03342	0	0	0	0	0	0	0	0	0	0	0	0	0	0	0	0	0	0	0	0	0	0	0	0	0	0	0	0	0	0	0	0	0	0	0	0	0	0	0	0	0	0	0	0	0	0
	P5,P45	7,8-dihydropterin-6-yl-methyl-4-(beta-D-ribofuranosyl)aminobenzene 5'-phosphate synthase [EC:2.5.1.105]	K06897	0	0	0	0	1	1	1	0	0	0	0	0	0	0	0	0	0	0	0	0	0	1	0	0	0	1	0	0	0	0	1	1	0	1	0	1	1	0	1	1	0	0	0	0	1	0
	P5,P45	dmrX; dihydromethanopterin reductase (acceptor) [EC:1.5.99.15]	K18853	0	0	0	0	0	0	0	0	0	0	0	0	0	0	0	0	0	0	0	0	0	0	0	0	0	0	0	0	0	0	0	0	0	0	0	0	0	0	0	0	0	0	0	0	0	0
	P5	SDR16C5; all-trans-retinol dehydrogenase (NAD+) [EC:1.1.1.105]	K15734	0	0	0	0	0	0	0	0	0	0	0	0	0	0	0	0	1	1	0	0	0	0	0	0	0	0	0	0	0	0	0	0	0	0	1	0	0	0	1	0	0	0	0	0	0	0
	P49	pncC; nicotinamide-nucleotide amidase [EC:3.5.1.42]	K03742	0	0	1	0	0	0	0	0	1	1	0	1	0	1	0	0	0	0	0	0	1	0	0	0	1	0	0	0	1	1	0	0	0	0	1	0	0	0	0	0	0	1	0	1	0	1
	P49	pncC; nicotinamide-nucleotide amidase [EC:3.5.1.42]	K03743	0	0	1	0	0	0	0	0	0	0	0	0	0	1	0	0	0	0	0	0	0	0	0	0	1	0	0	0	0	0	0	1	0	0	0	0	0	0	0	0	0	0	0	0	0	1
	P47	MTFMT; methionyl-tRNA formyltransferase [EC:2.1.2.9]	K00604	1	1	1	1	1	1	0	1	2	1	1	1	1	1	1	1	1	1	1	1	1	0	1	1	1	1	1	1	1	1	0	1	1	1	1	1	1	1	0	1	1	1	0	1	0	1
	P47	YARS; tyrosyl-tRNA synthetase [EC:6.1.1.1]	K01866	1	1	1	1	1	1	1	1	1	1	1	1	1	1	1	1	2	2	0	1	1	1	0	1	1	1	1	2	1	1	1	1	1	1	1	1	1	1	1	1	1	1	1	1	1	1
	P47	WARS; tryptophanyl-tRNA synthetase [EC:6.1.1.2]	K01867	1	1	1	1	1	1	1	1	1	1	1	1	1	1	1	1	1	1	1	1	0	1	1	1	1	1	1	2	1	1	1	1	0	1	1	0	1	1	1	1	1	1	1	1	1	1
	P47	TARS; threonyl-tRNA synthetase [EC:6.1.1.3]	K01868	1	1	1	1	1	1	1	1	1	1	1	1	1	1	1	1	1	1	1	1	1	1	1	1	1	2	2	1	1	1	1	1	0	1	1	1	1	1	2	1	1	1	1	1	1	1
	P47	LARS; leucyl-tRNA synthetase [EC:6.1.1.4]	K01869	2	1	1	1	1	1	2	1	1	1	1	1	1	1	0	1	2	1	1	1	1	1	1	1	2	1	1	1	1	1	1	1	0	1	1	1	2	1	1	1	0	1	1	1	1	1
	P47	IARS; isoleucyl-tRNA synthetase [EC:6.1.1.5]	K01870	1	1	1	1	1	1	1	2	1	1	1	1	1	1	1	0	2	1	1	1	1	1	1	1	1	1	1	2	1	1	0	1	1	1	1	0	1	1	1	0	1	1	1	1	1	1
	P47	AARS; alanyl-tRNA synthetase [EC:6.1.1.7]	K01872	1	1	2	1	1	1	0	2	1	1	1	1	1	1	0	1	1	1	1	1	1	1	1	1	1	1	1	1	1	1	1	1	0	0	1	0	1	2	2	1	1	1	1	1	1	1
	P47	VARS; valyl-tRNA synthetase [EC:6.1.1.9]	K01873	1	1	1	1	1	1	1	0	1	1	1	1	1	1	2	0	1	1	1	1	1	1	1	1	1	1	0	1	1	2	1	1	1	1	1	2	1	1	1	1	1	1	1	1	1	1
	P47	SARS; seryl-tRNA synthetase [EC:6.1.1.11]	K01875	1	1	1	1	1	1	1	1	1	1	1	1	1	1	1	1	1	1	1	1	1	1	1	1	1	1	1	1	0	1	0	1	1	1	1	1	1	1	1	1	1	1	1	1	0	1
	P47	DARS2; aspartyl-tRNA synthetase [EC:6.1.1.12]	K01876	1	1	1	1	1	1	1	1	1	1	1	0	1	1	1	1	0	1	1	1	0	1	1	1	1	1	0	1	1	1	0	1	1	1	1	0	1	3	2	1	1	1	1	1	1	1
	P47	glyQ; glycyl-tRNA synthetase alpha chain [EC:6.1.1.14]	K01878	1	1	1	1	1	0	0	0	0	0	0	0	0	0	0	0	0	0	0	0	0	0	0	0	0	0	0	0	0	0	0	0	0	0	0	0	0	0	0	0	0	0	0	0	0	0
	P47	glyS; glycyl-tRNA synthetase beta chain [EC:6.1.1.14]	K01879	1	1	1	1	1	0	0	0	0	0	0	0	0	0	0	0	0	0	0	0	0	0	0	0	0	0	0	0	0	0	0	0	0	0	0	0	0	0	0	0	0	0	0	0	0	0
	P47	GARS; glycyl-tRNA synthetase [EC:6.1.1.14]	K01880	0	0	0	0	0	1	1	1	0	1	1	1	1	1	1	1	2	1	1	1	1	1	1	1	1	1	2	1	0	1	0	1	1	1	2	1	1	3	1	1	1	1	1	1	1	1
	P47	PARS; prolyl-tRNA synthetase [EC:6.1.1.15]	K01881	1	1	1	1	1	1	1	1	1	1	1	1	1	1	1	0	1	1	1	1	1	1	1	1	1	1	1	1	1	1	1	1	1	1	1	1	1	2	2	1	1	1	1	1	0	1
	P47	CARS; cysteinyl-tRNA synthetase [EC:6.1.1.16]	K01883	1	1	1	1	1	1	1	2	1	1	1	1	1	1	0	1	1	1	1	0	1	1	1	1	1	0	1	0	0	1	1	1	1	1	1	0	1	1	1	1	2	1	1	1	1	0
	P47	cysS1; cysteinyl-tRNA synthetase, unknown class [EC:6.1.1.16]	K01884	0	0	0	0	0	0	0	0	0	0	0	0	0	0	0	0	0	1	0	0	0	0	0	0	0	0	0	0	0	0	0	0	0	0	0	0	0	0	0	0	0	0	0	0	0	0
	P47	RARS; arginyl-tRNA synthetase [EC:6.1.1.19]	K01887	1	1	1	1	1	1	1	1	1	1	1	1	1	0	1	2	1	2	1	1	1	1	1	1	1	1	1	1	1	1	1	0	1	1	1	1	1	1	1	1	1	1	1	2	0	1
	P47	FARSA; phenylalanyl-tRNA synthetase alpha chain [EC:6.1.1.20]	K01889	1	1	1	1	2	1	1	0	1	1	1	1	1	1	1	1	2	1	1	1	1	1	1	1	1	1	1	1	0	2	2	1	1	1	0	0	1	2	1	1	1	1	1	2	0	1
	P47	FARSB; phenylalanyl-tRNA synthetase beta chain [EC:6.1.1.20]	K01890	1	1	2	1	1	1	1	1	1	1	1	1	1	1	2	1	1	1	1	1	1	1	1	1	1	1	2	1	1	1	1	1	1	1	1	1	1	1	1	1	1	1	1	1	1	1
	P47	HARS; histidyl-tRNA synthetase [EC:6.1.1.21]	K01892	1	1	1	1	1	0	1	1	1	1	1	1	1	1	1	1	1	1	1	1	2	1	0	1	1	1	1	0	0	1	1	1	1	1	1	1	1	1	1	1	1	1	1	1	1	2
	P47	NARS; asparaginyl-tRNA synthetase [EC:6.1.1.22]	K01893	1	1	0	0	1	1	1	1	1	1	1	1	1	1	1	1	1	1	1	2	1	1	1	2	0	0	0	1	1	1	1	1	1	1	1	1	1	1	1	1	1	1	1	1	1	1
	P47	lysK; lysyl-tRNA synthetase, class I [EC:6.1.1.6]	K04566	0	0	0	0	0	0	0	0	0	1	0	0	0	0	0	0	0	0	0	0	0	0	0	0	0	0	0	0	0	0	0	0	0	0	0	0	0	0	0	0	0	0	0	0	0	0
	P47	KARS; lysyl-tRNA synthetase, class II [EC:6.1.1.6]	K04567	1	1	1	1	1	0	1	1	1	1	0	1	1	0	1	1	2	1	1	1	1	1	1	2	1	1	1	1	1	1	1	1	1	1	1	1	1	1	1	2	1	1	1	1	0	1
	P47	aspC; nondiscriminating aspartyl-tRNA synthetase [EC:6.1.1.23]	K09759	0	0	0	0	0	0	0	0	0	0	0	1	0	0	0	0	0	0	0	0	0	0	0	0	0	0	0	0	0	0	0	0	0	0	0	0	0	0	0	0	0	0	0	0	0	0
	P46	impJ; type VI secretion system protein ImpJ	K11893	0	0	0	0	0	0	0	0	0	0	0	0	0	0	0	0	0	0	0	0	0	0	0	0	0	0	0	0	0	0	0	0	0	0	0	0	0	0	0	0	0	0	0	0	0	0
	P46	impH; type VI secretion system protein ImpH	K11895	0	0	0	0	0	0	0	0	0	0	0	0	0	0	0	0	0	0	0	0	0	0	0	0	0	0	0	0	0	0	0	0	0	0	0	0	0	0	0	0	0	0	0	0	0	0
	P46	impC; type VI secretion system protein ImpC	K11900	0	0	0	0	0	0	0	0	0	0	0	0	0	0	0	0	0	0	0	0	0	0	0	0	0	0	0	0	0	0	0	0	0	0	0	0	0	0	0	0	0	0	0	0	0	0
	P46	impB; type VI secretion system protein ImpB	K11901	0	0	0	0	0	0	0	0	0	0	0	0	0	0	0	0	0	0	0	0	0	0	0	0	0	0	0	0	0	0	0	0	0	0	0	0	0	0	0	0	0	0	0	0	0	0
	P46	impA; type VI secretion system protein ImpA	K11902	0	0	0	0	0	0	0	0	0	0	0	0	0	0	0	0	0	0	0	0	0	0	0	0	0	0	0	0	0	0	0	0	0	0	0	0	0	0	0	0	0	0	0	0	0	0
	P46	exsA; AraC family transcriptional regulator, exoenzyme S synthesis regulatory protein ExsA	K20968	0	0	0	0	0	0	0	0	0	0	0	0	0	0	0	0	0	0	0	0	0	0	0	0	0	1	0	0	0	0	0	0	0	0	0	0	0	0	0	0	0	0	0	0	0	0
	P46	pslA; polysaccharide biosynthesis protein PslA	K20997	0	0	0	0	0	0	0	0	0	0	0	0	0	0	0	0	0	0	0	0	0	0	0	0	0	0	0	0	0	0	0	0	0	0	0	0	0	0	0	0	0	0	0	0	0	0
	P46	pslG; polysaccharide biosynthesis protein PslG	K21000	0	0	0	0	0	0	0	0	0	0	0	0	0	0	0	0	0	0	0	0	0	0	0	0	0	0	0	0	0	0	0	0	0	0	0	0	0	0	0	0	0	0	0	0	0	0
	P46	pslH; polysaccharide biosynthesis protein PslH	K21001	0	0	0	0	0	0	0	1	0	2	2	0	0	1	0	0	0	2	0	0	0	0	0	0	2	1	3	0	0	0	0	0	0	0	0	0	0	0	0	0	0	0	0	0	0	2
	P46	pslL; polysaccharide biosynthesis protein PslL	K21005	0	0	0	0	0	0	0	0	0	0	0	0	0	0	0	0	0	0	0	0	0	0	0	0	0	0	0	0	0	0	0	0	0	0	0	0	0	0	0	0	0	0	0	0	0	0
	P46	pelA; polysaccharide biosynthesis protein PelA	K21006	0	0	0	0	0	0	0	0	0	0	0	0	0	0	0	0	0	0	0	0	0	0	0	0	0	0	0	0	0	0	0	0	0	0	0	0	0	0	0	0	0	0	0	0	0	0
	P46	pelF; polysaccharide biosynthesis protein PelF	K21011	0	0	0	0	0	0	0	0	0	0	0	0	0	0	0	0	0	0	0	0	0	0	0	0	0	0	0	0	0	0	0	0	0	0	0	0	0	0	0	0	0	0	0	0	0	0
	P46	pelG; polysaccharide biosynthesis protein PelG	K21012	0	0	0	0	0	0	0	0	0	0	0	0	0	0	0	0	0	0	0	0	0	0	0	0	0	0	0	0	0	0	0	0	0	0	0	0	0	0	0	0	0	0	0	0	0	0
	P46	mucR; diguanylate cyclase [EC:2.7.7.65]	K21023	0	0	5	0	0	0	0	0	0	0	0	0	0	0	0	0	0	0	0	0	0	0	0	0	0	0	0	0	0	0	0	0	0	0	0	0	0	0	0	0	0	0	0	0	0	0
	P46	bifA; c-di-GMP phosphodiesterase [EC:3.1.4.52]	K21024	0	0	0	0	0	0	0	0	0	0	0	0	0	0	0	0	0	0	0	0	0	0	0	0	0	0	0	0	0	0	0	0	0	0	0	0	0	0	0	0	0	0	0	0	0	0
	P45	beta-ribofuranosylaminobenzene 5'-phosphate synthase [EC:2.4.2.54]	K06984	0	0	0	0	0	0	0	0	0	0	0	0	0	0	0	0	0	0	0	0	0	0	0	0	0	0	0	0	0	0	0	0	0	0	0	0	0	0	0	0	0	0	0	0	0	0
	P45	mocA; molybdenum cofactor cytidylyltransferase [EC:2.7.7.76]	K07141	1	1	0	1	1	0	0	0	0	0	0	0	0	0	0	0	0	0	0	0	0	0	0	0	0	0	0	0	0	0	0	0	0	0	0	0	0	0	0	0	0	0	0	0	0	0
	P45	mptE; 2-amino-4-hydroxy-6-hydroxymethyldihydropteridine diphosphokinase [EC:2.7.6.3]	K07142	0	0	0	0	0	0	0	0	0	0	0	0	0	0	0	0	0	0	0	0	0	0	0	0	0	0	0	0	0	0	0	0	0	0	0	0	0	0	0	0	0	0	0	0	0	0
	P43	agaS; D-galactosamine 6-phosphate deaminase/isomerase [EC:3.5.99.-]	K02082	1	1	0	0	0	0	0	0	1	0	0	1	0	0	0	0	0	0	0	0	0	0	0	0	0	0	0	0	1	0	0	0	0	0	0	0	0	0	1	0	0	1	0	1	0	0
	P43	bgaB; beta-galactosidase [EC:3.2.1.23]	K12308	0	0	0	0	0	2	0	0	0	0	0	0	1	0	1	0	0	0	1	1	0	2	1	2	0	2	0	0	0	0	1	0	0	0	0	1	1	0	0	1	1	0	0	0	1	0
	P40	lhpI; cis-L-3-hydroxyproline dehydratase [EC:4.2.1.171]	K09123	0	0	0	0	0	0	0	0	0	0	0	0	0	0	0	0	0	0	0	0	0	0	0	0	0	0	0	0	0	0	0	0	0	0	0	0	0	0	0	0	0	0	0	0	0	0
	P4,P7,P11	nisF; lantibiotic transport system ATP-binding protein	K20490	0	0	0	0	0	0	0	0	0	0	0	0	0	0	0	0	0	0	0	0	0	0	0	0	0	0	0	0	0	0	0	0	0	0	0	0	0	0	0	0	0	0	0	0	0	0
	P4,P7,P11	nisE; lantibiotic transport system permease protein	K20491	0	0	0	0	0	0	0	0	0	0	0	0	0	0	0	0	0	0	0	0	0	0	0	0	0	0	0	0	0	0	0	0	0	0	0	0	0	0	0	0	0	0	0	0	0	0
	P4,P7,P11	nisG; lantibiotic transport system permease protein	K20492	0	0	0	0	0	0	0	0	0	0	0	0	0	0	0	0	0	0	0	0	0	0	0	0	0	0	0	0	0	0	0	0	0	0	0	0	0	0	0	0	0	0	0	0	0	0
	P4,P7	pstS; phosphate transport system substrate-binding protein	K02040	1	0	0	0	0	0	0	0	0	0	0	0	0	1	1	2	0	4	1	0	0	1	2	0	0	1	1	0	0	0	1	1	1	0	0	0	0	1	0	2	4	0	0	0	0	1
	P4,P7	natB; sodium transport system permease protein	K09696	0	0	0	0	0	0	0	0	0	0	0	0	0	1	0	0	0	1	0	0	0	0	0	0	0	0	0	0	0	0	0	0	0	0	0	0	0	0	0	0	0	0	0	0	0	1
	P4,P7	natA; sodium transport system ATP-binding protein [EC:7.2.2.4]	K09697	0	0	0	0	0	0	0	1	0	0	0	0	0	1	0	0	0	1	0	0	0	0	0	0	0	0	0	0	0	0	0	0	0	0	0	0	0	0	0	0	0	0	0	0	0	1
	P4,P7	mntC; manganese transport system substrate-binding protein	K11601	0	1	0	0	0	0	0	0	0	0	0	0	0	0	0	0	0	0	0	0	0	0	0	0	0	0	0	0	0	0	0	0	0	0	0	0	0	0	0	0	0	0	0	0	0	0
	P4,P65	malE; maltose/maltodextrin transport system substrate-binding protein	K10108	0	0	0	0	0	0	0	0	0	0	0	0	0	0	0	0	0	0	0	0	0	0	0	0	0	0	0	0	0	0	0	0	0	0	0	0	0	0	0	0	0	0	0	0	0	0
	P4,P65	rbsB; ribose transport system substrate-binding protein	K10439	0	0	0	0	0	0	0	0	0	0	0	0	0	0	0	1	0	0	0	0	0	0	0	0	0	0	0	1	0	0	0	0	0	0	1	0	0	0	0	0	0	0	0	0	0	0
	P4,P65	mglB; methyl-galactoside transport system substrate-binding protein	K10540	0	1	0	0	0	0	0	0	0	0	0	0	0	0	0	0	0	0	0	0	0	0	0	0	0	0	0	0	0	0	0	0	0	0	0	0	0	0	0	0	0	0	0	0	0	0
	P4,P34	cysA; sulfate/thiosulfate transport system ATP-binding protein [EC:7.3.2.3]	K02045	0	0	0	0	0	0	0	0	0	0	0	0	0	0	0	0	0	0	0	0	0	0	0	0	0	0	0	0	0	0	0	0	0	0	0	0	0	0	0	0	0	0	0	0	0	0
	P4,P34	cysU; sulfate/thiosulfate transport system permease protein	K02046	0	0	0	0	0	0	0	0	0	0	0	0	0	0	0	0	0	0	0	0	0	0	0	0	0	0	0	0	0	0	0	0	0	0	0	0	0	0	0	0	0	0	0	0	0	0
	P4,P34	cysW; sulfate/thiosulfate transport system permease protein	K02047	0	0	0	0	0	0	0	0	0	0	0	0	0	0	0	0	0	0	0	0	0	0	0	0	0	0	0	0	0	0	0	0	0	0	0	0	0	0	0	0	0	0	0	0	0	0
	P4,P34	tauB; taurine transport system ATP-binding protein [EC:7.6.2.7]	K10831	0	0	0	0	0	0	0	0	0	0	0	0	0	0	0	0	0	0	0	0	0	0	0	0	0	0	0	0	0	0	0	0	0	0	0	0	0	0	0	0	0	0	0	0	0	0
	P4,P34	tauA; taurine transport system substrate-binding protein	K15551	0	0	0	0	0	0	0	0	0	0	0	0	0	0	0	0	0	0	0	0	0	0	0	0	0	0	0	0	0	0	0	0	0	0	0	0	0	0	0	0	0	0	0	0	0	0
	P4,P34	tauC; taurine transport system permease protein	K15552	0	0	0	0	0	0	0	0	0	0	0	0	0	0	0	0	0	0	0	0	0	0	0	0	0	0	0	0	0	0	0	0	0	0	0	0	0	0	0	0	0	0	0	0	0	0
	P4,P34	ssuA; sulfonate transport system substrate-binding protein	K15553	0	0	0	0	0	0	0	0	0	0	0	0	0	0	0	0	0	0	0	0	0	0	0	0	0	0	0	0	0	0	0	0	0	0	0	0	0	0	0	0	0	0	0	0	0	0
	P4,P34	ssuC; sulfonate transport system permease protein	K15554	0	0	0	0	0	0	0	0	0	0	0	0	0	0	0	0	0	0	0	0	0	0	0	0	0	0	0	0	0	0	0	0	0	0	0	0	0	0	0	0	0	0	0	0	0	0
	P4,P34	ssuB; sulfonate transport system ATP-binding protein [EC:7.6.2.14]	K15555	0	0	0	0	0	0	0	0	0	0	0	0	0	0	0	0	0	0	0	0	0	0	0	0	0	0	0	0	0	0	0	0	0	0	0	0	0	0	0	0	0	0	0	0	0	0
	P4,P34	sbp; sulfate/thiosulfate transport system substrate-binding protein	K23163	0	0	0	0	0	0	0	0	0	0	0	0	0	0	0	0	0	0	0	0	0	0	0	0	0	0	0	0	0	0	0	0	0	0	0	0	0	0	0	0	0	0	0	0	0	0
	P4,P32	fliY; L-cystine transport system substrate-binding protein	K02424	0	0	0	0	0	0	0	0	0	0	0	0	0	0	0	0	0	0	0	0	0	0	0	0	0	0	0	0	0	0	0	0	0	0	0	0	0	0	0	0	0	0	0	0	0	0
	P4,P23	hlyB; ATP-binding cassette, subfamily B, bacterial HlyB/CyaB	K11004	0	0	0	0	0	0	0	0	0	0	0	0	0	0	0	0	0	0	0	0	0	0	0	0	0	0	0	0	0	0	0	0	0	0	0	0	0	0	0	0	0	0	0	0	0	0
	P4,P11,P60	oppF; oligopeptide transport system ATP-binding protein	K10823	1	1	0	0	2	0	0	0	0	0	0	0	0	0	0	0	0	0	0	0	0	0	0	0	0	0	0	0	0	0	0	0	0	0	0	0	0	0	0	0	0	0	0	0	0	0
	P4,P11,P60	oppA; oligopeptide transport system substrate-binding protein	K15580	3	0	0	0	1	0	0	0	0	0	0	0	0	0	0	0	0	0	0	0	0	0	0	0	0	0	0	0	0	0	0	0	0	0	0	0	0	0	0	0	0	0	0	0	0	1
	P4,P11,P60	oppB; oligopeptide transport system permease protein	K15581	2	1	0	0	1	0	0	0	0	0	0	0	0	0	0	0	0	0	0	0	0	0	0	0	0	0	0	0	0	0	0	0	0	0	0	0	0	0	0	0	0	0	0	0	0	0
	P4,P11,P60	oppC; oligopeptide transport system permease protein	K15582	2	1	0	0	1	0	0	0	0	0	0	0	0	0	0	0	0	0	0	0	0	0	0	0	0	0	0	0	0	0	0	0	0	0	0	0	0	0	0	0	0	0	0	0	0	0
	P4,P11,P60	oppD; oligopeptide transport system ATP-binding protein	K15583	2	0	0	0	2	0	0	0	0	0	0	0	0	0	0	0	0	0	0	0	0	0	0	0	0	0	0	0	0	0	0	0	0	0	0	0	0	0	0	0	0	0	0	0	0	0
	P4,P11	livG; branched-chain amino acid transport system ATP-binding protein	K01995	1	1	0	0	0	0	0	0	0	0	0	0	0	0	0	0	0	0	0	0	0	0	0	0	0	0	0	0	0	0	0	0	0	0	0	0	0	0	0	0	0	0	0	0	0	0
	P4,P11	livF; branched-chain amino acid transport system ATP-binding protein	K01996	1	1	0	0	0	0	0	0	0	0	0	0	0	0	0	0	0	0	0	0	0	0	0	0	0	0	0	0	0	0	0	0	0	0	0	0	0	0	0	0	0	0	0	0	0	0
	P4,P11	livH; branched-chain amino acid transport system permease protein	K01997	1	1	0	0	0	0	0	0	0	0	0	0	0	0	0	0	0	0	0	0	0	0	0	0	0	0	0	0	0	0	0	0	0	0	0	0	0	0	0	0	0	0	0	0	0	0
	P4,P11	livM; branched-chain amino acid transport system permease protein	K01998	1	1	0	0	0	0	0	0	0	0	0	0	0	0	0	0	0	0	0	0	0	0	0	0	0	0	0	0	0	0	0	0	0	0	0	0	0	0	0	0	0	0	0	0	0	0
	P4,P11	livK; branched-chain amino acid transport system substrate-binding protein	K01999	1	1	0	0	0	0	0	0	0	0	0	0	0	0	0	0	0	0	0	0	0	0	0	0	0	0	0	0	0	0	0	0	0	0	0	0	0	0	0	0	0	0	0	0	0	0
	P4,P11	lsrB; AI-2 transport system substrate-binding protein	K10555	1	1	0	0	0	0	0	0	0	0	0	0	0	0	0	0	0	0	0	0	0	0	0	0	0	0	0	0	0	0	0	0	0	0	0	0	0	0	0	0	0	0	0	0	0	0
	P4,P11	lsrC; AI-2 transport system permease protein	K10556	1	1	0	0	0	0	0	0	0	0	0	0	0	0	0	0	0	0	0	0	0	0	0	0	0	0	0	0	0	0	0	0	0	0	0	0	0	0	0	0	0	0	0	0	0	0
	P4,P11	lsrD; AI-2 transport system permease protein	K10557	1	1	0	0	0	0	0	0	0	0	0	0	0	0	0	0	0	0	0	0	0	0	0	0	0	0	0	0	0	0	0	0	0	0	0	0	0	0	0	0	0	0	0	0	0	0
	P4,P11	lsrA; AI-2 transport system ATP-binding protein	K10558	1	1	0	0	0	0	0	0	0	0	0	0	0	0	0	0	0	0	0	0	0	0	0	0	0	0	0	0	0	0	0	0	0	0	0	0	0	0	0	0	0	0	0	0	0	0
	P4,P11	blpA; ATP-binding cassette, subfamily C, bacteriocin exporter	K20344	0	0	0	0	0	0	0	0	0	0	0	0	0	0	0	0	1	0	0	0	0	0	0	0	0	0	0	0	0	0	0	0	0	0	0	0	0	0	0	0	0	0	0	0	0	0
	P4	cbiO; cobalt/nickel transport system ATP-binding protein	K02006	0	0	0	0	0	0	0	0	0	0	0	0	0	0	0	0	0	0	0	0	0	0	0	0	0	0	0	0	0	0	0	0	0	0	0	0	0	0	0	0	0	0	0	0	0	0
	P4	cbiM; cobalt/nickel transport system permease protein	K02007	1	0	0	0	2	0	0	0	0	0	0	0	0	0	0	0	0	0	0	0	0	0	0	0	0	0	0	0	0	0	0	0	0	0	0	0	0	0	0	0	0	0	0	0	0	0
	P4	cbiQ; cobalt/nickel transport system permease protein	K02008	0	0	0	0	0	0	0	0	0	0	0	0	0	0	0	0	0	0	0	0	0	0	0	0	0	0	0	0	0	0	0	0	0	0	0	0	0	0	0	0	0	0	0	0	0	0
	P4	cbiN; cobalt/nickel transport protein	K02009	0	0	0	0	0	0	0	0	0	0	0	0	0	0	0	0	0	0	0	0	0	0	0	0	0	0	0	0	0	0	0	0	0	0	0	0	0	0	0	0	0	0	0	0	0	0
	P4	afuC; iron(III) transport system ATP-binding protein [EC:7.2.2.7]	K02010	2	1	0	0	1	0	0	0	0	0	0	0	0	0	0	0	1	0	0	0	0	0	0	0	0	0	0	0	0	1	0	0	0	0	1	0	0	0	1	0	0	1	0	0	0	0
	P4	afuB; iron(III) transport system permease protein	K02011	2	1	0	0	1	0	0	0	0	0	0	0	0	0	0	0	0	0	0	0	0	0	0	0	0	0	0	0	0	0	0	0	0	0	0	0	0	0	0	0	0	0	0	0	0	0
	P4	afuA; iron(III) transport system substrate-binding protein	K02012	1	1	0	0	1	0	0	0	0	0	0	0	0	0	0	0	0	0	0	0	0	0	0	0	0	0	0	0	0	0	0	0	0	0	0	0	0	0	0	0	0	0	0	0	0	0
	P4	modC; molybdate transport system ATP-binding protein [EC:7.3.2.5]	K02017	2	1	0	0	0	0	0	0	0	0	0	0	0	0	0	0	0	0	0	0	0	0	0	0	0	0	0	0	0	0	0	0	0	0	0	0	0	0	0	0	0	0	0	0	0	0
	P4	modB; molybdate transport system permease protein	K02018	1	1	1	1	1	0	0	0	0	0	0	0	0	0	0	0	0	0	0	0	0	0	0	0	0	0	0	0	0	0	0	0	0	0	0	0	0	0	0	0	0	0	0	0	0	0
	P4	modA; molybdate transport system substrate-binding protein	K02020	1	1	2	1	1	0	0	0	0	0	0	0	0	0	0	0	0	0	0	0	0	0	0	0	0	0	0	0	0	0	0	0	0	0	0	0	0	0	0	0	0	0	0	0	0	0
	P4	pstB; phosphate transport system ATP-binding protein [EC:7.3.2.1]	K02036	2	0	0	0	1	0	0	0	0	0	0	0	0	0	0	1	0	1	0	0	0	0	0	0	0	0	1	0	0	0	0	1	0	0	0	0	0	0	0	1	0	0	0	0	0	1
	P4	pstC; phosphate transport system permease protein	K02037	1	0	0	0	1	0	0	0	0	0	0	0	0	0	0	1	0	2	0	0	0	0	0	0	0	0	1	0	0	0	0	1	0	0	0	0	0	0	0	1	0	0	0	0	0	1
	P4	pstA; phosphate transport system permease protein	K02038	1	0	0	0	1	0	0	0	0	0	0	0	0	0	0	1	0	0	0	0	0	0	0	0	0	0	0	0	0	0	0	0	0	0	0	0	0	0	0	0	0	0	0	0	0	0
	P4	phnC; phosphonate transport system ATP-binding protein [EC:7.3.2.2]	K02041	0	0	0	0	0	0	0	0	0	0	0	0	0	0	0	0	0	0	0	0	0	0	0	0	0	0	0	0	0	0	0	0	0	0	0	0	0	0	0	0	0	0	0	0	0	0
	P4	phnE; phosphonate transport system permease protein	K02042	0	0	0	0	0	0	0	0	0	0	0	0	0	0	0	0	0	0	0	0	0	0	0	0	0	0	0	0	0	0	0	0	0	0	0	0	0	0	0	0	0	0	0	0	0	0
	P4	phnD; phosphonate transport system substrate-binding protein	K02044	0	0	0	0	0	0	0	0	0	0	0	0	0	0	0	0	0	0	0	0	0	0	0	0	0	0	0	0	0	0	0	0	0	0	0	0	0	0	0	0	0	0	0	0	0	0
	P4	thiP; thiamine transport system permease protein	K02063	0	0	0	0	0	0	0	0	0	0	0	0	0	0	0	0	0	0	0	0	0	0	0	0	0	0	0	0	0	0	0	0	0	0	0	0	0	0	0	0	0	0	0	0	0	0
	P4	thiB; thiamine transport system substrate-binding protein	K02064	0	0	0	0	0	0	0	0	0	0	0	0	0	0	0	0	0	0	0	0	0	0	0	0	0	0	0	0	0	0	0	0	0	0	0	0	0	0	0	0	0	0	0	0	0	0
	P4	mlaF; phospholipid/cholesterol/gamma-HCH transport system ATP-binding protein	K02065	0	0	0	0	0	1	0	0	0	0	0	1	1	0	1	1	0	1	1	1	0	1	1	1	0	1	0	1	0	0	1	0	1	1	0	0	1	0	0	1	0	0	1	0	1	0
	P4	mlaE; phospholipid/cholesterol/gamma-HCH transport system permease protein	K02066	0	0	0	0	0	1	0	0	0	0	0	1	1	0	1	1	0	1	1	1	0	1	0	1	0	1	0	1	0	0	1	0	1	1	0	0	1	0	0	1	0	0	1	0	1	0
	P4	mlaD; phospholipid/cholesterol/gamma-HCH transport system substrate-binding protein	K02067	0	0	0	0	0	1	0	0	0	0	0	1	1	0	1	1	0	1	1	1	0	1	1	1	0	1	0	1	0	0	1	1	1	1	0	1	1	0	0	1	1	0	1	0	1	0
	P4	metN; D-methionine transport system ATP-binding protein	K02071	1	0	2	1	0	0	0	0	0	0	0	0	0	0	0	0	0	0	0	0	0	0	0	0	0	0	0	0	0	0	0	1	0	0	0	0	0	0	0	0	0	0	0	0	0	0
	P4	metI; D-methionine transport system permease protein	K02072	1	0	2	1	0	0	0	0	0	0	0	0	0	0	0	0	0	0	0	0	0	0	0	0	0	0	0	0	0	0	0	1	0	0	0	0	0	0	0	0	0	0	0	0	0	0
	P4	metQ; D-methionine transport system substrate-binding protein	K02073	1	0	2	1	0	0	0	0	0	0	0	0	0	0	0	0	0	0	0	0	0	0	0	0	0	0	0	0	0	0	0	1	0	0	0	0	0	0	0	0	0	0	0	0	0	0
	P4	ccmA; heme exporter protein A [EC:7.6.2.5]	K02193	0	0	1	1	0	0	0	0	0	0	0	0	0	0	0	0	0	0	0	0	0	0	0	0	0	0	0	0	0	0	0	0	0	0	0	0	0	0	0	0	0	0	0	0	0	0
	P4	ccmB; heme exporter protein B	K02194	0	0	1	1	0	0	0	0	0	0	0	0	0	0	0	0	0	0	0	0	0	0	0	0	0	0	0	0	0	0	0	0	0	0	0	0	0	0	0	0	0	0	0	0	0	0
	P4	ccmC; heme exporter protein C	K02195	0	0	1	1	0	0	0	0	0	0	0	0	0	0	0	0	0	0	0	0	0	0	0	0	0	0	0	0	0	0	0	0	0	0	0	0	0	0	0	0	0	0	0	0	0	0
	P4	ccmD; heme exporter protein D	K02196	0	0	1	0	0	0	0	0	0	0	0	0	0	0	0	0	0	0	0	0	0	0	0	0	0	0	0	0	0	0	0	0	0	0	0	0	0	0	0	0	0	0	0	0	0	0
	P4	bacA; vitamin B12/bleomycin/antimicrobial peptide transport system ATP-binding/permease protein	K02471	0	0	0	0	0	0	0	0	0	0	0	0	0	0	0	0	0	0	0	0	0	0	0	0	0	0	0	0	0	0	0	0	0	0	0	0	0	0	0	0	0	0	0	0	0	0
	P4	bioY; biotin transport system substrate-specific component	K03523	0	0	1	0	0	0	0	0	0	0	0	0	0	0	0	0	0	0	0	0	0	0	0	0	0	0	0	0	0	0	0	0	0	0	0	0	0	0	0	0	0	0	0	0	0	0
	P4	macB; macrolide transport system ATP-binding/permease protein [EC:7.6.2.-]	K05685	0	0	0	0	0	0	0	0	0	0	0	0	0	0	0	0	0	0	0	0	0	0	0	0	0	0	0	0	0	0	0	0	0	0	0	0	0	0	0	0	0	0	0	0	0	0
	P4	tupA; tungstate transport system substrate-binding protein	K05772	0	0	0	0	0	0	0	0	0	0	0	0	0	0	0	0	0	0	0	0	0	0	0	0	0	0	0	0	0	0	0	0	0	0	0	0	0	0	0	0	0	0	0	0	0	0
	P4	tupB; tungstate transport system permease protein	K05773	0	0	0	0	0	0	0	0	0	0	0	0	0	0	0	0	0	0	0	0	0	0	0	0	0	0	0	0	0	0	0	0	0	0	0	0	0	0	0	0	0	0	0	0	0	0
	P4	modF; molybdate transport system ATP-binding protein	K05776	0	0	0	0	0	1	1	0	0	0	0	0	1	0	0	0	2	0	0	1	0	0	1	1	0	1	0	0	0	0	0	1	1	1	1	0	1	0	1	1	1	0	1	0	1	0
	P4	ugpB; sn-glycerol 3-phosphate transport system substrate-binding protein	K05813	0	0	0	0	0	0	0	0	0	0	0	0	0	0	0	0	0	0	0	0	0	0	0	0	0	0	0	0	0	0	0	0	0	0	0	0	0	0	0	0	0	0	0	0	0	0
	P4	ugpE; sn-glycerol 3-phosphate transport system permease protein	K05815	0	0	0	0	0	0	0	0	0	0	0	0	0	0	0	0	0	0	0	0	0	0	0	0	0	0	0	0	0	0	0	0	0	0	0	0	0	0	0	0	0	0	0	0	0	0
	P4	ugpC; sn-glycerol 3-phosphate transport system ATP-binding protein [EC:7.6.2.10]	K05816	0	0	0	0	0	0	0	0	0	0	0	0	0	0	0	0	0	0	0	0	0	0	0	0	0	0	0	0	0	0	0	0	0	0	0	0	0	0	0	0	0	0	0	0	0	0
	P4	opuC; osmoprotectant transport system substrate-binding protein	K05845	0	1	0	0	0	0	0	0	0	0	0	0	0	0	0	0	0	0	0	0	0	0	0	0	0	0	0	0	0	0	0	0	0	0	0	0	0	0	0	0	0	0	0	0	0	0
	P4	opuBD; osmoprotectant transport system permease protein	K05846	0	1	0	0	0	0	0	0	0	0	0	0	0	0	0	0	0	0	0	0	0	0	0	0	0	0	0	0	0	0	0	0	0	0	0	0	0	0	0	0	0	0	0	0	0	0
	P4	opuA; osmoprotectant transport system ATP-binding protein [EC:7.6.2.9]	K05847	0	1	0	0	0	0	0	0	0	0	0	0	0	0	0	0	0	0	0	0	0	0	0	0	0	0	0	0	0	0	0	0	0	0	0	0	0	0	0	0	0	0	0	0	0	0
	P4	yojI; multidrug/microcin transport system ATP-binding/permease protein	K06159	0	0	0	0	0	0	0	0	0	0	0	0	0	0	0	0	0	0	0	0	0	0	0	0	0	0	0	0	0	0	0	0	0	0	0	0	0	0	0	0	0	0	0	0	0	0
	P4	rbsD; D-ribose pyranase [EC:5.4.99.62]	K06726	0	0	0	0	0	0	0	0	0	0	0	0	0	0	0	0	0	0	0	0	0	0	0	0	0	0	0	0	0	0	0	0	0	0	0	0	0	0	0	0	0	0	0	0	0	0
	P4	tupC; tungstate transport system ATP-binding protein [EC:7.3.2.6]	K06857	0	0	0	0	0	0	0	0	0	0	0	0	0	0	0	0	0	0	0	0	0	0	0	0	0	0	0	0	0	0	0	0	0	0	0	0	0	0	0	0	0	0	0	0	0	0
	P4	lptB; lipopolysaccharide export system ATP-binding protein [EC:7.5.2.5]	K06861	0	0	0	0	0	1	1	1	1	1	1	1	1	1	1	1	1	1	1	0	1	1	1	1	1	1	1	1	0	1	1	1	1	1	1	0	1	1	1	1	1	1	1	1	1	1
	P4	lptF; lipopolysaccharide export system permease protein	K07091	0	0	0	0	0	1	0	1	2	1	1	1	1	1	1	1	1	1	1	1	1	1	1	1	1	1	1	1	1	1	1	1	0	1	1	1	1	1	1	1	1	1	1	1	1	1
	P4	mlaC; phospholipid transport system substrate-binding protein	K07323	0	0	0	0	0	0	0	0	0	0	0	0	0	0	0	0	0	0	0	0	0	0	0	0	0	0	0	0	0	0	0	0	0	0	0	0	0	0	0	0	0	0	0	0	0	0
	P4	bmpA; basic membrane protein A and related proteins	K07335	5	2	0	0	0	0	0	0	0	0	0	0	0	0	0	0	0	0	0	0	0	0	0	0	0	0	0	0	0	0	0	0	0	0	0	0	0	0	0	0	0	0	0	0	0	0
	P4	kpsM; capsular polysaccharide transport system permease protein	K09688	0	0	0	0	0	0	0	0	0	0	0	0	0	0	0	0	0	0	0	0	0	0	0	0	0	0	0	0	0	0	0	0	0	0	0	0	0	0	0	0	0	0	0	0	0	0
	P4	kpsT; capsular polysaccharide transport system ATP-binding protein [EC:7.6.2.12]	K09689	0	0	0	0	0	0	0	0	0	0	0	0	0	0	0	0	0	0	0	0	0	0	0	0	0	0	0	0	0	0	0	0	0	0	0	0	0	0	0	0	0	0	0	0	0	0
	P4	wzm; lipopolysaccharide transport system permease protein	K09690	1	1	1	0	0	0	0	0	0	0	0	1	0	0	1	0	0	0	0	0	0	0	0	0	0	0	1	0	0	0	0	0	0	1	0	0	0	0	0	2	0	0	0	0	0	0
	P4	wzt; lipopolysaccharide transport system ATP-binding protein	K09691	0	0	0	0	0	0	0	0	0	1	0	0	0	0	1	0	0	0	0	0	0	0	0	0	1	0	0	0	0	0	0	0	0	1	0	0	0	0	0	2	0	0	0	0	0	0
	P4	tagG; teichoic acid transport system permease protein	K09692	0	0	0	0	0	0	0	0	0	0	0	0	0	0	0	0	0	0	0	0	0	0	0	0	0	0	0	0	0	0	0	0	0	0	0	0	0	0	0	0	0	0	0	0	0	0
	P4	tagH; teichoic acid transport system ATP-binding protein [EC:7.5.2.4]	K09693	0	0	0	0	0	0	0	0	0	0	0	0	0	0	0	0	0	0	0	0	0	0	0	0	0	0	0	0	0	0	0	0	0	0	0	0	0	0	0	0	0	0	0	0	0	0
	P4	lolC_E; lipoprotein-releasing system permease protein	K09808	0	0	0	0	0	1	0	2	1	2	2	2	2	1	2	2	1	2	2	1	1	2	2	1	2	2	2	1	1	1	2	2	2	2	1	2	2	1	1	2	2	1	2	2	2	2
	P4	lolD; lipoprotein-releasing system ATP-binding protein [EC:7.6.2.-]	K09810	0	0	0	0	0	1	0	1	1	1	1	0	1	0	1	1	1	1	0	1	1	1	0	1	1	1	1	1	1	1	1	1	1	1	1	1	1	1	1	0	1	1	1	1	1	1
	P4	ftsX; cell division transport system permease protein	K09811	1	1	1	1	1	1	1	1	1	1	1	1	1	1	1	1	1	2	0	1	1	1	1	1	1	1	0	1	1	1	1	1	1	1	1	1	1	1	1	1	1	1	1	1	1	1
	P4	ftsE; cell division transport system ATP-binding protein	K09812	1	1	1	2	1	1	1	2	0	1	1	1	1	1	1	1	1	1	0	1	1	1	1	1	1	1	1	1	1	1	0	0	1	0	0	1	1	1	1	1	0	1	0	1	1	1
	P4	znuA; zinc transport system substrate-binding protein	K09815	1	1	0	0	0	0	0	0	0	0	0	0	0	0	0	0	0	0	0	0	0	0	0	0	0	0	0	0	0	0	0	0	0	0	0	0	0	0	0	0	0	0	0	0	0	0
	P4	znuB; zinc transport system permease protein	K09816	1	0	0	0	0	0	0	0	0	0	0	0	0	0	0	0	0	0	0	0	0	0	0	0	0	0	0	0	0	0	0	0	0	0	0	0	0	0	0	0	0	0	0	0	0	0
	P4	znuC; zinc transport system ATP-binding protein [EC:7.2.2.20]	K09817	0	0	0	0	0	0	0	0	0	0	0	0	0	0	0	0	0	0	0	0	0	0	0	0	0	0	0	0	0	0	0	0	0	0	0	0	0	0	0	0	0	0	0	0	0	0
	P4	gluD; glutamate transport system permease protein	K10007	1	0	0	0	1	0	0	0	0	0	0	0	0	0	0	0	0	0	0	0	0	0	0	0	0	0	0	0	0	0	0	0	0	0	0	0	0	0	0	0	0	0	0	0	0	0
	P4	gluA; glutamate transport system ATP-binding protein [EC:7.4.2.1]	K10008	1	0	0	0	1	0	0	0	0	0	0	0	0	0	0	0	0	0	0	0	0	0	0	0	0	0	0	0	0	0	0	0	0	0	0	0	0	0	0	0	0	0	0	0	0	0
	P4	tcyB; L-cystine transport system permease protein	K10009	0	0	0	0	0	0	0	0	0	0	0	0	0	0	0	0	0	0	0	0	0	0	0	0	0	0	0	0	0	0	0	0	0	0	0	0	0	0	0	0	0	0	0	0	0	0
	P4	tcyC; L-cystine transport system ATP-binding protein [EC:7.4.2.1]	K10010	0	0	0	0	0	0	0	0	0	0	0	0	0	0	0	0	0	0	0	0	0	0	0	0	0	0	0	0	0	0	0	0	0	0	0	0	0	0	0	0	0	0	0	0	0	0
	P4	glnH; glutamine transport system substrate-binding protein	K10036	0	0	0	0	0	0	0	0	0	0	0	0	0	0	0	0	0	0	0	0	0	0	0	0	0	0	0	0	0	0	0	0	0	0	0	0	0	0	0	0	0	0	0	0	0	0
	P4	glnP; glutamine transport system permease protein	K10037	0	0	0	0	0	0	0	0	0	0	0	0	0	0	0	0	0	0	0	0	0	0	0	0	0	0	0	0	0	0	0	0	0	0	0	0	0	0	0	0	0	0	0	0	0	0
	P4	glnQ; glutamine transport system ATP-binding protein [EC:7.4.2.1]	K10038	0	0	0	0	0	0	0	0	0	0	0	0	0	0	0	0	0	0	0	0	0	0	0	0	0	0	0	0	0	0	0	0	0	0	0	0	0	0	0	0	0	0	0	0	0	0
	P4	peb1A; aspartate/glutamate/glutamine transport system substrate-binding protein	K10039	1	0	0	0	0	0	0	0	0	0	0	0	0	0	0	0	0	0	0	0	0	0	0	0	0	0	0	0	0	0	0	0	0	0	0	0	0	0	0	0	0	0	0	0	0	0
	P4	peb1B; aspartate/glutamate/glutamine transport system permease protein	K10040	1	0	0	0	0	0	0	0	0	0	0	0	0	0	0	0	0	0	0	0	0	0	0	0	0	0	0	0	0	0	0	0	0	0	0	0	0	0	0	0	0	0	0	0	0	0
	P4	peb1C; aspartate/glutamate/glutamine transport system ATP-binding protein [EC:7.4.2.1]	K10041	0	0	0	0	0	0	0	0	0	0	0	0	0	0	0	0	0	0	0	0	0	0	0	0	0	0	0	0	0	0	0	0	0	0	0	0	0	0	0	0	0	0	0	0	0	0
	P4	cbiK; nickel transport protein	K10094	0	0	0	0	0	0	0	0	0	0	0	0	0	0	0	0	0	0	0	0	0	0	0	0	0	0	0	0	0	0	0	0	0	0	0	0	0	0	0	0	0	0	0	0	0	0
	P4	kpsE; capsular polysaccharide transport system permease protein	K10107	0	0	0	0	0	0	0	0	0	0	0	0	0	0	0	0	0	0	0	0	0	0	0	0	0	0	0	0	0	0	0	0	0	0	0	0	0	0	0	0	0	0	0	0	0	0
	P4	malF; maltose/maltodextrin transport system permease protein	K10109	0	0	0	0	0	0	0	0	0	0	0	0	0	0	0	0	0	0	0	0	0	0	0	0	0	0	0	0	0	0	0	0	0	0	0	0	0	0	0	0	0	0	0	0	0	0
	P4	malG; maltose/maltodextrin transport system permease protein	K10110	0	0	0	0	0	0	0	0	0	0	0	0	0	0	0	0	0	0	0	0	0	0	0	0	0	0	0	0	0	0	0	0	0	0	0	0	0	0	0	0	0	0	0	0	0	0
	P4	malK; multiple sugar transport system ATP-binding protein [EC:7.5.2.-]	K10111	0	0	0	0	0	0	0	0	0	0	0	0	0	0	0	0	0	0	0	0	0	0	0	0	0	0	0	0	0	0	0	0	0	0	0	0	0	0	0	0	0	0	0	0	0	0
	P4	msmX; multiple sugar transport system ATP-binding protein [EC:7.5.2.-]	K10112	1	1	0	0	2	0	0	0	0	0	0	0	0	0	0	0	0	0	0	0	0	0	0	0	0	0	0	0	0	0	0	0	0	0	0	0	0	0	0	0	0	0	0	0	0	0
	P4	msmE; raffinose/stachyose/melibiose transport system substrate-binding protein	K10117	0	1	0	0	0	0	0	0	0	0	0	0	0	0	0	0	0	0	0	0	0	0	0	0	0	0	0	0	0	0	0	0	0	0	0	0	0	0	0	0	0	0	0	0	0	0
	P4	msmF; raffinose/stachyose/melibiose transport system permease protein	K10118	0	0	0	0	1	0	0	0	0	0	0	0	0	0	0	0	0	0	0	0	0	0	0	0	0	0	0	0	0	0	0	0	0	0	0	0	0	0	0	0	0	0	0	0	0	0
	P4	msmG; raffinose/stachyose/melibiose transport system permease protein	K10119	0	1	0	0	1	0	0	0	0	0	0	0	0	0	0	0	0	0	0	0	0	0	0	0	0	0	0	0	0	0	0	0	0	0	0	0	0	0	0	0	0	0	0	0	0	0
	P4	lacE; lactose/L-arabinose transport system substrate-binding protein	K10188	0	0	0	0	0	0	0	0	0	0	0	0	0	0	0	0	0	0	0	0	0	0	0	0	0	0	0	0	0	0	0	0	0	0	0	0	0	0	0	0	0	0	0	0	0	0
	P4	lacF; lactose/L-arabinose transport system permease protein	K10189	0	0	0	0	0	0	0	0	0	0	0	0	0	0	0	0	0	0	0	0	0	0	0	0	0	0	0	0	0	0	0	0	0	0	0	0	0	0	0	0	0	0	0	0	0	0
	P4	lacG; lactose/L-arabinose transport system permease protein	K10190	0	0	0	0	0	0	0	0	0	0	0	0	0	0	0	0	0	0	0	0	0	0	0	0	0	0	0	0	0	0	0	0	0	0	0	0	0	0	0	0	0	0	0	0	0	0
	P4	togB; oligogalacturonide transport system substrate-binding protein	K10192	0	0	0	0	0	0	0	0	0	0	0	0	0	0	0	0	0	0	0	0	0	0	0	0	0	0	0	0	0	0	0	0	0	0	0	0	0	0	0	0	0	0	0	0	0	0
	P4	togM; oligogalacturonide transport system permease protein	K10193	0	0	0	0	0	0	0	0	0	0	0	0	0	0	0	0	0	0	0	0	0	0	0	0	0	0	0	0	0	0	0	0	0	0	0	0	0	0	0	0	0	0	0	0	0	0
	P4	togN; oligogalacturonide transport system permease protein	K10194	0	0	0	0	0	0	0	0	0	0	0	0	0	0	0	0	0	0	0	0	0	0	0	0	0	0	0	0	0	0	0	0	0	0	0	0	0	0	0	0	0	0	0	0	0	0
	P4	ABC.NGC.S; N-acetylglucosamine transport system substrate-binding protein	K10200	0	0	0	0	0	0	0	0	0	0	0	0	0	0	0	0	0	0	0	0	0	0	0	0	0	0	0	0	0	0	0	0	0	0	0	0	0	0	0	0	0	0	0	0	0	0
	P4	ABC.NGC.P; N-acetylglucosamine transport system permease protein	K10201	0	0	0	0	0	0	0	0	0	0	0	0	0	0	0	0	0	0	0	0	0	0	0	0	0	0	0	0	0	0	0	0	0	0	0	0	0	0	0	0	0	0	0	0	0	0
	P4	ABC.NGC.P1; N-acetylglucosamine transport system permease protein	K10202	0	0	0	0	0	0	0	0	0	0	0	0	0	0	0	0	0	0	0	0	0	0	0	0	0	0	0	0	0	0	0	0	0	0	0	0	0	0	0	0	0	0	0	0	0	0
	P4	aglE; alpha-glucoside transport system substrate-binding protein	K10232	0	0	0	0	0	0	0	0	0	0	0	0	0	0	0	0	0	0	0	0	0	0	0	0	0	0	0	0	0	0	0	0	0	0	0	0	0	0	0	0	0	0	0	0	0	0
	P4	aglF; alpha-glucoside transport system permease protein	K10233	0	0	0	0	0	0	0	0	0	0	0	0	0	0	0	0	0	0	0	0	0	0	0	0	0	0	0	0	0	0	0	0	0	0	0	0	0	0	0	0	0	0	0	0	0	0
	P4	aglG; alpha-glucoside transport system permease protein	K10234	0	0	0	0	0	0	0	0	0	0	0	0	0	0	0	0	0	0	0	0	0	0	0	0	0	0	0	0	0	0	0	0	0	0	0	0	0	0	0	0	0	0	0	0	0	0
	P4	thuG; trehalose/maltose transport system permease protein	K10238	0	0	0	0	0	0	0	0	0	0	0	0	0	0	0	0	0	0	0	0	0	0	0	0	0	0	0	0	0	0	0	0	0	0	0	0	0	0	0	0	0	0	0	0	0	0
	P4	cebF; cellobiose transport system permease protein	K10241	0	0	0	0	0	0	0	0	0	0	0	0	0	0	0	0	0	0	0	0	0	0	0	0	0	0	0	0	0	0	0	0	0	0	0	0	0	0	0	0	0	0	0	0	0	0
	P4	rbsC; ribose transport system permease protein	K10440	0	0	0	0	0	0	0	0	0	0	0	0	0	0	0	0	0	0	0	0	0	0	0	0	0	0	0	0	0	0	0	0	0	0	1	0	0	0	0	0	0	0	0	0	0	0
	P4	rbsA; ribose transport system ATP-binding protein [EC:7.5.2.7]	K10441	0	0	0	0	0	0	0	0	0	0	0	0	0	0	0	0	0	0	0	0	0	0	0	0	0	0	0	0	0	0	0	0	0	0	0	0	0	0	0	0	0	0	0	0	0	0
	P4	mglC; methyl-galactoside transport system permease protein	K10541	0	1	0	0	0	0	0	0	0	0	0	0	0	0	0	0	0	0	0	0	0	0	0	0	0	0	0	0	0	0	0	0	0	0	0	0	0	0	0	0	0	0	0	0	0	0
	P4	mglA; methyl-galactoside transport system ATP-binding protein [EC:7.5.2.11]	K10542	0	1	0	0	0	0	0	0	0	0	0	0	0	0	0	0	0	0	0	0	0	0	0	0	0	0	0	0	0	0	0	0	0	0	0	0	0	0	0	0	0	0	0	0	0	0
	P4	xylF; D-xylose transport system substrate-binding protein	K10543	0	0	0	0	0	0	0	0	0	0	0	0	0	0	0	0	0	0	0	0	0	0	0	0	0	0	0	0	0	0	0	0	0	0	0	0	0	0	0	0	0	0	0	0	0	0
	P4	ABC.GGU.S; putative multiple sugar transport system substrate-binding protein	K10546	0	0	0	0	0	0	0	0	0	0	0	0	0	0	0	0	0	0	0	0	0	0	0	0	0	0	0	0	0	0	0	0	0	0	0	0	0	0	0	0	0	0	0	0	0	0
	P4	ABC.GGU.P; putative multiple sugar transport system permease protein	K10547	0	0	0	0	0	0	0	0	0	0	0	0	0	0	0	0	0	0	0	0	0	0	0	0	0	0	0	0	0	0	0	0	0	0	0	0	0	0	0	0	0	0	0	0	0	0
	P4	ABC.GGU.A; putative multiple sugar transport system ATP-binding protein [EC:7.5.2.-]	K10548	0	0	0	0	0	0	0	0	0	0	0	0	0	0	0	0	0	0	0	0	0	0	0	0	0	0	0	0	0	0	0	0	0	0	0	0	0	0	0	0	0	0	0	0	0	0
	P4	alsB; D-allose transport system substrate-binding protein	K10549	0	0	0	0	0	0	0	0	0	0	0	0	0	0	0	0	0	0	0	0	0	0	0	0	0	0	0	0	0	0	0	0	0	0	0	0	0	0	0	0	0	0	0	0	0	0
	P4	alsA; D-allose transport system ATP-binding protein [EC:7.5.2.8]	K10551	0	0	0	0	0	0	0	0	0	0	0	0	0	0	0	0	0	0	0	0	0	0	0	0	0	0	0	0	0	0	0	0	0	0	0	0	0	0	0	0	0	0	0	0	0	0
	P4	rhaS; rhamnose transport system substrate-binding protein	K10559	0	0	0	0	0	0	0	0	0	0	0	0	0	0	0	0	0	0	0	0	0	0	0	0	0	0	0	0	0	0	0	0	0	0	0	0	0	0	0	0	0	0	0	0	0	0
	P4	rhaQ; rhamnose transport system permease protein	K10561	0	0	0	0	0	0	0	0	0	0	0	0	0	0	0	0	0	0	0	0	0	0	0	0	0	0	0	0	0	0	0	0	0	0	0	0	0	0	0	0	0	0	0	0	0	0
	P4	ytfR; galactofuranose transport system ATP-binding protein [EC:7.5.2.9]	K10820	0	0	0	0	0	0	0	0	0	0	0	0	0	0	0	0	0	0	0	0	0	0	0	0	0	0	0	0	0	0	0	0	0	0	0	0	0	0	0	0	0	0	0	0	0	0
	P4	nikE; nickel transport system ATP-binding protein [EC:7.2.2.11]	K10824	0	0	0	0	0	0	0	0	0	0	0	0	0	0	0	0	0	0	0	0	0	0	0	0	0	0	0	0	0	0	0	0	0	0	0	0	0	0	0	0	0	0	0	0	0	0
	P4	cylA; multidrug/hemolysin transport system ATP-binding protein	K11050	0	0	0	0	0	0	0	0	0	0	0	0	0	0	0	0	0	0	0	0	0	0	0	0	0	0	0	0	0	0	0	0	0	0	0	0	0	0	0	0	0	0	0	0	0	0
	P4	cylB; multidrug/hemolysin transport system permease protein	K11051	0	0	0	0	0	0	0	0	0	0	0	0	0	0	0	0	0	0	0	0	0	0	0	0	0	0	0	0	0	0	0	0	0	0	0	0	0	0	0	0	0	0	0	0	0	0
	P4	potD; spermidine/putrescine transport system substrate-binding protein	K11069	0	0	0	0	0	0	0	0	0	0	0	0	0	0	0	0	0	0	0	0	0	0	0	0	0	0	0	0	0	0	0	0	0	0	0	0	0	0	0	0	0	0	0	0	0	0
	P4	potC; spermidine/putrescine transport system permease protein	K11070	0	0	0	0	0	0	1	0	1	0	0	1	0	0	0	0	0	0	0	1	1	0	0	0	0	0	0	0	1	1	0	0	0	0	1	0	0	1	1	0	0	1	0	0	0	0
	P4	potB; spermidine/putrescine transport system permease protein	K11071	0	0	0	0	0	0	0	0	0	0	0	0	0	0	0	0	0	0	0	0	0	0	0	0	0	0	0	0	0	0	0	0	0	0	0	0	0	0	0	0	0	0	0	0	0	0
	P4	potA; spermidine/putrescine transport system ATP-binding protein [EC:7.6.2.11]	K11072	0	0	0	0	0	0	0	0	1	0	0	1	0	0	0	0	1	0	0	1	1	0	0	0	0	0	0	0	2	1	0	0	0	0	1	0	0	1	1	0	0	1	0	0	0	0
	P4	potF; putrescine transport system substrate-binding protein	K11073	0	0	0	0	0	0	0	0	0	0	0	0	0	0	0	0	0	0	0	0	0	0	0	0	0	0	0	0	0	0	0	0	0	0	0	0	0	0	0	0	0	0	0	0	0	0
	P4	potI; putrescine transport system permease protein	K11074	0	0	0	0	0	0	0	0	0	0	0	0	0	0	0	0	0	0	0	0	0	0	0	0	0	0	0	0	0	0	0	0	0	0	0	0	0	0	0	0	0	0	0	0	0	0
	P4	potH; putrescine transport system permease protein	K11075	0	0	0	0	0	0	0	0	0	0	0	0	0	0	0	0	0	0	0	0	0	0	0	0	0	0	0	0	0	0	0	0	0	0	0	0	0	0	0	0	0	0	0	0	0	0
	P4	potG; putrescine transport system ATP-binding protein [EC:7.6.2.16]	K11076	0	0	0	0	0	0	0	0	0	0	0	0	0	0	0	0	0	0	0	0	0	0	0	0	0	0	0	0	0	0	0	0	0	0	0	0	0	0	0	0	0	0	0	0	0	0
	P4	msbA; ATP-binding cassette, subfamily B, bacterial MsbA [EC:7.5.2.6]	K11085	0	0	0	0	0	0	1	0	1	1	1	0	1	0	0	1	1	1	1	1	0	1	0	1	0	1	0	1	1	1	1	1	1	1	1	0	1	1	1	1	1	1	0	1	1	0
	P4	mtsA; iron/zinc/manganese/copper transport system substrate-binding protein	K11704	0	0	0	0	0	0	0	0	0	0	0	0	0	0	0	0	0	0	0	0	0	0	0	0	0	0	0	0	0	0	0	0	0	0	0	0	0	0	0	0	0	0	0	0	0	0
	P4	mtsB; iron/zinc/manganese/copper transport system ATP-binding protein	K11706	0	0	0	0	0	0	0	0	0	0	0	0	0	0	0	0	0	0	0	0	0	0	0	0	0	0	0	0	0	0	0	0	0	0	0	0	0	0	0	0	0	0	0	0	0	0
	P4	lptG; lipopolysaccharide export system permease protein	K11720	0	0	0	0	0	1	1	1	1	1	1	1	1	1	1	0	1	1	0	1	1	1	1	1	1	1	1	1	1	1	0	1	1	1	1	1	1	1	1	1	0	1	1	1	1	1
	P4	urtA; urea transport system substrate-binding protein	K11959	0	0	0	0	0	0	0	0	0	0	0	0	0	0	0	0	0	0	0	0	0	0	0	0	0	0	0	0	0	0	0	0	0	0	0	0	0	0	0	0	0	0	0	0	0	0
	P4	urtB; urea transport system permease protein	K11960	0	0	0	0	0	0	0	0	0	0	0	0	0	0	0	0	0	0	0	0	0	0	0	0	0	0	0	0	0	0	0	0	0	0	0	0	0	0	0	0	0	0	0	0	0	0
	P4	urtC; urea transport system permease protein	K11961	0	0	0	0	0	0	0	0	0	0	0	0	0	0	0	0	0	0	0	0	0	0	0	0	0	0	0	0	0	0	0	0	0	0	0	0	0	0	0	0	0	0	0	0	0	0
	P4	urtD; urea transport system ATP-binding protein	K11962	0	0	0	0	0	0	0	0	0	0	0	0	0	0	0	0	0	0	0	0	0	0	0	0	0	0	0	0	0	0	0	0	0	0	0	0	0	0	0	0	0	0	0	0	0	0
	P4	urtE; urea transport system ATP-binding protein	K11963	0	0	0	0	0	0	0	0	0	0	0	0	0	0	0	0	0	0	0	0	0	0	0	0	0	0	0	0	0	0	0	0	0	0	0	0	0	0	0	0	0	0	0	0	0	0
	P4	lapB; ATP-binding cassette, subfamily C, bacterial LapB	K12541	0	0	0	0	0	0	0	0	0	0	0	0	0	0	0	0	0	0	0	0	0	0	0	0	0	0	0	0	0	0	0	0	0	0	0	0	0	0	0	0	0	0	0	0	0	0
	P4	yejB; microcin C transport system permease protein	K13894	0	0	0	0	0	0	0	0	0	0	0	0	0	0	0	0	0	0	0	0	0	0	0	0	0	0	0	0	0	0	0	0	0	0	0	0	0	0	0	0	0	0	0	0	0	0
	P4	yejE; microcin C transport system permease protein	K13895	0	0	0	0	0	0	0	0	0	0	0	0	0	0	0	0	0	0	0	0	0	0	0	0	0	0	0	0	0	0	0	0	0	0	0	0	0	0	0	0	0	0	0	0	0	0
	P4	nikA; nickel transport system substrate-binding protein	K15584	0	0	0	0	0	0	0	0	0	0	0	0	0	0	0	0	0	0	0	0	0	0	0	0	0	0	0	0	0	0	0	0	0	0	0	0	0	0	0	0	0	0	0	0	0	0
	P4	nikB; nickel transport system permease protein	K15585	0	0	0	0	0	0	0	0	0	0	0	0	0	0	0	0	0	0	0	0	0	0	0	0	0	0	0	0	0	0	0	0	0	0	0	0	0	0	0	0	0	0	0	0	0	0
	P4	nikC; nickel transport system permease protein	K15586	0	0	0	0	0	0	0	0	0	0	0	0	0	0	0	0	0	0	0	0	0	0	0	0	0	0	0	0	0	0	0	0	0	0	0	0	0	0	0	0	0	0	0	0	0	0
	P4	nikD; nickel transport system ATP-binding protein [EC:7.2.2.11]	K15587	0	0	0	0	0	0	0	0	0	0	0	0	0	0	0	0	0	0	0	0	0	0	0	0	0	0	0	0	0	0	0	0	0	0	0	0	0	0	0	0	0	0	0	0	0	0
	P4	thiY; putative hydroxymethylpyrimidine transport system substrate-binding protein	K15598	0	0	0	0	0	0	0	0	0	0	0	0	0	0	0	0	0	0	0	0	0	0	0	0	0	0	0	0	0	0	0	0	0	0	0	0	0	0	0	0	0	0	0	0	0	0
	P4	thiX; putative hydroxymethylpyrimidine transport system permease protein	K15599	1	1	0	0	0	0	0	0	0	0	0	0	0	0	0	0	0	0	0	0	0	0	0	0	0	0	0	0	0	0	0	0	0	0	0	0	0	0	0	0	0	0	0	0	0	0
	P4	thiZ; putative hydroxymethylpyrimidine transport system ATP-binding protein	K15600	0	0	0	0	0	0	0	0	0	0	0	0	0	0	0	0	0	0	0	0	0	0	0	0	0	0	0	0	0	0	0	0	0	0	0	0	0	0	0	0	0	0	0	0	0	0
	P4	cycB; arabinogalactan oligomer / maltooligosaccharide transport system substrate-binding protein	K15770	0	0	0	0	0	0	0	0	0	0	0	0	0	0	0	0	0	0	0	0	0	0	0	0	0	0	0	0	0	0	0	0	0	0	0	0	0	0	0	0	0	0	0	0	0	0
	P4	ganP; arabinogalactan oligomer / maltooligosaccharide transport system permease protein	K15771	0	0	0	0	1	0	0	0	0	0	0	0	0	0	0	0	0	0	0	0	0	0	0	0	0	0	0	0	0	0	0	0	0	0	0	0	0	0	0	0	0	0	0	0	0	0
	P4	ganQ; arabinogalactan oligomer / maltooligosaccharide transport system permease protein	K15772	0	0	0	0	1	0	0	0	0	0	0	0	0	0	0	0	0	0	0	0	0	0	0	0	0	0	0	0	0	0	0	0	0	0	0	0	0	0	0	0	0	0	0	0	0	0
	P4	cydC; ATP-binding cassette, subfamily C, bacterial CydC	K16012	0	1	1	0	1	0	0	0	0	0	0	0	0	0	0	0	0	0	0	0	0	0	0	0	0	0	0	0	0	0	0	0	0	0	0	0	0	0	0	0	0	0	0	0	0	0
	P4	cydD; ATP-binding cassette, subfamily C, bacterial CydD	K16013	0	1	1	0	0	0	0	0	0	0	0	0	0	0	0	0	0	0	0	0	0	0	0	0	0	0	0	0	0	0	0	0	0	0	0	0	0	0	0	0	0	0	0	0	0	0
	P4	bioN; biotin transport system permease protein	K16783	0	0	0	0	0	0	0	0	0	0	0	0	0	0	0	0	0	0	0	0	0	0	0	0	0	0	0	0	0	0	0	0	0	0	0	0	0	0	0	0	0	0	0	0	0	0
	P4	bioM; biotin transport system ATP-binding protein [EC:7.6.2.-]	K16784	0	0	0	0	0	0	0	0	0	0	0	0	0	0	0	0	0	0	0	0	0	0	0	0	0	0	0	0	0	0	0	0	0	0	0	0	0	0	0	0	0	0	0	0	0	0
	P4	ecfT; energy-coupling factor transport system permease protein	K16785	2	6	4	2	1	0	0	0	0	0	0	0	0	0	0	0	0	0	0	0	0	0	0	0	0	0	0	0	0	0	0	0	0	0	0	0	0	0	0	0	0	0	0	0	0	0
	P4	ecfA1; energy-coupling factor transport system ATP-binding protein [EC:7.-.-.-]	K16786	0	0	1	1	0	0	0	0	0	0	0	0	0	0	0	0	0	0	0	0	0	0	0	0	0	0	0	0	0	0	0	0	0	0	0	0	0	0	0	0	0	0	0	0	0	0
	P4	ecfA2; energy-coupling factor transport system ATP-binding protein [EC:7.-.-.-]	K16787	0	0	1	0	0	0	0	0	0	0	0	0	0	0	0	0	0	0	0	0	0	0	0	0	0	0	0	0	0	0	0	0	0	0	0	0	0	0	0	0	0	0	0	0	0	0
	P4	fluoroquinolone transport system permease protein	K16905	0	0	0	0	0	0	0	0	0	0	0	0	0	0	0	0	0	0	0	0	0	0	0	0	0	0	0	0	0	0	0	0	0	0	0	0	0	0	0	0	0	0	0	0	0	0
	P4	fluoroquinolone transport system permease protein	K16906	0	0	0	0	0	0	0	0	0	0	0	0	0	0	0	0	0	0	0	0	0	0	0	0	0	0	0	0	0	0	0	0	0	0	0	0	0	0	0	0	0	0	0	0	0	0
	P4	fluoroquinolone transport system ATP-binding protein [EC:7.6.2.-]	K16907	0	0	0	0	0	0	0	0	0	0	0	0	0	0	0	0	0	0	0	0	0	0	0	0	0	0	0	0	0	0	0	0	0	0	0	0	0	0	0	0	0	0	0	0	0	0
	P4	cbiL; nickel transport protein	K16915	0	0	0	0	0	0	0	0	0	0	0	0	0	0	0	0	0	0	0	0	0	0	0	0	0	0	0	0	0	0	0	0	0	0	0	0	0	0	0	0	0	0	0	0	0	0
	P4	tcyK; L-cystine transport system substrate-binding protein	K16957	0	0	0	0	0	0	0	0	0	0	0	0	0	0	0	0	0	0	0	0	0	0	0	0	0	0	0	0	0	0	0	0	0	0	0	0	0	0	0	0	0	0	0	0	0	0
	P4	tcyL; L-cystine transport system permease protein	K16958	0	0	0	0	0	0	0	0	0	0	0	0	0	0	0	0	0	0	0	0	0	0	0	0	0	0	0	0	0	0	0	0	0	0	0	0	0	0	0	0	0	0	0	0	0	0
	P4	tcyM; L-cystine transport system permease protein	K16959	0	0	0	0	0	0	0	0	0	0	0	0	0	0	0	0	0	0	0	0	0	0	0	0	0	0	0	0	0	0	0	0	0	0	0	0	0	0	0	0	0	0	0	0	0	0
	P4	tcyN; L-cystine transport system ATP-binding protein [EC:7.4.2.1]	K16960	0	0	0	0	0	0	0	0	0	0	0	0	0	0	0	0	0	0	0	0	0	0	0	0	0	0	0	0	0	0	0	0	0	0	0	0	0	0	0	0	0	0	0	0	0	0
	P4	yxeM; putative S-methylcysteine transport system substrate-binding protein	K16961	0	0	0	0	0	0	0	0	0	0	0	0	0	0	0	0	0	0	0	0	0	0	0	0	0	0	0	0	0	0	0	0	0	0	0	0	0	0	0	0	0	0	0	0	0	0
	P4	yxeN; putative S-methylcysteine transport system permease protein	K16962	0	0	0	0	0	0	0	0	0	0	0	0	0	0	0	0	0	0	0	0	0	0	0	0	0	0	0	0	0	0	0	0	0	0	0	0	0	0	0	0	0	0	0	0	0	0
	P4	lysX1; putative lysine transport system substrate-binding protein	K17073	0	0	0	0	0	0	0	0	0	0	0	0	0	0	0	0	0	0	0	0	0	0	0	0	0	0	0	0	0	0	0	0	0	0	0	0	0	0	0	0	0	0	0	0	0	0
	P4	lysX2; putative lysine transport system permease protein	K17074	0	0	0	0	0	0	0	0	0	0	0	0	0	0	0	0	0	0	0	0	0	0	0	0	0	0	0	0	0	0	0	0	0	0	0	0	0	0	0	0	0	0	0	0	0	0
	P4	lysY; putative lysine transport system ATP-binding protein	K17076	0	0	0	0	1	0	0	0	0	0	0	0	0	0	0	0	0	0	0	0	0	0	0	0	0	0	0	0	0	0	0	0	0	0	0	0	0	0	0	0	0	0	0	0	0	0
	P4	artQ; arginine/lysine/histidine transport system permease protein	K17077	0	0	0	0	0	0	0	0	0	0	0	0	0	0	0	0	0	0	0	0	0	0	0	0	0	0	0	0	0	0	0	0	0	0	0	0	0	0	0	0	0	0	0	0	0	0
	P4	eryG; erythritol transport system substrate-binding protein	K17202	0	0	0	0	0	0	0	0	0	0	0	0	0	0	0	0	0	0	0	0	0	0	0	0	0	0	0	0	0	0	0	0	0	0	0	0	0	0	0	0	0	0	0	0	0	0
	P4	eryF; erythritol transport system permease protein	K17203	0	0	0	0	0	0	0	0	0	0	0	0	0	0	0	0	0	0	0	0	0	0	0	0	0	0	0	0	0	0	0	0	0	0	0	0	0	0	0	0	0	0	0	0	0	0
	P4	eryE; erythritol transport system ATP-binding protein	K17204	0	0	0	0	0	0	0	0	0	0	0	0	0	0	0	0	0	0	0	0	0	0	0	0	0	0	0	0	0	0	0	0	0	0	0	0	0	0	0	0	0	0	0	0	0	0
	P4	araN; arabinooligosaccharide transport system substrate-binding protein	K17234	0	0	0	0	0	0	0	0	0	0	0	0	0	0	0	0	0	0	0	0	0	0	0	0	0	0	0	0	0	0	0	0	0	0	0	0	0	0	0	0	0	0	0	0	0	0
	P4	araP; arabinooligosaccharide transport system permease protein	K17235	0	0	0	0	0	0	0	0	0	0	0	0	0	0	0	0	0	0	0	0	0	0	0	0	0	0	0	0	0	0	0	0	0	0	0	0	0	0	0	0	0	0	0	0	0	0
	P4	araQ; arabinooligosaccharide transport system permease protein	K17236	0	0	0	0	0	0	0	0	0	0	0	0	0	0	0	0	0	0	0	0	0	0	0	0	0	0	0	0	0	0	0	0	0	0	0	0	0	0	0	0	0	0	0	0	0	0
	P4	aguE; alpha-1,4-digalacturonate transport system substrate-binding protein	K17241	0	0	0	0	0	0	0	0	0	0	0	0	0	0	0	0	0	0	0	0	0	0	0	0	0	0	0	0	0	0	0	0	0	0	0	0	0	0	0	0	0	0	0	0	0	0
	P4	aguF; alpha-1,4-digalacturonate transport system permease protein	K17242	0	0	0	0	0	0	0	0	0	0	0	0	0	0	0	0	0	0	0	0	0	0	0	0	0	0	0	0	0	0	0	0	0	0	0	0	0	0	0	0	0	0	0	0	0	0
	P4	aguG; alpha-1,4-digalacturonate transport system permease protein	K17243	0	0	0	0	0	0	0	0	0	0	0	0	0	0	0	0	0	0	0	0	0	0	0	0	0	0	0	0	0	0	0	0	0	0	0	0	0	0	0	0	0	0	0	0	0	0
	P4	chiE; putative chitobiose transport system substrate-binding protein	K17244	0	0	0	0	0	0	0	0	0	0	0	0	0	0	0	0	0	0	0	0	0	0	0	0	0	0	0	0	0	0	0	0	0	0	0	0	0	0	0	0	0	0	0	0	0	0
	P4	chiF; putative chitobiose transport system permease protein	K17245	0	0	0	0	0	0	0	0	0	0	0	0	0	0	0	0	0	0	0	0	0	0	0	0	0	0	0	0	0	0	0	0	0	0	0	0	0	0	0	0	0	0	0	0	0	0
	P4	chiG; putative chitobiose transport system permease protein	K17246	0	0	0	0	0	0	0	0	0	0	0	0	0	0	0	0	0	0	0	0	0	0	0	0	0	0	0	0	0	0	0	0	0	0	0	0	0	0	0	0	0	0	0	0	0	0
	P4	lplA; putative aldouronate transport system substrate-binding protein	K17318	0	0	0	0	1	0	0	0	0	0	0	0	0	0	0	0	0	0	0	0	0	0	0	0	0	0	0	0	0	0	0	0	0	0	0	0	0	0	0	0	0	0	0	0	0	0
	P4	lplB; putative aldouronate transport system permease protein	K17319	0	0	0	0	1	0	0	0	0	0	0	0	0	0	0	0	0	0	0	0	0	0	0	0	0	0	0	0	0	0	0	0	0	0	0	0	0	0	0	0	0	0	0	0	0	0
	P4	lplC; putative aldouronate transport system permease protein	K17320	0	0	0	0	1	0	0	0	0	0	0	0	0	0	0	0	0	0	0	0	0	0	0	0	0	0	0	0	0	0	0	0	0	0	0	0	0	0	0	0	0	0	0	0	0	0
	P4	msr; macrolide transport system ATP-binding/permease protein	K18231	0	0	0	0	0	0	0	0	0	0	0	0	0	0	0	0	0	0	0	0	0	0	0	0	0	0	0	0	0	0	0	0	0	0	0	0	0	0	0	0	0	0	0	0	0	0
	P4	efrA; ATP-binding cassette, subfamily B, multidrug efflux pump	K18887	0	0	0	0	0	0	0	0	0	0	0	0	0	0	0	0	0	0	0	0	0	0	0	0	0	0	0	0	0	0	0	0	0	0	0	0	0	0	0	0	0	0	0	0	0	0
	P4	efrB; ATP-binding cassette, subfamily B, multidrug efflux pump	K18888	0	0	0	0	0	0	0	0	0	0	0	0	0	0	0	0	0	0	0	0	0	0	0	0	0	0	0	0	0	0	0	0	0	0	0	0	0	0	0	0	0	0	0	0	0	0
	P4	mdlA; ATP-binding cassette, subfamily B, multidrug efflux pump	K18889	0	0	0	0	0	0	0	0	0	0	0	0	0	0	0	0	0	0	0	0	0	0	0	0	0	0	0	0	0	0	0	0	0	0	0	0	0	0	0	0	0	0	0	0	0	0
	P4	mdlB; ATP-binding cassette, subfamily B, multidrug efflux pump	K18890	0	0	0	0	0	0	0	0	0	0	0	0	0	0	0	0	0	0	0	0	0	0	0	0	0	0	0	0	0	0	0	0	0	0	0	0	0	0	0	0	0	0	0	0	0	0
	P4	patA; ATP-binding cassette, subfamily B, multidrug efflux pump	K18891	0	0	0	0	0	0	0	0	0	0	0	0	0	0	0	0	0	0	0	0	0	0	0	0	0	0	0	0	0	0	0	0	0	0	0	0	0	0	0	0	0	0	0	0	0	0
	P4	patB; ATP-binding cassette, subfamily B, multidrug efflux pump	K18892	0	0	0	0	0	0	0	0	0	0	0	0	0	0	0	0	0	0	0	0	0	0	0	0	0	0	0	0	0	0	0	0	0	0	0	0	0	0	0	0	0	0	0	0	0	0
	P4	vcaM; ATP-binding cassette, subfamily B, multidrug efflux pump	K18893	0	0	0	0	0	0	0	0	0	0	0	0	0	0	0	0	0	0	0	0	0	0	0	0	0	0	0	0	0	0	0	0	0	0	0	0	0	0	0	0	0	0	0	0	0	0
	P4	bcrB; bacitracin transport system permease protein	K19310	0	0	0	0	0	0	0	0	0	0	0	0	0	0	0	0	0	0	0	0	0	0	0	0	0	0	0	0	0	0	0	0	0	0	0	0	0	0	0	0	0	0	0	0	0	0
	P4	lsa; lincosamide and streptogramin A transport system ATP-binding/permease protein	K19350	0	0	0	0	0	0	0	0	0	0	0	0	0	0	0	0	0	0	0	0	0	0	0	0	0	0	0	0	0	0	0	0	0	0	0	0	0	0	0	0	0	0	0	0	0	0
	P4	nukE; lantibiotic transport system permease protein	K20460	0	1	0	0	0	0	0	0	0	0	0	0	0	0	0	0	0	0	0	0	0	0	0	0	0	0	0	0	0	0	0	0	0	0	0	0	0	0	0	0	0	0	0	0	0	0
	P4	nukG; lantibiotic transport system permease protein	K20461	0	0	0	0	0	0	0	0	0	0	0	0	0	0	0	0	0	0	0	0	0	0	0	0	0	0	0	0	0	0	0	0	0	0	0	0	0	0	0	0	0	0	0	0	0	0
	P4	artP; arginine/lysine/histidine transporter system substrate-binding protein	K23059	0	0	0	0	0	0	0	0	0	0	0	0	0	0	0	0	0	0	0	0	0	0	0	0	0	0	0	0	0	0	0	0	0	0	0	0	0	0	0	0	0	0	0	0	0	0
	P4	artR; arginine/lysine/histidine transport system ATP-binding protein [EC:7.4.2.1]	K23060	0	0	0	0	0	0	0	0	0	0	0	0	0	0	0	0	0	0	0	0	0	0	0	0	0	0	0	0	0	0	0	0	0	0	0	0	0	0	0	0	0	0	0	0	0	0
	P4	ytfQ; galactofuranose transport system substrate-binding protein	K23508	0	0	0	0	0	0	0	0	0	0	0	0	0	0	0	0	0	0	0	0	0	0	0	0	0	0	0	0	0	0	0	0	0	0	0	0	0	0	0	0	0	0	0	0	0	0
	P4	ytfT; galactofuranose transport system permease protein	K23509	0	0	0	0	0	0	0	0	0	0	0	0	0	0	0	0	0	0	0	0	0	0	0	0	0	0	0	0	0	0	0	0	0	0	0	0	0	0	0	0	0	0	0	0	0	0
	P4	rfuA; riboflavin transport system substrate-binding protein	K23510	0	0	0	0	0	0	0	0	0	0	0	0	0	0	0	0	0	0	0	0	0	0	0	0	0	0	0	0	0	0	0	0	0	0	0	0	0	0	0	0	0	0	0	0	0	0
	P4	rfuC; riboflavin transport system permease protein	K23511	0	0	0	0	0	0	0	0	0	0	0	0	0	0	0	0	0	0	0	0	0	0	0	0	0	0	0	0	0	0	0	0	0	0	0	0	0	0	0	0	0	0	0	0	0	0
	P4	nupB; general nucleoside transport system permease protein	K23535	4	2	0	0	1	0	0	0	0	0	0	0	0	0	0	0	0	0	0	0	0	0	0	0	0	0	0	0	0	0	0	0	0	0	0	0	0	0	0	0	0	0	0	0	0	0
	P4	nupC; general nucleoside transport system permease protein	K23536	4	2	0	0	1	0	0	0	0	0	0	0	0	0	0	0	0	0	0	0	0	0	0	0	0	0	0	0	0	0	0	0	0	0	0	0	0	0	0	0	0	0	0	0	0	0
	P4	nupA; general nucleoside transport system ATP-binding protein	K23537	4	2	0	0	1	0	0	0	0	0	0	0	0	0	0	0	0	0	0	0	0	0	0	0	0	0	0	0	0	0	0	0	0	0	0	0	0	0	0	0	0	0	0	0	0	0
	P39,P75	aas; acyl-[acyl-carrier-protein]-phospholipid O-acyltransferase / long-chain-fatty-acid--[acyl-carrier-protein] ligase [EC:2.3.1.40 6.2.1.20]	K05939	0	0	0	0	0	0	0	0	0	0	0	0	0	0	0	0	0	0	0	0	0	0	0	0	0	0	0	0	0	0	0	0	0	0	0	0	0	0	0	0	0	0	0	0	0	0
	P39	araM; glycerol-1-phosphate dehydrogenase [NAD(P)+] [EC:1.1.1.261]	K00096	0	0	0	0	1	0	2	0	0	0	0	0	0	0	0	0	0	0	0	0	2	0	0	0	0	0	0	0	0	0	0	0	0	0	0	0	0	2	0	0	0	0	0	0	0	0
	P39	tagD; glycerol-3-phosphate cytidylyltransferase [EC:2.7.7.39]	K00980	0	0	0	1	0	1	0	0	0	1	1	0	0	0	0	0	0	0	0	0	0	0	0	1	0	0	1	0	0	0	1	1	0	0	0	0	0	0	0	2	0	0	1	0	0	0
	P39	pldB; lysophospholipase [EC:3.1.1.5]	K01048	0	0	0	0	0	0	0	0	0	0	0	0	0	0	0	0	0	0	0	0	0	0	0	0	0	0	0	0	0	0	0	0	0	0	0	0	0	0	0	0	0	0	0	0	0	0
	P39	E3.1.4.46; glycerophosphoryl diester phosphodiesterase [EC:3.1.4.46]	K01126	0	1	0	0	0	0	3	1	2	0	0	0	0	0	0	0	1	0	0	1	2	1	0	0	0	0	0	0	0	1	1	0	0	0	1	0	0	5	0	0	0	1	0	3	0	0
	P39	btaA; S-adenosylmethionine-diacylglycerol 3-amino-3-carboxypropyl transferase	K13622	0	0	0	0	0	0	0	0	0	0	0	0	0	0	0	0	0	0	0	0	0	0	0	0	0	0	0	0	0	0	0	0	0	0	0	0	0	0	0	0	0	0	0	0	0	0
	P39	btaB; S-adenosylmethionine-diacylgycerolhomoserine-N-methlytransferase	K13623	0	0	0	0	0	0	0	0	0	0	0	0	0	0	0	0	0	0	0	0	0	0	0	0	0	0	0	0	0	0	0	0	0	0	0	0	0	0	0	0	0	0	0	0	0	0
	P39	E2.5.1.41; phosphoglycerol geranylgeranyltransferase [EC:2.5.1.41]	K17104	0	0	0	0	0	0	0	0	0	1	0	1	0	0	0	0	0	0	0	0	0	0	0	0	0	0	0	0	0	0	0	0	0	1	0	0	0	0	0	0	0	0	0	0	0	0
	P39	E2.5.1.42; geranylgeranylglycerol-phosphate geranylgeranyltransferase [EC:2.5.1.42]	K17105	0	0	0	0	0	0	0	0	0	0	0	1	0	0	0	0	0	0	0	0	0	0	0	0	0	0	0	0	0	0	0	0	0	0	0	0	0	0	0	0	0	0	0	0	0	0
	P39	GGR; digeranylgeranylglycerophospholipid reductase [EC:1.3.1.101 1.3.7.11]	K17830	0	0	0	0	0	0	0	0	0	0	0	0	0	0	0	0	0	0	0	0	0	0	0	0	0	0	0	0	0	0	0	0	0	0	0	0	0	0	0	0	0	0	0	0	0	0
	P39	pgpC; phosphatidylglycerophosphatase C [EC:3.1.3.27]	K18697	1	1	1	0	0	0	0	0	0	0	0	0	0	0	1	1	0	0	1	0	0	1	0	0	0	0	0	1	0	0	0	1	1	0	0	0	0	0	0	0	0	0	0	0	0	0
	P39	carS; CDP-2,3-bis-(O-geranylgeranyl)-sn-glycerol synthase [EC:2.7.7.67]	K19664	0	0	0	0	0	0	0	0	0	0	0	0	0	0	0	0	0	0	0	0	0	0	0	0	0	0	0	0	0	0	0	0	0	0	0	0	0	0	0	0	0	0	0	0	0	0
	P39	pssA; archaetidylserine synthase [EC:2.7.8.38]	K19665	0	0	0	0	0	0	0	0	0	0	0	0	0	0	0	0	0	0	0	0	0	0	0	0	0	0	0	0	0	0	0	0	0	0	0	0	0	0	0	0	0	0	0	0	0	0
	P36,P58	arnT; 4-amino-4-deoxy-L-arabinose transferase [EC:2.4.2.43]	K07264	0	0	0	0	0	0	1	0	0	0	0	0	0	0	0	0	0	0	0	0	0	0	0	0	0	0	0	0	0	0	0	1	0	0	1	0	0	1	0	0	0	0	0	0	0	0
	P36,P58	pagP; lipid IVA palmitoyltransferase [EC:2.3.1.251]	K12973	0	0	0	0	0	0	0	0	0	0	0	0	0	0	0	0	0	0	0	0	0	0	0	0	0	0	0	0	0	0	0	0	0	0	0	0	0	0	0	0	0	0	0	0	0	0
	P36	hddA; D-glycero-alpha-D-manno-heptose-7-phosphate kinase [EC:2.7.1.168]	K07031	0	0	0	0	0	0	1	0	0	0	0	0	0	0	0	0	0	0	0	0	0	1	1	0	1	2	0	1	0	0	0	1	0	1	1	0	0	1	0	0	0	0	0	1	0	1
	P36	kdkA; 3-deoxy-D-manno-octulosonic acid kinase [EC:2.7.1.166]	K11211	0	0	0	0	0	0	0	0	0	0	0	0	0	0	0	0	0	0	0	0	0	0	0	0	0	0	0	0	0	0	0	0	0	0	0	0	0	0	0	0	0	0	0	0	0	0
	P36	pagL; lipid A 3-O-deacylase [EC:3.1.1.-]	K12976	0	0	0	0	0	0	0	0	0	0	1	0	0	0	0	1	0	0	1	0	0	1	0	0	0	0	0	0	0	0	1	0	0	0	0	0	0	0	0	0	0	0	0	0	0	0
	P36	waaV; UDP-glucose:(glucosyl)LPS beta-1,3-glucosyltransferase [EC:2.4.1.-]	K12983	0	0	0	0	0	0	0	0	0	0	0	0	0	0	0	0	0	0	0	0	0	0	0	0	0	0	0	0	0	0	0	0	0	0	0	0	0	0	0	0	0	0	0	0	0	0
	P36	hddC; D-glycero-alpha-D-manno-heptose 1-phosphate guanylyltransferase [EC:2.7.7.71]	K15669	0	0	0	0	0	0	0	0	0	0	0	0	0	0	0	0	0	0	0	0	0	0	0	0	1	0	1	0	0	0	0	1	0	1	1	0	0	1	0	0	0	0	0	1	0	1
	P36	eptC; heptose-I-phosphate ethanolaminephosphotransferase [EC:2.7.8.-]	K19353	0	0	0	0	0	0	0	0	0	1	0	0	1	0	1	1	0	0	3	0	0	1	0	0	0	0	1	1	1	0	1	0	1	0	0	1	0	0	0	1	0	0	1	0	0	0
	P36	waaH; heptose III glucuronosyltransferase [EC:2.4.1.-]	K19354	0	0	0	0	0	0	0	0	0	0	0	0	0	0	0	0	0	0	0	0	0	0	0	0	0	0	0	0	0	0	0	0	0	0	0	0	0	0	0	0	0	0	0	0	0	0
	P36	lpxT; Kdo2-lipid A phosphotransferase [EC:2.7.4.29]	K19803	0	0	0	0	0	0	0	0	0	0	0	0	0	0	0	0	0	0	0	0	0	0	0	0	0	0	0	0	0	0	0	0	0	0	0	0	0	0	0	0	0	0	0	0	0	0
	P35,P60	ftsI; cell division protein FtsI (penicillin-binding protein 3) [EC:3.4.16.4]	K03587	1	1	1	0	1	0	0	0	0	1	0	0	0	0	0	0	0	0	1	0	0	0	0	0	0	0	0	0	0	0	0	0	0	0	0	0	0	0	0	0	0	0	0	0	0	0
	P35,P60	mrdA; penicillin-binding protein 2 [EC:3.4.16.4]	K05515	1	1	1	1	1	1	1	1	1	1	1	1	1	1	1	1	1	1	0	1	1	1	0	1	1	1	1	1	1	1	1	1	1	1	1	0	1	1	1	1	1	1	1	1	0	1
	P35	dgkA; undecaprenol kinase [EC:2.7.1.66]	K00887	0	0	0	0	0	0	0	0	0	0	0	0	0	0	0	0	0	0	0	0	0	0	0	0	0	0	0	0	0	0	0	0	0	0	0	0	0	0	0	0	0	0	0	0	0	0
	P35	mtgA; monofunctional glycosyltransferase [EC:2.4.1.129]	K03814	0	0	0	0	0	1	1	0	0	0	0	0	1	1	1	0	0	1	1	0	1	1	0	1	1	0	1	1	1	2	1	1	1	1	1	1	1	0	0	0	1	0	1	0	0	1
	P35	pbpA; penicillin-binding protein A	K05364	1	1	1	1	1	0	0	0	0	0	0	0	0	0	0	0	0	0	0	0	0	0	0	0	0	0	0	0	0	0	0	0	0	0	0	0	0	0	0	0	0	0	0	0	0	0
	P35	mrcB; penicillin-binding protein 1B [EC:2.4.1.129 3.4.16.4]	K05365	0	0	0	0	0	0	0	0	0	0	0	0	0	0	0	0	0	0	0	0	0	0	0	0	0	0	0	0	0	0	0	0	0	0	0	0	0	0	0	0	0	0	0	0	0	0
	P35	pbpC; penicillin-binding protein 1C [EC:2.4.1.129]	K05367	0	0	0	0	0	0	0	1	0	1	0	0	0	0	0	0	1	0	0	0	1	0	0	0	0	0	1	0	2	0	0	1	0	0	0	0	0	1	1	1	0	1	0	1	1	0
	P35	bacA; undecaprenyl-diphosphatase [EC:3.6.1.27]	K06153	1	1	0	0	1	1	1	2	1	1	2	1	1	1	1	1	1	2	0	1	1	1	1	1	1	1	1	1	1	1	1	1	1	1	1	1	1	1	1	1	1	1	1	1	1	1
	P35	dacB; serine-type D-Ala-D-Ala carboxypeptidase/endopeptidase (penicillin-binding protein 4) [EC:3.4.16.4 3.4.21.-]	K07259	0	0	0	0	0	1	0	0	1	0	0	1	1	0	2	1	1	0	1	0	1	1	1	1	1	1	0	2	1	0	1	1	0	1	1	2	1	1	1	1	1	1	1	1	0	2
	P35	spoVD; stage V sporulation protein D (sporulation-specific penicillin-binding protein)	K08384	0	0	0	0	0	0	0	0	0	0	0	0	0	0	0	0	0	0	0	0	0	0	0	0	0	0	0	0	0	0	0	0	0	0	0	0	0	0	0	0	0	0	0	0	0	0
	P35	pbpB; penicillin-binding protein 2B	K08724	0	0	0	0	0	0	0	0	0	0	0	0	0	0	0	0	0	0	0	0	0	0	0	0	0	0	0	0	0	0	0	0	0	0	0	0	0	0	0	0	0	0	0	0	0	0
	P35	pbpD; penicillin-binding protein 4 [EC:2.4.1.129 3.4.16.4]	K18770	0	0	0	0	0	0	0	0	0	0	0	0	0	0	0	0	0	0	0	0	0	0	0	0	0	0	0	0	0	0	0	0	0	0	0	0	0	0	0	0	0	0	0	0	0	0
	P35	bcrC; undecaprenyl-diphosphatase [EC:3.6.1.27]	K19302	1	1	1	1	1	1	0	1	1	1	1	1	1	1	2	0	0	2	1	1	0	2	1	1	2	1	2	1	1	0	0	0	0	1	1	1	1	1	0	1	1	1	1	0	1	1
	P35	pbpA; penicillin-binding protein A	K21465	0	0	0	0	0	0	0	0	0	0	0	0	0	0	0	0	0	0	0	0	0	0	0	0	0	0	0	0	0	0	0	0	0	0	0	0	0	0	0	0	0	0	0	0	0	0
	P35	pbp4b; serine-type D-Ala-D-Ala carboxypeptidase [EC:3.4.16.4]	K21469	0	0	0	0	0	0	0	0	0	0	0	0	0	1	0	0	0	0	0	0	0	0	0	0	1	0	0	0	0	0	0	0	0	0	0	0	0	0	0	0	0	0	0	0	0	1
	P34	sqr; sulfide:quinone oxidoreductase [EC:1.8.5.4]	K17218	0	0	0	0	0	0	0	0	0	0	0	0	0	0	0	0	0	0	0	0	0	0	0	0	0	0	0	0	0	0	0	0	0	0	0	0	0	0	0	0	0	0	0	0	0	0
	P34	hydG; sulfhydrogenase subunit gamma (sulfur reductase) [EC:1.12.98.4]	K17995	0	0	0	0	0	0	0	0	0	0	0	0	0	0	0	0	0	0	0	0	0	0	0	0	0	0	0	0	0	0	0	0	0	0	0	0	0	0	0	0	0	0	0	0	0	0
	P34	hydB; sulfhydrogenase subunit beta (sulfur reductase) [EC:1.12.98.4]	K17996	0	0	0	0	0	0	0	0	0	0	0	0	0	0	0	0	0	0	0	0	0	0	0	0	0	0	0	0	0	0	0	0	0	0	0	0	0	0	0	0	0	0	0	0	0	0
	P32,P65	fliG; flagellar motor switch protein FliG	K02410	0	0	0	0	0	0	0	0	0	0	0	0	0	0	0	0	0	0	0	0	0	0	0	0	0	0	0	0	0	0	0	0	0	0	0	0	0	0	0	0	0	0	0	0	0	0
	P32,P65	fliM; flagellar motor switch protein FliM	K02416	0	0	0	0	0	0	0	0	0	0	0	0	0	0	0	0	0	0	0	0	0	0	0	0	0	0	0	0	0	0	0	0	0	0	0	0	0	0	0	0	0	0	0	0	0	0
	P32,P65	fliN; flagellar motor switch protein FliN	K02417	0	0	0	0	0	0	0	0	0	0	0	0	0	0	0	0	0	0	0	0	0	0	0	0	0	0	0	0	0	0	0	0	0	0	0	0	0	0	0	0	0	0	0	0	0	0
	P32,P65	motB; chemotaxis protein MotB	K02557	0	0	0	0	0	1	0	0	0	0	0	0	0	1	1	0	0	1	0	0	0	1	1	1	1	1	1	1	0	0	1	1	1	1	0	0	0	0	0	0	1	0	1	0	0	1
	P32	flgA; flagellar basal body P-ring formation protein FlgA	K02386	0	0	0	0	0	0	0	0	0	0	0	0	0	0	0	0	0	0	0	0	0	0	0	0	0	0	0	0	0	0	0	0	0	0	0	0	0	0	0	0	0	0	0	0	0	0
	P32	flgB; flagellar basal-body rod protein FlgB	K02387	0	0	0	0	0	0	0	0	0	0	0	0	0	0	0	0	0	0	0	0	0	0	0	0	0	0	0	0	0	0	0	0	0	0	0	0	0	0	0	0	0	0	0	0	0	0
	P32	flgC; flagellar basal-body rod protein FlgC	K02388	0	0	0	0	0	0	0	0	0	0	0	0	0	0	0	0	0	0	0	0	0	0	0	0	0	0	0	0	0	0	0	0	0	0	0	0	0	0	0	0	0	0	0	0	0	0
	P32	flgD; flagellar basal-body rod modification protein FlgD	K02389	0	0	0	0	0	0	0	0	0	0	0	0	0	0	0	0	0	0	0	0	0	0	0	0	0	0	0	0	0	0	0	0	0	0	0	0	0	0	0	0	0	0	0	0	0	0
	P32	flgE; flagellar hook protein FlgE	K02390	0	0	0	0	0	0	0	0	0	0	0	0	0	0	0	0	0	0	0	0	0	0	0	0	0	0	0	0	0	0	0	0	0	0	0	0	0	0	0	0	0	0	0	0	0	0
	P32	flgF; flagellar basal-body rod protein FlgF	K02391	0	0	0	0	0	0	0	0	0	0	0	0	0	0	0	0	0	0	0	0	0	0	0	0	0	0	0	0	0	0	0	0	0	0	0	0	0	0	0	0	0	0	0	0	0	0
	P32	flgG; flagellar basal-body rod protein FlgG	K02392	0	0	0	0	0	0	0	0	0	0	0	0	0	0	0	0	0	0	0	0	0	0	0	0	0	0	0	0	0	0	0	0	0	0	0	0	0	0	0	0	0	0	0	0	0	0
	P32	flgH; flagellar L-ring protein FlgH	K02393	0	0	0	0	0	0	0	0	0	0	0	0	0	0	0	0	0	0	0	0	0	0	0	0	0	0	0	0	0	0	0	0	0	0	0	0	0	0	0	0	0	0	0	0	0	0
	P32	flgI; flagellar P-ring protein FlgI	K02394	0	0	0	0	0	0	0	0	0	0	0	0	0	0	0	0	0	0	0	0	0	0	0	0	0	0	0	0	0	0	0	0	0	0	0	0	0	0	0	0	0	0	0	0	0	0
	P32	flgJ; peptidoglycan hydrolase FlgJ	K02395	0	0	0	0	0	2	1	1	1	1	2	1	1	0	1	0	1	1	1	1	0	2	1	1	0	1	1	1	1	1	0	2	1	1	1	1	1	1	1	1	1	1	1	1	1	0
	P32	flgK; flagellar hook-associated protein 1	K02396	0	0	0	0	0	0	0	0	0	0	0	0	0	0	0	0	0	0	0	0	0	0	0	0	0	0	0	0	0	0	0	0	0	0	0	0	0	0	0	0	0	0	0	0	0	0
	P32	flgL; flagellar hook-associated protein 3 FlgL	K02397	0	0	0	0	0	0	0	0	0	0	0	0	0	0	0	0	0	0	0	0	0	0	0	0	0	0	0	0	0	0	0	0	0	0	0	0	0	0	0	0	0	0	0	0	0	0
	P32	flgN; flagellar biosynthesis protein FlgN	K02399	0	0	0	0	0	0	0	0	0	0	0	0	0	0	0	0	0	0	0	0	0	0	0	0	0	0	0	0	0	0	0	0	0	0	0	0	0	0	0	0	0	0	0	0	0	0
	P32	flhA; flagellar biosynthesis protein FlhA	K02400	0	0	0	0	0	0	0	0	0	0	0	0	0	0	0	0	0	0	0	0	0	0	0	0	0	0	0	0	0	0	0	0	0	0	0	0	0	0	0	0	0	0	0	0	0	0
	P32	flhB; flagellar biosynthesis protein FlhB	K02401	0	0	0	0	0	0	0	0	0	0	0	0	0	0	0	0	0	0	0	0	0	0	0	0	0	0	0	0	0	0	0	0	0	0	0	0	0	0	0	0	0	0	0	0	0	0
	P32	fliD; flagellar hook-associated protein 2	K02407	0	0	0	0	0	0	0	0	0	0	0	0	0	0	0	0	0	0	0	0	0	0	0	0	0	0	0	0	0	0	0	0	0	0	0	0	0	0	0	0	0	0	0	0	0	0
	P32	fliE; flagellar hook-basal body complex protein FliE	K02408	0	0	0	0	0	0	0	0	0	0	0	0	0	0	0	0	0	0	0	0	0	0	0	0	0	0	0	0	0	0	0	0	0	1	0	0	0	0	0	0	0	0	0	0	0	0
	P32	fliF; flagellar M-ring protein FliF	K02409	0	0	0	0	0	0	0	0	0	0	0	0	0	0	0	0	0	0	0	0	0	0	0	0	0	0	0	0	0	0	0	0	0	1	0	0	0	0	0	0	0	0	0	0	0	0
	P32	fliH; flagellar assembly protein FliH	K02411	0	0	0	0	0	0	0	0	0	0	0	0	0	0	0	0	0	0	0	0	0	0	0	0	0	0	0	0	0	0	0	0	0	0	0	0	0	0	0	0	0	0	0	0	0	0
	P32	fliI; flagellum-specific ATP synthase [EC:7.4.2.8]	K02412	0	0	0	0	0	0	0	0	0	0	0	0	0	0	0	0	0	0	0	0	0	0	0	0	0	0	0	0	0	0	0	0	0	0	0	0	0	0	0	0	0	0	0	0	0	0
	P32	fliJ; flagellar protein FliJ	K02413	0	0	0	0	0	0	0	0	0	0	0	0	0	0	0	0	0	0	0	0	0	0	0	0	0	0	0	0	0	0	0	0	0	0	0	0	0	0	0	0	0	0	0	0	0	0
	P32	fliK; flagellar hook-length control protein FliK	K02414	0	0	0	0	0	0	0	0	0	0	0	0	0	0	0	0	0	0	0	0	0	0	0	0	0	0	0	0	0	0	0	0	0	0	0	0	0	0	0	0	0	0	0	0	0	0
	P32	fliL; flagellar protein FliL	K02415	0	0	0	0	0	0	0	0	0	0	0	0	0	0	0	0	0	0	0	0	0	0	0	0	0	0	0	0	0	0	0	0	0	0	0	0	0	0	0	0	0	0	0	0	0	0
	P32	fliO; flagellar protein FliO/FliZ	K02418	0	0	0	0	0	0	0	0	0	0	0	0	0	0	0	0	0	0	0	0	0	0	0	0	0	0	0	0	0	0	0	0	0	0	0	0	0	0	0	0	0	0	0	0	0	0
	P32	fliP; flagellar biosynthesis protein FliP	K02419	0	0	0	0	0	0	0	0	0	0	0	0	0	0	0	0	0	0	0	0	0	0	0	0	0	0	0	0	0	0	0	0	0	0	0	0	0	0	0	0	0	0	0	0	0	0
	P32	fliQ; flagellar biosynthesis protein FliQ	K02420	0	0	0	0	0	0	0	0	0	0	0	0	0	0	0	0	0	0	0	0	0	0	0	0	0	0	0	0	0	0	0	0	0	0	0	0	0	0	0	0	0	0	0	0	0	0
	P32	fliR; flagellar biosynthesis protein FliR	K02421	0	0	0	0	0	0	0	0	0	0	0	0	0	0	0	0	0	0	0	0	0	0	0	0	0	0	0	0	0	0	0	0	0	0	0	0	0	0	0	0	0	0	0	0	0	0
	P32	fliS; flagellar secretion chaperone FliS	K02422	0	0	0	0	0	0	0	0	0	0	0	0	0	0	0	0	0	0	0	0	0	0	0	0	0	0	0	0	0	0	0	0	0	0	0	0	0	0	0	0	0	0	0	0	0	0
	P32	fliT; flagellar protein FliT	K02423	0	0	0	0	0	0	0	0	0	0	0	0	0	0	0	0	0	0	0	0	0	0	0	0	0	0	0	0	0	0	0	0	0	0	0	0	0	0	0	0	0	0	0	0	0	0
	P32	rpoD; RNA polymerase primary sigma factor	K03086	1	1	1	1	1	0	0	0	0	0	0	0	0	0	0	0	0	0	0	0	0	0	0	0	0	0	0	0	0	0	0	0	0	0	1	0	0	0	0	0	0	0	0	0	0	0
	P32	flgP; outer membrane protein FlgP	K09860	0	0	0	0	0	0	0	0	0	0	0	0	0	0	0	0	0	0	0	0	0	0	0	0	0	0	0	0	0	0	0	0	0	0	0	0	0	0	0	0	0	0	0	0	0	0
	P32	fliR-flhB; flagellar biosynthesis protein FliR/FlhB	K13820	0	0	0	0	0	0	0	0	0	0	0	0	0	0	0	0	0	0	0	0	0	0	0	0	0	0	0	0	0	0	0	0	0	0	0	0	0	0	0	0	0	0	0	0	0	0
	P32	motY; sodium-type flagellar protein MotY	K21218	0	0	0	0	0	0	0	0	0	0	0	0	0	0	0	0	0	0	0	0	0	0	0	0	0	0	0	0	0	0	0	0	0	0	0	0	0	0	0	0	0	0	0	0	0	0
	P31,P57	rpoS; RNA polymerase nonessential primary-like sigma factor	K03087	0	0	0	0	0	0	0	0	0	0	0	0	0	0	0	0	0	0	0	0	0	0	0	0	0	0	0	0	0	0	0	0	0	0	0	0	0	0	0	0	0	0	0	0	0	0
	P31	gspN; general secretion pathway protein N	K02463	0	0	0	0	0	0	0	0	0	0	0	0	0	0	0	0	0	0	0	0	0	0	0	0	0	0	0	0	0	0	0	0	0	0	0	0	0	0	0	0	0	0	0	0	0	0
	P31	fis; Fis family transcriptional regulator, factor for inversion stimulation protein	K03557	0	0	0	0	0	0	0	0	0	0	0	0	0	0	0	0	0	0	0	0	0	0	0	0	0	0	0	0	0	0	0	0	0	0	0	0	0	0	0	0	0	0	0	0	0	0
	P31	wcaJ; putative colanic acid biosysnthesis UDP-glucose lipid carrier transferase	K03606	0	0	0	0	0	0	0	0	0	0	0	0	0	0	1	0	0	0	1	0	0	0	0	0	0	0	0	0	0	0	0	1	0	1	0	1	0	1	0	1	0	0	0	0	1	0
	P31	tagA; N-acetylglucosaminyldiphosphoundecaprenol N-acetyl-beta-D-mannosaminyltransferase [EC:2.4.1.187]	K05946	0	0	0	0	0	0	0	0	0	0	0	0	0	0	1	1	0	0	0	0	0	0	0	0	0	0	0	0	0	0	0	0	0	0	0	0	1	0	0	0	0	0	0	0	0	0
	P31	cdgJ; c-di-GMP phosphodiesterase [EC:3.1.4.52]	K07181	0	0	0	0	0	0	0	0	0	0	0	0	0	0	0	0	0	0	0	0	0	0	0	0	0	0	0	0	0	0	0	0	0	0	0	0	0	0	0	0	0	0	0	0	0	0
	P31	mshA; MSHA pilin protein MshA	K10924	0	0	0	0	0	0	0	0	0	0	0	0	0	0	0	0	0	0	0	0	0	0	0	0	0	0	0	0	0	0	0	0	0	0	0	0	0	0	0	0	0	0	0	0	0	0
	P31	mshB; MSHA pilin protein MshB	K10925	0	0	0	0	0	0	0	0	0	0	0	0	0	0	0	0	0	0	0	0	0	0	0	0	0	0	0	0	0	0	0	0	0	0	0	0	0	0	0	0	0	0	0	0	0	0
	P31	mshD; MSHA pilin protein MshD	K10927	0	0	0	0	0	0	0	0	0	0	0	0	0	0	0	0	0	0	0	0	0	0	0	0	0	0	0	0	0	0	0	0	0	0	0	0	0	0	0	0	0	0	0	0	0	0
	P31	mshE; MSHA biogenesis protein MshE	K12276	0	0	0	0	0	0	0	0	0	0	0	0	0	0	0	0	0	0	0	0	0	0	0	0	0	0	0	0	0	0	0	0	0	0	0	0	0	0	0	0	0	0	0	0	0	0
	P31	vpsM; polysaccharide biosynthesis protein VpsM	K20920	0	0	0	0	0	0	0	0	0	0	0	0	0	0	0	0	0	0	0	0	0	0	0	0	0	0	0	0	0	0	0	0	0	0	0	0	0	0	0	0	0	0	0	0	0	0
	P31	vpsQ; polysaccharide biosynthesis protein VpsQ	K20950	0	0	2	0	0	0	0	0	0	0	1	0	0	0	0	0	0	0	0	0	0	0	0	0	0	0	0	0	0	0	0	0	0	0	0	0	0	0	0	0	0	0	0	0	0	0
	P31	cdpA; c-di-GMP phosphodiesterase [EC:3.1.4.52]	K20964	0	0	0	0	0	0	0	0	0	0	0	0	0	0	0	0	0	0	0	0	0	0	0	0	0	0	0	0	0	0	0	0	0	0	0	0	0	0	0	0	0	0	0	0	0	0
	P31	rocS; c-di-GMP phosphodiesterase [EC:3.1.4.52]	K20965	0	0	0	0	0	0	0	0	0	0	0	0	0	0	0	0	0	0	0	0	0	0	0	0	0	0	0	0	0	0	0	0	0	0	0	0	0	0	0	0	0	0	0	0	0	0
	P30	lyxA; D-lyxose ketol-isomerase [EC:5.3.1.15]	K09988	0	0	0	0	0	0	0	0	1	0	0	0	0	0	0	0	0	0	0	0	0	0	0	0	0	0	0	0	0	0	0	0	0	0	0	0	0	0	0	0	0	0	0	0	0	0
	P3,P76	E3.1.3.41; 4-nitrophenyl phosphatase [EC:3.1.3.41]	K01101	0	0	0	0	1	0	0	0	0	0	0	0	0	0	0	0	0	0	0	0	0	0	0	0	0	0	0	0	0	0	0	0	0	0	0	0	0	0	0	0	0	0	0	0	0	0
	P3,P76	hmfF; 2,5-furandicarboxylate decarboxylase 1	K16874	0	0	0	0	0	0	0	0	0	0	0	0	0	0	0	0	0	0	0	0	0	0	0	0	0	0	0	0	0	0	0	0	0	0	0	0	0	0	0	0	0	0	0	0	0	0
	P3,P76	lpdC; gallate decarboxylase subunit C [EC:4.1.1.59]	K22958	0	0	0	0	0	0	0	0	0	0	0	0	0	0	0	0	0	0	0	0	0	0	0	0	0	0	0	0	0	0	0	0	0	0	0	0	0	0	0	0	0	0	0	0	0	0
	P3,P76	lpdB; gallate decarboxylase subunit B	K22959	0	0	0	0	0	0	0	0	0	0	0	0	0	0	0	0	0	0	0	0	0	0	0	0	0	0	0	0	0	0	0	0	0	0	0	0	0	0	0	0	0	0	0	0	0	0
	P3,P76	lpdD; gallate decarboxylase subunit D	K22960	0	0	0	0	0	0	0	0	0	0	0	0	0	0	0	0	0	0	0	0	0	0	0	0	0	0	0	0	0	0	0	0	0	0	0	0	0	0	0	0	0	0	0	0	0	0
	P3,P71,P76	bsdC; vanillate/4-hydroxybenzoate decarboxylase subunit C [EC:4.1.1.- 4.1.1.61]	K01612	0	0	0	0	1	0	0	0	0	0	0	0	0	0	0	0	0	0	0	0	0	0	0	0	0	0	0	0	0	0	0	0	0	0	0	0	0	0	0	0	0	0	0	0	0	0
	P3,P71,P76	apc; acetophenone carboxylase [EC:6.4.1.8]	K10701	0	0	0	0	0	0	0	0	0	0	0	0	0	0	0	0	0	0	0	0	0	0	0	0	0	0	0	0	0	0	0	0	0	0	0	0	0	0	0	0	0	0	0	0	0	0
	P3,P71,P76	bsdD; vanillate/4-hydroxybenzoate decarboxylase subunit D [EC:4.1.1.- 4.1.1.61]	K21759	0	0	0	0	0	0	0	0	0	0	0	0	0	0	0	0	0	0	0	0	0	0	0	0	0	0	0	0	0	0	0	0	0	0	0	0	0	0	0	0	0	0	0	0	0	0
	P3,P7,P76	hyaA; hydrogenase small subunit [EC:1.12.99.6]	K06282	0	0	0	0	0	0	0	0	0	0	0	0	0	0	0	0	0	0	0	0	0	0	0	0	0	0	0	0	0	0	0	0	0	0	0	0	0	0	0	0	0	0	0	0	0	0
	P3,P49,P76	hnr; 6-hydroxynicotinate reductase [EC:1.3.7.1]	K20449	0	0	0	0	0	0	0	0	0	0	0	0	0	0	0	0	0	0	0	0	0	0	0	0	0	0	0	0	0	0	0	0	0	0	0	0	0	0	0	0	0	0	0	0	0	0
	P3,P26,P33,P76	dgaB; D-glucosaminate PTS system EIIB component [EC:2.7.1.203]	K17465	0	0	0	0	2	0	0	0	0	0	0	0	0	0	0	0	0	0	0	0	0	0	0	0	0	0	0	0	0	0	0	0	0	0	0	0	0	0	0	0	0	0	0	0	0	0
	P3,P21,P70,P76	gcdC; glutaconyl-CoA/methylmalonyl-CoA decarboxylase subunit gamma	K23351	0	0	0	1	0	0	1	1	1	1	0	1	0	1	0	0	0	1	0	1	1	0	0	0	1	0	1	2	0	1	0	0	0	0	1	0	1	1	1	0	0	1	0	1	0	1
	P3,P21,P70,P76	gcdD; glutaconyl-CoA/methylmalonyl-CoA decarboxylase subunit delta	K23352	0	0	0	0	0	0	0	0	0	0	0	0	0	1	0	0	0	1	0	0	0	0	0	0	1	0	1	0	0	0	0	0	0	0	0	1	0	0	0	0	0	0	0	1	0	0
	P3,P17,P76	agp; glucose-1-phosphatase [EC:3.1.3.10]	K01085	0	0	0	0	0	1	0	0	0	0	1	0	0	0	1	0	0	0	1	0	0	0	0	0	0	1	0	1	0	0	0	0	1	0	0	0	0	0	0	0	0	0	0	0	0	0
	P3,P17,P76	yihX; glucose-1-phosphatase [EC:3.1.3.10]	K20866	0	0	0	0	0	1	0	1	0	0	1	1	0	1	0	1	0	0	1	0	0	2	0	1	1	1	2	1	0	0	1	0	0	1	0	1	0	1	0	0	0	1	0	0	1	1
	P29	pduP; propionaldehyde dehydrogenase [EC:1.2.1.87]	K13922	0	0	0	0	0	0	0	0	0	0	0	0	0	0	0	0	0	0	0	0	0	0	0	0	0	0	0	0	0	0	0	0	0	0	0	0	0	0	0	0	0	0	0	0	0	0
	P29	scpC; propionyl-CoA:succinyl-CoA transferase [EC:2.8.3.-]	K22214	0	0	0	0	0	0	0	0	0	0	0	1	1	0	1	0	0	0	0	1	0	0	1	0	0	1	0	0	0	0	2	1	1	0	0	1	1	0	0	0	1	0	0	0	0	0
	P26	bglF; beta-glucoside PTS system EIICBA component [EC:2.7.1.-]	K02757	1	0	0	0	0	0	0	0	0	0	0	0	0	0	0	0	0	0	0	0	0	0	0	0	0	0	0	0	0	0	0	0	0	0	0	0	0	0	0	0	0	0	0	0	0	0
	P26	ptsH; phosphocarrier protein HPr	K02784	1	1	1	0	1	0	1	0	0	0	0	0	0	0	0	0	0	0	0	0	0	0	0	0	0	0	0	0	0	0	0	0	0	0	0	0	0	1	0	0	0	0	0	0	0	0
	P26	ptsN; nitrogen PTS system EIIA component [EC:2.7.1.-]	K02806	0	0	0	0	0	0	0	0	0	0	0	0	0	0	0	0	0	0	0	0	0	0	0	0	0	0	0	0	0	0	0	0	0	0	0	0	0	0	0	0	0	0	0	0	0	0
	P26	ptsI; phosphoenolpyruvate-protein phosphotransferase (PTS system enzyme I) [EC:2.7.3.9]	K08483	1	1	1	0	1	0	0	0	0	0	0	0	0	0	0	0	0	0	0	0	0	0	0	0	0	0	0	0	0	0	0	0	0	0	0	0	0	0	0	0	0	0	0	0	0	0
	P26	ptsP; phosphotransferase system, enzyme I, PtsP [EC:2.7.3.9]	K08484	0	0	0	0	0	0	0	0	0	0	0	0	0	0	0	0	0	0	0	0	0	0	0	0	0	0	0	0	0	0	0	0	0	0	0	0	0	0	0	0	0	0	0	0	0	0
	P26	gfrA; fructoselysine/glucoselysine PTS system EIIA component [EC:2.7.1.-]	K19506	0	1	0	0	0	0	0	0	0	0	0	0	0	0	0	0	0	0	0	0	0	0	0	0	0	0	0	0	0	0	0	0	0	0	0	0	0	0	0	0	0	0	0	0	0	0
	P26	gfrB; fructoselysine/glucoselysine PTS system EIIB component [EC:2.7.1.-]	K19507	1	1	0	0	0	0	0	0	0	0	0	0	0	0	0	0	0	0	0	0	0	0	0	0	0	0	0	0	0	0	0	0	0	0	0	0	0	0	0	0	0	0	0	0	0	0
	P26	gfrC; fructoselysine/glucoselysine PTS system EIIC component	K19508	0	1	0	0	0	0	0	0	0	0	0	0	0	0	0	0	0	0	0	0	0	0	0	0	0	0	0	0	0	0	0	0	0	0	0	0	0	0	0	0	0	0	0	0	0	0
	P26	gfrD; fructoselysine/glucoselysine PTS system EIID component	K19509	0	0	0	0	0	0	0	0	0	0	0	0	0	0	0	0	0	0	0	0	0	0	0	0	0	0	0	0	0	0	0	0	0	0	0	0	0	0	0	0	0	0	0	0	0	0
	P26	fruB; multiphosphoryl transfer protein [EC:2.7.3.9 2.7.1.202]	K23993	0	0	0	0	0	0	0	0	0	0	0	0	0	0	0	0	0	0	0	0	0	0	0	0	0	0	0	0	0	0	0	0	0	0	0	0	0	0	0	0	0	0	0	0	0	0
	P25	purU; formyltetrahydrofolate deformylase [EC:3.5.1.10]	K01433	0	0	0	0	0	1	0	0	1	0	0	0	0	0	0	1	1	0	0	0	0	1	1	0	0	1	0	1	1	0	0	1	0	1	1	1	0	0	1	0	0	0	0	0	0	0
	P24	ppk1; polyphosphate kinase [EC:2.7.4.1]	K00937	1	0	1	0	2	0	0	0	0	0	0	0	0	0	0	0	0	0	0	0	0	0	0	0	0	0	0	1	0	0	0	0	0	0	0	0	0	0	0	0	0	0	0	0	1	0
	P24	ppa; inorganic pyrophosphatase [EC:3.6.1.1]	K01507	0	0	0	0	0	0	1	0	0	0	0	0	0	0	0	0	0	0	0	0	0	0	0	0	0	0	0	0	0	0	0	0	0	0	0	0	0	0	0	0	0	0	0	0	0	0
	P24	ndh; NADH:ubiquinone reductase (H+-translocating) [EC:7.1.1.2]	K03885	0	0	0	0	0	0	0	0	0	0	0	0	0	0	0	1	0	0	0	0	0	0	0	0	0	0	0	0	0	0	0	0	0	0	0	0	0	0	0	0	0	0	0	0	0	0
	P24	ppaX; pyrophosphatase PpaX [EC:3.6.1.1]	K06019	0	0	0	0	0	0	1	0	0	0	0	0	0	0	0	0	0	0	0	0	0	0	0	0	0	0	0	0	0	0	0	0	0	0	0	0	0	0	0	0	0	0	0	0	0	0
	P24	ppaC; manganese-dependent inorganic pyrophosphatase [EC:3.6.1.1]	K15986	1	1	1	0	1	0	0	0	0	0	0	0	1	0	0	0	0	0	0	0	0	0	1	0	0	0	0	0	0	0	0	0	0	0	0	0	1	0	0	0	0	0	0	0	0	1
	P23,P68	secD; preprotein translocase subunit SecD	K03072	0	0	0	0	0	0	0	0	0	0	0	0	0	1	0	0	1	0	0	0	0	0	0	0	1	0	1	0	0	1	0	1	0	0	1	0	0	2	2	0	0	0	0	1	0	0
	P23,P68	secF; preprotein translocase subunit SecF	K03074	1	0	1	1	0	0	0	0	0	0	0	0	0	0	0	0	0	0	0	0	0	0	0	0	0	0	0	0	0	0	0	0	0	0	0	0	0	0	0	0	0	0	0	0	0	0
	P23,P68	tatA; sec-independent protein translocase protein TatA	K03116	2	1	3	1	1	1	1	0	1	1	2	0	1	1	1	0	1	0	0	1	1	1	1	1	1	1	2	1	1	0	1	1	1	0	2	1	1	1	1	1	1	1	0	1	1	1
	P23,P68	tatB; sec-independent protein translocase protein TatB	K03117	0	0	1	0	0	0	0	0	0	0	0	0	0	0	0	0	0	0	0	0	0	0	0	0	0	0	0	0	0	0	0	0	0	0	0	0	0	0	0	0	0	0	0	0	0	0
	P23,P68	tatC; sec-independent protein translocase protein TatC	K03118	1	1	1	1	1	1	1	1	2	1	2	0	1	2	1	0	1	0	0	1	1	1	1	1	1	1	1	2	1	0	1	1	1	0	2	1	1	1	1	1	1	1	0	1	1	1
	P23,P46	impL; type VI secretion system protein ImpL	K11891	0	0	0	0	0	0	0	0	0	0	0	0	0	0	0	0	0	0	0	0	0	0	0	0	0	0	0	0	0	0	0	0	0	0	0	0	0	0	0	0	0	0	0	0	0	0
	P23,P46	hcp; type VI secretion system secreted protein Hcp	K11903	0	0	0	0	0	0	0	0	0	0	0	0	0	0	0	0	0	0	0	0	0	0	0	0	0	0	0	0	0	0	0	0	0	0	0	0	0	0	0	0	0	0	0	0	0	0
	P23,P46	vasG; type VI secretion system protein VasG	K11907	0	0	0	0	0	0	0	0	0	0	0	0	0	0	0	0	0	0	0	0	0	0	0	0	0	0	0	0	0	0	0	0	0	0	0	0	0	0	0	0	0	0	0	0	0	0
	P23,P46	ppkA; serine/threonine-protein kinase PpkA [EC:2.7.11.1]	K11912	0	0	0	0	0	0	0	0	0	0	0	0	0	0	0	0	0	0	0	0	0	0	0	0	0	0	0	0	0	0	0	0	0	0	0	0	0	0	0	0	0	0	0	0	0	0
	P23,P31	gspC; general secretion pathway protein C	K02452	0	0	0	0	0	0	0	0	0	0	0	0	0	0	0	0	0	0	0	0	0	0	0	0	0	0	0	0	0	0	0	0	0	0	0	0	0	0	0	0	0	0	0	0	0	0
	P23,P31	gspD; general secretion pathway protein D	K02453	0	0	0	0	0	0	0	0	0	0	0	0	0	0	0	0	0	0	0	0	0	0	0	0	0	0	0	0	0	0	0	0	0	0	0	0	0	0	0	0	0	0	0	0	0	0
	P23,P31	gspE; general secretion pathway protein E [EC:7.4.2.8]	K02454	0	0	0	0	0	0	0	0	0	0	0	0	0	0	0	0	0	0	0	0	0	0	0	0	0	0	0	0	0	0	0	0	0	0	0	0	0	0	0	0	0	0	0	0	0	0
	P23,P31	gspF; general secretion pathway protein F	K02455	0	0	0	0	0	0	0	0	0	0	0	0	0	0	0	0	0	0	0	0	0	0	0	0	0	0	0	0	0	0	0	0	0	0	0	0	0	0	0	0	0	0	0	0	0	0
	P23,P31	gspG; general secretion pathway protein G	K02456	0	0	0	0	0	0	0	0	0	0	0	0	0	0	0	0	0	0	0	0	0	0	0	0	0	0	0	0	0	0	0	0	0	0	0	0	0	0	0	0	0	0	0	0	0	0
	P23,P31	gspH; general secretion pathway protein H	K02457	0	0	0	0	0	0	0	0	0	0	0	0	0	0	0	0	0	0	0	0	0	0	0	0	0	0	0	0	0	0	0	0	0	0	0	0	0	0	0	0	0	0	0	0	0	0
	P23,P31	gspI; general secretion pathway protein I	K02458	0	0	0	0	0	0	0	0	0	0	0	0	0	0	0	0	0	0	0	0	0	0	0	0	0	0	0	0	0	0	0	0	0	0	0	0	0	0	0	0	0	0	0	0	0	0
	P23,P31	gspJ; general secretion pathway protein J	K02459	0	0	0	0	0	0	0	0	0	0	0	0	0	0	0	0	0	0	0	0	0	0	0	0	0	0	0	0	0	0	0	0	0	0	0	0	0	0	0	0	0	0	0	0	0	0
	P23,P31	gspK; general secretion pathway protein K	K02460	0	0	0	0	0	0	0	0	0	0	0	0	0	0	0	0	0	0	0	0	0	0	0	0	0	0	0	0	0	0	0	0	0	0	0	0	0	0	0	0	0	0	0	0	0	0
	P23,P31	gspL; general secretion pathway protein L	K02461	0	0	0	0	0	0	0	0	0	0	0	0	0	0	0	0	0	0	0	0	0	0	0	0	0	0	0	0	0	0	0	0	0	0	0	0	0	0	0	0	0	0	0	0	0	0
	P23,P31	gspM; general secretion pathway protein M	K02462	0	0	0	0	0	0	0	0	0	0	0	0	0	0	0	0	0	0	0	0	0	0	0	0	0	0	0	0	0	0	0	0	0	0	0	0	0	0	0	0	0	0	0	0	0	0
	P23	virB1; type IV secretion system protein VirB1	K03194	0	0	0	0	0	0	0	0	0	0	0	0	0	0	0	0	0	0	0	0	0	0	0	0	0	0	0	0	0	0	0	0	0	0	0	0	0	0	0	0	0	0	0	0	0	0
[truncated: 2,607 more rows]
[truncated: 545 more columns]

## Sheet: Supplementary Data 3b
Supplementary Data 3b: Metabolic pathways reconstituted in RUIs. RUIs were annotated for the presence of key genes encoding for the components of major metabolic pathways, including glycolysis, TCA-cycle, fermentation, sugar monomer utilization and others.
	Pathway >>>								glycolysis pathway core modules										pentose phosphate pathway (PPP)															TCA cycle
	Pathway modules >>>
								ko_num	K00134	K00845	K00850	K00873	K00927	K01624	K01689	K01803	K01810	K15633	K00033	K00036	K00615	K00616	K01057	K01783	K07404	K01807	K01808	K01810	K06859	K13810	K13937	K15916	K19243	K00174	K00175	K00169	K00170	K00171	K00172	K03737	K00031	K01006	K00024	K01677	K01678	K01679	K01676	K00176	K00177
bin.name	RUI.No	phylum	class	order	family	genus	species	ko_definition	glyceraldehyde 3-phosphate dehydrogenase [EC:1.2.1.12]	glucokinase [EC:2.7.1.2]	6-phosphofructokinase 1 [EC:2.7.1.11]	pyruvate kinase [EC:2.7.1.40]	phosphoglycerate kinase [EC:2.7.2.3]	fructose-bisphosphate aldolase, class II [EC:4.1.2.13]	enolase [EC:4.2.1.11]	triosephosphate isomerase (TIM) [EC:5.3.1.1]	glucose-6-phosphate isomerase [EC:5.3.1.9]	2,3-bisphosphoglycerate-independent phosphoglycerate mutase [EC:5.4.2.12]	6-phosphogluconate dehydrogenase [EC:1.1.1.44 1.1.1.343]	glucose-6-phosphate 1-dehydrogenase [EC:1.1.1.49 1.1.1.363]	transketolase [EC:2.2.1.1]	transaldolase [EC:2.2.1.2]	6-phosphogluconolactonase [EC:3.1.1.31]	ribulose-phosphate 3-epimerase [EC:5.1.3.1]	6-phosphogluconolactonase [EC:3.1.1.31]	ribose 5-phosphate isomerase A [EC:5.3.1.6]	ribose 5-phosphate isomerase B [EC:5.3.1.6]	glucose-6-phosphate isomerase [EC:5.3.1.9]	glucose-6-phosphate isomerase, archaeal [EC:5.3.1.9]	transaldolase / glucose-6-phosphate isomerase [EC:2.2.1.2 5.3.1.9]	hexose-6-phosphate dehydrogenase [EC:1.1.1.47 3.1.1.31]	glucose/mannose-6-phosphate isomerase [EC:5.3.1.9 5.3.1.8]	NAD+ dependent glucose-6-phosphate dehydrogenase [EC:1.1.1.388]	2-oxoglutarate/2-oxoacid ferredoxin oxidoreductase subunit alpha [EC:1.2.7.3 1.2.7.11]	2-oxoglutarate/2-oxoacid ferredoxin oxidoreductase subunit beta [EC:1.2.7.3 1.2.7.11]	pyruvate ferredoxin oxidoreductase alpha subunit [EC:1.2.7.1]	pyruvate ferredoxin oxidoreductase beta subunit [EC:1.2.7.1]	pyruvate ferredoxin oxidoreductase delta subunit [EC:1.2.7.1]	pyruvate ferredoxin oxidoreductase gamma subunit [EC:1.2.7.1]	pyruvate-ferredoxin/flavodoxin oxidoreductase [EC:1.2.7.1 1.2.7.-]	isocitrate dehydrogenase [EC:1.1.1.42]	pyruvate, orthophosphate dikinase [EC:2.7.9.1]	malate dehydrogenase [EC:1.1.1.37]	fumarate hydratase subunit alpha [EC:4.2.1.2]	fumarate hydratase subunit beta [EC:4.2.1.2]	fumarate hydratase, class II [EC:4.2.1.2]	fumarate hydratase, class I [EC:4.2.1.2]	2-oxoglutarate ferredoxin oxidoreductase subunit delta [EC:1.2.7.3]	2-oxoglutarate ferredoxin oxidoreductase subunit gamma [EC:1.2.7.3]
metabat.bin.154	RUI180	p__Actinobacteriota	c__Coriobacteriia	o__Coriobacteriales	f__Atopobiaceae	g__Olsenella_B	s__	<-->	1	1	0	1	1	7	1	2	1	0	0	0	1	1	0	1	0	0	2	1	0	0	0	0	0	0	0	0	0	0	0	1	2	1	0	0	0	1	0	0	0
metabat.bin.1863	RUI268	p__Actinobacteriota	c__Coriobacteriia	o__Coriobacteriales	f__Atopobiaceae	g__Lancefieldella	s__Lancefieldella rimae	<-->	1	2	0	1	1	3	1	2	1	0	0	0	2	1	0	1	0	0	1	1	0	0	0	0	0	0	0	0	0	0	0	1	0	1	0	0	0	0	0	0	0
metabat.bin.1908	RUI283	p__Actinobacteriota	c__Coriobacteriia	o__Coriobacteriales	f__Eggerthellaceae	g__Denitrobacterium	s__Denitrobacterium detoxificans	<-->	1	0	0	0	1	0	1	1	0	1	0	0	2	1	0	1	0	0	1	0	0	0	0	0	0	1	1	1	1	1	1	1	0	1	0	1	1	0	0	1	0
metabat.bin.256	RUI371	p__Actinobacteriota	c__Coriobacteriia	o__Coriobacteriales	f__	g__	s__	<-->	1	0	0	0	1	0	0	1	0	1	0	0	2	1	0	1	0	0	1	0	0	0	0	0	0	1	1	0	0	0	0	0	0	2	1	1	0	0	0	1	1
metabat.bin.79	RUI530	p__Actinobacteriota	c__Coriobacteriia	o__Coriobacteriales	f__Atopobiaceae	g__RUG721	s__RUG721 sp900321745	<-->	1	1	0	2	1	6	0	1	1	0	0	0	3	1	0	1	0	0	3	1	1	0	0	0	0	1	1	0	0	0	0	3	1	1	0	0	0	2	0	1	1
metabat.bin.1004	RUI002	p__Bacteroidota	c__Bacteroidia	o__Bacteroidales	f__Bacteroidaceae		s__	<-->	0	1	1	0	1	0	1	1	1	1	0	0	1	0	0	1	0	0	1	1	0	0	0	0	0	2	1	0	0	0	0	1	0	1	0	0	0	0	1	1	1
metabat.bin.1022	RUI007	p__Bacteroidota	c__Bacteroidia	o__Bacteroidales	f__UBA932	g__RC9	s__	<-->	1	1	1	0	1	1	0	1	1	1	0	0	2	0	0	1	1	0	0	1	0	0	0	0	0	1	1	0	0	0	0	1	0	1	0	0	0	0	1	0	0
metabat.bin.1028	RUI010	p__Bacteroidota	c__Bacteroidia	o__Bacteroidales	f__F082	g__F082	s__	<-->	1	1	0	0	1	1	0	1	1	0	0	0	2	0	0	1	0	0	1	1	0	0	0	0	0	1	1	0	0	0	0	2	0	3	0	0	0	0	0	0	0
metabat.bin.1074	RUI016	p__Bacteroidota	c__Bacteroidia	o__Bacteroidales	f__UBA932	g__RC9	s__	<-->	2	1	0	0	1	2	1	1	1	0	0	0	2	0	0	1	1	0	1	1	2	0	0	0	0	1	1	0	0	0	0	1	1	0	0	0	0	0	1	1	1
metabat.bin.1099	RUI023	p__Bacteroidota	c__Bacteroidia	o__Bacteroidales	f__F082	g__F082	s__	<-->	2	1	0	0	1	1	1	1	1	0	0	0	2	0	0	1	0	0	1	1	0	0	0	0	0	1	2	0	0	0	0	2	0	1	0	0	0	0	0	0	1
metabat.bin.1101	RUI025	p__Bacteroidota	c__Bacteroidia	o__Bacteroidales	f__F082	g__F082	s__	<-->	2	1	0	0	1	2	1	1	1	0	0	0	3	0	0	0	0	0	1	1	0	0	0	0	0	2	1	0	0	0	0	1	0	2	0	0	0	0	0	1	0
metabat.bin.1109	RUI028	p__Bacteroidota	c__Bacteroidia	o__Bacteroidales	f__Paludibacteraceae	g__RF16	s__	<-->	1	1	0	0	1	2	0	1	1	1	0	0	1	0	0	1	0	0	1	1	0	0	0	0	0	1	1	0	0	0	0	0	0	1	1	0	0	0	1	0	0
metabat.bin.111	RUI029	p__Bacteroidota	c__Bacteroidia	o__Bacteroidales	f__Bacteroidaceae	g__UBA4334	s__	<-->	1	1	1	0	1	1	1	1	1	1	0	0	0	0	0	1	0	0	0	1	0	0	0	0	0	2	1	0	0	0	0	1	0	1	0	0	0	0	1	1	1
metabat.bin.1128	RUI035	p__Bacteroidota	c__Bacteroidia	o__Bacteroidales	f__P3	g__UBA1217	s__	<-->	1	1	0	1	1	1	1	1	1	0	0	0	1	0	0	1	0	0	1	1	0	0	0	0	0	2	3	0	0	0	0	0	0	1	0	0	0	0	0	1	1
metabat.bin.113	RUI036	p__Bacteroidota	c__Bacteroidia	o__Bacteroidales	f__UBA932	g__RC9	s__	<-->	0	1	0	0	1	2	2	1	1	1	0	0	1	0	0	1	0	0	1	1	0	0	0	0	0	1	1	0	0	0	0	2	1	1	0	0	0	0	1	0	0
metabat.bin.1130	RUI037	p__Bacteroidota	c__Bacteroidia	o__Bacteroidales	f__Bacteroidaceae	g__Prevotella	s__Prevotella sp002392645	<-->	2	1	0	1	2	1	0	1	1	1	0	0	1	0	0	1	0	0	1	1	0	0	0	0	0	0	1	0	0	0	0	0	0	1	0	0	0	0	1	0	0
metabat.bin.1138	RUI040	p__Bacteroidota	c__Bacteroidia	o__Bacteroidales	f__Bacteroidaceae	g__Prevotella	s__	<-->	1	1	0	0	0	1	1	1	1	1	0	0	0	0	0	1	1	0	0	1	0	0	0	0	0	2	2	0	0	0	0	0	1	0	0	0	0	0	1	1	1
metabat.bin.117	RUI051	p__Bacteroidota	c__Bacteroidia	o__Bacteroidales	f__WCHB1-69	g__UBA1756	s__	<-->	1	1	0	0	1	1	1	1	1	0	0	0	2	0	0	0	0	0	1	1	0	0	0	0	0	2	2	0	0	0	0	0	0	2	1	0	0	1	0	1	1
metabat.bin.1180	RUI053	p__Bacteroidota	c__Bacteroidia	o__Bacteroidales	f__Bacteroidaceae	g__Prevotella	s__	<-->	1	1	1	1	1	1	0	1	0	0	0	0	2	0	0	1	0	0	0	0	0	0	0	0	0	2	2	0	0	0	0	1	1	2	0	0	0	0	1	1	1
metabat.bin.1185	RUI054	p__Bacteroidota	c__Bacteroidia	o__Bacteroidales	f__Bacteroidaceae	g__UBA1189	s__	<-->	0	2	1	0	0	1	1	1	1	1	0	0	2	0	0	0	1	0	1	1	0	0	0	0	0	0	0	0	0	0	0	1	0	1	0	0	0	0	1	0	0
metabat.bin.1206	RUI066	p__Bacteroidota	c__Bacteroidia	o__Bacteroidales	f__UBA932	g__RC9	s__RC9 sp900319685	<-->	1	2	0	0	1	2	0	1	0	0	0	0	2	0	0	1	0	0	1	0	0	0	0	0	0	1	1	0	0	0	0	1	1	1	0	0	0	1	1	1	1
metabat.bin.121	RUI067	p__Bacteroidota	c__Bacteroidia	o__Bacteroidales	f__Bacteroidaceae	g__Prevotella	s__	<-->	1	1	1	1	1	1	1	1	1	1	0	0	1	0	0	1	1	0	1	1	0	0	0	0	0	1	1	0	0	0	0	1	1	1	0	0	0	0	1	1	1
metabat.bin.1250	RUI080	p__Bacteroidota	c__Bacteroidia	o__Bacteroidales	f__Bacteroidaceae	g__Prevotella	s__	<-->	1	1	1	0	1	1	0	1	1	2	0	0	1	0	0	1	0	0	1	1	0	0	0	0	0	2	2	0	0	0	0	1	0	1	0	0	0	0	1	1	1
metabat.bin.1260	RUI084	p__Bacteroidota	c__Bacteroidia	o__Bacteroidales	f__Bacteroidaceae	g__UBA4372	s__	<-->	0	1	0	0	1	1	2	1	1	0	0	0	0	0	0	0	0	0	0	1	0	0	0	0	0	2	1	0	0	0	0	1	0	0	0	0	0	0	1	1	1
metabat.bin.1277	RUI089	p__Bacteroidota	c__Bacteroidia	o__Bacteroidales	f__P3	g__UBA1217	s__	<-->	1	1	0	0	1	1	1	1	1	0	0	0	0	0	0	0	0	0	1	1	0	0	0	0	0	2	2	0	0	0	0	0	0	1	0	0	0	0	0	1	1
metabat.bin.129	RUI095	p__Bacteroidota	c__Bacteroidia	o__Bacteroidales	f__WCHB1-69	g__UBA1195	s__UBA1195 sp002309855	<-->	0	2	0	0	3	1	1	1	0	0	0	0	2	0	0	1	0	0	1	0	0	0	0	0	0	1	1	0	0	0	0	0	0	1	0	0	0	1	0	0	0
metabat.bin.1297	RUI098	p__Bacteroidota	c__Bacteroidia	o__Bacteroidales	f__Bacteroidaceae	g__Prevotella	s__	<-->	1	1	1	0	1	1	0	2	1	1	0	0	0	0	0	1	0	0	1	1	0	0	0	0	0	2	1	0	0	0	0	0	0	1	0	0	0	0	1	1	0
metabat.bin.1340	RUI112	p__Bacteroidota	c__Bacteroidia	o__Bacteroidales	f__Bacteroidaceae	g__Prevotella	s__Prevotella sp900319715	<-->	0	1	2	0	2	2	0	1	1	1	0	0	1	0	0	1	0	0	1	1	0	0	0	0	0	1	1	0	0	0	0	0	0	1	0	0	0	0	1	1	2
metabat.bin.1341	RUI113	p__Bacteroidota	c__Bacteroidia	o__Bacteroidales	f__UBA932	g__RC9	s__	<-->	1	1	0	1	2	2	0	2	0	1	0	0	2	0	0	1	0	0	0	0	0	0	0	0	0	0	0	0	0	0	0	2	0	1	0	0	0	0	1	0	0
metabat.bin.1345	RUI114	p__Bacteroidota	c__Bacteroidia	o__Bacteroidales	f__UBA932	g__RC9	s__RC9 sp900320385	<-->	1	1	1	0	0	1	1	1	1	0	1	0	0	0	0	1	0	0	1	1	0	0	0	0	0	1	0	0	0	0	0	1	1	1	0	0	0	1	1	1	1
metabat.bin.1371	RUI122	p__Bacteroidota	c__Bacteroidia	o__Bacteroidales	f__Bacteroidaceae	g__Prevotella	s__	<-->	1	0	1	1	0	2	0	1	1	1	0	0	1	0	0	0	0	0	1	1	0	0	0	0	0	2	2	0	0	0	0	1	0	0	0	0	0	0	2	1	1
metabat.bin.1373	RUI123	p__Bacteroidota	c__Bacteroidia	o__Bacteroidales	f__Paludibacteraceae	g__UBA1723	s__UBA1723 sp002371265	<-->	0	1	1	1	1	1	1	1	1	1	0	0	1	0	0	1	0	0	1	1	0	0	0	0	0	1	1	0	0	0	0	0	0	0	0	0	0	0	1	0	0
metabat.bin.1385	RUI127	p__Bacteroidota	c__Bacteroidia	o__Bacteroidales	f__Bacteroidaceae	g__Prevotella	s__	<-->	1	1	1	0	1	1	0	1	1	0	0	0	1	0	0	1	0	0	1	1	0	0	0	0	0	1	1	0	0	0	0	0	0	0	0	0	0	0	1	1	1
metabat.bin.1392	RUI129	p__Bacteroidota	c__Bacteroidia	o__Bacteroidales	f__Paludibacteraceae	g__UBA4363	s__UBA4363 sp002393965	<-->	1	1	1	1	1	1	1	1	1	1	0	0	2	0	0	1	0	0	1	1	0	0	0	0	0	2	2	0	0	0	0	1	0	0	1	0	0	0	1	1	1
metabat.bin.1393	RUI130	p__Bacteroidota	c__Bacteroidia	o__Bacteroidales	f__UBA932	g__RC9	s__	<-->	1	1	1	0	1	1	1	1	1	1	1	0	2	0	0	1	1	0	1	1	0	0	0	0	0	1	1	0	0	0	0	2	1	1	0	0	0	0	1	0	0
metabat.bin.1432	RUI147	p__Bacteroidota	c__Bacteroidia	o__Bacteroidales	f__Bacteroidaceae	g__UBA4334	s__	<-->	0	1	2	0	1	1	1	1	1	0	0	0	1	0	0	0	0	0	1	1	0	0	0	0	0	0	0	0	0	0	0	0	0	0	0	0	0	0	1	0	0
metabat.bin.1436	RUI148	p__Bacteroidota	c__Bacteroidia	o__Bacteroidales	f__Bacteroidaceae	g__UBA1786	s__	<-->	1	1	1	0	1	1	0	1	1	1	0	0	1	0	0	1	0	0	1	1	0	0	0	0	0	1	1	0	0	0	0	1	0	1	0	0	0	0	1	0	0
metabat.bin.144	RUI150	p__Bacteroidota	c__Bacteroidia	o__Bacteroidales	f__UBA932	g__RC9	s__	<-->	1	1	0	0	1	1	0	1	1	1	1	0	0	0	0	0	0	0	1	1	0	0	0	0	0	0	0	0	0	0	0	1	0	1	0	0	0	0	0	0	0
metabat.bin.1465	RUI158	p__Bacteroidota	c__Bacteroidia	o__Bacteroidales	f__UBA932	g__RC9	s__	<-->	1	0	1	0	3	1	2	2	1	1	0	0	1	0	0	1	1	0	1	1	0	0	0	0	0	1	1	0	0	0	0	0	1	1	0	0	0	0	2	0	0
metabat.bin.1495	RUI164	p__Bacteroidota	c__Bacteroidia	o__Bacteroidales	f__UBA3663	g__UBA3663	s__UBA3663 sp002373755	<-->	1	1	1	1	1	2	1	1	1	1	0	0	1	0	0	1	0	0	1	1	0	0	0	0	0	1	1	0	0	0	0	2	0	2	0	0	0	0	1	0	0
metabat.bin.1505	RUI167	p__Bacteroidota	c__Bacteroidia	o__Bacteroidales	f__Bacteroidaceae	g__Prevotella	s__	<-->	0	1	1	1	2	0	0	1	1	1	0	0	1	0	0	1	0	0	0	1	0	0	0	0	0	1	2	0	0	0	0	0	0	1	0	0	0	0	1	1	1
metabat.bin.1506	RUI168	p__Bacteroidota	c__Bacteroidia	o__Bacteroidales	f__UBA932	g__RC9	s__RC9 sp900316675	<-->	1	1	0	0	1	1	1	1	1	0	0	0	2	0	0	1	0	0	1	1	0	0	0	0	0	1	1	0	0	0	0	1	1	1	0	0	0	0	1	1	1
metabat.bin.1507	RUI169	p__Bacteroidota	c__Bacteroidia	o__Bacteroidales	f__Bacteroidaceae	g__UBA4372	s__UBA4372 sp900313335	<-->	0	1	1	0	1	1	0	1	1	1	0	0	1	0	0	1	0	0	0	1	0	0	0	0	0	1	1	0	0	0	0	1	0	1	0	0	0	0	1	0	0
metabat.bin.1536	RUI178	p__Bacteroidota	c__Bacteroidia	o__Bacteroidales	f__UBA932	g__RC9	s__	<-->	0	1	0	0	1	2	1	1	1	0	0	0	2	0	0	1	0	0	1	1	0	0	0	0	0	1	1	0	0	0	0	1	1	1	0	0	0	0	1	1	1
metabat.bin.1597	RUI194	p__Bacteroidota	c__Bacteroidia	o__Bacteroidales	f__UBA3663	g__UBA3663	s__	<-->	1	1	0	1	1	1	1	2	0	1	0	0	2	0	0	1	0	0	1	0	0	0	0	0	0	1	1	0	0	0	0	0	0	1	0	0	0	0	1	0	0
metabat.bin.1628	RUI204	p__Bacteroidota	c__Bacteroidia	o__Bacteroidales	f__P3	g__	s__	<-->	1	1	0	0	1	1	1	1	1	0	0	0	1	0	0	1	0	0	0	1	0	0	0	0	0	3	3	0	0	0	0	0	0	1	0	0	0	0	0	2	2
metabat.bin.1646	RUI210	p__Bacteroidota	c__Bacteroidia	o__Bacteroidales	f__Bacteroidaceae	g__UBA4372	s__	<-->	1	2	1	0	1	2	0	1	1	1	0	0	1	0	0	1	0	0	2	1	0	0	0	0	0	2	2	0	0	0	0	1	0	1	0	0	0	0	1	1	1
metabat.bin.1651	RUI211	p__Bacteroidota	c__Bacteroidia	o__Bacteroidales	f__UBA3824	g__UBA3824	s__	<-->	1	1	0	1	1	2	1	1	1	1	0	0	1	1	0	0	0	0	1	1	0	0	0	0	0	1	1	0	0	0	0	1	0	0	1	0	0	0	1	0	0
metabat.bin.166	RUI214	p__Bacteroidota	c__Bacteroidia	o__Bacteroidales	f__P3	g__UBA1711	s__	<-->	1	1	0	0	1	1	1	1	1	0	0	0	0	0	0	1	0	0	1	1	0	0	0	0	0	2	3	0	0	0	0	0	0	1	0	0	0	0	0	3	1
metabat.bin.1678	RUI220	p__Bacteroidota	c__Bacteroidia	o__Bacteroidales	f__UBA932	g__RC9	s__	<-->	2	2	1	0	1	1	1	1	1	0	1	0	2	0	0	1	1	0	1	1	0	0	0	0	0	1	1	0	0	0	0	1	1	1	0	0	0	1	1	1	1
metabat.bin.1682	RUI222	p__Bacteroidota	c__Bacteroidia	o__Bacteroidales	f__Bacteroidaceae	g__Prevotella	s__Prevotella sp900109055	<-->	1	1	1	1	2	4	1	2	0	1	0	0	0	0	0	0	0	0	1	0	0	0	0	0	0	1	1	0	0	0	0	0	0	0	0	0	0	0	0	1	1
metabat.bin.1685	RUI223	p__Bacteroidota	c__Bacteroidia	o__Bacteroidales	f__Bacteroidaceae	g__Prevotella	s__Prevotella sp900100635	<-->	0	1	1	1	0	1	0	1	1	1	0	0	0	0	0	1	0	0	1	1	0	0	0	0	0	1	1	0	0	0	0	1	0	3	0	0	0	0	1	1	1
metabat.bin.1729	RUI231	p__Bacteroidota	c__Bacteroidia	o__Bacteroidales	f__Paludibacteraceae	g__UBA1181	s__	<-->	1	1	1	0	1	1	1	1	1	1	0	0	1	0	0	1	0	0	1	1	0	0	0	0	0	2	1	0	0	0	0	1	0	0	0	0	0	0	1	1	1
metabat.bin.1764	RUI242	p__Bacteroidota	c__Bacteroidia	o__Bacteroidales	f__UBA932	g__RC9	s__	<-->	1	2	1	0	1	1	1	1	1	1	1	0	3	0	0	1	0	0	1	1	0	0	0	0	0	1	1	0	0	0	0	1	0	1	0	0	0	0	1	0	0
metabat.bin.1769	RUI244	p__Bacteroidota	c__Bacteroidia	o__Bacteroidales	f__WCHB1-69	g__UBA1205	s__UBA1205 sp002309475	<-->	1	1	1	0	1	1	1	1	1	0	0	0	2	0	0	1	0	0	1	1	0	0	0	0	0	2	2	0	0	0	0	1	0	1	0	0	0	1	0	1	1
metabat.bin.1771	RUI246	p__Bacteroidota	c__Bacteroidia	o__Bacteroidales	f__WCHB1-69	g__F23-D06	s__F23-D06 sp900315705	<-->	1	1	0	0	1	1	1	1	1	0	0	0	1	0	0	1	0	0	0	1	0	0	0	0	0	2	2	0	0	0	0	1	0	1	1	0	0	1	0	1	1
metabat.bin.1818	RUI254	p__Bacteroidota	c__Bacteroidia	o__Bacteroidales	f__Bacteroidaceae	g__UBA4372	s__	<-->	1	1	1	0	1	1	1	2	1	0	0	0	1	0	0	1	0	0	1	1	0	0	0	0	0	1	1	0	0	0	0	2	0	1	0	0	0	0	1	0	0
metabat.bin.182	RUI255	p__Bacteroidota	c__Bacteroidia	o__Bacteroidales	f__Paludibacteraceae	g__RF16	s__	<-->	1	1	0	0	1	1	0	1	1	1	0	0	1	0	0	1	0	0	1	1	0	0	0	0	0	1	1	0	0	0	0	0	0	1	1	0	0	0	0	0	0
metabat.bin.1839	RUI260	p__Bacteroidota	c__Bacteroidia	o__Bacteroidales	f__Bacteroidaceae	g__Prevotella	s__	<-->	1	1	1	1	1	1	1	2	1	1	0	0	1	0	0	1	0	0	0	1	0	0	0	0	0	1	1	0	0	0	0	1	0	1	0	0	0	0	1	0	0
metabat.bin.1846	RUI263	p__Bacteroidota	c__Bacteroidia	o__Bacteroidales	f__UBA932	g__RC9	s__	<-->	1	1	1	0	1	1	1	1	1	0	1	0	2	0	0	1	1	0	1	1	0	0	0	0	0	1	1	0	0	0	0	1	0	2	0	0	0	0	1	0	0
metabat.bin.1874	RUI271	p__Bacteroidota	c__Bacteroidia	o__Bacteroidales	f__Bacteroidaceae	g__Prevotella	s__	<-->	1	1	1	0	1	2	0	1	1	1	0	0	2	0	0	2	0	0	1	1	0	0	0	0	0	1	2	0	0	0	0	1	0	1	0	0	0	0	1	1	2
metabat.bin.1875	RUI272	p__Bacteroidota	c__Bacteroidia	o__Bacteroidales	f__UBA932	g__RC9	s__	<-->	1	1	1	0	0	1	0	1	1	0	0	0	1	0	0	1	1	0	1	1	0	0	0	0	0	1	2	0	0	0	0	1	0	1	0	0	0	0	1	1	1
metabat.bin.188	RUI273	p__Bacteroidota	c__Bacteroidia	o__Bacteroidales	f__Bacteroidaceae	g__UBA2918	s__	<-->	1	1	1	0	1	1	0	1	0	1	0	0	1	0	0	1	1	0	1	0	0	0	0	0	0	1	1	0	0	0	0	0	0	1	0	0	0	0	1	0	0
metabat.bin.1888	RUI275	p__Bacteroidota	c__Bacteroidia	o__Bacteroidales	f__Paludibacteraceae	g__UBA4345	s__UBA4345 sp002362105	<-->	1	1	0	1	1	0	1	1	1	1	0	0	1	0	0	1	0	0	1	1	0	0	0	0	0	1	1	0	0	0	0	1	0	0	0	0	0	0	1	0	0
metabat.bin.1892	RUI276	p__Bacteroidota	c__Bacteroidia	o__Bacteroidales	f__UBA932	g__RC9	s__	<-->	1	1	0	0	1	2	2	1	1	0	1	0	2	0	0	1	0	0	1	1	0	0	0	0	0	2	2	0	0	0	0	0	0	1	0	0	0	0	2	1	1
metabat.bin.1902	RUI280	p__Bacteroidota	c__Bacteroidia	o__Bacteroidales	f__P3	g__UBA1711	s__UBA1711 sp900320975	<-->	1	1	0	0	1	1	1	1	1	0	0	0	0	0	0	1	0	0	1	1	0	0	0	0	0	0	0	0	0	0	0	0	0	2	0	0	0	0	0	0	0
metabat.bin.1980	RUI303	p__Bacteroidota	c__Bacteroidia	o__Bacteroidales	f__Bacteroidaceae	g__Prevotella	s__	<-->	0	1	0	0	1	1	0	1	1	1	0	0	2	0	0	1	0	0	1	1	0	0	0	0	0	1	1	0	0	0	0	1	0	1	0	0	0	0	1	0	0
metabat.bin.2004	RUI308	p__Bacteroidota	c__Bacteroidia	o__Bacteroidales	f__F082	g__F082	s__	<-->	2	0	0	0	0	1	0	1	1	0	0	0	4	0	0	1	0	0	1	1	0	0	0	0	0	2	2	0	0	0	0	1	0	2	0	0	0	0	0	1	1
metabat.bin.2009	RUI311	p__Bacteroidota	c__Bacteroidia	o__Bacteroidales	f__F082	g__F082	s__	<-->	1	2	0	0	1	2	1	1	1	0	0	0	4	0	0	3	0	0	1	1	0	0	0	0	0	2	2	0	0	0	0	0	0	3	0	0	0	0	0	1	0
metabat.bin.2034	RUI320	p__Bacteroidota	c__Bacteroidia	o__Bacteroidales	f__Bacteroidaceae	g__Prevotella	s__	<-->	1	1	0	0	1	1	0	1	1	2	0	0	2	0	0	1	0	0	0	1	0	0	0	0	0	2	1	0	0	0	0	0	0	1	0	0	0	0	1	1	1
metabat.bin.2082	RUI330	p__Bacteroidota	c__Bacteroidia	o__Bacteroidales	f__Bacteroidaceae	g__UBA4372	s__	<-->	2	1	1	0	1	1	0	1	1	1	0	0	1	0	0	1	0	0	1	1	0	0	0	0	0	2	2	0	0	0	0	1	0	0	0	0	0	0	1	1	1
metabat.bin.2083	RUI331	p__Bacteroidota	c__Bacteroidia	o__Bacteroidales	f__P3	g__UBA1711	s__	<-->	1	1	0	0	1	0	2	1	1	0	0	0	0	0	0	1	0	0	1	1	0	0	0	0	0	1	1	0	0	0	0	0	0	1	0	0	0	0	0	0	0
metabat.bin.210	RUI336	p__Bacteroidota	c__Bacteroidia	o__Bacteroidales	f__UBA4181	g__	s__	<-->	1	1	1	0	1	1	0	1	1	1	1	0	1	0	0	1	0	0	1	1	0	0	0	0	0	2	2	0	0	0	0	1	0	1	1	0	0	0	1	1	1
metabat.bin.2114	RUI341	p__Bacteroidota	c__Bacteroidia	o__Bacteroidales	f__Bacteroidaceae	g__Prevotella	s__Prevotella sp900320445	<-->	1	1	0	1	0	2	0	1	1	0	0	0	0	0	0	1	0	0	0	1	0	0	0	0	0	1	2	0	0	0	0	1	0	1	0	0	0	0	1	1	1
metabat.bin.2145	RUI352	p__Bacteroidota	c__Bacteroidia	o__Bacteroidales	f__UBA932	g__RC9	s__	<-->	1	1	0	0	1	1	1	1	0	0	0	0	2	0	0	1	1	0	1	0	0	0	0	0	0	2	2	0	0	0	0	2	0	1	0	0	0	0	1	1	1
metabat.bin.2148	RUI354	p__Bacteroidota	c__Bacteroidia	o__Bacteroidales	f__UBA932	g__Bact-11	s__	<-->	1	3	1	0	1	0	1	1	1	2	0	0	1	1	0	1	1	0	1	1	0	0	0	0	0	2	2	0	0	0	0	1	0	0	1	0	0	0	2	1	1
metabat.bin.2149	RUI355	p__Bacteroidota	c__Bacteroidia	o__Bacteroidales	f__Bacteroidaceae	g__Prevotella	s__Prevotella sp900115435	<-->	1	3	1	0	1	0	0	1	1	1	0	0	2	0	0	1	0	0	1	1	0	0	0	0	0	2	2	0	0	0	0	1	0	1	1	0	0	0	1	1	1
metabat.bin.2155	RUI360	p__Bacteroidota	c__Bacteroidia	o__Bacteroidales	f__Bacteroidaceae	g__UBA4372	s__	<-->	1	1	1	0	1	1	0	1	1	1	0	0	1	0	0	1	0	0	1	1	0	0	0	0	0	2	2	0	0	0	0	1	0	1	0	0	0	0	1	1	2
metabat.bin.265	RUI375	p__Bacteroidota	c__Bacteroidia	o__Bacteroidales	f__UBA932	g__	s__	<-->	1	1	1	0	1	1	0	1	1	0	1	0	1	0	0	1	1	0	2	1	0	0	0	0	0	1	1	0	0	0	0	1	0	1	1	0	0	0	1	0	0
metabat.bin.297	RUI385	p__Bacteroidota	c__Bacteroidia	o__Bacteroidales	f__Marinilabiliaceae	g__	s__	<-->	1	1	0	1	1	1	1	1	1	1	0	0	1	0	0	1	0	0	1	1	0	0	0	0	0	2	1	0	0	0	0	1	0	0	1	0	0	0	1	1	1
metabat.bin.320	RUI392	p__Bacteroidota	c__Bacteroidia	o__Bacteroidales	f__Bacteroidaceae	g__UBA4372	s__	<-->	1	1	1	0	1	2	0	1	1	2	0	0	1	0	0	1	0	0	1	1	0	0	0	0	0	1	1	0	0	0	0	2	0	1	0	0	0	0	1	0	0
metabat.bin.328	RUI393	p__Bacteroidota	c__Bacteroidia	o__Bacteroidales	f__UBA932	g__RC9	s__	<-->	1	1	1	0	1	1	0	1	1	1	1	0	1	0	0	1	0	0	1	1	0	0	0	0	0	1	0	0	0	0	0	1	1	1	0	0	0	0	1	0	0
metabat.bin.338	RUI396	p__Bacteroidota	c__Bacteroidia	o__Bacteroidales	f__UBA932	g__Bact-11	s__	<-->	1	1	1	0	1	1	2	1	1	2	0	0	2	1	0	1	1	0	0	1	0	0	0	0	0	2	2	0	0	0	0	0	0	1	1	0	0	0	1	1	1
metabat.bin.41	RUI415	p__Bacteroidota	c__Bacteroidia	o__Bacteroidales	f__P3	g__UBA1711	s__	<-->	1	1	0	0	1	1	0	1	1	0	0	0	0	0	0	1	0	0	2	1	0	0	0	0	0	1	1	0	0	0	0	0	0	1	0	0	0	0	0	0	1
metabat.bin.428	RUI419	p__Bacteroidota	c__Bacteroidia	o__Bacteroidales	f__WCHB1-69	g__F23-D06	s__	<-->	2	1	0	0	1	1	1	1	1	0	0	0	2	0	0	1	0	0	1	1	0	0	0	0	0	2	2	0	0	0	0	1	0	1	0	0	0	1	0	1	1
metabat.bin.449	RUI425	p__Bacteroidota	c__Bacteroidia	o__Bacteroidales	f__Bacteroidaceae	g__Ga6A1	s__Ga6A1 sp900102385	<-->	0	1	2	1	1	1	1	1	1	1	0	0	1	0	0	1	0	0	1	1	0	0	0	0	0	1	1	0	0	0	0	1	0	0	0	0	0	0	0	0	0
metabat.bin.453	RUI426	p__Bacteroidota	c__Bacteroidia	o__Bacteroidales	f__Paludibacteraceae	g__UBA4363	s__	<-->	1	1	1	1	1	1	1	1	1	0	0	0	1	0	0	1	0	0	1	1	0	0	0	0	0	1	1	0	0	0	0	1	0	0	1	0	0	0	1	0	0
metabat.bin.474	RUI435	p__Bacteroidota	c__Bacteroidia	o__Bacteroidales	f__Bacteroidaceae	g__Prevotella	s__	<-->	0	1	1	0	1	0	0	1	1	1	0	0	2	0	0	0	0	0	2	1	0	0	0	0	0	2	2	0	0	0	0	0	0	1	0	0	0	0	1	1	1
metabat.bin.488	RUI437	p__Bacteroidota	c__Bacteroidia	o__Bacteroidales	f__Bacteroidaceae	g__UBA3839	s__	<-->	0	0	1	0	1	1	1	1	0	1	0	0	0	0	0	1	0	0	1	0	0	0	0	0	0	1	1	0	0	0	0	1	0	1	0	0	0	0	1	0	0
metabat.bin.513	RUI444	p__Bacteroidota	c__Bacteroidia	o__Bacteroidales	f__Paludibacteraceae	g__UBA4363	s__	<-->	1	1	1	1	1	1	1	1	1	1	0	0	1	0	0	1	0	0	1	1	0	0	0	0	0	1	1	0	0	0	0	1	0	0	0	0	0	0	1	0	0
metabat.bin.570	RUI460	p__Bacteroidota	c__Bacteroidia	o__Bacteroidales	f__Paludibacteraceae	g__RF16	s__	<-->	1	1	1	0	1	1	1	1	1	1	0	0	1	0	0	1	0	0	1	1	0	0	0	0	0	1	1	0	0	0	0	0	0	1	1	0	0	0	0	0	0
metabat.bin.590	RUI465	p__Bacteroidota	c__Bacteroidia	o__Bacteroidales	f__UBA3824	g__UBA3824	s__	<-->	1	1	0	1	1	1	3	1	1	1	0	0	0	0	0	0	0	0	1	1	0	0	0	0	0	3	3	0	0	0	0	0	0	0	1	0	0	0	1	1	1
metabat.bin.596	RUI466	p__Bacteroidota	c__Bacteroidia	o__Bacteroidales	f__UBA932	g__RC9	s__	<-->	1	1	0	0	1	2	0	1	0	1	0	0	1	0	0	0	0	0	1	0	0	0	0	0	0	0	0	0	0	0	0	2	1	1	0	0	0	0	2	0	0
metabat.bin.605	RUI468	p__Bacteroidota	c__Bacteroidia	o__Bacteroidales	f__Bacteroidaceae	g__Prevotella	s__	<-->	1	2	1	1	1	1	2	1	1	1	0	0	2	0	0	1	0	0	1	1	0	0	0	0	0	2	2	0	0	0	0	0	0	0	0	0	0	0	1	1	1
metabat.bin.616	RUI473	p__Bacteroidota	c__Bacteroidia	o__Bacteroidales	f__Bacteroidaceae	g__UBA4372	s__	<-->	0	1	1	0	1	0	1	1	1	1	0	0	1	0	0	1	0	0	1	1	0	0	0	0	0	1	1	0	0	0	0	1	0	1	0	0	0	0	1	0	0
metabat.bin.623	RUI476	p__Bacteroidota	c__Bacteroidia	o__Bacteroidales	f__UBA932	g__RC9	s__	<-->	1	1	0	0	1	1	1	1	1	0	1	0	2	0	0	1	0	0	1	1	0	0	0	0	0	1	1	0	0	0	0	1	0	1	0	0	0	0	1	0	0
metabat.bin.633	RUI480	p__Bacteroidota	c__Bacteroidia	o__Bacteroidales	f__UBA932	g__RC9	s__	<-->	1	1	0	0	1	1	1	1	1	1	0	0	3	0	0	0	1	0	1	1	0	0	0	0	0	2	2	0	0	0	0	0	0	0	0	0	0	0	1	2	2
metabat.bin.653	RUI486	p__Bacteroidota	c__Bacteroidia	o__Bacteroidales	f__WCHB1-69	g__F23-D06	s__	<-->	1	1	0	0	1	1	1	1	1	0	0	0	2	0	0	1	0	0	1	1	0	0	0	0	0	2	1	0	0	0	0	0	0	1	0	0	0	1	0	1	1
metabat.bin.710	RUI501	p__Bacteroidota	c__Bacteroidia	o__Bacteroidales	f__Bacteroidaceae	g__Prevotella	s__	<-->	1	1	1	1	1	1	0	1	1	1	0	0	1	0	0	1	0	0	1	1	0	0	0	0	0	1	1	0	0	0	0	1	1	1	0	0	0	0	1	1	1
metabat.bin.711	RUI502	p__Bacteroidota	c__Bacteroidia	o__Bacteroidales	f__Bacteroidaceae	g__UBA1786	s__	<-->	1	1	1	0	1	1	1	1	1	1	0	0	1	0	0	1	0	0	1	1	0	0	0	0	0	1	1	0	0	0	0	2	0	1	0	0	0	0	1	0	0
metabat.bin.750	RUI513	p__Bacteroidota	c__Bacteroidia	o__Bacteroidales	f__Bacteroidaceae	g__UBA2918	s__	<-->	1	0	1	0	1	1	0	0	1	1	0	0	1	0	0	1	0	0	1	1	0	0	0	0	0	1	1	0	0	0	0	0	0	1	0	0	0	0	1	0	0
metabat.bin.759	RUI516	p__Bacteroidota	c__Bacteroidia	o__Bacteroidales	f__UBA1715	g__UBA1715	s__	<-->	1	0	0	0	1	2	2	1	1	1	0	0	1	0	0	1	0	0	1	1	0	0	0	0	0	0	0	0	0	0	0	0	0	0	1	0	0	0	1	0	0
metabat.bin.772	RUI520	p__Bacteroidota	c__Bacteroidia	o__Bacteroidales	f__P3	g__UBA1711	s__	<-->	1	1	0	0	1	1	1	1	1	0	0	0	0	0	0	1	0	0	1	1	0	0	0	0	0	3	2	0	0	0	0	1	0	1	0	0	0	0	0	2	1
metabat.bin.774	RUI521	p__Bacteroidota	c__Bacteroidia	o__Bacteroidales	f__Bacteroidaceae	g__Prevotella	s__	<-->	2	1	1	0	1	1	0	1	1	2	0	0	2	0	0	1	0	0	2	1	0	0	0	0	0	2	2	0	0	0	0	0	0	1	0	0	0	0	2	1	1
metabat.bin.777	RUI523	p__Bacteroidota	c__Bacteroidia	o__Bacteroidales	f__P3	g__UBA1217	s__	<-->	1	1	0	0	1	1	1	1	0	0	0	0	0	0	0	0	0	0	1	0	0	0	0	0	0	2	2	0	0	0	0	1	0	2	0	0	0	0	0	0	1
metabat.bin.789	RUI529	p__Bacteroidota	c__Bacteroidia	o__Bacteroidales	f__Bacteroidaceae	g__Prevotella	s__	<-->	1	0	1	0	1	0	1	0	1	0	0	0	1	0	0	1	1	0	1	1	0	0	0	0	0	1	1	0	0	0	0	0	0	1	0	0	0	0	1	1	1
metabat.bin.791	RUI531	p__Bacteroidota	c__Bacteroidia	o__Bacteroidales	f__WCHB1-69	g__F23-D06	s__	<-->	1	1	0	0	1	1	1	1	1	0	0	0	3	0	0	2	0	0	0	1	0	0	0	0	0	2	2	0	0	0	0	1	0	2	0	0	0	1	0	1	1
metabat.bin.793	RUI533	p__Bacteroidota	c__Bacteroidia	o__Bacteroidales	f__UBA932	g__RC9	s__	<-->	1	1	1	0	1	1	0	0	1	1	1	0	2	0	0	1	0	0	2	1	0	0	0	0	0	1	1	0	0	0	0	0	1	1	0	0	0	0	0	0	0
metabat.bin.800	RUI535	p__Bacteroidota	c__Bacteroidia	o__Bacteroidales	f__UBA932	g__RC9	s__	<-->	0	0	0	0	1	1	0	1	1	1	2	0	1	0	0	1	1	0	1	1	0	0	0	0	0	1	2	0	0	0	0	0	0	1	0	0	0	0	1	0	0
metabat.bin.808	RUI537	p__Bacteroidota	c__Bacteroidia	o__Bacteroidales	f__UBA932	g__RC9	s__	<-->	1	1	1	0	1	1	1	1	0	1	0	0	2	0	0	1	1	0	1	0	0	0	0	0	0	0	0	0	0	0	0	1	1	1	0	0	0	0	1	0	0
metabat.bin.828	RUI540	p__Bacteroidota	c__Bacteroidia	o__Bacteroidales	f__P3	g__	s__	<-->	1	1	0	0	1	2	1	1	1	0	0	0	0	0	0	1	0	0	1	1	0	0	0	0	0	1	1	0	0	0	0	0	0	1	0	0	0	0	0	0	0
metabat.bin.83	RUI541	p__Bacteroidota	c__Bacteroidia	o__Bacteroidales	f__Bacteroidaceae	g__UBA1786	s__	<-->	0	1	1	0	1	1	0	1	1	1	0	0	1	0	0	1	0	0	2	1	0	0	0	0	0	1	1	0	0	0	0	1	0	1	0	0	0	0	1	0	0
metabat.bin.833	RUI544	p__Bacteroidota	c__Bacteroidia	o__Bacteroidales	f__WCHB1-69	g__F23-D06	s__	<-->	1	0	0	0	1	1	1	1	1	0	0	0	2	0	0	0	0	0	0	1	0	0	0	0	0	0	2	0	0	0	0	0	0	1	0	0	0	1	0	0	0
metabat.bin.837	RUI546	p__Bacteroidota	c__Bacteroidia	o__Bacteroidales	f__WCHB1-69	g__F23-D06	s__F23-D06 sp900319925	<-->	1	1	0	0	1	1	1	1	1	0	0	0	2	0	0	0	0	0	1	1	0	0	0	0	0	1	2	0	0	0	0	0	0	2	0	0	0	1	0	1	2
metabat.bin.84	RUI547	p__Bacteroidota	c__Bacteroidia	o__Bacteroidales	f__UBA932	g__RC9	s__	<-->	1	1	0	0	1	1	2	1	1	2	1	0	1	0	0	1	1	0	1	1	0	0	0	0	0	1	1	0	0	0	0	1	2	1	0	0	0	0	0	0	0
metabat.bin.861	RUI549	p__Bacteroidota	c__Bacteroidia	o__Bacteroidales	f__F082	g__F082	s__	<-->	2	1	0	0	1	0	0	1	1	0	0	0	3	0	0	1	0	0	1	1	0	0	0	0	0	1	1	0	0	0	0	1	0	1	0	0	0	0	0	0	1
metabat.bin.863	RUI551	p__Bacteroidota	c__Bacteroidia	o__Bacteroidales	f__WCHB1-69	g__F23-D06	s__	<-->	1	0	0	0	1	1	1	1	0	0	0	0	2	0	0	1	0	0	1	0	0	0	0	0	0	0	0	0	0	0	0	0	0	1	0	0	0	1	0	1	0
metabat.bin.899	RUI561	p__Bacteroidota	c__Bacteroidia	o__Bacteroidales	f__P3	g__UBA1217	s__	<-->	0	1	0	0	1	1	1	0	1	0	0	0	0	0	0	1	0	0	1	1	0	0	0	0	0	2	2	0	0	0	0	0	0	2	0	0	0	0	0	0	1
metabat.bin.910	RUI565	p__Bacteroidota	c__Bacteroidia	o__Bacteroidales	f__UBA932	g__RC9	s__RC9 sp900319375	<-->	1	1	0	0	1	2	1	1	1	0	0	0	1	0	0	1	1	0	1	1	0	0	0	0	0	0	0	0	0	0	0	1	1	2	0	0	0	0	1	0	0
metabat.bin.914	RUI566	p__Bacteroidota	c__Bacteroidia	o__Bacteroidales	f__Bacteroidaceae	g__Prevotella	s__	<-->	1	1	1	0	1	1	1	0	1	0	0	0	2	0	0	1	0	0	0	1	0	0	0	0	0	2	2	0	0	0	0	0	0	1	0	0	0	0	1	1	1
metabat.bin.920	RUI569	p__Bacteroidota	c__Bacteroidia	o__Bacteroidales	f__Bacteroidaceae	g__UBA4372	s__	<-->	1	2	1	0	1	2	0	1	1	1	0	0	1	0	0	1	1	0	1	1	0	0	0	0	0	2	1	0	0	0	0	1	0	1	0	0	0	0	1	1	1
metabat.bin.95	RUI579	p__Bacteroidota	c__Bacteroidia	o__Bacteroidales	f__Bacteroidaceae	g__Prevotella	s__Prevotella sp900318685	<-->	0	1	1	0	1	1	0	2	1	1	0	0	1	0	0	1	1	0	1	1	0	0	0	0	0	2	2	0	0	0	0	2	0	1	0	0	0	0	1	1	1
metabat.bin.961	RUI581	p__Bacteroidota	c__Bacteroidia	o__Bacteroidales	f__WCHB1-69	g__F23-D06	s__	<-->	1	1	0	0	1	1	1	1	1	0	0	0	2	0	0	1	0	0	1	1	0	0	0	0	0	2	2	0	0	0	0	1	0	1	0	0	0	1	0	1	1
metabat.bin.991	RUI591	p__Bacteroidota	c__Bacteroidia	o__Bacteroidales	f__Bacteroidaceae	g__Prevotella	s__	<-->	0	1	1	0	1	1	0	1	1	1	0	0	2	0	0	1	0	0	1	1	0	0	0	0	0	2	2	0	0	0	0	1	0	1	0	0	0	0	1	1	1
metabat.bin.965	RUI582	p__Campylobacterota	c__Campylobacteria	o__Campylobacterales	f__Campylobacteraceae	g__Campylobacter_A	s__	<-->	1	0	0	0	1	1	1	1	1	1	0	0	1	1	0	1	0	0	1	1	0	0	0	0	0	0	0	0	0	0	0	1	0	0	0	0	0	1	0	0	0
metabat.bin.1363	RUI120	p__Cyanobacteria	c__Vampirovibrionia	o__Gastranaerophilales	f__Gastranaerophilaceae	g__RUG841	s__	<-->	0	0	0	0	1	1	0	1	0	1	0	0	2	0	0	1	0	0	1	0	0	0	0	0	0	1	0	0	0	0	0	1	0	1	0	0	0	0	0	0	1
metabat.bin.1389	RUI128	p__Cyanobacteria	c__Vampirovibrionia	o__Gastranaerophilales	f__Gastranaerophilaceae	g__UBA2883	s__	<-->	1	1	0	0	1	2	0	1	1	1	0	0	1	0	0	1	0	0	1	1	0	0	0	0	0	1	1	0	0	0	0	1	0	1	0	0	0	0	0	1	1
metabat.bin.940	RUI575	p__Cyanobacteria	c__Vampirovibrionia	o__Gastranaerophilales	f__	g__	s__	<-->	1	2	0	0	0	1	0	1	1	1	0	0	1	0	0	1	0	0	1	1	0	0	0	0	0	0	0	0	0	0	0	1	0	1	0	1	0	0	1	0	0
metabat.bin.1246	RUI077	p__Desulfobacterota_A	c__Desulfovibrionia	o__Desulfovibrionales	f__Desulfovibrionaceae	g__Desulfovibrio	s__	<-->	1	0	0	1	1	1	1	1	1	1	0	0	0	0	1	0	0	0	1	1	0	0	0	0	0	2	1	0	0	0	0	3	0	1	0	2	2	0	0	1	1
metabat.bin.1350	RUI116	p__Desulfobacterota_A	c__Desulfovibrionia	o__Desulfovibrionales	f__Desulfovibrionaceae	g__Desulfovibrio	s__Desulfovibrio sp002369295	<-->	1	0	0	1	1	1	1	1	0	1	0	0	0	0	1	0	0	0	1	0	0	0	0	0	0	0	0	0	0	0	0	0	1	0	0	1	1	0	0	2	0
metabat.bin.1856	RUI265	p__Desulfobacterota_A	c__Desulfovibrionia	o__Desulfovibrionales	f__Desulfovibrionaceae	g__Desulfovibrio	s__	<-->	1	0	0	2	1	0	1	1	1	1	0	0	1	0	1	1	0	0	1	1	0	0	0	0	0	0	0	0	0	0	0	1	1	0	0	1	1	0	0	0	0
metabat.bin.2076	RUI329	p__Desulfobacterota_A	c__Desulfovibrionia	o__Desulfovibrionales	f__Desulfovibrionaceae	g__Desulfovibrio	s__	<-->	2	0	0	1	1	1	1	1	1	1	0	0	1	0	1	1	0	0	1	1	0	0	0	0	0	0	0	0	0	0	0	1	1	0	0	1	1	0	0	0	0
metabat.bin.573	RUI461	p__Desulfobacterota_A	c__Desulfovibrionia	o__Desulfovibrionales	f__Desulfovibrionaceae	g__Desulfovibrio	s__	<-->	2	0	0	1	1	1	1	1	1	1	0	0	1	0	1	1	0	0	1	1	0	0	0	0	0	0	0	0	0	0	0	1	1	0	0	1	1	0	0	0	0
metabat.bin.1337	RUI110	p__Desulfuromonadota	c__Desulfuromonadia	o__	f__	g__	s__	<-->	1	1	0	1	1	0	1	1	0	1	0	0	2	1	0	1	0	0	1	0	0	1	0	0	0	2	2	0	1	1	0	1	0	1	0	0	0	1	0	1	2
metabat.bin.1756	RUI237	p__Elusimicrobiota	c__Elusimicrobia	o__Elusimicrobiales	f__Elusimicrobiaceae	g__UBA1174	s__	<-->	0	1	0	0	1	1	1	1	0	1	0	0	0	0	0	1	0	0	1	0	0	0	0	0	0	0	0	0	0	0	0	1	0	1	0	1	0	0	0	0	0
metabat.bin.776	RUI522	p__Elusimicrobiota	c__Elusimicrobia	o__Elusimicrobiales	f__UBA9959	g__	s__	<-->	1	1	0	0	2	1	1	1	1	1	0	0	1	0	0	1	0	0	1	1	0	0	0	0	0	1	1	0	0	0	0	1	0	2	0	0	0	0	0	1	1
metabat.bin.394	RUI410	p__Elusimicrobiota	c__Endomicrobia	o__Endomicrobiales	f__Endomicrobiaceae	g__RUG658	s__	<-->	0	2	0	1	1	1	0	1	1	0	0	0	4	0	0	2	0	0	1	1	0	0	0	0	0	2	2	0	0	0	0	0	0	1	0	1	1	0	0	2	2
metabat.bin.2016	RUI313	p__Eremiobacterota	c__UBP9	o__UBA4705	f__UBA4705	g__	s__	<-->	1	0	1	0	1	0	0	1	1	0	0	0	1	1	0	1	0	1	1	1	0	0	0	0	0	0	1	0	0	0	0	1	0	1	0	1	1	0	0	0	1
metabat.bin.725	RUI504	p__Eremiobacterota	c__UBP9	o__UBA4705	f__UBA4705	g__UBA4705	s__UBA4705 sp900313515	<-->	1	0	1	1	1	1	0	1	1	0	0	0	1	1	0	1	0	1	0	1	0	0	0	0	0	1	0	0	0	0	0	1	1	1	0	0	0	0	0	0	1
metabat.bin.1085	RUI021	p__Euryarchaeota	c__Methanobacteria	o__Methanobacteriales	f__Methanobacteriaceae	g__Methanobrevibacter_A	s__	<-->	0	0	0	1	1	0	1	1	0	0	0	0	0	0	0	0	0	1	0	0	0	0	0	0	0	2	1	1	1	1	1	0	0	0	0	1	1	0	0	1	2
metabat.bin.1079	RUI018	p__Fibrobacterota	c__Fibrobacteria	o__Fibrobacterales	f__Fibrobacteraceae	g__Fibrobacter_A	s__	<-->	1	0	0	0	1	1	1	1	1	0	0	0	1	0	0	1	0	1	0	1	0	0	0	0	0	0	0	0	0	0	0	1	0	0	1	0	0	0	1	0	0
metabat.bin.1525	RUI176	p__Fibrobacterota	c__Fibrobacteria	o__Fibrobacterales	f__Fibrobacteraceae	g__Fibrobacter	s__Fibrobacter sp900141705	<-->	1	0	0	0	1	0	1	1	0	2	0	0	0	0	0	1	0	1	0	0	0	0	0	0	0	0	0	0	0	0	0	0	0	0	0	0	0	0	0	0	0
metabat.bin.1166	RUI049	p__Firmicutes	c__Bacilli	o__Acholeplasmatales	f__CAG-307	g__UBA7004	s__	<-->	1	0	1	2	1	2	1	1	1	1	0	0	1	0	0	1	0	0	1	1	0	0	0	0	0	0	0	0	0	0	0	1	0	1	0	1	0	0	0	0	0
metabat.bin.131	RUI103	p__Firmicutes	c__Bacilli	o__Acholeplasmatales	f__CAG-307	g__UBA7004	s__	<-->	1	0	1	1	1	1	1	1	1	1	0	0	1	0	0	0	0	0	1	1	0	0	0	0	0	0	0	0	0	0	0	1	1	0	0	1	0	0	0	0	0
metabat.bin.1458	RUI155	p__Firmicutes	c__Bacilli	o__Acholeplasmatales	f__	g__	s__	<-->	0	2	0	1	0	0	2	1	1	2	0	0	2	0	0	0	0	0	0	1	0	0	0	0	0	1	1	0	0	0	0	0	0	1	0	1	0	0	0	1	1
metabat.bin.1479	RUI162	p__Firmicutes	c__Bacilli	o__Acholeplasmatales	f__CAG-307	g__UBA7004	s__	<-->	2	0	1	3	2	1	2	2	1	0	0	0	1	0	0	0	0	0	1	1	0	0	0	0	0	0	0	0	0	0	0	0	1	1	0	1	0	0	0	0	0
metabat.bin.1595	RUI193	p__Firmicutes	c__Bacilli	o__Acholeplasmatales	f__	g__	s__	<-->	1	1	0	1	1	1	1	1	1	1	0	0	1	0	0	1	0	0	1	1	0	0	0	0	0	1	1	0	0	0	0	1	0	2	0	1	0	0	0	1	1
metabat.bin.2052	RUI323	p__Firmicutes	c__Bacilli	o__Acholeplasmatales	f__CAG-307	g__UBA7004	s__	<-->	1	0	2	3	1	1	1	1	1	0	0	0	1	0	0	1	0	0	0	1	0	0	0	0	0	0	0	0	0	0	0	0	1	3	0	1	0	0	0	0	0
metabat.bin.216	RUI361	p__Firmicutes	c__Bacilli	o__Acholeplasmatales	f__CAG-307	g__CAG-307	s__	<-->	1	0	0	2	1	1	1	1	1	1	0	0	1	0	0	1	0	0	1	1	0	0	0	0	0	0	0	0	0	0	0	1	0	0	0	0	0	0	0	0	0
metabat.bin.302	RUI388	p__Firmicutes	c__Bacilli	o__Acholeplasmatales	f__CAG-307	g__UBA3206	s__	<-->	0	0	0	2	1	2	1	1	1	1	0	0	1	0	0	1	0	0	1	1	0	0	0	0	0	0	0	0	0	0	0	1	0	0	0	1	0	0	0	0	0
metabat.bin.876	RUI555	p__Firmicutes	c__Bacilli	o__Acholeplasmatales	f__CAG-307	g__UBA7004	s__	<-->	0	0	0	1	1	1	1	0	1	0	0	0	1	0	0	1	0	0	1	1	0	0	0	0	0	0	0	0	0	0	0	1	1	1	0	1	0	0	0	0	0
metabat.bin.1137	RUI039	p__Firmicutes	c__Bacilli	o__Erysipelotrichales	f__Erysipelotrichaceae	g__UBA1783	s__	<-->	2	0	1	4	1	5	2	2	1	0	0	0	2	0	0	1	0	0	1	1	0	0	0	0	0	0	1	0	0	0	0	1	0	1	0	0	0	1	0	1	1
metabat.bin.1147	RUI044	p__Firmicutes	c__Bacilli	o__Erysipelotrichales	f__Erysipelotrichaceae	g__UBA636	s__	<-->	1	1	1	1	1	4	1	3	1	0	0	0	2	0	0	1	0	0	1	1	0	0	0	0	0	0	0	0	0	0	0	1	0	1	0	0	0	0	0	0	0
metabat.bin.1331	RUI107	p__Firmicutes	c__Bacilli	o__Erysipelotrichales	f__Erysipelotrichaceae	g__Solobacterium	s__	<-->	1	1	1	2	1	1	1	1	1	1	0	0	1	0	0	1	1	0	2	1	0	0	0	0	0	1	1	0	0	0	0	1	0	2	0	0	0	1	0	1	1
metabat.bin.1428	RUI145	p__Firmicutes	c__Bacilli	o__Erysipelotrichales	f__Erysipelotrichaceae	g__	s__	<-->	1	1	1	0	1	1	2	2	0	1	0	0	1	1	0	1	1	0	2	0	0	0	0	0	0	0	0	0	0	0	0	1	0	0	0	0	0	0	0	0	0
metabat.bin.1517	RUI174	p__Firmicutes	c__Bacilli	o__Erysipelotrichales	f__Erysipelotrichaceae	g__Solobacterium	s__	<-->	1	2	1	0	1	2	1	2	1	0	0	0	2	1	0	1	0	0	2	1	0	0	0	0	0	0	0	0	0	0	0	1	0	0	0	0	0	1	0	0	0
metabat.bin.1667	RUI216	p__Firmicutes	c__Bacilli	o__Erysipelotrichales	f__Erysipelotrichaceae	g__Solobacterium	s__	<-->	1	1	1	2	1	1	1	2	2	1	0	0	2	0	0	1	2	0	2	2	0	0	0	0	0	0	0	0	0	0	0	1	0	2	0	0	0	1	0	0	1
metabat.bin.234	RUI365	p__Firmicutes	c__Bacilli	o__Erysipelotrichales	f__Erysipelotrichaceae	g__Solobacterium	s__	<-->	1	1	0	2	1	2	1	1	0	1	0	0	4	1	0	1	2	0	1	0	0	0	0	0	0	2	1	0	0	0	0	1	1	1	0	1	1	0	0	2	1
metabat.bin.540	RUI452	p__Firmicutes	c__Bacilli	o__Erysipelotrichales	f__Erysipelotrichaceae	g__UBA636	s__	<-->	1	1	1	2	1	2	1	1	1	1	0	0	1	0	0	1	1	0	1	1	0	0	0	0	0	0	0	0	0	0	0	1	0	1	0	0	0	0	0	0	0
metabat.bin.862	RUI550	p__Firmicutes	c__Bacilli	o__Erysipelotrichales	f__Erysipelotrichaceae	g__UBA636	s__	<-->	1	1	1	2	0	3	0	1	0	1	0	0	1	0	0	1	0	0	3	0	0	0	0	0	0	0	0	0	0	0	0	1	0	0	0	0	0	0	0	0	0
metabat.bin.983	RUI586	p__Firmicutes	c__Bacilli	o__Erysipelotrichales	f__Erysipelotrichaceae	g__Solobacterium	s__	<-->	1	1	2	2	1	2	3	1	2	1	0	0	1	0	0	1	2	0	1	2	0	0	0	0	0	1	1	0	0	0	0	1	1	1	0	0	0	1	0	1	1
metabat.bin.1894	RUI277	p__Firmicutes	c__Bacilli	o__Izemoplasmatales	f__UBA1188	g__	s__	<-->	0	0	0	1	0	3	0	1	1	0	0	0	1	0	0	0	0	0	1	1	0	0	0	0	0	0	0	0	0	0	0	1	0	0	0	0	0	0	0	0	0
metabat.bin.2139	RUI349	p__Firmicutes	c__Bacilli	o__Izemoplasmatales	f__UBA1188	g__	s__	<-->	1	0	0	1	1	2	1	1	1	0	0	0	1	0	0	0	0	0	1	1	0	0	0	0	0	0	0	0	0	0	0	2	0	1	0	0	0	0	0	0	0
metabat.bin.1112	RUI030	p__Firmicutes	c__Bacilli	o__Lactobacillales	f__Streptococcaceae	g__Streptococcus	s__Streptococcus gallolyticus	<-->	1	1	1	1	1	1	2	1	1	0	0	0	2	3	0	1	0	1	0	1	0	0	0	0	0	0	0	0	0	0	0	0	1	0	0	0	0	0	0	0	0
metabat.bin.1397	RUI132	p__Firmicutes	c__Bacilli	o__Lactobacillales	f__Lactobacillaceae	g__Lactobacillus_H	s__Lactobacillus_H fermentum	<-->	1	1	0	1	1	0	1	2	0	0	0	0	1	0	0	1	2	2	0	0	0	0	0	0	0	0	0	0	0	0	0	0	0	0	0	0	0	1	0	0	0
metabat.bin.1738	RUI233	p__Firmicutes	c__Bacilli	o__Lactobacillales	f__Streptococcaceae	g__Streptococcus	s__Streptococcus equinus	<-->	1	1	1	1	1	1	1	1	1	0	0	0	1	1	0	1	0	1	0	1	0	0	0	0	0	0	0	0	0	0	0	0	1	0	0	0	0	0	0	0	0
metabat.bin.1802	RUI252	p__Firmicutes	c__Bacilli	o__Lactobacillales	f__Lactobacillaceae	g__Lactobacillus_H	s__	<-->	0	0	0	0	0	0	0	0	0	0	0	0	0	0	0	0	0	0	0	0	0	0	0	0	0	0	0	0	0	0	0	0	0	0	0	0	0	0	0	0	0
metabat.bin.2107	RUI339	p__Firmicutes	c__Bacilli	o__Lactobacillales	f__Lactobacillaceae	g__Lactobacillus_B	s__Lactobacillus_B ruminis	<-->	1	1	1	1	1	1	1	1	1	0	1	1	1	0	0	1	1	2	0	1	0	0	0	0	0	0	0	0	0	0	0	0	1	0	0	0	0	0	0	0	0
metabat.bin.959	RUI580	p__Firmicutes	c__Bacilli	o__Lactobacillales	f__Lactobacillaceae	g__Lactobacillus_B	s__Lactobacillus_B salivarius	<-->	1	1	1	1	1	1	1	1	1	0	1	1	1	1	0	1	1	2	0	1	0	0	0	0	0	0	0	0	0	0	0	0	0	0	0	0	0	1	0	0	0
metabat.bin.1630	RUI205	p__Firmicutes	c__Bacilli	o__ML615J-28	f__CAG-698	g__	s__	<-->	1	0	1	0	1	1	1	1	1	0	0	0	1	0	0	1	0	0	0	1	0	0	0	0	0	1	1	0	0	0	0	1	0	2	0	0	0	0	0	1	0
metabat.bin.1329	RUI106	p__Firmicutes	c__Bacilli	o__RF39	f__CAG-1000	g__UBA6985	s__	<-->	1	0	0	1	1	0	0	0	0	1	0	0	0	0	0	0	0	0	0	0	0	0	0	0	0	0	0	0	0	0	0	2	0	0	0	0	0	0	0	0	0
metabat.bin.1716	RUI228	p__Firmicutes	c__Bacilli	o__RF39	f__CAG-1000	g__UBA6985	s__	<-->	1	0	0	1	1	0	1	1	0	2	0	0	0	0	0	0	0	0	1	0	0	0	0	0	0	0	0	0	0	0	0	1	0	0	0	0	0	0	0	0	0
metabat.bin.22	RUI363	p__Firmicutes	c__Bacilli	o__RF39	f__CAG-1000	g__	s__	<-->	1	0	0	0	1	1	1	1	0	1	0	0	1	0	0	0	0	0	1	0	0	0	0	0	0	0	0	0	0	0	0	1	0	0	0	0	0	0	0	0	0
metabat.bin.634	RUI481	p__Firmicutes	c__Bacilli	o__RF39	f__CAG-1000	g__UBA6985	s__	<-->	1	0	0	0	1	0	0	1	0	1	0	0	0	0	0	0	0	0	0	0	0	0	0	0	0	0	0	0	0	0	0	2	0	1	0	0	0	0	0	0	0
metabat.bin.119	RUI057	p__Firmicutes	c__Bacilli	o__RFN20	f__CAG-826	g__UBA733	s__	<-->	0	0	0	1	1	1	1	1	1	0	0	0	1	1	0	2	0	0	0	1	0	0	0	0	0	0	0	0	0	0	0	1	0	1	0	0	0	0	0	0	0
metabat.bin.1196	RUI061	p__Firmicutes	c__Bacilli	o__RFN20	f__CAG-826	g__UBA733	s__UBA733 sp900316365	<-->	1	1	0	1	1	1	1	1	1	1	0	0	1	1	0	0	0	0	1	1	0	0	0	0	0	0	0	0	0	0	0	1	0	1	0	0	0	0	0	0	0
metabat.bin.1287	RUI094	p__Firmicutes	c__Bacilli	o__RFN20	f__CAG-826	g__	s__	<-->	1	1	1	0	1	1	1	2	0	0	0	0	1	1	0	1	0	0	0	0	0	0	0	0	0	0	0	0	0	0	0	1	0	3	0	0	0	0	0	0	0
metabat.bin.1423	RUI143	p__Firmicutes	c__Bacilli	o__RFN20	f__CAG-826	g__	s__	<-->	1	1	0	0	0	1	0	0	0	0	0	0	1	0	0	1	0	0	1	0	0	0	0	0	0	0	0	0	0	0	0	1	0	1	0	0	0	0	0	0	0
metabat.bin.1452	RUI153	p__Firmicutes	c__Bacilli	o__RFN20	f__CAG-826	g__UBA3207	s__	<-->	1	0	0	0	1	1	1	1	1	0	0	0	1	0	0	0	0	0	1	1	0	0	0	0	0	0	0	0	0	0	0	1	0	2	0	0	0	0	0	0	0
metabat.bin.1466	RUI159	p__Firmicutes	c__Bacilli	o__RFN20	f__CAG-826	g__UBA733	s__	<-->	0	0	1	1	1	1	0	1	1	0	0	0	1	0	0	1	0	0	1	1	0	0	0	0	0	0	0	0	0	0	0	1	0	2	0	0	0	0	0	0	0
metabat.bin.1656	RUI213	p__Firmicutes	c__Bacilli	o__RFN20	f__CAG-826	g__UBA733	s__	<-->	1	1	1	1	1	1	1	2	1	0	0	0	1	1	0	1	0	0	1	1	0	0	0	0	0	0	0	0	0	0	0	1	0	2	0	0	0	0	0	0	0
metabat.bin.1752	RUI236	p__Firmicutes	c__Bacilli	o__RFN20	f__CAG-826	g__	s__	<-->	1	1	0	1	1	1	1	1	1	0	0	0	1	0	0	1	0	0	1	1	0	0	0	0	0	0	0	0	0	0	0	1	0	1	0	0	0	0	0	0	0
metabat.bin.1841	RUI262	p__Firmicutes	c__Bacilli	o__RFN20	f__CAG-826	g__UBA4951	s__	<-->	0	0	0	0	0	1	1	0	1	0	0	0	2	1	0	0	0	0	1	1	0	0	0	0	0	0	0	0	0	0	0	1	0	1	0	0	0	0	0	0	0
metabat.bin.31	RUI389	p__Firmicutes	c__Bacilli	o__RFN20	f__CAG-826	g__UBA4951	s__	<-->	0	1	1	0	0	1	0	0	1	0	0	0	1	1	0	0	0	0	1	1	0	0	0	0	0	0	0	0	0	0	0	1	0	1	0	0	0	0	0	0	0
metabat.bin.443	RUI422	p__Firmicutes	c__Bacilli	o__RFN20	f__CAG-288	g__UBA7642	s__	<-->	0	0	0	1	1	1	1	1	0	0	0	0	1	2	0	0	0	0	0	0	0	0	0	0	0	0	0	0	0	0	0	1	0	1	0	1	0	0	0	0	0
metabat.bin.62	RUI474	p__Firmicutes	c__Bacilli	o__RFN20	f__CAG-826	g__UBA4951	s__	<-->	1	1	0	1	1	0	1	1	0	0	0	0	1	0	0	1	0	0	1	0	0	0	0	0	0	0	0	0	0	0	0	2	0	1	0	0	0	0	0	0	0
metabat.bin.880	RUI557	p__Firmicutes	c__Bacilli	o__RFN20	f__CAG-826	g__	s__	<-->	1	1	1	1	1	1	1	1	1	0	0	0	1	1	0	1	0	0	1	1	0	0	0	0	0	0	0	0	0	0	0	1	0	1	0	0	0	0	0	0	0
metabat.bin.905	RUI564	p__Firmicutes	c__Bacilli	o__RFN20	f__CAG-826	g__	s__	<-->	2	1	1	1	2	1	1	2	1	1	0	0	1	0	0	1	0	0	1	1	0	0	0	0	0	0	0	0	0	0	0	1	0	2	0	0	0	0	0	0	0
metabat.bin.177	RUI245	p__Firmicutes_A	c__Clostridia	o__4C28d-15	f__	g__	s__	<-->	1	0	0	1	1	0	0	1	0	1	0	0	0	0	0	0	0	0	0	0	0	0	0	0	0	0	0	0	0	0	0	1	0	1	0	0	0	0	0	0	0
metabat.bin.366	RUI401	p__Firmicutes_A	c__Clostridia	o__4C28d-15	f__CAG-1252	g__CAG-1252	s__	<-->	0	1	1	0	1	0	0	1	1	1	0	0	1	0	0	1	0	0	1	1	0	0	0	0	0	1	1	0	0	0	0	1	1	1	0	0	0	1	0	1	1
metabat.bin.408	RUI414	p__Firmicutes_A	c__Clostridia	o__4C28d-15	f__DTU072	g__CAG-1782	s__	<-->	1	1	0	0	1	1	0	1	1	0	0	0	3	1	0	1	0	0	1	1	0	0	0	0	0	0	0	0	0	0	0	1	1	1	0	0	0	1	0	0	0
metabat.bin.788	RUI528	p__Firmicutes_A	c__Clostridia	o__4C28d-15	f__UBA3700	g__UBA3700	s__	<-->	0	2	1	0	1	1	0	2	1	1	0	0	2	0	0	1	0	0	1	1	0	0	0	0	0	1	1	0	0	0	0	1	1	2	0	1	1	0	0	1	1
metabat.bin.1098	RUI022	p__Firmicutes_A	c__Clostridia	o__Christensenellales	f__CAG-138	g__CAG-1024	s__	<-->	1	3	0	0	1	2	0	1	0	3	1	0	0	0	0	1	0	0	0	0	0	0	0	0	0	1	0	0	0	0	0	2	0	1	0	0	0	0	0	2	1
metabat.bin.1419	RUI142	p__Firmicutes_A	c__Clostridia	o__Christensenellales	f__CAG-74	g__GCA-900199385	s__	<-->	1	2	0	0	1	2	0	0	1	1	0	0	2	0	0	1	0	0	1	1	0	0	0	0	0	1	1	0	0	0	0	0	1	1	0	0	0	1	0	1	1
metabat.bin.1866	RUI269	p__Firmicutes_A	c__Clostridia	o__Christensenellales	f__CAG-74	g__GCA-900199385	s__	<-->	1	2	0	0	1	1	0	1	1	1	0	0	4	0	0	1	0	0	1	1	0	0	0	0	0	1	1	0	0	0	0	0	1	1	0	0	0	1	0	1	1
metabat.bin.1929	RUI291	p__Firmicutes_A	c__Clostridia	o__Christensenellales	f__CAG-138	g__UBA3857	s__	<-->	1	2	0	0	1	1	0	1	1	1	0	0	1	0	0	1	0	0	1	1	0	0	0	0	0	1	1	0	0	0	0	1	1	1	0	1	1	0	0	1	1
metabat.bin.269	RUI376	p__Firmicutes_A	c__Clostridia	o__Christensenellales	f__CAG-138	g__UBA3857	s__	<-->	1	1	0	0	1	1	0	1	1	1	0	0	1	0	0	1	0	0	1	1	0	0	0	0	0	1	1	0	0	0	0	1	1	1	0	0	0	1	0	1	1
metabat.bin.467	RUI430	p__Firmicutes_A	c__Clostridia	o__Christensenellales	f__CAG-74	g__	s__	<-->	1	1	0	1	0	4	1	0	0	0	0	0	2	0	0	1	0	0	1	0	0	0	0	0	0	0	0	0	0	0	0	2	0	4	0	0	0	1	0	0	0
metabat.bin.504	RUI442	p__Firmicutes_A	c__Clostridia	o__Christensenellales	f__CAG-74	g__UBA1224	s__	<-->	0	2	0	0	1	1	0	2	1	1	1	0	3	0	0	1	0	0	1	1	0	0	0	0	0	1	1	0	0	0	0	1	1	1	0	1	1	0	0	1	1
metabat.bin.621	RUI475	p__Firmicutes_A	c__Clostridia	o__Christensenellales	f__CAG-74	g__UBA1224	s__	<-->	1	2	0	0	1	1	0	1	2	1	1	0	3	0	0	1	0	0	1	2	0	0	0	0	0	1	1	0	0	0	0	2	1	1	0	1	1	0	0	1	1
metabat.bin.866	RUI552	p__Firmicutes_A	c__Clostridia	o__Christensenellales	f__CAG-74	g__RUG740	s__	<-->	0	2	0	1	1	1	0	1	1	1	0	0	5	0	0	1	0	0	0	1	0	0	0	0	0	1	1	0	0	0	0	0	1	1	0	0	0	0	0	1	1
metabat.bin.868	RUI553	p__Firmicutes_A	c__Clostridia	o__Christensenellales	f__CAG-74	g__RUG563	s__	<-->	0	1	0	0	1	1	0	1	1	0	0	0	1	0	0	1	0	0	1	1	0	0	0	0	0	0	0	0	0	0	0	1	0	0	0	1	2	0	0	0	0
metabat.bin.946	RUI577	p__Firmicutes_A	c__Clostridia	o__Christensenellales	f__CAG-74	g__UBA2943	s__UBA2943 sp900321295	<-->	0	4	0	3	0	3	1	0	0	1	0	0	2	0	0	1	0	0	1	0	0	0	0	0	0	0	0	0	0	0	0	2	1	1	0	0	0	0	0	0	0
metabat.bin.928	RUI572	p__Firmicutes_A	c__Clostridia	o__Clostridiales	f__Clostridiaceae	g__Clostridium	s__Clostridium sp900116755	<-->	1	2	1	3	1	1	1	1	1	1	0	0	5	1	0	1	0	0	1	1	0	0	0	0	0	0	0	0	0	0	0	3	1	1	0	1	1	0	0	0	0
metabat.bin.387	RUI407	p__Firmicutes_A	c__Clostridia	o__Eubacteriales	f__Anaerofustaceae	g__	s__	<-->	1	1	1	0	1	1	0	1	1	0	0	0	2	1	0	0	0	0	1	1	0	0	0	0	0	0	0	0	0	0	0	3	1	1	0	0	0	0	0	0	0
metabat.bin.878	RUI556	p__Firmicutes_A	c__Clostridia	o__Eubacteriales	f__Anaerofustaceae	g__	s__	<-->	1	0	0	1	1	1	0	1	1	1	0	0	2	0	0	0	0	0	1	1	0	0	0	0	0	2	1	0	0	0	0	1	0	1	0	0	0	1	0	2	1
metabat.bin.1000	RUI001	p__Firmicutes_A	c__Clostridia	o__Lachnospirales	f__Lachnospiraceae	g__UBA2868	s__	<-->	1	1	1	0	1	2	1	1	1	2	0	0	1	0	0	2	1	0	0	1	0	0	0	0	0	0	0	2	2	2	2	0	1	1	0	0	0	0	0	0	0
metabat.bin.1007	RUI003	p__Firmicutes_A	c__Clostridia	o__Lachnospirales	f__Lachnospiraceae	g__	s__	<-->	1	1	0	0	1	1	2	1	1	2	0	0	0	0	0	1	0	1	1	1	0	0	0	0	0	2	0	0	0	0	0	0	2	1	0	1	1	0	0	2	1
metabat.bin.1009	RUI004	p__Firmicutes_A	c__Clostridia	o__Lachnospirales	f__Lachnospiraceae	g__XBD2001	s__	<-->	1	1	0	1	1	1	0	1	1	1	0	0	2	2	0	0	1	0	2	1	0	0	0	0	0	0	0	0	0	0	0	0	1	0	0	1	1	0	0	0	0
metabat.bin.1015	RUI005	p__Firmicutes_A	c__Clostridia	o__Lachnospirales	f__Lachnospiraceae	g__	s__	<-->	1	1	1	0	1	1	0	1	1	0	0	0	2	0	0	1	1	0	1	1	0	0	0	0	0	0	0	0	0	0	0	0	1	1	0	1	1	0	0	0	0
metabat.bin.1018	RUI006	p__Firmicutes_A	c__Clostridia	o__Lachnospirales	f__Lachnospiraceae	g__Butyrivibrio	s__Butyrivibrio hungatei_B	<-->	0	0	1	0	0	1	0	0	0	2	0	0	4	1	0	2	1	0	1	0	0	0	0	0	0	0	0	0	0	0	0	3	1	0	0	1	1	0	0	0	0
metabat.bin.1034	RUI011	p__Firmicutes_A	c__Clostridia	o__Lachnospirales	f__Lachnospiraceae	g__NK4A136	s__	<-->	1	1	0	1	1	1	1	1	1	2	0	0	0	0	0	1	1	0	1	1	0	0	0	0	0	0	0	0	0	0	0	0	1	0	0	1	0	0	0	0	0
metabat.bin.1059	RUI013	p__Firmicutes_A	c__Clostridia	o__Lachnospirales	f__Lachnospiraceae	g__Oribacterium	s__	<-->	2	1	1	1	1	0	1	1	1	1	0	0	2	1	0	0	0	0	0	1	0	0	0	0	0	0	0	0	0	0	0	0	0	2	0	0	0	1	0	0	0
metabat.bin.1066	RUI015	p__Firmicutes_A	c__Clostridia	o__Lachnospirales	f__Lachnospiraceae	g__NK4A144	s__	<-->	2	1	0	1	2	3	0	2	1	1	0	0	3	0	0	1	1	0	1	1	0	0	0	0	0	0	0	0	0	0	0	1	2	1	0	0	0	0	0	0	0
metabat.bin.1078	RUI017	p__Firmicutes_A	c__Clostridia	o__Lachnospirales	f__UBA1390	g__RUG159	s__	<-->	1	1	0	1	1	5	0	2	1	1	0	0	5	0	0	0	1	0	1	1	0	0	0	0	0	1	1	0	0	0	0	0	1	0	0	1	1	0	0	1	1
metabat.bin.108	RUI019	p__Firmicutes_A	c__Clostridia	o__Lachnospirales	f__Lachnospiraceae	g__	s__	<-->	0	0	1	0	0	1	1	0	2	1	0	0	3	0	0	1	1	0	1	2	0	0	0	0	0	0	0	0	0	0	0	1	1	1	0	1	1	0	0	0	0
metabat.bin.1126	RUI033	p__Firmicutes_A	c__Clostridia	o__Lachnospirales	f__Lachnospiraceae	g__FD2005	s__	<-->	1	0	0	1	1	2	0	1	1	2	0	0	2	1	0	1	1	0	1	1	0	0	0	0	0	0	0	0	0	0	0	2	1	2	0	1	1	0	0	0	0
metabat.bin.1146	RUI043	p__Firmicutes_A	c__Clostridia	o__Lachnospirales	f__Lachnospiraceae	g__Butyrivibrio	s__	<-->	0	1	0	1	1	2	1	1	1	1	0	0	3	1	0	1	1	0	0	1	0	0	0	0	0	0	0	1	1	1	2	0	1	1	0	1	1	0	0	0	0
metabat.bin.1152	RUI045	p__Firmicutes_A	c__Clostridia	o__Lachnospirales	f__Lachnospiraceae	g__Eubacterium_Q	s__	<-->	1	1	0	1	1	2	1	1	1	1	0	0	4	3	0	1	0	0	1	1	0	0	0	0	0	0	0	1	1	0	1	1	1	1	0	1	1	0	0	0	0
metabat.bin.1158	RUI046	p__Firmicutes_A	c__Clostridia	o__Lachnospirales	f__Lachnospiraceae	g__UBA2868	s__	<-->	1	1	1	0	1	4	0	1	1	1	0	0	3	0	0	1	1	0	1	1	0	0	0	0	0	0	0	1	1	1	1	0	1	1	0	0	0	1	0	0	0
metabat.bin.1162	RUI047	p__Firmicutes_A	c__Clostridia	o__Lachnospirales	f__Lachnospiraceae	g__	s__	<-->	1	1	1	1	2	2	0	1	1	1	0	0	2	0	0	0	1	0	0	1	0	0	0	0	0	0	0	0	0	0	0	2	1	1	0	1	1	0	0	0	0
metabat.bin.1168	RUI050	p__Firmicutes_A	c__Clostridia	o__Lachnospirales	f__Lachnospiraceae	g__	s__	<-->	1	1	1	0	1	1	2	1	1	0	0	0	3	0	0	0	1	0	1	1	0	0	0	0	0	0	0	0	0	0	0	0	1	1	0	1	1	0	0	0	0
metabat.bin.1176	RUI052	p__Firmicutes_A	c__Clostridia	o__Lachnospirales	f__Lachnospiraceae	g__NK4A136	s__	<-->	1	1	1	0	1	1	1	1	1	0	0	0	1	0	0	1	0	0	1	1	0	0	0	0	0	0	0	1	1	1	1	0	1	1	0	1	1	0	0	0	0
metabat.bin.1186	RUI055	p__Firmicutes_A	c__Clostridia	o__Lachnospirales	f__Lachnospiraceae	g__NK4A136	s__	<-->	1	1	0	0	1	0	1	1	1	1	0	0	2	0	0	1	0	0	1	1	0	0	0	0	0	0	0	1	1	1	1	0	1	0	0	1	1	0	0	0	0
metabat.bin.1192	RUI059	p__Firmicutes_A	c__Clostridia	o__Lachnospirales	f__Lachnospiraceae	g__Parasporobacterium	s__	<-->	2	1	1	1	1	1	0	1	0	2	0	0	3	0	0	1	0	0	1	0	0	0	0	0	0	0	0	0	1	2	2	1	1	1	0	1	1	0	0	0	0
metabat.bin.1194	RUI060	p__Firmicutes_A	c__Clostridia	o__Lachnospirales	f__Lachnospiraceae	g__	s__	<-->	1	1	1	0	1	1	0	1	1	1	0	0	2	0	0	0	1	0	1	1	0	0	0	0	0	0	0	0	0	0	0	1	1	1	0	1	1	0	0	0	0
metabat.bin.12	RUI062	p__Firmicutes_A	c__Clostridia	o__Lachnospirales	f__Lachnospiraceae	g__ISDg	s__	<-->	1	1	1	1	1	1	1	1	1	2	0	0	2	0	0	1	0	0	1	1	0	0	0	0	0	1	1	0	0	0	0	1	1	0	0	0	0	1	0	1	1
metabat.bin.1222	RUI070	p__Firmicutes_A	c__Clostridia	o__Lachnospirales	f__Lachnospiraceae	g__	s__	<-->	1	1	1	1	1	1	1	1	1	1	0	0	2	1	0	1	1	0	1	1	0	0	0	0	0	0	0	0	0	0	0	1	1	1	0	1	1	0	0	0	0
metabat.bin.1237	RUI075	p__Firmicutes_A	c__Clostridia	o__Lachnospirales	f__Lachnospiraceae	g__Eubacterium_Q	s__Eubacterium_Q ruminantium_A	<-->	1	1	0	1	2	1	0	1	0	1	0	0	1	1	0	1	0	0	1	0	0	0	0	0	0	0	0	1	1	1	1	1	1	1	0	1	1	0	0	0	0
metabat.bin.1240	RUI076	p__Firmicutes_A	c__Clostridia	o__Lachnospirales	f__Lachnospiraceae	g__	s__	<-->	1	2	1	0	1	2	0	1	1	1	0	0	2	1	0	0	0	0	0	1	0	0	0	0	0	0	0	0	0	0	0	0	1	0	0	0	0	0	0	0	0
metabat.bin.1247	RUI078	p__Firmicutes_A	c__Clostridia	o__Lachnospirales	f__Lachnospiraceae	g__UBA2856	s__	<-->	1	0	1	1	1	2	0	2	2	0	0	0	3	0	0	1	1	0	1	2	1	0	0	0	0	0	0	0	0	0	1	1	1	1	0	0	0	0	0	0	0
metabat.bin.125	RUI079	p__Firmicutes_A	c__Clostridia	o__Lachnospirales	f__Lachnospiraceae	g__Butyrivibrio	s__	<-->	0	1	1	3	0	2	1	0	1	1	0	0	2	2	0	1	1	0	1	1	0	0	0	0	0	0	0	0	0	0	0	1	1	0	0	1	1	0	0	0	0
metabat.bin.1262	RUI086	p__Firmicutes_A	c__Clostridia	o__Lachnospirales	f__Lachnospiraceae	g__	s__	<-->	1	1	1	0	1	3	0	1	1	1	0	0	1	0	0	1	1	0	1	1	0	0	0	0	0	0	0	0	0	0	0	1	1	1	0	1	1	0	0	0	0
metabat.bin.1279	RUI090	p__Firmicutes_A	c__Clostridia	o__Lachnospirales	f__Lachnospiraceae	g__NK4A136	s__	<-->	1	1	1	0	2	1	1	1	1	1	0	0	2	0	0	1	1	0	1	1	0	0	0	0	0	0	0	0	0	0	0	1	1	1	0	1	1	0	0	0	0
metabat.bin.1282	RUI091	p__Firmicutes_A	c__Clostridia	o__Lachnospirales	f__Lachnospiraceae	g__	s__	<-->	1	1	1	0	1	1	1	1	1	1	0	0	1	0	0	1	0	0	1	1	0	0	0	0	0	1	1	0	0	0	0	1	1	2	0	1	1	0	0	3	1
metabat.bin.1286	RUI093	p__Firmicutes_A	c__Clostridia	o__Lachnospirales	f__Lachnospiraceae	g__Pseudobutyrivibrio	s__	<-->	0	1	1	1	1	1	1	1	1	2	0	0	2	1	0	1	1	0	1	1	0	0	0	0	0	0	0	0	0	0	0	1	2	0	0	1	0	0	0	0	0
metabat.bin.1292	RUI097	p__Firmicutes_A	c__Clostridia	o__Lachnospirales	f__Lachnospiraceae	g__	s__	<-->	1	0	0	1	1	1	1	1	1	1	0	0	0	0	0	1	0	0	1	1	0	0	0	0	0	0	0	0	0	0	0	1	0	0	0	1	1	0	0	0	0
metabat.bin.1305	RUI101	p__Firmicutes_A	c__Clostridia	o__Lachnospirales	f__Lachnospiraceae	g__Eubacterium_Q	s__	<-->	1	1	0	1	1	1	1	1	1	1	0	0	2	2	0	1	0	0	1	1	0	0	0	0	0	0	0	1	1	0	1	1	1	1	0	1	1	0	0	0	0
metabat.bin.1308	RUI102	p__Firmicutes_A	c__Clostridia	o__Lachnospirales	f__Lachnospiraceae	g__RUG306	s__RUG306 sp900313435	<-->	0	1	1	0	0	1	1	1	1	0	0	0	1	0	0	1	1	0	1	1	0	0	0	0	0	0	0	0	0	0	0	2	1	1	0	1	1	0	0	0	0
metabat.bin.1315	RUI104	p__Firmicutes_A	c__Clostridia	o__Lachnospirales	f__Lachnospiraceae	g__	s__	<-->	1	1	1	1	1	1	1	1	1	0	0	0	1	1	0	1	1	0	0	1	0	0	0	0	0	0	0	0	0	0	0	0	1	1	0	0	0	1	0	0	0
metabat.bin.1322	RUI105	p__Firmicutes_A	c__Clostridia	o__Lachnospirales	f__Lachnospiraceae	g__UBA2868	s__	<-->	0	1	1	0	0	1	0	0	1	1	0	0	1	0	0	1	1	0	1	1	0	0	0	0	0	0	0	0	0	0	0	0	1	1	0	1	1	0	0	0	0
metabat.bin.1335	RUI109	p__Firmicutes_A	c__Clostridia	o__Lachnospirales	f__Lachnospiraceae	g__Eubacterium_Q	s__Eubacterium_Q sp000687975	<-->	1	1	1	1	1	1	1	1	1	1	0	0	2	1	0	1	0	0	1	1	0	0	0	0	0	0	0	1	1	0	1	1	1	2	0	1	1	0	0	0	0
metabat.bin.1354	RUI117	p__Firmicutes_A	c__Clostridia	o__Lachnospirales	f__Lachnospiraceae	g__NK4A136	s__	<-->	0	1	1	0	1	2	1	1	1	0	0	0	1	0	0	1	1	0	1	1	0	0	0	0	0	0	0	1	1	1	1	0	1	1	0	1	1	0	0	0	0
metabat.bin.1361	RUI119	p__Firmicutes_A	c__Clostridia	o__Lachnospirales	f__Lachnospiraceae	g__Acetatifactor	s__	<-->	1	2	1	0	1	1	1	2	1	1	0	0	2	0	0	1	1	0	1	1	0	0	0	0	0	0	0	1	1	1	1	0	1	2	0	1	1	0	0	0	0
metabat.bin.1370	RUI121	p__Firmicutes_A	c__Clostridia	o__Lachnospirales	f__Lachnospiraceae	g__UBA2868	s__	<-->	0	1	1	0	1	3	0	1	1	2	0	0	2	0	0	1	1	0	1	1	0	0	0	0	0	0	0	0	0	0	0	1	1	2	0	1	1	0	0	0	0
metabat.bin.1378	RUI125	p__Firmicutes_A	c__Clostridia	o__Lachnospirales	f__Lachnospiraceae	g__NK4A144	s__	<-->	0	0	1	0	1	1	0	1	1	1	0	0	2	0	0	1	1	0	1	1	0	0	0	0	0	0	0	1	1	1	1	0	1	1	0	1	1	0	0	0	0
metabat.bin.1382	RUI126	p__Firmicutes_A	c__Clostridia	o__Lachnospirales	f__Lachnospiraceae	g__UBA2868	s__	<-->	1	1	1	0	1	4	1	1	1	2	0	0	4	0	0	1	1	0	1	1	0	0	0	0	0	0	0	1	1	1	1	0	1	2	0	0	1	0	0	0	0
metabat.bin.1394	RUI131	p__Firmicutes_A	c__Clostridia	o__Lachnospirales	f__Lachnospiraceae	g__	s__	<-->	1	1	1	1	1	0	1	2	1	1	0	0	2	1	0	1	1	0	1	1	0	0	0	0	0	0	0	1	1	1	1	1	1	1	0	1	1	0	0	0	0
metabat.bin.1401	RUI134	p__Firmicutes_A	c__Clostridia	o__Lachnospirales	f__Lachnospiraceae	g__CAG-194	s__	<-->	1	1	1	0	1	1	1	1	1	1	0	0	0	0	0	1	1	0	1	1	0	0	0	0	0	0	0	1	1	1	1	0	1	1	0	2	1	0	0	0	0
metabat.bin.1410	RUI136	p__Firmicutes_A	c__Clostridia	o__Lachnospirales	f__Lachnospiraceae	g__UBA1258	s__	<-->	1	2	1	0	1	2	1	1	1	2	0	0	2	0	0	1	1	0	1	1	0	0	0	0	0	0	0	0	0	0	0	0	1	1	0	1	1	0	0	0	0
metabat.bin.1413	RUI138	p__Firmicutes_A	c__Clostridia	o__Lachnospirales	f__Lachnospiraceae	g__Eubacterium_Q	s__	<-->	1	1	0	2	1	1	2	1	1	0	0	0	1	1	0	1	0	0	1	1	0	0	0	0	0	0	0	1	1	1	1	0	1	0	0	1	1	0	0	0	0
metabat.bin.1418	RUI141	p__Firmicutes_A	c__Clostridia	o__Lachnospirales	f__Lachnospiraceae	g__UBA1066	s__	<-->	1	2	1	2	1	2	1	1	1	1	0	0	2	0	0	1	2	0	2	1	0	0	0	0	0	1	0	0	0	0	0	3	1	1	0	0	0	1	0	1	1
metabat.bin.1430	RUI146	p__Firmicutes_A	c__Clostridia	o__Lachnospirales	f__Lachnospiraceae	g__UBA1258	s__	<-->	0	2	1	0	0	2	0	0	1	1	0	0	1	0	0	1	1	0	1	1	0	0	0	0	0	0	0	0	0	0	0	0	1	0	0	1	1	0	0	0	0
metabat.bin.1438	RUI149	p__Firmicutes_A	c__Clostridia	o__Lachnospirales	f__Lachnospiraceae	g__SZUA-448	s__	<-->	1	2	1	0	1	1	0	1	1	2	0	0	2	0	0	1	0	0	2	1	0	0	0	0	0	1	1	0	0	0	0	2	1	1	0	1	1	0	0	1	1
metabat.bin.1440	RUI151	p__Firmicutes_A	c__Clostridia	o__Lachnospirales	f__Lachnospiraceae	g__	s__	<-->	1	1	1	1	1	2	1	1	1	1	0	0	1	1	0	1	1	0	1	1	0	0	0	0	0	0	0	0	0	0	0	1	1	0	0	1	1	0	0	0	0
metabat.bin.1448	RUI152	p__Firmicutes_A	c__Clostridia	o__Lachnospirales	f__Lachnospiraceae	g__	s__	<-->	1	1	0	0	1	1	1	1	1	0	1	0	1	0	0	1	1	0	1	1	0	0	0	0	0	0	0	0	0	0	0	0	1	1	0	1	1	0	0	0	0
metabat.bin.1456	RUI154	p__Firmicutes_A	c__Clostridia	o__Lachnospirales	f__Lachnospiraceae	g__SZUA-448	s__	<-->	1	2	1	0	1	2	0	1	1	2	0	0	0	0	0	1	0	0	1	1	0	0	0	0	0	1	1	0	0	0	0	0	1	1	0	0	0	0	0	1	1
metabat.bin.1461	RUI156	p__Firmicutes_A	c__Clostridia	o__Lachnospirales	f__Lachnospiraceae	g__UBA2868	s__	<-->	1	2	1	0	1	3	0	1	1	1	0	0	1	0	0	1	1	0	1	1	0	0	0	0	0	0	0	1	1	1	1	1	1	1	0	0	0	0	0	0	0
[truncated: 333 more rows]
[truncated: 569 more columns]

## Sheet: Supplementary Data 3c
Supplementary Data 3c: Carbohydrate polymer degradation and sugar utilization in RUIs. The potential for degradation of major lignocellulosic substrates, including cellulose, hemicellulose, pectin, xylan and xyloglucans, were also assessed by searching for the key catalytic CAZymes.								Plant polymer degradation	Starch		Fucose cleavage	Pectin degradation			Cellulase					Laccase	Chitin degradation		Glucan degradation				Xylan degradation					Mannan degradation			Xyloglucan degradation					Arabinose cleavage
[truncated: 593 more rows]
