# Supplementary material for: Functional and phylogenetic analyses of camel rumen microbiota associated with different lignocellulosic substrates
Source: NPJ Biofilms Microbiomes. 2022 Jun 8;8:46. doi: 10.1038/s41522-022-00309-9 (PMC9177762; doi:10.1038/s41522-022-00309-9)
Supplement: Supplementary file 6 — Supplementary Data 5 [file 41522_2022_309_MOESM6_ESM.xlsx]

## Sheet: Supplementary Data 5
Supplementary Data 5: Details of multidomain CAZymes predicted in RUIs. A CAZyme was considered as multidomain if it contained multiple non-overlapping domains of different catalytic activities. CAZyme family names were assigned to the CAZymes based on the domain in their N-terminal regions. All domains matched with an e-value 1e-15 and coverage of 35 % to the corresponding entry in the dbCAN dat…
genome bin	sequence id	hmmer predictio	hotpep prediction	diamond prediction	signalp	#tools		hmmer or hotpep prediction	count		RUIs	count	taxonomy
metabat.bin.1525	k141_10065604_flag=0_multi=93.8979_len=9254_9	CBM11+CBM11+CBM11	CBM11	CBM11	Y	3		CBM48+GH13_9	405		RUI009.fa	68	d__Bacteria	p__Firmicutes_A	c__Clostridia	o__Oscillospirales	f__Ruminococcaceae	g__Ruminococcus_D	s__Ruminococcus_D albus
metabat.bin.1079	k141_13798491_flag=0_multi=574.0960_len=13144_1	CBM11+CBM11+CBM11+GH51	CBM11	CBM11	Y	3		CBM67+GH78	312		RUI259.fa	65	d__Bacteria	p__Firmicutes_A	c__Clostridia	o__Oscillospirales	f__Ruminococcaceae	g__Ruminococcus_D	s__
metabat.bin.218	k141_13385643_flag=0_multi=11.5300_len=11438_3	CBM13+CBM13	N	N	Y	1		GT2_Glycos_transf_2+GT2_Glycos_transf_2	161		RUI512.fa	52	d__Bacteria	p__Firmicutes_A	c__Clostridia	o__Oscillospirales	f__Ruminococcaceae	g__Ruminococcus	s__Ruminococcus flavefaciens_I
metabat.bin.1418	k141_7925657_flag=0_multi=12.9294_len=73560_3	CBM13+CBM13	N	N	Y	1		CBM4+GH9	122		RUI441.fa	51	d__Bacteria	p__Firmicutes_A	c__Clostridia	o__Oscillospirales	f__Ruminococcaceae	g__UBA3855	s__
metabat.bin.364	k141_12898166_flag=0_multi=10.9989_len=90010_55	CBM13+CBM13+CBM13	N	N	N	1		GH13_39+CBM34	119		RUI073.fa	48	d__Bacteria	p__Firmicutes_A	c__Clostridia	o__Oscillospirales	f__Ruminococcaceae	g__Ruminococcus_D	s__
metabat.bin.1418	k141_14032691_flag=1_multi=12.9913_len=13889_7	CBM13+CBM13+CBM13	N	N	Y	1		GH13_14+CBM41	94		RUI448.fa	48	d__Bacteria	p__Firmicutes_A	c__Clostridia	o__Oscillospirales	f__Ruminococcaceae	g__Ruminococcus	s__
metabat.bin.1025	k141_8875630_flag=1_multi=8.0000_len=6758_2	CBM13+CBM13+CBM37	CBM37	CBM13	Y	3		PL1_2+CE8	91		RUI288.fa	45	d__Bacteria	p__Firmicutes_A	c__Clostridia	o__Oscillospirales	f__Ruminococcaceae	g__Ruminococcus	s__
metabat.bin.283	k141_1125373_flag=1_multi=15.9893_len=29455_3	CBM13+CBM13+GH64	N	CBM52	Y	2		GH13_8+CBM48	90		RUI048.fa	42	d__Bacteria	p__Firmicutes_A	c__Clostridia	o__Oscillospirales	f__Ruminococcaceae	g__Ruminococcus	s__
metabat.bin.686	k141_12389509_flag=0_multi=27.1819_len=14625_9	CBM13+CBM13+PL1_8	N	N	Y	1		GH16+CBM4	89		RUI014.fa	41	d__Bacteria	p__Firmicutes_A	c__Clostridia	o__Oscillospirales	f__Ruminococcaceae	g__Ruminococcus	s__Ruminococcus flavefaciens_B
metabat.bin.928	k141_15872697_flag=1_multi=11.0000_len=4889_2	CBM13+CBM2	N	CBM13	N	2		GH53+CBM61	86		RUI558.fa	39	d__Bacteria	p__Firmicutes_A	c__Clostridia	o__Oscillospirales	f__Ruminococcaceae	g__Ruminococcus	s__Ruminococcus flavefaciens_O
metabat.bin.564	k141_2954861_flag=0_multi=155.2656_len=86074_31	CBM13+CBM2+CE1	CE1+CBM2+CBM13	CBM13	Y	3		GH10+CBM22	79		RUI041.fa	37	d__Bacteria	p__Firmicutes_A	c__Clostridia	o__Oscillospirales	f__Ruminococcaceae	g__Ruminococcus	s__Ruminococcus flavefaciens_N
metabat.bin.502	k141_14595117_flag=1_multi=12.0000_len=94258_4	CBM13+CBM35+PL11	CE12+PL11	CBM35	Y	3		GH9+CBM3	51		RUI488.fa	37	d__Bacteria	p__Firmicutes_A	c__Clostridia	o__Oscillospirales	f__Ruminococcaceae	g__Firm-04	s__
metabat.bin.2056	k141_2655151_flag=1_multi=6.0000_len=10021_6	CBM13+CBM42	N	CBM13	Y	2		CBM34+GH13_20	50		RUI332.fa	36	d__Bacteria	p__Firmicutes_A	c__Clostridia	o__Oscillospirales	f__Ruminococcaceae	g__Ruminococcus	s__
metabat.bin.895	k141_815232_flag=0_multi=18.0000_len=21466_17	CBM13+GH43_19	N	N	Y	1		CE10+GH43_35	49		RUI532.fa	35	d__Bacteria	p__Firmicutes_A	c__Clostridia	o__Oscillospirales	f__Ruminococcaceae	g__Ruminococcus	s__
metabat.bin.502	k141_836296_flag=0_multi=8.9975_len=41476_10	CBM13+GH43_19+GH43_26	GH43	N	N	2		GH77+CBM20	47		RUI399.fa	34	d__Bacteria	p__Firmicutes_A	c__Clostridia	o__Oscillospirales	f__Ruminococcaceae	g__Ruminococcus	s__Ruminococcus flavefaciens_G
metabat.bin.663	k141_1591446_flag=0_multi=10.9986_len=73331_1	CBM13+GH43_19+GH43_26	N	N	Y	1		GH13_11+GH77	46		RUI144.fa	32	d__Bacteria	p__Firmicutes_A	c__Clostridia	o__Oscillospirales	f__Ruminococcaceae	g__Firm-04	s__
metabat.bin.1065	k141_15522655_flag=0_multi=65.5654_len=37405_6	CBM13+GH43_19+GH43_26	N	N	Y	1		GT2+GT4	45		RUI579.fa	32	d__Bacteria	p__Bacteroidota	c__Bacteroidia	o__Bacteroidales	f__Bacteroidaceae	g__Prevotella	s__Prevotella sp900318685
metabat.bin.345	k141_6345754_flag=1_multi=9.0000_len=25197_2	CBM13+GH43_26+CBM13	GH43	N	Y	2		GH43_29+CBM6	42		RUI176.fa	30	d__Bacteria	p__Fibrobacterota	c__Fibrobacteria	o__Fibrobacterales	f__Fibrobacteraceae	g__Fibrobacter	s__Fibrobacter sp900141705
metabat.bin.1375	k141_12906604_flag=0_multi=24.2688_len=55458_32	CBM13+GH5_4	GH5	N	Y	2		GH10+CE1	42		RUI303.fa	30	d__Bacteria	p__Bacteroidota	c__Bacteroidia	o__Bacteroidales	f__Bacteroidaceae	g__Prevotella	s__
metabat.bin.1338	k141_14399380_flag=0_multi=14.0000_len=21713_16	CBM13+GH64	GH64	N	Y	2		GT2_Glycos_transf_2+GT4	41		RUI521.fa	30	d__Bacteria	p__Bacteroidota	c__Bacteroidia	o__Bacteroidales	f__Bacteroidaceae	g__Prevotella	s__
metabat.bin.1375	k141_2024513_flag=0_multi=36.9254_len=21438_9	CBM13+GH64	GH64	N	Y	2		GH28+CE12	39		RUI065.fa	29	d__Bacteria	p__Firmicutes_A	c__Clostridia	o__Oscillospirales	f__Ruminococcaceae	g__Ruminococcus_D	s__
metabat.bin.896	k141_10375967_flag=0_multi=11.9616_len=3008_2	CBM13+PL1_8	N	N	Y	1		CE12+CE12	37		RUI397.fa	29	d__Bacteria	p__Firmicutes_A	c__Clostridia	o__Lachnospirales	f__Lachnospiraceae	g__Eubacterium_G	s__
metabat.bin.1018	k141_8370822_flag=0_multi=358.0000_len=26817_2	CBM13+PL1_8	PL1	N	Y	2		CBM37+GH9	36		RUI547.fa	28	d__Bacteria	p__Bacteroidota	c__Bacteroidia	o__Bacteroidales	f__UBA932	g__RC9	s__
metabat.bin.1738	k141_25685_flag=0_multi=1891.1938_len=12043_2	CBM13+PL1_8	PL1	N	Y	2		CBM20+GH77	34		RUI373.fa	27	d__Bacteria	p__Firmicutes_A	c__Clostridia	o__Lachnospirales	f__Lachnospiraceae	g__Eubacterium_G	s__
metabat.bin.186	k141_299030_flag=0_multi=55.3998_len=34987_3	CBM13+PL9	PL9	CBM13	Y	3		CBM35+GH26	30		RUI379.fa	27	d__Bacteria	p__Firmicutes_A	c__Clostridia	o__Lachnospirales	f__Lachnospiraceae	g__	s__
metabat.bin.1774	k141_10120699_flag=0_multi=667.0000_len=29105_10	CBM13+PL9	PL9	CBM13	Y	3		CBM34+GH13_39	29		RUI392.fa	27	d__Bacteria	p__Bacteroidota	c__Bacteroidia	o__Bacteroidales	f__Bacteroidaceae	g__UBA4372	s__
metabat.bin.1780	k141_16233700_flag=0_multi=108.5948_len=40118_31	CBM13+PL9	PL9	CBM13	Y	3		GH2+CBM32	27		RUI130.fa	26	d__Bacteria	p__Bacteroidota	c__Bacteroidia	o__Bacteroidales	f__UBA932	g__RC9	s__
metabat.bin.1112	k141_10146989_flag=0_multi=193.3088_len=68629_8	CBM13+PL9	PL9+CBM13	CBM13	Y	3		GH10+CBM9	27		RUI519.fa	26	d__Bacteria	p__Firmicutes_A	c__Clostridia	o__Lachnospirales	f__Lachnospiraceae	g__CAG-411	s__
metabat.bin.12	k141_13329870_flag=0_multi=50.9839_len=31109_1	CBM2+CBM2	N	N	Y	1		CE6+CE1	27		RUI591.fa	26	d__Bacteria	p__Bacteroidota	c__Bacteroidia	o__Bacteroidales	f__Bacteroidaceae	g__Prevotella	s__
metabat.bin.168	k141_6363097_flag=0_multi=65.0000_len=242209_135	CBM2+CBM2	N	N	Y	1		CBM22+GH10	26		RUI167.fa	25	d__Bacteria	p__Bacteroidota	c__Bacteroidia	o__Bacteroidales	f__Bacteroidaceae	g__Prevotella	s__
metabat.bin.244	k141_5877216_flag=1_multi=12.6800_len=5241_1	CBM2+CBM2	N	N	Y	1		CBM37+CBM37	25		RUI194.fa	25	d__Bacteria	p__Bacteroidota	c__Bacteroidia	o__Bacteroidales	f__UBA3663	g__UBA3663	s__
metabat.bin.260	k141_847065_flag=0_multi=32.0012_len=100708_77	CBM2+CBM2	N	CBM2	Y	2		GH13_9+CBM48	25		RUI210.fa	25	d__Bacteria	p__Bacteroidota	c__Bacteroidia	o__Bacteroidales	f__Bacteroidaceae	g__UBA4372	s__
metabat.bin.283	k141_10327216_flag=0_multi=14.0000_len=92967_22	CBM2+CBM2	N	N	Y	1		GT3+GT35	24		RUI320.fa	25	d__Bacteria	p__Bacteroidota	c__Bacteroidia	o__Bacteroidales	f__Bacteroidaceae	g__Prevotella	s__
metabat.bin.283	k141_4522493_flag=0_multi=18.0000_len=16035_4	CBM2+CBM2	N	CBM2	Y	2		GH28+GH105	23		RUI393.fa	25	d__Bacteria	p__Bacteroidota	c__Bacteroidia	o__Bacteroidales	f__UBA932	g__RC9	s__
metabat.bin.285	k141_2657371_flag=1_multi=9.9664_len=31468_9	CBM2+CBM2	N	N	Y	1		GH10+CE10	22		RUI164.fa	24	d__Bacteria	p__Bacteroidota	c__Bacteroidia	o__Bacteroidales	f__UBA3663	g__UBA3663	s__UBA3663 sp002373755
metabat.bin.345	k141_2843126_flag=1_multi=6.0000_len=2177_1	CBM2+CBM2	N	N	Y	1		CE10+CE10	22		RUI080.fa	24	d__Bacteria	p__Bacteroidota	c__Bacteroidia	o__Bacteroidales	f__Bacteroidaceae	g__Prevotella	s__
metabat.bin.381	k141_6507751_flag=0_multi=7.7644_len=4764_1	CBM2+CBM2	N	N	Y	1		CE12+CE8	21		RUI290.fa	24	d__Bacteria	p__Firmicutes_A	c__Clostridia	o__Lachnospirales	f__Lachnospiraceae	g__	s__
metabat.bin.381	k141_6866490_flag=0_multi=7.9831_len=4293_1	CBM2+CBM2	N	N	Y	1		GH23+CBM50	21		RUI459.fa	24	d__Bacteria	p__Firmicutes_A	c__Clostridia	o__Lachnospirales	f__Lachnospiraceae	g__Eubacterium_H	s__Eubacterium_H cellulosolvens
metabat.bin.432	k141_9681529_flag=0_multi=17.0000_len=6490_1	CBM2+CBM2	N	N	Y	1		GT84+GH94	21		RUI529.fa	24	d__Bacteria	p__Bacteroidota	c__Bacteroidia	o__Bacteroidales	f__Bacteroidaceae	g__Prevotella	s__
metabat.bin.475	k141_4076267_flag=0_multi=35.0000_len=44465_35	CBM2+CBM2	N	N	Y	1		CBM41+GH13_14	20		RUI535.fa	24	d__Bacteria	p__Bacteroidota	c__Bacteroidia	o__Bacteroidales	f__UBA932	g__RC9	s__
metabat.bin.625	k141_741992_flag=0_multi=34.9861_len=48996_22	CBM2+CBM2	N	N	Y	1		GH43_28+CBM32	20		RUI148.fa	23	d__Bacteria	p__Bacteroidota	c__Bacteroidia	o__Bacteroidales	f__Bacteroidaceae	g__UBA1786	s__
metabat.bin.1127	k141_8815302_flag=0_multi=169.9227_len=43881_11	CBM2+CBM2	N	N	Y	1		GH43_19+GH43_34	20		RUI067.fa	22	d__Bacteria	p__Bacteroidota	c__Bacteroidia	o__Bacteroidales	f__Bacteroidaceae	g__Prevotella	s__
metabat.bin.1305	k141_6893838_flag=0_multi=8.9852_len=5556_1	CBM2+CBM2	N	N	N	1		GH43_29+CBM6+GH43_29+CBM6	20		RUI098.fa	22	d__Bacteria	p__Bacteroidota	c__Bacteroidia	o__Bacteroidales	f__Bacteroidaceae	g__Prevotella	s__
metabat.bin.1382	k141_8097106_flag=0_multi=44.0503_len=38892_4	CBM2+CBM2	N	CBM2	Y	2		CBM2+CBM2	20		RUI231.fa	22	d__Bacteria	p__Bacteroidota	c__Bacteroidia	o__Bacteroidales	f__Paludibacteraceae	g__UBA1181	s__
metabat.bin.1526	k141_2594214_flag=0_multi=15.9880_len=12602_3	CBM2+CBM2	N	N	Y	1		CBM2+GH5_1	19		RUI271.fa	22	d__Bacteria	p__Bacteroidota	c__Bacteroidia	o__Bacteroidales	f__Bacteroidaceae	g__Prevotella	s__
metabat.bin.1587	k141_12701129_flag=0_multi=79.9481_len=16995_3	CBM2+CBM2	N	N	Y	1		CBM22+CE1	19		RUI335.fa	22	d__Bacteria	p__Firmicutes_A	c__Clostridia	o__Oscillospirales	f__Ruminococcaceae	g__UBA3855	s__
metabat.bin.1973	k141_2576620_flag=0_multi=378.0089_len=57351_7	CBM2+CBM2	N	CBM2	N	2		GH88+GH154	18		RUI347.fa	22	d__Bacteria	p__Verrucomicrobiota	c__Kiritimatiellae	o__RFP12	f__UBA1067	g__UBA1067	s__
metabat.bin.2135	k141_7231220_flag=0_multi=20.9767_len=14541_5	CBM2+CBM2	N	N	Y	1		GH5_4+CBM79	18		RUI123.fa	21	d__Bacteria	p__Bacteroidota	c__Bacteroidia	o__Bacteroidales	f__Paludibacteraceae	g__UBA1723	s__UBA1723 sp002371265
metabat.bin.12	k141_2917989_flag=0_multi=48.5201_len=64337_44	CBM2+GH5_1	GH5	CBM2	N	3		GH43_4+CBM13	17		RUI266.fa	21	d__Bacteria	p__Firmicutes_A	c__Clostridia	o__Lachnospirales	f__Lachnospiraceae	g__Butyrivibrio	s__
metabat.bin.61	k141_14473621_flag=0_multi=27.9894_len=25556_6	CBM2+GH5_1	GH5	CBM2	N	3		GH141+CBM6	16		RUI275.fa	21	d__Bacteria	p__Bacteroidota	c__Bacteroidia	o__Bacteroidales	f__Paludibacteraceae	g__UBA4345	s__UBA4345 sp002362105
metabat.bin.61	k141_688650_flag=0_multi=26.4012_len=105007_2	CBM2+GH5_1	GH5	CBM2	Y	3		GH5_4_GH26	16		RUI360.fa	21	d__Bacteria	p__Bacteroidota	c__Bacteroidia	o__Bacteroidales	f__Bacteroidaceae	g__UBA4372	s__
metabat.bin.123	k141_2773384_flag=0_multi=12.9933_len=36095_27	CBM2+GH5_1	GH5	CBM2	Y	3		GH2+GH2	16		RUI054.fa	20	d__Bacteria	p__Bacteroidota	c__Bacteroidia	o__Bacteroidales	f__Bacteroidaceae	g__UBA1189	s__
metabat.bin.236	k141_1104685_flag=1_multi=11.0000_len=8533_1	CBM2+GH5_1	GH5	CBM2	Y	3		CBM67+GH78+GH33	16		RUI425.fa	20	d__Bacteria	p__Bacteroidota	c__Bacteroidia	o__Bacteroidales	f__Bacteroidaceae	g__Ga6A1	s__Ga6A1 sp900102385
metabat.bin.805	k141_14069056_flag=0_multi=13.6619_len=7597_4	CBM2+GH5_1	GH5	GH5_1	N	3		PL11_1+PL11	16		RUI468.fa	20	d__Bacteria	p__Bacteroidota	c__Bacteroidia	o__Bacteroidales	f__Bacteroidaceae	g__Prevotella	s__
metabat.bin.1025	k141_6881747_flag=0_multi=13.9963_len=70468_39	CBM2+GH5_1	GH5	CBM2	N	3		GT4+GT2_Glycos_transf_2	16		RUI501.fa	20	d__Bacteria	p__Bacteroidota	c__Bacteroidia	o__Bacteroidales	f__Bacteroidaceae	g__Prevotella	s__
metabat.bin.1282	k141_11529126_flag=0_multi=34.5628_len=35356_17	CBM2+GH5_1	GH5	CBM2	N	3		CBM25+CBM25	16		RUI541.fa	20	d__Bacteria	p__Bacteroidota	c__Bacteroidia	o__Bacteroidales	f__Bacteroidaceae	g__UBA1786	s__
metabat.bin.1354	k141_1475455_flag=0_multi=32.4982_len=313476_154	CBM2+GH5_1	GH5	CBM2	N	3		CE12+CBM13+CBM35+CE12	15		RUI572.fa	20	d__Bacteria	p__Firmicutes_A	c__Clostridia	o__Clostridiales	f__Clostridiaceae	g__Clostridium	s__Clostridium sp900116755
metabat.bin.1382	k141_10179950_flag=0_multi=46.3066_len=10836_6	CBM2+GH5_1	GH5	CBM2	N	3		GH10+CBM6	15		RUI112.fa	19	d__Bacteria	p__Bacteroidota	c__Bacteroidia	o__Bacteroidales	f__Bacteroidaceae	g__Prevotella	s__Prevotella sp900319715
metabat.bin.1526	k141_11811786_flag=0_multi=20.0640_len=96993_50	CBM2+GH5_1	GH5	CBM2	Y	3		GH94+GT84	15		RUI149.fa	19	d__Bacteria	p__Firmicutes_A	c__Clostridia	o__Lachnospirales	f__Lachnospiraceae	g__SZUA-448	s__
metabat.bin.1558	k141_5731287_flag=0_multi=64.9624_len=17184_13	CBM2+GH5_1	GH5	CBM2	Y	3		GH43_34+CBM32	15		RUI220.fa	19	d__Bacteria	p__Bacteroidota	c__Bacteroidia	o__Bacteroidales	f__UBA932	g__RC9	s__
metabat.bin.1677	k141_5046973_flag=0_multi=68.9929_len=95560_5	CBM2+GH5_1	GH5	CBM2	N	3		GH5_2+CBM2	14		RUI325.fa	19	d__Bacteria	p__Firmicutes_A	c__Clostridia	o__Lachnospirales	f__Lachnospiraceae	g__Acetatifactor	s__
metabat.bin.1709	k141_5104492_flag=0_multi=18.9028_len=20769_17	CBM2+GH5_1	GH5	CBM2	N	3		PL11_1+CE12	14		RUI336.fa	19	d__Bacteria	p__Bacteroidota	c__Bacteroidia	o__Bacteroidales	f__UBA4181	g__	s__
metabat.bin.1776	k141_8905186_flag=0_multi=34.0000_len=34565_17	CBM2+GH5_1	GH5	CBM2	N	3		CBM32+CBM32	14		RUI355.fa	19	d__Bacteria	p__Bacteroidota	c__Bacteroidia	o__Bacteroidales	f__Bacteroidaceae	g__Prevotella	s__Prevotella sp900115435
metabat.bin.1838	k141_2956620_flag=0_multi=25.9917_len=60628_1	CBM2+GH5_1	GH5	CBM2	N	3		PL1+CBM77	13		RUI364.fa	19	d__Bacteria	p__Firmicutes_A	c__Clostridia	o__Lachnospirales	f__Lachnospiraceae	g__	s__
metabat.bin.2070	k141_8974133_flag=0_multi=12.9927_len=16549_12	CBM2+GH5_1	GH5	CBM2	N	3		GH13_18+GH13_18	12		RUI435.fa	19	d__Bacteria	p__Bacteroidota	c__Bacteroidia	o__Bacteroidales	f__Bacteroidaceae	g__Prevotella	s__
metabat.bin.2088	k141_9463056_flag=0_multi=40.7051_len=55308_42	CBM2+GH5_1	GH5	CBM2	N	3		GH44+CBM76	12		RUI018.fa	18	d__Bacteria	p__Fibrobacterota	c__Fibrobacteria	o__Fibrobacterales	f__Fibrobacteraceae	g__Fibrobacter_A	s__
metabat.bin.2104	k141_1719538_flag=0_multi=24.9972_len=84914_44	CBM2+GH5_1	GH5	GH5_1	N	3		GH97+CBM35	12		RUI446.fa	18	d__Bacteria	p__Firmicutes_A	c__Clostridia	o__Lachnospirales	f__Lachnospiraceae	g__Butyrivibrio	s__Butyrivibrio fibrisolvens_C
metabat.bin.381	k141_13902487_flag=0_multi=16.9887_len=14286_9	CBM2+GH5_2	GH5	CBM2	Y	3		PL10_1+CE8	12		RUI502.fa	18	d__Bacteria	p__Bacteroidota	c__Bacteroidia	o__Bacteroidales	f__Bacteroidaceae	g__UBA1786	s__
metabat.bin.472	k141_7661744_flag=1_multi=7.0000_len=10010_2	CBM2+GH5_2	GH5	N	Y	2		GH10+CBM6+CBM6	12		RUI351.fa	17	d__Bacteria	p__Firmicutes_A	c__Clostridia	o__Lachnospirales	f__Lachnospiraceae	g__Butyrivibrio	s__
metabat.bin.473	k141_11206552_flag=0_multi=10.0000_len=7606_5	CBM2+GH5_2	GH5	CBM2	N	3		GH10+CBM4	12		RUI543.fa	17	d__Bacteria	p__Firmicutes_A	c__Clostridia	o__Lachnospirales	f__Lachnospiraceae	g__Butyrivibrio	s__
metabat.bin.1152	k141_6368878_flag=0_multi=45.1551_len=164056_75	CBM2+GH5_2	GH5	CBM2	N	3		GH5_2+GT2_Glycos_transf_2	12		RUI119.fa	16	d__Bacteria	p__Firmicutes_A	c__Clostridia	o__Lachnospirales	f__Lachnospiraceae	g__Acetatifactor	s__
metabat.bin.1335	k141_6441371_flag=0_multi=62.7572_len=234467_24	CBM2+GH5_2	GH5	CBM2	N	3		GH5_21+GH43_10	12		RUI172.fa	16	d__Bacteria	p__Firmicutes_A	c__Clostridia	o__Lachnospirales	f__Lachnospiraceae	g__Butyrivibrio	s__Butyrivibrio sp000423945
metabat.bin.1828	k141_3908337_flag=0_multi=12.0000_len=4174_3	CBM2+GH5_2	GH5	CBM2	Y	3		GH25+GH25	11		RUI223.fa	16	d__Bacteria	p__Bacteroidota	c__Bacteroidia	o__Bacteroidales	f__Bacteroidaceae	g__Prevotella	s__Prevotella sp900100635
metabat.bin.1904	k141_12184790_flag=0_multi=30.9766_len=8076_2	CBM2+GH5_2	GH5	CBM2	Y	3		CE12+CE4	11		RUI385.fa	16	d__Bacteria	p__Bacteroidota	c__Bacteroidia	o__Bacteroidales	f__Marinilabiliaceae	g__	s__
metabat.bin.1927	k141_3799458_flag=1_multi=9.0000_len=5791_5	CBM2+GH5_2	GH5	CBM2	N	3		GH137+GH2+CBM57	11		RUI559.fa	16	d__Bacteria	p__Firmicutes_A	c__Clostridia	o__Lachnospirales	f__Lachnospiraceae	g__Butyrivibrio	s__
metabat.bin.1944	k141_4725120_flag=0_multi=23.0000_len=4153_5	CBM2+GH5_2	GH5	CBM2	N	3		GH43_10+CBM22	11		RUI084.fa	15	d__Bacteria	p__Bacteroidota	c__Bacteroidia	o__Bacteroidales	f__Bacteroidaceae	g__UBA4372	s__
metabat.bin.1927	k141_4630692_flag=1_multi=7.0000_len=2154_1	CBM2+GH5_4	GH5	CBM13	N	3		GH43_37+CBM61	11		RUI122.fa	15	d__Bacteria	p__Bacteroidota	c__Bacteroidia	o__Bacteroidales	f__Bacteroidaceae	g__Prevotella	s__
metabat.bin.95	k141_10201389_flag=0_multi=39.9904_len=81734_43	CBM20+GH77	GH77	CBM20	N	3		CBM79+CBM79+GH5_4	10		RUI391.fa	15	d__Bacteria	p__Verrucomicrobiota	c__Kiritimatiellae	o__RFP12	f__UBA1067	g__UBA1067	s__
metabat.bin.338	k141_4188668_flag=0_multi=47.0000_len=53480_37	CBM20+GH77	GH77	CBM20	N	3		GH10+CBM22+GH43_16	10		RUI453.fa	15	d__Bacteria	p__Firmicutes_A	c__Clostridia	o__Lachnospirales	f__Lachnospiraceae	g__	s__
metabat.bin.474	k141_14581659_flag=0_multi=15.0000_len=45483_16	CBM20+GH77	GH77	CBM20	N	3		GH30_8+CBM22	10		RUI569.fa	15	d__Bacteria	p__Bacteroidota	c__Bacteroidia	o__Bacteroidales	f__Bacteroidaceae	g__UBA4372	s__
metabat.bin.605	k141_3934917_flag=0_multi=72.0901_len=13582_3	CBM20+GH77	GH77	CBM20	N	3		GH5_4+CBM80	10		RUI037.fa	14	d__Bacteria	p__Bacteroidota	c__Bacteroidia	o__Bacteroidales	f__Bacteroidaceae	g__Prevotella	s__Prevotella sp002392645
metabat.bin.616	k141_11028155_flag=0_multi=30.9960_len=196289_122	CBM20+GH77	GH77	CBM20	N	3		PL1_2+CBM6	10		RUI074.fa	14	d__Bacteria	p__Planctomycetota	c__Planctomycetes	o__Pirellulales	f__Thermoguttaceae	g__	s__
metabat.bin.1101	k141_4016016_flag=0_multi=46.9855_len=31908_12	CBM20+GH77	GH77	CBM20	N	3		PL1+PL9_1	10		RUI206.fa	14	d__Bacteria	p__Firmicutes_A	c__Clostridia	o__Lachnospirales	f__Lachnospiraceae	g__	s__
metabat.bin.1180	k141_7311941_flag=1_multi=9.0000_len=34633_12	CBM20+GH77	GH77	CBM20	N	3		GH148+GH148	10		RUI243.fa	14	d__Bacteria	p__Firmicutes_A	c__Clostridia	o__Lachnospirales	f__Lachnospiraceae	g__	s__
metabat.bin.1250	k141_8103248_flag=0_multi=18.0000_len=16048_4	CBM20+GH77	GH77	CBM20	N	3		GH73+CBM50	10		RUI437.fa	14	d__Bacteria	p__Bacteroidota	c__Bacteroidia	o__Bacteroidales	f__Bacteroidaceae	g__UBA3839	s__
metabat.bin.1507	k141_12192953_flag=0_multi=19.0000_len=24841_14	CBM20+GH77	GH77	CBM20	N	3		GH16+CBM4+CBM4	9		RUI029.fa	13	d__Bacteria	p__Bacteroidota	c__Bacteroidia	o__Bacteroidales	f__Bacteroidaceae	g__UBA4334	s__
metabat.bin.1682	k141_15095101_flag=0_multi=213.4092_len=57200_44	CBM20+GH77	GH77	CBM20	N	3		GH11+CBM36	9		RUI079.fa	13	d__Bacteria	p__Firmicutes_A	c__Clostridia	o__Lachnospirales	f__Lachnospiraceae	g__Butyrivibrio	s__
metabat.bin.2009	k141_6322114_flag=0_multi=38.3720_len=110960_74	CBM20+GH77	GH77	CBM20	N	3		PL11+CBM13	9		RUI117.fa	13	d__Bacteria	p__Firmicutes_A	c__Clostridia	o__Lachnospirales	f__Lachnospiraceae	g__NK4A136	s__
metabat.bin.95	k141_15582987_flag=1_multi=24.2183_len=12422_2	CBM20+GH77	GH77+CBM20	CBM20	N	3		GH43_24+CBM32	9		RUI187.fa	13	d__Bacteria	p__Verrucomicrobiota	c__Kiritimatiellae	o__RFP12	f__UBA1067	g__UBA1067	s__
metabat.bin.121	k141_12700722_flag=1_multi=19.8819_len=34413_12	CBM20+GH77	GH77+CBM20	CBM20	N	3		GH13_39+GH77	9		RUI298.fa	13	d__Bacteria	p__Firmicutes_A	c__Clostridia	o__Lachnospirales	f__Lachnospiraceae	g__Eubacterium_S	s__Eubacterium_S uniforme
metabat.bin.182	k141_3410482_flag=0_multi=18.3710_len=23505_9	CBM20+GH77	GH77+CBM20	CBM20	N	3		GH43_19+GH43_26	9		RUI341.fa	13	d__Bacteria	p__Bacteroidota	c__Bacteroidia	o__Bacteroidales	f__Bacteroidaceae	g__Prevotella	s__Prevotella sp900320445
metabat.bin.320	k141_16404591_flag=0_multi=29.0725_len=30734_9	CBM20+GH77	GH77+CBM20	CBM20	N	3		GT2_Glycos_transf_2+GT2_Glyco_trans_2_3	9		RUI353.fa	13	d__Bacteria	p__Firmicutes_A	c__Clostridia	o__Lachnospirales	f__Lachnospiraceae	g__SZUA-448	s__
metabat.bin.710	k141_8458041_flag=0_multi=36.0000_len=83065_5	CBM20+GH77	GH77+CBM20	CBM20	N	3		CBM2+GH5_2	9		RUI354.fa	13	d__Bacteria	p__Bacteroidota	c__Bacteroidia	o__Bacteroidales	f__UBA932	g__Bact-11	s__
metabat.bin.750	k141_2614002_flag=0_multi=77.2145_len=56453_13	CBM20+GH77	GH77+CBM20	CBM20	N	3		GH30_5+CBM62+CBM62	9		RUI380.fa	13	d__Bacteria	p__Firmicutes_A	c__Clostridia	o__Lachnospirales	f__Lachnospiraceae	g__SZUA-448	s__
metabat.bin.774	k141_6581699_flag=0_multi=48.8937_len=89490_57	CBM20+GH77	GH77+CBM20	CBM20	N	3		GH27+GH27	9		RUI566.fa	13	d__Bacteria	p__Bacteroidota	c__Bacteroidia	o__Bacteroidales	f__Bacteroidaceae	g__Prevotella	s__
metabat.bin.789	k141_4983324_flag=0_multi=67.4029_len=26944_1	CBM20+GH77	GH77+CBM20	CBM20	N	3		GH13_14+CBM41+CBM48	9		RUI043.fa	12	d__Bacteria	p__Firmicutes_A	c__Clostridia	o__Lachnospirales	f__Lachnospiraceae	g__Butyrivibrio	s__
metabat.bin.920	k141_7903996_flag=1_multi=15.0000_len=35943_2	CBM20+GH77	GH77+CBM20	CBM20	N	3		GH43_10+CBM22+CBM22+CE1	8		RUI075.fa	12	d__Bacteria	p__Firmicutes_A	c__Clostridia	o__Lachnospirales	f__Lachnospiraceae	g__Eubacterium_Q	s__Eubacterium_Q ruminantium_A
metabat.bin.991	k141_9004409_flag=0_multi=56.0015_len=15648_10	CBM20+GH77	GH77+CBM20	CBM20	N	3		CE8+PL1	8		RUI091.fa	12	d__Bacteria	p__Firmicutes_A	c__Clostridia	o__Lachnospirales	f__Lachnospiraceae	g__	s__
metabat.bin.1109	k141_8882631_flag=1_multi=9.7026_len=36473_23	CBM20+GH77	GH77+CBM20	CBM20	N	3		GH95+CBM32+CBM6	8		RUI127.fa	12	d__Bacteria	p__Bacteroidota	c__Bacteroidia	o__Bacteroidales	f__Bacteroidaceae	g__Prevotella	s__
metabat.bin.1180	k141_1166421_flag=0_multi=15.2686_len=61311_3	CBM20+GH77	GH77+CBM20	CBM20	N	3		GT2_Glycos_transf_2+CE4	8		RUI154.fa	12	d__Bacteria	p__Firmicutes_A	c__Clostridia	o__Lachnospirales	f__Lachnospiraceae	g__SZUA-448	s__
metabat.bin.1340	k141_13455272_flag=0_multi=156.9049_len=16537_3	CBM20+GH77	GH77+CBM20	CBM20	N	3		CE10+CE3	8		RUI171.fa	12	d__Bacteria	p__Firmicutes_A	c__Clostridia	o__Lachnospirales	f__Lachnospiraceae	g__CAG-194	s__
metabat.bin.1385	k141_15792878_flag=0_multi=70.0000_len=8287_1	CBM20+GH77	GH77+CBM20	CBM20	N	3		GH43_29+CBM6+CBM22+CE1	8		RUI186.fa	12	d__Bacteria	p__Verrucomicrobiota	c__Lentisphaeria	o__UBA1407	f__UBA1407	g__UBA1407	s__
metabat.bin.1505	k141_15501020_flag=0_multi=40.3465_len=15944_8	CBM20+GH77	GH77+CBM20	CBM20	N	3		CE8+CE12	8		RUI222.fa	12	d__Bacteria	p__Bacteroidota	c__Bacteroidia	o__Bacteroidales	f__Bacteroidaceae	g__Prevotella	s__Prevotella sp900109055
metabat.bin.1505	k141_9703052_flag=0_multi=34.9934_len=51634_41	CBM20+GH77	GH77+CBM20	CBM20	N	3		GH148+CBM4+GH148	8		RUI242.fa	12	d__Bacteria	p__Bacteroidota	c__Bacteroidia	o__Bacteroidales	f__UBA932	g__RC9	s__
metabat.bin.1839	k141_9906154_flag=0_multi=119.9452_len=43589_19	CBM20+GH77	GH77+CBM20	CBM20	N	3		PL11+CE12	8		RUI434.fa	12	d__Bacteria	p__Firmicutes_A	c__Clostridia	o__Lachnospirales	f__Lachnospiraceae	g__Eubacterium_Q	s__Eubacterium_Q sp003520105
metabat.bin.1874	k141_2800181_flag=0_multi=83.7115_len=5894_3	CBM20+GH77	GH77+CBM20	CBM20	N	3		GH43_18+GH143+GH142	8		RUI465.fa	12	d__Bacteria	p__Bacteroidota	c__Bacteroidia	o__Bacteroidales	f__UBA3824	g__UBA3824	s__
metabat.bin.1980	k141_1818707_flag=0_multi=41.9886_len=36108_9	CBM20+GH77	GH77+CBM20	CBM20	N	3		CBM22+GH10+CBM9	8		RUI568.fa	12	d__Bacteria	p__Firmicutes_A	c__Clostridia	o__Lachnospirales	f__Lachnospiraceae	g__UBA1201_A	s__
metabat.bin.2034	k141_4670568_flag=0_multi=14.9779_len=38197_14	CBM20+GH77	GH77+CBM20	CBM20	N	3		GH43_7+GH43_7	7		RUI586.fa	12	d__Bacteria	p__Firmicutes	c__Bacilli	o__Erysipelotrichales	f__Erysipelotrichaceae	g__Solobacterium	s__
metabat.bin.2148	k141_15066692_flag=0_multi=45.9275_len=6352_1	CBM20+GH77	GH77+CBM20	CBM20	N	3		GH43_10+CBM22+CE1	7		RUI184.fa	11	d__Bacteria	p__Firmicutes_A	c__Clostridia	o__Lachnospirales	f__Lachnospiraceae	g__Eubacterium_Q	s__Eubacterium_Q ruminantium
metabat.bin.2149	k141_11138378_flag=0_multi=131.9676_len=40516_7	CBM20+GH77	GH77+CBM20	CBM20	N	3		GH92+GH92	7		RUI203.fa	11	d__Bacteria	p__Firmicutes_A	c__Clostridia	o__Lachnospirales	f__Lachnospiraceae	g__AC2028	s__
metabat.bin.2149	k141_2583272_flag=0_multi=166.9673_len=46262_17	CBM20+GH77	GH77+CBM20	CBM20	N	3		GH28+GH88	7		RUI337.fa	11	d__Bacteria	p__Firmicutes_A	c__Clostridia	o__Lachnospirales	f__Lachnospiraceae	g__	s__
metabat.bin.663	k141_14652990_flag=0_multi=9.9992_len=112130_71	CBM22+CBM22+GH10+CBM9	GH10+CBM22	CBM22	Y	3		GH43_19+GH43_24	7		RUI357.fa	11	d__Bacteria	p__Firmicutes_A	c__Clostridia	o__Lachnospirales	f__Lachnospiraceae	g__NK4A144	s__NK4A144 sp000746015
metabat.bin.2099	k141_13806301_flag=0_multi=7.9890_len=6512_4	CBM22+CBM22+GH10+CBM9	GH10+CBM22	CBM22	Y	3		GH16+CBM4+CBM4+CBM4	7		RUI368.fa	11	d__Bacteria	p__Firmicutes_A	c__Clostridia	o__Lachnospirales	f__Lachnospiraceae	g__Eubacterium_F	s__Eubacterium_F xylanophilum
metabat.bin.2151	k141_12310999_flag=1_multi=19.0000_len=61902_45	CBM22+CBM22+GH43_16+CBM6	GH43	CBM22	Y	3		GH39+CBM6	7		RUI375.fa	11	d__Bacteria	p__Bacteroidota	c__Bacteroidia	o__Bacteroidales	f__UBA932	g__	s__
metabat.bin.1025	k141_11366757_flag=0_multi=10.9898_len=9911_1	CBM22+CBM37	GH9+GH48+CBM22+CBM37	CBM22	N	3		GH11+CBM22	7		RUI055.fa	11	d__Bacteria	p__Firmicutes_A	c__Clostridia	o__Lachnospirales	f__Lachnospiraceae	g__NK4A136	s__
metabat.bin.1838	k141_9181904_flag=0_multi=22.9830_len=93581_79	CBM22+CBM37	GH9+GH48+CBM22+CBM37	CBM22	N	3		GH106+GH28	7		RUI423.fa	11	d__Bacteria	p__Firmicutes_A	c__Clostridia	o__Lachnospirales	f__Lachnospiraceae	g__Pseudobutyrivibrio	s__
metabat.bin.75	k141_4846879_flag=0_multi=108.9745_len=84994_45	CBM22+CE1	CE1	N	Y	2		GH43_29+CBM6+CE1	7		RUI473.fa	11	d__Bacteria	p__Bacteroidota	c__Bacteroidia	o__Bacteroidales	f__Bacteroidaceae	g__UBA4372	s__
metabat.bin.363	k141_9116477_flag=0_multi=46.7854_len=30474_23	CBM22+CE1	CE1	CBM22	Y	3		GH13_11+CBM48	7		RUI179.fa	11	d__Bacteria	p__Firmicutes_A	c__Clostridia	o__Lachnospirales	f__Lachnospiraceae	g__	s__
metabat.bin.663	k141_14852957_flag=0_multi=8.9986_len=56380_23	CBM22+CE1	CE1	N	Y	2		GH43_29+CBM6+CBM22	6		RUI478.fa	11	d__Bacteria	p__Verrucomicrobiota	c__Lentisphaeria	o__UBA1407	f__UBA1407	g__UBA1407	s__
metabat.bin.895	k141_11120885_flag=0_multi=24.8434_len=32468_18	CBM22+CE1	CE1	N	Y	2		GH13_28+CBM26+CBM26	6		RUI480.fa	11	d__Bacteria	p__Bacteroidota	c__Bacteroidia	o__Bacteroidales	f__UBA932	g__RC9	s__
metabat.bin.1065	k141_13257132_flag=0_multi=26.9676_len=8161_3	CBM22+CE1	CE1	CBM22	Y	3		GH11+CBM22+CE1	6		RUI482.fa	11	d__Bacteria	p__Firmicutes_A	c__Clostridia	o__Lachnospirales	f__Lachnospiraceae	g__	s__
metabat.bin.1141	k141_12734620_flag=0_multi=65.6195_len=29437_16	CBM22+CE1	CE1	N	Y	2		GT4+GT4	6		RUI490.fa	11	d__Bacteria	p__Firmicutes_A	c__Clostridia	o__Lachnospirales	f__Lachnospiraceae	g__Butyrivibrio	s__Butyrivibrio sp900103635
metabat.bin.1141	k141_3441400_flag=0_multi=199.2678_len=5577_2	CBM22+CE1	CE1	N	Y	2		GH11+CBM22+CE4	6		RUI475.fa	11	d__Bacteria	p__Firmicutes_A	c__Clostridia	o__Christensenellales	f__CAG-74	g__UBA1224	s__
metabat.bin.1205	k141_1054364_flag=1_multi=8.0000_len=9152_2	CBM22+CE1	CE1	CBM22	Y	3		GH55+GH128	6		RUI260.fa	10	d__Bacteria	p__Bacteroidota	c__Bacteroidia	o__Bacteroidales	f__Bacteroidaceae	g__Prevotella	s__
metabat.bin.1205	k141_2303088_flag=1_multi=7.3298_len=8601_6	CBM22+CE1	CE1	CBM22	Y	3		GH143+GH142	6		RUI158.fa	10	d__Bacteria	p__Bacteroidota	c__Bacteroidia	o__Bacteroidales	f__UBA932	g__RC9	s__
metabat.bin.1427	k141_15193128_flag=0_multi=24.0000_len=66854_24	CBM22+CE1	CE1	N	Y	2		CE1+CE1	6		RUI221.fa	10	d__Bacteria	p__Firmicutes_A	c__Clostridia	o__Lachnospirales	f__Lachnospiraceae	g__Acetatifactor	s__
metabat.bin.1838	k141_12787210_flag=0_multi=21.9927_len=57622_23	CBM22+CE1	CE1	CBM22	Y	3		GT107+GT107	6		RUI045.fa	10	d__Bacteria	p__Firmicutes_A	c__Clostridia	o__Lachnospirales	f__Lachnospiraceae	g__Eubacterium_Q	s__
metabat.bin.1916	k141_4787565_flag=0_multi=54.9893_len=50505_7	CBM22+CE1	CE1	N	Y	2		CBM9+CBM9	6		RUI053.fa	10	d__Bacteria	p__Bacteroidota	c__Bacteroidia	o__Bacteroidales	f__Bacteroidaceae	g__Prevotella	s__
metabat.bin.363	k141_11398091_flag=0_multi=38.9846_len=49333_26	CBM22+CE1	N	CBM22	Y	2		GH43_16+CBM6	6		RUI235.fa	10	d__Bacteria	p__Firmicutes_A	c__Clostridia	o__Lachnospirales	f__Lachnospiraceae	g__Acetatifactor	s__
metabat.bin.895	k141_7188796_flag=0_multi=24.1631_len=43773_21	CBM22+CE1	N	CBM22	Y	2		GH105+CBM32	5		RUI321.fa	10	d__Bacteria	p__Firmicutes_A	c__Clostridia	o__Lachnospirales	f__Lachnospiraceae	g__Butyrivibrio	s__
metabat.bin.1065	k141_14471365_flag=0_multi=29.6615_len=43803_34	CBM22+CE1	N	CBM22	Y	2		CBM37+CBM37+GH9	5		RUI330.fa	10	d__Bacteria	p__Bacteroidota	c__Bacteroidia	o__Bacteroidales	f__Bacteroidaceae	g__UBA4372	s__
metabat.bin.1141	k141_2567721_flag=0_multi=166.9145_len=21500_8	CBM22+CE1	N	CBM22	Y	2		GH5_4+CBM37	5		RUI383.fa	10	d__Bacteria	p__Firmicutes_A	c__Clostridia	o__Oscillospirales	f__Acutalibacteraceae	g__	s__
metabat.bin.1427	k141_9728515_flag=0_multi=20.8363_len=26141_26	CBM22+CE1	N	CBM22	Y	2		GH74+GH74	5		RUI386.fa	10	d__Bacteria	p__Firmicutes_A	c__Clostridia	o__Lachnospirales	f__Lachnospiraceae	g__CAG-590	s__
metabat.bin.1916	k141_12487954_flag=0_multi=57.9902_len=115995_2	CBM22+CE1	N	CBM22	Y	2		GH9+CBM37+CBM37	5		RUI405.fa	10	d__Bacteria	p__Firmicutes_A	c__Clostridia	o__Lachnospirales	f__Lachnospiraceae	g__NC2004	s__
metabat.bin.1916	k141_8073371_flag=0_multi=71.9628_len=38276_14	CBM22+CE1	N	CBM22	Y	2		GH16+GH16	5		RUI440.fa	10	d__Bacteria	p__Firmicutes_A	c__Clostridia	o__Lachnospirales	f__Lachnospiraceae	g__NK4A136	s__
metabat.bin.75	k141_4846879_flag=0_multi=108.9745_len=84994_27	CBM22+CE1+CE1	CE1	CBM22	Y	3		GH5_4+CBM22	5		RUI455.fa	10	d__Bacteria	p__Firmicutes_A	c__Clostridia	o__Lachnospirales	f__Lachnospiraceae	g__	s__
metabat.bin.522	k141_5615947_flag=0_multi=41.0201_len=63481_44	CBM22+CE1+CE1	CE1	CBM22	Y	3		GH5_4+CBM22+CE3	5		RUI590.fa	10	d__Bacteria	p__Firmicutes_A	c__Clostridia	o__Lachnospirales	f__Lachnospiraceae	g__	s__
metabat.bin.1164	k141_13415710_flag=0_multi=12.0000_len=38680_1	CBM22+CE15	CE15	CE15	Y	3		GT2_Glycos_transf_2+GT27	5		RUI011.fa	9	d__Bacteria	p__Firmicutes_A	c__Clostridia	o__Lachnospirales	f__Lachnospiraceae	g__NK4A136	s__
metabat.bin.1916	k141_10602707_flag=0_multi=51.9368_len=16293_1	CBM22+CE3+CE1	CE1	CBM22	N	3		CBM48+GH13_14	5		RUI019.fa	9	d__Bacteria	p__Firmicutes_A	c__Clostridia	o__Lachnospirales	f__Lachnospiraceae	g__	s__
metabat.bin.502	k141_4008605_flag=0_multi=15.9934_len=22797_1	CBM22+CE4	N	CBM22	N	2		CE10+GH43_2	5		RUI030.fa	9	d__Bacteria	p__Firmicutes	c__Bacilli	o__Lactobacillales	f__Streptococcaceae	g__Streptococcus	s__Streptococcus gallolyticus
metabat.bin.663	k141_14419485_flag=1_multi=11.0000_len=120504_96	CBM22+CE4	N	N	Y	1		GH43_28+CBM32+CE1	5		RUI090.fa	9	d__Bacteria	p__Firmicutes_A	c__Clostridia	o__Lachnospirales	f__Lachnospiraceae	g__NK4A136	s__
metabat.bin.1141	k141_11747536_flag=0_multi=205.7140_len=7309_1	CBM22+CE4	N	N	N	1		GH30_8+CBM22+CE1	5		RUI114.fa	9	d__Bacteria	p__Bacteroidota	c__Bacteroidia	o__Bacteroidales	f__UBA932	g__RC9	s__RC9 sp900320385
metabat.bin.1427	k141_2400693_flag=0_multi=20.9922_len=25731_5	CBM22+CE4	N	N	Y	1		GH28+GH55	5		RUI126.fa	9	d__Bacteria	p__Firmicutes_A	c__Clostridia	o__Lachnospirales	f__Lachnospiraceae	g__UBA2868	s__
metabat.bin.75	k141_608712_flag=0_multi=69.1228_len=16242_5	CBM22+GH10	GH10	CBM22	Y	3		GH13+GH13	5		RUI136.fa	9	d__Bacteria	p__Firmicutes_A	c__Clostridia	o__Lachnospirales	f__Lachnospiraceae	g__UBA1258	s__
metabat.bin.75	k141_9368026_flag=0_multi=83.8388_len=10439_7	CBM22+GH10	GH10	CBM22	Y	3		GH31+CBM32	5		RUI147.fa	9	d__Bacteria	p__Bacteroidota	c__Bacteroidia	o__Bacteroidales	f__Bacteroidaceae	g__UBA4334	s__
metabat.bin.174	k141_4940565_flag=0_multi=162.0000_len=21170_17	CBM22+GH10	GH10	CBM9	Y	3		GH141+GH141	5		RUI178.fa	9	d__Bacteria	p__Bacteroidota	c__Bacteroidia	o__Bacteroidales	f__UBA932	g__RC9	s__
metabat.bin.244	k141_14536468_flag=0_multi=9.9920_len=11378_6	CBM22+GH10	GH10	N	Y	2		GH26+CBM35	5		RUI199.fa	9	d__Bacteria	p__Firmicutes_A	c__Clostridia	o__Lachnospirales	f__Lachnospiraceae	g__CAG-194	s__
metabat.bin.502	k141_836296_flag=0_multi=8.9975_len=41476_22	CBM22+GH10	GH10	CBM22	Y	3		GH13_28+CBM26	5		RUI216.fa	9	d__Bacteria	p__Firmicutes	c__Bacilli	o__Erysipelotrichales	f__Erysipelotrichaceae	g__Solobacterium	s__
metabat.bin.522	k141_3721421_flag=0_multi=44.9703_len=29779_18	CBM22+GH10	GH10	CBM22	Y	3		GT2_Glycos_transf_2+GT8	5		RUI238.fa	9	d__Bacteria	p__Firmicutes_A	c__Clostridia	o__Lachnospirales	f__Lachnospiraceae	g__XBB2008	s__
metabat.bin.895	k141_8935743_flag=0_multi=16.6275_len=9161_1	CBM22+GH10	GH10	CBM22	Y	3		GH5_41+CBM23	5		RUI301.fa	9	d__Bacteria	p__Firmicutes_A	c__Clostridia	o__Lachnospirales	f__Lachnospiraceae	g__UBA9722	s__UBA9722 sp900315015
metabat.bin.1164	k141_10580210_flag=0_multi=10.0000_len=8615_1	CBM22+GH10	GH10	CBM22	Y	3		GH11+CBM22+GH10	5		RUI319.fa	9	d__Bacteria	p__Firmicutes_A	c__Clostridia	o__Lachnospirales	f__Lachnospiraceae	g__Agathobacter	s__Agathobacter ruminis
metabat.bin.1427	k141_1877579_flag=0_multi=22.7710_len=21779_1	CBM22+GH10	GH10	CBM22	Y	3		GH9+CE4	5		RUI338.fa	9	d__Bacteria	p__Firmicutes_A	c__Clostridia	o__Lachnospirales	f__Lachnospiraceae	g__UBA1201_A	s__
metabat.bin.1838	k141_7284260_flag=0_multi=19.9229_len=5067_4	CBM22+GH10	GH10	CBM22	Y	3		GH30_5+GH43_24	5		RUI396.fa	9	d__Bacteria	p__Bacteroidota	c__Bacteroidia	o__Bacteroidales	f__UBA932	g__Bact-11	s__
metabat.bin.1888	k141_8635476_flag=0_multi=46.8272_len=174922_77	CBM22+GH10	GH10	CBM22	Y	3		GH13_11+GH77+CBM41	5		RUI487.fa	9	d__Bacteria	p__Spirochaetota	c__Spirochaetia	o__Treponematales	f__Treponemataceae	g__Treponema_D	s__
metabat.bin.2085	k141_688215_flag=0_multi=25.6281_len=11928_8	CBM22+GH10	GH10	CBM22	Y	3		SLH+SLH	5		RUI511.fa	9	d__Bacteria	p__Firmicutes_A	c__Clostridia	o__Lachnospirales	f__Lachnospiraceae	g__AC2028	s__
metabat.bin.502	k141_11391998_flag=1_multi=15.9755_len=6253_6	CBM22+GH10	GH10+CBM22	CBM22	Y	3		CE8+PL9_1	5		RUI538.fa	9	d__Bacteria	p__Firmicutes_A	c__Clostridia	o__Lachnospirales	f__Lachnospiraceae	g__Eubacterium_Q	s__
metabat.bin.502	k141_15176431_flag=1_multi=11.9902_len=122891_21	CBM22+GH10	GH10+CBM22	CBM22	Y	3		GH128+CBM32	5		RUI578.fa	9	d__Bacteria	p__Firmicutes_A	c__Clostridia	o__Oscillospirales	f__CAG-272	g__	s__
metabat.bin.504	k141_1777816_flag=0_multi=15.9993_len=228355_178	CBM22+GH10	GH10+CBM22	CBM22	Y	3		GH43_26+CBM13	5		RUI002.fa	8	d__Bacteria	p__Bacteroidota	c__Bacteroidia	o__Bacteroidales	f__Bacteroidaceae	g__UBA4372	s__
metabat.bin.621	k141_4728077_flag=0_multi=14.9973_len=103069_76	CBM22+GH10	GH10+CBM22	CBM22	Y	3		CE15+CE15	4		RUI469.fa	8	d__Bacteria	p__Firmicutes_A	c__Clostridia	o__Lachnospirales	f__Lachnospiraceae	g__NK4A136	s__
metabat.bin.663	k141_2810199_flag=0_multi=11.9614_len=150917_43	CBM22+GH10	GH10+CBM22	CBM22	Y	3		GT4+GT2	4		RUI333.fa	8	d__Bacteria	p__Firmicutes_A	c__Clostridia	o__Lachnospirales	f__Lachnospiraceae	g__	s__
metabat.bin.709	k141_9711244_flag=0_multi=18.0000_len=45636_6	CBM22+GH10	GH10+CBM22	GH10	Y	3		GH30_8+CBM6	4		RUI211.fa	8	d__Bacteria	p__Bacteroidota	c__Bacteroidia	o__Bacteroidales	f__UBA3824	g__UBA3824	s__
metabat.bin.792	k141_792043_flag=0_multi=76.4033_len=81332_71	CBM22+GH10	GH10+CBM22	CBM22	Y	3		GH76+CBM6	4		RUI359.fa	8	d__Bacteria	p__Firmicutes_A	c__Clostridia	o__Oscillospirales	f__Acutalibacteraceae	g__UBA1081	s__
metabat.bin.868	k141_5863805_flag=1_multi=15.0000_len=46561_13	CBM22+GH10	GH10+CBM22	CBM22	Y	3		GH106+GH105	4		RUI476.fa	8	d__Bacteria	p__Bacteroidota	c__Bacteroidia	o__Bacteroidales	f__UBA932	g__RC9	s__
metabat.bin.1065	k141_1066266_flag=0_multi=33.7006_len=7856_3	CBM22+GH10	GH10+CBM22	CBM22	Y	3		GH43_16+CBM6+CBM6	4		RUI217.fa	8	d__Bacteria	p__Firmicutes_A	c__Clostridia	o__Oscillospirales	f__CAG-272	g__	s__
metabat.bin.1205	k141_10046041_flag=1_multi=8.0000_len=5232_1	CBM22+GH10	GH10+CBM22	GH10	N	3		CBM13+PL9	4		RUI249.fa	8	d__Bacteria	p__Firmicutes_A	c__Clostridia	o__Lachnospirales	f__Lachnospiraceae	g__NK4A144	s__
metabat.bin.1866	k141_11071418_flag=0_multi=43.9875_len=34663_19	CBM22+GH10	GH10+CBM22	CBM22	Y	3		GH2+CBM57	4		RUI372.fa	8	d__Bacteria	p__Firmicutes_A	c__Clostridia	o__Lachnospirales	f__Lachnospiraceae	g__UBA3766	s__
metabat.bin.1866	k141_9206790_flag=0_multi=68.8339_len=4415_1	CBM22+GH10	GH10+CBM22	CBM22	Y	3		GH5_7+CE7	4		RUI413.fa	8	d__Bacteria	p__Firmicutes_A	c__Clostridia	o__Lachnospirales	f__Lachnospiraceae	g__UBA1258	s__UBA1258 sp900100895
metabat.bin.2099	k141_8540923_flag=1_multi=9.0000_len=8622_4	CBM22+GH10	GH10+CBM22	CBM22	Y	3		CBM22+CE4	4		RUI261.fa	8	d__Bacteria	p__Firmicutes_A	c__Clostridia	o__Lachnospirales	f__Lachnospiraceae	g__XBB2008	s__XBB2008 sp900102235
metabat.bin.1427	k141_7349898_flag=0_multi=21.7018_len=60311_49	CBM22+GH10	N	N	Y	1		CBM62+CBM62	4		RUI273.fa	8	d__Bacteria	p__Bacteroidota	c__Bacteroidia	o__Bacteroidales	f__Bacteroidaceae	g__UBA2918	s__
metabat.bin.1065	k141_8532182_flag=0_multi=30.9732_len=22545_6	CBM22+GH10+CBM22+CBM22+CE1	CE1	CBM22	Y	3		GH53+GH53	4		RUI484.fa	8	d__Bacteria	p__Firmicutes_A	c__Clostridia	o__Lachnospirales	f__Lachnospiraceae	g__UBA2727	s__
metabat.bin.502	k141_11925109_flag=1_multi=11.0000_len=42582_16	CBM22+GH10+CBM22+CE1	CE1+GH10	CBM22	Y	3		GH95+CE8	4		RUI489.fa	8	d__Bacteria	p__Firmicutes_A	c__Clostridia	o__Lachnospirales	f__Lachnospiraceae	g__	s__
metabat.bin.2099	k141_7512487_flag=1_multi=8.9984_len=5810_1	CBM22+GH10+CBM22+CE1	CE1+GH10	CBM22	Y	3		GH77+GT35	4		RUI285.fa	8	d__Bacteria	p__Firmicutes_A	c__Clostridia	o__Saccharofermentanales	f__Saccharofermentanaceae	g__Saccharofermentans	s__
metabat.bin.363	k141_11192503_flag=0_multi=45.2915_len=17198_2	CBM22+GH10+CBM22+GH43_16	GH10+GH43	CBM22	Y	3		PL1+CE12+CE8	4		RUI506.fa	8	d__Bacteria	p__Firmicutes_A	c__Clostridia	o__Lachnospirales	f__Lachnospiraceae	g__	s__
metabat.bin.522	k141_13606872_flag=0_multi=74.7999_len=3840_2	CBM22+GH10+CBM22+GH43_16	GH10+GH43	CBM22	Y	3		PL11_1+CE12+CE12	4		RUI524.fa	8	d__Bacteria	p__Firmicutes_A	c__Clostridia	o__Lachnospirales	f__Lachnospiraceae	g__UBA3766	s__
metabat.bin.522	k141_15012762_flag=0_multi=12.9391_len=4085_1	CBM22+GH10+CBM22+GH43_16	GH10+GH43	CBM22	Y	3		CBM22+GH10+CBM22+GH43_16	4		RUI296.fa	8	d__Bacteria	p__Firmicutes_A	c__Clostridia	o__Lachnospirales	f__Lachnospiraceae	g__AC2028	s__
metabat.bin.1164	k141_2405178_flag=0_multi=10.9682_len=21659_5	CBM22+GH10+CBM22+GH43_16	GH10+GH43	CBM22	Y	3		GH105+CE12	4		RUI436.fa	8	d__Bacteria	p__Firmicutes_A	c__Clostridia	o__Lachnospirales	f__Lachnospiraceae	g__Acetatifactor	s__
metabat.bin.1205	k141_3228787_flag=1_multi=8.0000_len=13171_4	CBM22+GH10+CBM37	GH10+CBM22	CBM22	Y	3		CBM4+CBM4+GH16+CBM4+CBM4	4		RUI527.fa	8	d__Bacteria	p__Firmicutes_A	c__Clostridia	o__Lachnospirales	f__Lachnospiraceae	g__Eubacterium_Q	s__
metabat.bin.123	k141_14752571_flag=0_multi=12.9987_len=89367_14	CBM22+GH10+CBM37	GH9+GH10+GH48+CBM22+CBM37	CBM22	Y	3		CBM35+GH26+CE1	4		RUI307.fa	8	d__Bacteria	p__Spirochaetota	c__Spirochaetia	o__Treponematales	f__Treponemataceae	g__Treponema_D	s__
metabat.bin.1025	k141_2539547_flag=0_multi=12.0000_len=21617_4	CBM22+GH10+CBM37	GH9+GH10+GH48+CBM22+CBM37	CBM22	Y	3		GH5_2+CBM28	4		RUI533.fa	8	d__Bacteria	p__Bacteroidota	c__Bacteroidia	o__Bacteroidales	f__UBA932	g__RC9	s__
metabat.bin.1838	k141_2956620_flag=0_multi=25.9917_len=60628_47	CBM22+GH10+CBM37	GH9+GH10+GH48+CBM22+CBM37	CBM22	Y	3		GH98+CBM35	4		RUI536.fa	8	d__Bacteria	p__Firmicutes_A	c__Clostridia	o__Lachnospirales	f__Lachnospiraceae	g__UBA3775	s__
metabat.bin.123	k141_812353_flag=0_multi=13.9979_len=61703_27	CBM22+GH10+CBM37+CBM37	GH10+CBM22+CBM37	CBM22	Y	3		GH105+GH154	4		RUI545.fa	8	d__Bacteria	p__Firmicutes_A	c__Clostridia	o__Lachnospirales	f__Lachnospiraceae	g__UBA2727	s__UBA2727 sp900100095
metabat.bin.168	k141_7066443_flag=0_multi=66.9889_len=119528_60	CBM22+GH10+CBM9	GH10	CBM22	Y	3		GH16+CBM13	4		RUI442.fa	8	d__Bacteria	p__Firmicutes_A	c__Clostridia	o__Christensenellales	f__CAG-74	g__UBA1224	s__
metabat.bin.252	k141_16415473_flag=0_multi=94.0162_len=380185_244	CBM22+GH10+CBM9	GH10	CBM22	Y	3		GH28+GH106	4		RUI004.fa	8	d__Bacteria	p__Firmicutes_A	c__Clostridia	o__Lachnospirales	f__Lachnospiraceae	g__XBD2001	s__
metabat.bin.475	k141_10565547_flag=0_multi=31.9841_len=39228_25	CBM22+GH10+CBM9	GH10	CBM22	Y	3		GH10+CBM13	4		RUI036.fa	8	d__Bacteria	p__Bacteroidota	c__Bacteroidia	o__Bacteroidales	f__UBA932	g__RC9	s__
metabat.bin.847	k141_10018304_flag=0_multi=96.7403_len=17336_16	CBM22+GH10+CBM9	GH10	CBM22	Y	3		CBM22+GH10+CBM37	4		RUI060.fa	8	d__Bacteria	p__Firmicutes_A	c__Clostridia	o__Lachnospirales	f__Lachnospiraceae	g__	s__
metabat.bin.68	k141_5209243_flag=0_multi=113.9703_len=38129_33	CBM22+GH10+CBM9	GH10+CBM22	CBM22	Y	3		GH16+CBM13+CBM13	4		RUI066.fa	8	d__Bacteria	p__Bacteroidota	c__Bacteroidia	o__Bacteroidales	f__UBA932	g__RC9	s__RC9 sp900319685
metabat.bin.380	k141_12354696_flag=0_multi=28.9871_len=21783_14	CBM22+GH10+CBM9	GH10+CBM22	CBM22	Y	3		GH9+CBM37	4		RUI086.fa	8	d__Bacteria	p__Firmicutes_A	c__Clostridia	o__Lachnospirales	f__Lachnospiraceae	g__	s__
metabat.bin.447	k141_5574245_flag=0_multi=79.0000_len=13982_3	CBM22+GH10+CBM9	GH10+CBM22	CBM22	Y	3		PL1+CBM77+PL1+CBM37	4		RUI101.fa	8	d__Bacteria	p__Firmicutes_A	c__Clostridia	o__Lachnospirales	f__Lachnospiraceae	g__Eubacterium_Q	s__
metabat.bin.898	k141_7289157_flag=0_multi=24.6097_len=27101_19	CBM22+GH10+CBM9	GH10+CBM22	CBM22	N	3		GH5_2+GT2_Glycos_transf_2+GT2_Glyco_trans_2_3	4		RUI109.fa	8	d__Bacteria	p__Firmicutes_A	c__Clostridia	o__Lachnospirales	f__Lachnospiraceae	g__Eubacterium_Q	s__Eubacterium_Q sp000687975
metabat.bin.1916	k141_7847293_flag=0_multi=68.9241_len=18061_1	CBM22+GH10+GH11+CE4	GH10+GH11	N	N	2		CBM22+GH43_16	4		RUI138.fa	8	d__Bacteria	p__Firmicutes_A	c__Clostridia	o__Lachnospirales	f__Lachnospiraceae	g__Eubacterium_Q	s__
metabat.bin.502	k141_6720072_flag=0_multi=6.9794_len=3054_1	CBM22+GH16	GH16	CBM22	N	3		GH30_5+CBM62	4		RUI150.fa	8	d__Bacteria	p__Bacteroidota	c__Bacteroidia	o__Bacteroidales	f__UBA932	g__RC9	s__
metabat.bin.123	k141_13094445_flag=0_multi=11.2541_len=12574_6	CBM22+GH43_16	GH43	CBM22	Y	3		CE6+GH51	4		RUI258.fa	8	d__Bacteria	p__Firmicutes_A	c__Clostridia	o__Lachnospirales	f__Lachnospiraceae	g__Eubacterium_Q	s__
metabat.bin.1065	k141_5693227_flag=0_multi=32.0850_len=35570_1	CBM22+GH43_16	GH43	CBM22	N	3		CBM34+GH13_39+GH77	4		RUI316.fa	8	d__Bacteria	p__Firmicutes_A	c__Clostridia	o__Lachnospirales	f__Lachnospiraceae	g__Butyrivibrio	s__
metabat.bin.1838	k141_15562172_flag=0_multi=23.9724_len=100921_15	CBM22+GH43_16	GH43	CBM22	Y	3		GH53+CBM13	4		RUI183.fa	8	d__Bacteria	p__Firmicutes_A	c__Clostridia	o__Lachnospirales	f__Lachnospiraceae	g__Clostridium_R	s__Clostridium_R sp900321915
metabat.bin.1916	k141_9049995_flag=0_multi=55.9828_len=28861_11	CBM22+GH43_16	GH43	CBM22	Y	3		CBM61+GH53+CBM61	4		RUI322.fa	8	d__Bacteria	p__Firmicutes_A	c__Clostridia	o__Oscillospirales	f__Acutalibacteraceae	g__Ruminococcus_E	s__
metabat.bin.1025	k141_6739439_flag=0_multi=12.9902_len=24612_14	CBM22+GH43_16+CBM6	GH43	CBM22	Y	3		CE12+CBM35	4		RUI191.fa	8	d__Bacteria	p__Firmicutes_A	c__Clostridia	o__Lachnospirales	f__Lachnospiraceae	g__NK4A136	s__NK4A136 sp000421045
metabat.bin.77	k141_1003668_flag=1_multi=8.0000_len=9495_5	CBM25+CBM25	N	N	N	1		GH5_2+GT2_Glyco_tranf_2_3	4		RUI146.fa	7	d__Bacteria	p__Firmicutes_A	c__Clostridia	o__Lachnospirales	f__Lachnospiraceae	g__UBA1258	s__
metabat.bin.77	k141_10134959_flag=1_multi=13.0000_len=26951_5	CBM25+CBM25	N	N	N	1		CBM32+CBM32+CBM32	4		RUI151.fa	7	d__Bacteria	p__Firmicutes_A	c__Clostridia	o__Lachnospirales	f__Lachnospiraceae	g__	s__
metabat.bin.77	k141_10741638_flag=1_multi=8.9735_len=26597_18	CBM25+CBM25	N	N	N	1		CBM32+CBM32+GH81+CBM32	4		RUI169.fa	7	d__Bacteria	p__Bacteroidota	c__Bacteroidia	o__Bacteroidales	f__Bacteroidaceae	g__UBA4372	s__UBA4372 sp900313335
metabat.bin.77	k141_11388748_flag=1_multi=9.0000_len=17750_16	CBM25+CBM25	N	N	Y	1		GH43_26+GH43_22	4		RUI016.fa	7	d__Bacteria	p__Bacteroidota	c__Bacteroidia	o__Bacteroidales	f__UBA932	g__RC9	s__
metabat.bin.77	k141_11675520_flag=1_multi=9.0000_len=12646_4	CBM25+CBM25	N	N	Y	1		GH105+GH28	4		RUI056.fa	7	d__Bacteria	p__Spirochaetota	c__Spirochaetia	o__Treponematales	f__Treponemataceae	g__Treponema_D	s__
metabat.bin.77	k141_179346_flag=1_multi=9.0000_len=36520_27	CBM25+CBM25	N	N	Y	1		GH10+CBM13+CBM2	4		RUI070.fa	7	d__Bacteria	p__Firmicutes_A	c__Clostridia	o__Lachnospirales	f__Lachnospiraceae	g__	s__
metabat.bin.77	k141_2424817_flag=0_multi=9.9955_len=34421_20	CBM25+CBM25	N	N	Y	1		GT2_Glyco_tranf_2_5+GT2_Glycos_transf_2	4		RUI107.fa	7	d__Bacteria	p__Firmicutes	c__Bacilli	o__Erysipelotrichales	f__Erysipelotrichaceae	g__Solobacterium	s__
metabat.bin.77	k141_3647449_flag=1_multi=10.0000_len=13189_2	CBM25+CBM25	N	N	Y	1		GH28+CE15	4		RUI124.fa	7	d__Bacteria	p__Spirochaetota	c__Spirochaetia	o__Treponematales	f__Treponemataceae	g__Treponema_D	s__
metabat.bin.77	k141_3913025_flag=0_multi=11.9863_len=15343_10	CBM25+CBM25	N	N	Y	1		GH26+CBM80	4		RUI134.fa	7	d__Bacteria	p__Firmicutes_A	c__Clostridia	o__Lachnospirales	f__Lachnospiraceae	g__CAG-194	s__
metabat.bin.77	k141_3913025_flag=0_multi=11.9863_len=15343_11	CBM25+CBM25	N	N	N	1		GH13_5+CBM25	4		RUI135.fa	7	d__Bacteria	p__Firmicutes_A	c__Clostridia	o__Saccharofermentanales	f__Saccharofermentanaceae	g__Saccharofermentans	s__
metabat.bin.77	k141_4137894_flag=1_multi=8.0000_len=20438_1	CBM25+CBM25	N	N	Y	1		GH13_2+CBM20	4		RUI141.fa	7	d__Bacteria	p__Firmicutes_A	c__Clostridia	o__Lachnospirales	f__Lachnospiraceae	g__UBA1066	s__
metabat.bin.77	k141_4137894_flag=1_multi=8.0000_len=20438_2	CBM25+CBM25	N	N	Y	1		GH26+CE7	3		RUI348.fa	7	d__Bacteria	p__Firmicutes_A	c__Clostridia	o__Lachnospirales	f__Lachnospiraceae	g__AC2028	s__
metabat.bin.77	k141_4216439_flag=1_multi=10.0000_len=3705_1	CBM25+CBM25	N	N	Y	1		GH28+GH43_10	3		RUI493.fa	7	d__Bacteria	p__Firmicutes_A	c__Clostridia	o__Lachnospirales	f__Lachnospiraceae	g__UBA1712-A	s__
metabat.bin.77	k141_6405928_flag=0_multi=7.9951_len=14323_12	CBM25+CBM25	N	N	N	1		GH25+CBM50	3		RUI254.fa	7	d__Bacteria	p__Bacteroidota	c__Bacteroidia	o__Bacteroidales	f__Bacteroidaceae	g__UBA4372	s__
metabat.bin.77	k141_9321921_flag=0_multi=8.9779_len=3769_4	CBM25+CBM25	N	N	Y	1		GH5_4+CBM4+CBM4	3		RUI224.fa	7	d__Bacteria	p__Firmicutes_A	c__Clostridia	o__Lachnospirales	f__Lachnospiraceae	g__UBA2868	s__
metabat.bin.1927	k141_5247559_flag=1_multi=7.0000_len=8384_2	CBM25+CBM25	N	CBM25	Y	2		CE1+GH43_29+CBM6	3		RUI467.fa	7	d__Bacteria	p__Firmicutes_A	c__Clostridia	o__Lachnospirales	f__Lachnospiraceae	g__XBB2008	s__
metabat.bin.1927	k141_6468164_flag=1_multi=8.0000_len=4557_1	CBM26+CBM25+CBM25	N	N	N	1		CBM13+GH43_19+GH43_26	3		RUI263.fa	7	d__Bacteria	p__Bacteroidota	c__Bacteroidia	o__Bacteroidales	f__UBA932	g__RC9	s__
metabat.bin.1466	k141_11662763_flag=0_multi=20.9877_len=16405_5	CBM26+GH13_42	N	GH13	Y	2		CBM48+GH13_11	3		RUI365.fa	7	d__Bacteria	p__Firmicutes	c__Bacilli	o__Erysipelotrichales	f__Erysipelotrichaceae	g__Solobacterium	s__
metabat.bin.928	k141_11033091_flag=1_multi=7.0000_len=5176_1	CBM27+CBM27+CBM27+GH26+CBM23	N	CBM23	Y	2		GH29+CBM32	3		RUI411.fa	7	d__Bacteria	p__Firmicutes_A	c__Clostridia	o__Saccharofermentanales	f__Saccharofermentanaceae	g__Saccharofermentans	s__
metabat.bin.834	k141_2460191_flag=0_multi=153.7744_len=46557_36	CBM27+GH26+CBM23	GH26	CBM23	Y	3		GH57+GT4	3		RUI420.fa	7	d__Bacteria	p__Firmicutes_A	c__Clostridia	o__Lachnospirales	f__Lachnospiraceae	g__UBA2868	s__
metabat.bin.260	k141_16149686_flag=0_multi=30.8693_len=76344_40	CBM32+CBM32	N	N	Y	1		GH5_4+CBM13	3		RUI421.fa	7	d__Bacteria	p__Firmicutes_A	c__Clostridia	o__Lachnospirales	f__Lachnospiraceae	g__CAG-194	s__
metabat.bin.260	k141_4964860_flag=0_multi=25.9100_len=16257_1	CBM32+CBM32	N	N	Y	1		GH18+GH18+GH18	3		RUI456.fa	7	d__Bacteria	p__Firmicutes_A	c__Clostridia	o__Lachnospirales	f__Lachnospiraceae	g__UBA3766	s__
metabat.bin.283	k141_13858048_flag=0_multi=12.9766_len=5278_4	CBM32+CBM32	N	N	Y	1		GH18+GH18	3		RUI562.fa	7	d__Bacteria	p__Firmicutes_A	c__Clostridia	o__Lachnospirales	f__Lachnospiraceae	g__	s__
metabat.bin.283	k141_14509559_flag=0_multi=15.0000_len=57462_8	CBM32+CBM32	N	N	Y	1		CE12+CBM35+CE12	3		RUI269.fa	7	d__Bacteria	p__Firmicutes_A	c__Clostridia	o__Christensenellales	f__CAG-74	g__GCA-900199385	s__
metabat.bin.283	k141_5760391_flag=1_multi=15.0000_len=9444_9	CBM32+CBM32	N	N	Y	1		GH29+GH3	3		RUI182.fa	7	d__Bacteria	p__Firmicutes_A	c__Clostridia	o__Saccharofermentanales	f__Saccharofermentanaceae	g__Saccharofermentans	s__
metabat.bin.345	k141_12556184_flag=1_multi=8.0000_len=10771_1	CBM32+CBM32	N	N	Y	1		GT26+GT4	3		RUI195.fa	7	d__Bacteria	p__Firmicutes_A	c__Clostridia	o__Lachnospirales	f__Lachnospiraceae	g__AC2028	s__
metabat.bin.345	k141_8791661_flag=0_multi=7.9959_len=17112_13	CBM32+CBM32	N	CBM32	Y	2		CBM13+PL1_8	3		RUI201.fa	7	d__Bacteria	p__Firmicutes_A	c__Clostridia	o__Lachnospirales	f__Lachnospiraceae	g__Pseudobutyrivibrio	s__
metabat.bin.629	k141_14399082_flag=0_multi=39.0000_len=27159_14	CBM32+CBM32	N	N	N	1		CBM4+GH9+CBM37	3		RUI207.fa	7	d__Bacteria	p__Firmicutes_C	c__Negativicutes	o__Selenomonadales	f__Selenomonadaceae	g__Selenomonas_A	s__Selenomonas_A ruminantium_E
metabat.bin.629	k141_8242769_flag=0_multi=48.0000_len=9277_5	CBM32+CBM32	N	N	N	1		PL10_1+CE8+CBM37	3		RUI232.fa	7	d__Bacteria	p__Spirochaetota	c__Spirochaetia	o__Treponematales	f__Treponemataceae	g__Treponema_D	s__
metabat.bin.1138	k141_8417883_flag=1_multi=12.0000_len=231253_59	CBM32+CBM32	N	N	Y	1		CBM32+CBM32+GH81+CBM32+CBM32+CBM32	3		RUI497.fa	7	d__Bacteria	p__Firmicutes_A	c__Clostridia	o__Lachnospirales	f__Lachnospiraceae	g__NK4A144	s__
metabat.bin.1185	k141_4303087_flag=0_multi=172.8590_len=12339_10	CBM32+CBM32	N	N	Y	1		GH11+CE4	3		RUI327.fa	7	d__Bacteria	p__Firmicutes_A	c__Clostridia	o__Oscillospirales	f__Ruminococcaceae	g__Ruminococcus_D	s__
metabat.bin.1563	k141_11897187_flag=1_multi=7.9998_len=29774_10	CBM32+CBM32	N	N	Y	1		CBM6+CBM2	3		RUI367.fa	7	d__Bacteria	p__Firmicutes_A	c__Clostridia	o__Oscillospirales	f__Ruminococcaceae	g__CAG-353	s__
metabat.bin.1563	k141_11910744_flag=1_multi=8.0000_len=7255_3	CBM32+CBM32	N	N	Y	1		GH27+CBM35	3		RUI281.fa	7	d__Bacteria	p__Firmicutes_A	c__Clostridia	o__Lachnospirales	f__Lachnospiraceae	g__	s__
metabat.bin.1563	k141_4095014_flag=0_multi=8.9831_len=35637_7	CBM32+CBM32	N	N	Y	1		GH11+CBM22+GH10+CBM37	3		RUI213.fa	7	d__Bacteria	p__Firmicutes	c__Bacilli	o__RFN20	f__CAG-826	g__UBA733	s__
metabat.bin.260	k141_11654930_flag=0_multi=23.9939_len=37869_5	CBM32+CBM32+CBM32	N	N	Y	1		GH16+GH16+GH16	3		RUI346.fa	7	d__Bacteria	p__Spirochaetota	c__Spirochaetia	o__Treponematales	f__Treponemataceae	g__Treponema_D	s__
metabat.bin.345	k141_10032821_flag=0_multi=10.9916_len=12058_5	CBM32+CBM32+CBM32	N	N	N	1		CBM4+GH9+GH16	3		RUI317.fa	7	d__Bacteria	p__Firmicutes_A	c__Clostridia	o__Lachnospirales	f__Lachnospiraceae	g__UBA2868	s__
metabat.bin.345	k141_13574331_flag=1_multi=10.0000_len=7184_4	CBM32+CBM32+CBM32	N	N	Y	1		GH18+CBM13	3		RUI509.fa	7	d__Bacteria	p__Firmicutes_A	c__Clostridia	o__Lachnospirales	f__Lachnospiraceae	g__XBB2008	s__
metabat.bin.345	k141_9274441_flag=0_multi=7.9878_len=9121_1	CBM32+CBM32+CBM32	N	N	Y	1		GH48+CBM37	3		RUI219.fa	7	d__Bacteria	p__Firmicutes_A	c__Clostridia	o__Lachnospirales	f__Lachnospiraceae	g__ISDg	s__
metabat.bin.260	k141_7946860_flag=0_multi=36.9935_len=110162_40	CBM32+CBM32+GH81	GH81	CBM32	Y	3		CBM66+GH43_31+GH43_22+CBM35+GH43_26	3		RUI369.fa	7	d__Bacteria	p__Firmicutes_A	c__Clostridia	o__Lachnospirales	f__Lachnospiraceae	g__UBA1712-A	s__
metabat.bin.345	k141_3583390_flag=1_multi=9.0000_len=29603_5	CBM32+CBM32+GH81	GH81	CBM32	Y	3		GH13_28+CBM26+CBM26+CBM26	3		RUI374.fa	7	d__Bacteria	p__Firmicutes_A	c__Clostridia	o__Lachnospirales	f__Lachnospiraceae	g__	s__
metabat.bin.260	k141_11986501_flag=0_multi=36.2447_len=109267_33	CBM32+CBM32+GH81+CBM32	GH81	CBM32	Y	3		GH11+CE1	3		RUI318.fa	7	d__Bacteria	p__Firmicutes_A	c__Clostridia	o__Oscillospirales	f__CAG-272	g__	s__
metabat.bin.283	k141_14001367_flag=0_multi=13.9923_len=50754_18	CBM32+CBM32+GH81+CBM32	GH81	CBM32	Y	3		GH43_10+GH43_12	3		RUI381.fa	7	d__Bacteria	p__Firmicutes_A	c__Clostridia	o__Lachnospirales	f__Lachnospiraceae	g__UBA2868	s__
metabat.bin.283	k141_866677_flag=0_multi=11.9921_len=14089_4	CBM32+CBM32+GH81+CBM32	GH81	CBM32	Y	3		GH133+GH13_14	3		RUI099.fa	6	d__Bacteria	p__Firmicutes_A	c__Clostridia	o__Saccharofermentanales	f__Saccharofermentanaceae	g__Saccharofermentans	s__
metabat.bin.345	k141_11960698_flag=0_multi=8.9953_len=17255_12	CBM32+CBM32+GH81+CBM32	GH81	CBM32	Y	3		GH16+GH5_54	3		RUI111.fa	6	d__Bacteria	p__Spirochaetota	c__Spirochaetia	o__Treponematales	f__Treponemataceae	g__Treponema_D	s__
metabat.bin.260	k141_2676382_flag=0_multi=36.9464_len=140430_51	CBM32+CBM32+GH81+CBM32+CBM32+CBM32	GH81	CBM32	Y	3		GH39+GH43_10	3		RUI113.fa	6	d__Bacteria	p__Bacteroidota	c__Bacteroidia	o__Bacteroidales	f__UBA932	g__RC9	s__
metabat.bin.283	k141_16308440_flag=0_multi=13.2816_len=49057_34	CBM32+CBM32+GH81+CBM32+CBM32+CBM32	GH81	CBM32	Y	3		GH11+CBM36+CE4	3		RUI139.fa	6	d__Bacteria	p__Firmicutes_A	c__Clostridia	o__Saccharofermentanales	f__Saccharofermentanaceae	g__Saccharofermentans	s__
metabat.bin.1361	k141_2288564_flag=0_multi=22.8244_len=117056_88	CBM32+CBM32+GH81+CBM32+CBM32+CBM32	GH81	CBM32	Y	3		CE12+PL11_1	3		RUI197.fa	6	d__Bacteria	p__Firmicutes_A	c__Clostridia	o__Lachnospirales	f__Lachnospiraceae	g__UBA2868	s__
metabat.bin.345	k141_13390637_flag=1_multi=8.0000_len=10865_6	CBM32+CBM32+GH81+CBM32+CBM32+CBM32+CBM32	GH81	CBM32	Y	3		GT104+GT104	3		RUI284.fa	6	d__Bacteria	p__Firmicutes_A	c__Clostridia	o__Lachnospirales	f__Lachnospiraceae	g__UBA2868	s__
metabat.bin.260	k141_1397570_flag=0_multi=34.4564_len=141379_58	CBM32+CBM32+GH81+CBM32+CBM32+CBM32+CBM32	N	CBM32	Y	2		CBM51+GH27	3		RUI286.fa	6	d__Bacteria	p__Firmicutes_A	c__Clostridia	o__Lachnospirales	f__Lachnospiraceae	g__XBB2008	s__
metabat.bin.252	k141_2347887_flag=0_multi=97.9900_len=96759_31	CBM32+GH20	GH20	N	N	2		GH5_46+CBM6	3		RUI289.fa	6	d__Bacteria	p__Firmicutes_A	c__Clostridia	o__Lachnospirales	f__Lachnospiraceae	g__UBA2868	s__
metabat.bin.847	k141_11245055_flag=0_multi=114.9234_len=29912_20	CBM32+GH20	GH20	N	N	2		CE1+CBM6	3		RUI005.fa	6	d__Bacteria	p__Firmicutes_A	c__Clostridia	o__Lachnospirales	f__Lachnospiraceae	g__	s__
metabat.bin.1361	k141_12871801_flag=0_multi=18.9991_len=204744_17	CBM32+GH26	GH26	CBM32	Y	3		CE1+CBM6+GH43_16	3		RUI006.fa	6	d__Bacteria	p__Firmicutes_A	c__Clostridia	o__Lachnospirales	f__Lachnospiraceae	g__Butyrivibrio	s__Butyrivibrio hungatei_B
metabat.bin.959	k141_4755801_flag=1_multi=21.9936_len=32962_27	CBM34+GH13_20	CBM34	CBM34	N	3		CE6+CBM6	3		RUI012.fa	6	d__Bacteria	p__Firmicutes_A	c__Clostridia	o__Saccharofermentanales	f__Saccharofermentanaceae	g__Saccharofermentans	s__
metabat.bin.52	k141_12151866_flag=0_multi=27.9773_len=13202_10	CBM34+GH13_20	GH13	CBM34	N	3		GH9+CBM30	3		RUI166.fa	6	d__Bacteria	p__Firmicutes_A	c__Clostridia	o__Lachnospirales	f__Lachnospiraceae	g__UBA2868	s__
metabat.bin.52	k141_7039582_flag=0_multi=23.9773_len=20401_14	CBM34+GH13_20	GH13	CBM34	N	3		GH43_22+GH30_5	3		RUI017.fa	6	d__Bacteria	p__Firmicutes_A	c__Clostridia	o__Lachnospirales	f__UBA1390	g__RUG159	s__
metabat.bin.52	k141_9888101_flag=0_multi=28.9210_len=13162_2	CBM34+GH13_20	GH13	CBM34	N	3		GT5+GH13_39	3		RUI295.fa	6	d__Bacteria	p__Firmicutes_A	c__Clostridia	o__Lachnospirales	f__Lachnospiraceae	g__Eubacterium_Q	s__Eubacterium_Q sp002372755
metabat.bin.72	k141_8846183_flag=0_multi=42.0218_len=69106_62	CBM34+GH13_20	GH13	GH13_20	N	3		GH5_7+GH26	3		RUI198.fa	6	d__Bacteria	p__Firmicutes_A	c__Clostridia	o__Lachnospirales	f__Lachnospiraceae	g__AC2028	s__
metabat.bin.151	k141_13527794_flag=0_multi=78.0000_len=20013_3	CBM34+GH13_20	GH13	CBM34	N	3		GH43_29+CBM6+CBM6	3		RUI025.fa	6	d__Bacteria	p__Bacteroidota	c__Bacteroidia	o__Bacteroidales	f__F082	g__F082	s__
metabat.bin.200	k141_15766254_flag=1_multi=11.0000_len=65543_15	CBM34+GH13_20	GH13	GH13_20	N	3		GH13_5+CBM25+CBM25	3		RUI168.fa	6	d__Bacteria	p__Bacteroidota	c__Bacteroidia	o__Bacteroidales	f__UBA932	g__RC9	s__RC9 sp900316675
metabat.bin.473	k141_9242470_flag=0_multi=15.9968_len=93543_56	CBM34+GH13_20	GH13	GH13_20	N	3		GH148+CBM4	3		RUI032.fa	6	d__Bacteria	p__Firmicutes_A	c__Clostridia	o__UBA1212	f__UBA1212	g__UBA1212	s__UBA1212 sp002308595
metabat.bin.637	k141_9741184_flag=0_multi=24.9603_len=12218_8	CBM34+GH13_20	GH13	GH13_20	N	3		GH26+GH0	3		RUI034.fa	6	d__Bacteria	p__Firmicutes_A	c__Clostridia	o__Saccharofermentanales	f__Saccharofermentanaceae	g__Firm-16	s__
metabat.bin.831	k141_5644546_flag=0_multi=24.9955_len=54039_41	CBM34+GH13_20	GH13	CBM34	N	3		GH11+CE3	3		RUI299.fa	6	d__Bacteria	p__Firmicutes_A	c__Clostridia	o__Lachnospirales	f__Lachnospiraceae	g__NK4A136	s__NK4A136 sp002373855
metabat.bin.834	k141_11650628_flag=0_multi=44.5872_len=4409_1	CBM34+GH13_20	GH13	CBM34	N	3		GH95+CBM6	3		RUI050.fa	6	d__Bacteria	p__Firmicutes_A	c__Clostridia	o__Lachnospirales	f__Lachnospiraceae	g__	s__
metabat.bin.880	k141_6149166_flag=0_multi=41.9626_len=22095_25	CBM34+GH13_20	GH13	CBM34	N	3		CBM35+GH43_26	3		RUI052.fa	6	d__Bacteria	p__Firmicutes_A	c__Clostridia	o__Lachnospirales	f__Lachnospiraceae	g__NK4A136	s__
metabat.bin.896	k141_10776241_flag=0_multi=18.9850_len=12124_10	CBM34+GH13_20	GH13	CBM34	N	3		CBM6+CBM6	3		RUI072.fa	6	d__Bacteria	p__Firmicutes_A	c__Clostridia	o__Oscillospirales	f__Acutalibacteraceae	g__CAG-177	s__
metabat.bin.1131	k141_12499130_flag=0_multi=10.9594_len=5065_3	CBM34+GH13_20	GH13	GH13_20	N	3		GH5_4+CBM72	3		RUI180.fa	6	d__Bacteria	p__Actinobacteriota	c__Coriobacteriia	o__Coriobacteriales	f__Atopobiaceae	g__Olsenella_B	s__
metabat.bin.1237	k141_3386180_flag=0_multi=11.9971_len=37818_17	CBM34+GH13_20	GH13	GH13_20	N	3		GH76+CBM6+CBM6	3		RUI233.fa	6	d__Bacteria	p__Firmicutes	c__Bacilli	o__Lactobacillales	f__Streptococcaceae	g__Streptococcus	s__Streptococcus equinus
metabat.bin.1348	k141_11514085_flag=0_multi=35.0000_len=10383_4	CBM34+GH13_20	GH13	GH13_20	N	3		CE3+CE15	3		RUI185.fa	6	d__Bacteria	p__Firmicutes_A	c__Clostridia	o__Lachnospirales	f__Lachnospiraceae	g__UBA2868	s__UBA2868 sp900320345
metabat.bin.1438	k141_4434790_flag=0_multi=125.9539_len=124815_81	CBM34+GH13_20	GH13	CBM34	N	3		CE2+CE4	3		RUI189.fa	6	d__Bacteria	p__Firmicutes_A	c__Clostridia	o__Lachnospirales	f__Lachnospiraceae	g__Eubacterium_G	s__
metabat.bin.1513	k141_13824202_flag=0_multi=12.9964_len=67304_13	CBM34+GH13_20	GH13	CBM34	N	3		CBM38+GH32	3		RUI076.fa	6	d__Bacteria	p__Firmicutes_A	c__Clostridia	o__Lachnospirales	f__Lachnospiraceae	g__	s__
metabat.bin.1513	k141_13898801_flag=0_multi=12.9976_len=50973_24	CBM34+GH13_20	GH13	CBM34	N	3		PL29+GH18	3		RUI264.fa	6	d__Bacteria	p__Firmicutes_A	c__Clostridia	o__Saccharofermentanales	f__Saccharofermentanaceae	g__Saccharofermentans	s__
metabat.bin.1537	k141_14628803_flag=0_multi=15.0000_len=17288_6	CBM34+GH13_20	GH13	GH13_20	N	3		GH42+GH164	3		RUI078.fa	6	d__Bacteria	p__Firmicutes_A	c__Clostridia	o__Lachnospirales	f__Lachnospiraceae	g__UBA2856	s__
metabat.bin.1553	k141_2613356_flag=0_multi=44.9905_len=93207_29	CBM34+GH13_20	GH13	GH13_20	N	3		CBM35+GH26+CE3+CBM37	2		RUI356.fa	6	d__Bacteria	p__Firmicutes_A	c__Clostridia	o__Lachnospirales	f__Lachnospiraceae	g__NK4A144	s__
metabat.bin.1619	k141_9516233_flag=0_multi=65.2606_len=14695_7	CBM34+GH13_20	GH13	CBM34	N	3		CBM37+CBM37+CE12	2		RUI366.fa	6	d__Bacteria	p__Firmicutes_A	c__Clostridia	o__Lachnospirales	f__Lachnospiraceae	g__UBA1258	s__
metabat.bin.1631	k141_5501104_flag=0_multi=41.0000_len=48008_16	CBM34+GH13_20	GH13	CBM34	N	3		GH123+GH33	2		RUI324.fa	6	d__Bacteria	p__Firmicutes_A	c__Clostridia	o__Lachnospirales	f__Lachnospiraceae	g__	s__
metabat.bin.1737	k141_15060855_flag=0_multi=37.9976_len=156676_123	CBM34+GH13_20	GH13	GH13_20	N	3		CE1+CBM22	2		RUI378.fa	6	d__Bacteria	p__Spirochaetota	c__Spirochaetia	o__Treponematales	f__Treponemataceae	g__Treponema_D	s__
metabat.bin.1737	k141_5961427_flag=0_multi=45.9878_len=73937_54	CBM34+GH13_20	GH13	CBM34	N	3		GH43_5+CBM35	2		RUI526.fa	6	d__Bacteria	p__Firmicutes_A	c__Clostridia	o__Lachnospirales	f__Lachnospiraceae	g__AC2028	s__
metabat.bin.1768	k141_1846261_flag=0_multi=10.3208_len=3751_3	CBM34+GH13_20	GH13	GH13_20	N	3		CE8+CE8	2		RUI438.fa	6	d__Bacteria	p__Firmicutes_A	c__Clostridia	o__Oscillospirales	f__Acutalibacteraceae	g__UBA1447	s__
metabat.bin.1926	k141_3871673_flag=0_multi=29.0000_len=11607_6	CBM34+GH13_20	GH13	CBM34	N	3		cohesin+cohesin	2		RUI443.fa	6	d__Bacteria	p__Firmicutes_A	c__Clostridia	o__Lachnospirales	f__Lachnospiraceae	g__	s__
metabat.bin.1927	k141_1213008_flag=1_multi=8.0000_len=11356_4	CBM34+GH13_20	GH13	GH13_20	N	3		GH11+CBM37	2		RUI384.fa	6	d__Bacteria	p__Firmicutes_A	c__Clostridia	o__UBA1212	f__UBA1212	g__UBA1212	s__
metabat.bin.1927	k141_13769727_flag=1_multi=8.0000_len=18761_12	CBM34+GH13_20	GH13	GH13_20	N	3		GH5_55+CBM4	2		RUI534.fa	6	d__Bacteria	p__Firmicutes_A	c__Clostridia	o__Lachnospirales	f__Lachnospiraceae	g__XBB2008	s__
metabat.bin.1975	k141_9144503_flag=0_multi=194.8543_len=26770_14	CBM34+GH13_20	GH13	GH13_20	N	3		PL11+CBM35	2		RUI548.fa	6	d__Bacteria	p__Firmicutes_A	c__Clostridia	o__Lachnospirales	f__Lachnospiraceae	g__UBA1712-A	s__
metabat.bin.2020	k141_913809_flag=1_multi=9.0000_len=59312_13	CBM34+GH13_20	GH13	GH13_20	N	3		GT2_Glycos_transf_2+CE10	2		RUI553.fa	6	d__Bacteria	p__Firmicutes_A	c__Clostridia	o__Christensenellales	f__CAG-74	g__RUG563	s__
metabat.bin.2035	k141_3513191_flag=0_multi=21.0470_len=49158_13	CBM34+GH13_20	GH13	CBM34	N	3		GH10+CBM22+CE4	2		RUI450.fa	6	d__Bacteria	p__Firmicutes_A	c__Clostridia	o__Lachnospirales	f__Lachnospiraceae	g__AC2028	s__
metabat.bin.2107	k141_16100828_flag=0_multi=261.9266_len=71261_27	CBM34+GH13_20	GH13	CBM34	N	3		GH26+CBM37	2		RUI390.fa	6	d__Bacteria	p__Firmicutes_C	c__Negativicutes	o__Selenomonadales	f__Selenomonadaceae	g__UBA7018	s__
metabat.bin.2142	k141_10150839_flag=0_multi=84.8949_len=8136_3	CBM34+GH13_20	GH13	GH13_20	N	3		GH30_8+CBM22+CBM22+CE4	2		RUI474.fa	6	d__Bacteria	p__Firmicutes	c__Bacilli	o__RFN20	f__CAG-826	g__UBA4951	s__
metabat.bin.2142	k141_2202343_flag=0_multi=238.5654_len=12213_8	CBM34+GH13_20	GH13	CBM34	N	3		CBM41+CBM41+GH13_41+CBM41+CBM41+GH13_12	2		RUI560.fa	6	d__Bacteria	p__Spirochaetota	c__Spirochaetia	o__Treponematales	f__Treponemataceae	g__	s__
metabat.bin.2147	k141_5196804_flag=0_multi=11.9972_len=39764_31	CBM34+GH13_20	GH13	CBM34	N	3		GH161+GH161	2		RUI339.fa	6	d__Bacteria	p__Firmicutes	c__Bacilli	o__Lactobacillales	f__Lactobacillaceae	g__Lactobacillus_B	s__Lactobacillus_B ruminis
metabat.bin.643	k141_8272701_flag=0_multi=274.6503_len=9328_4	CBM34+GH13_20	GH13+CBM34	CBM34	N	3		CBM22+CBM37	2		RUI342.fa	6	d__Bacteria	p__Firmicutes_A	c__Clostridia	o__Saccharofermentanales	f__Saccharofermentanaceae	g__	s__
metabat.bin.834	k141_11178179_flag=0_multi=37.9904_len=4523_1	CBM34+GH13_20	GH13+CBM34	CBM34	N	3		GH9+CBM79	2		RUI494.fa	6	d__Bacteria	p__Spirochaetota	c__Spirochaetia	o__Treponematales	f__Treponemataceae	g__Treponema_D	s__
metabat.bin.1440	k141_1829326_flag=0_multi=21.9438_len=7615_6	CBM34+GH13_20	GH13+CBM34	CBM34	N	3		CBM67+CBM67+GH78	2		RUI573.fa	6	d__Bacteria	p__Firmicutes_A	c__Clostridia	o__Lachnospirales	f__Lachnospiraceae	g__UBA3766	s__UBA3766 sp002369155
metabat.bin.1456	k141_7753424_flag=1_multi=6.0000_len=23989_8	CBM34+GH13_20	GH13+CBM34	CBM34	N	3		GH3+CBM32	2		RUI577.fa	6	d__Bacteria	p__Firmicutes_A	c__Clostridia	o__Christensenellales	f__CAG-74	g__UBA2943	s__UBA2943 sp900321295
metabat.bin.1975	k141_9434528_flag=0_multi=179.1986_len=22170_7	CBM34+GH13_20	GH13+CBM34	CBM34	N	3		GH30_8+CBM22+CBM37	2		RUI418.fa	6	d__Bacteria	p__Firmicutes_A	c__Clostridia	o__Lachnospirales	f__Lachnospiraceae	g__UBA3766	s__
metabat.bin.1997	k141_3941048_flag=0_multi=36.0205_len=9515_5	CBM34+GH13_20	GH13+CBM34	CBM34	N	3		CE8+CBM35	2		RUI498.fa	6	d__Bacteria	p__Firmicutes_A	c__Clostridia	o__Lachnospirales	f__Lachnospiraceae	g__UBA2868	s__
metabat.bin.2031	k141_10722075_flag=1_multi=13.9924_len=17219_8	CBM34+GH13_20	GH13+CBM34	CBM34	N	3		GH13_20+CBM34	2		RUI499.fa	6	d__Bacteria	p__Firmicutes_A	c__Clostridia	o__Lachnospirales	f__Lachnospiraceae	g__UBA1712	s__
metabat.bin.2031	k141_14021538_flag=0_multi=13.9979_len=62151_35	CBM34+GH13_20	GH13+CBM34	CBM34	N	3		GH98+CBM35+CBM37	2		RUI424.fa	6	d__Bacteria	p__Firmicutes_A	c__Clostridia	o__Lachnospirales	f__Lachnospiraceae	g__UBA3766	s__
metabat.bin.2142	k141_2748913_flag=0_multi=377.0000_len=7366_4	CBM34+GH13_20	GH13+CBM34	CBM34	N	3		GH84+CBM32	2		RUI584.fa	6	d__Bacteria	p__Firmicutes_A	c__Clostridia	o__Oscillospirales	f__Oscillospiraceae	g__	s__
metabat.bin.2142	k141_6283224_flag=0_multi=283.8193_len=17868_11	CBM34+GH13_20	GH13+CBM34	CBM34	N	3		GH43_10+CBM6	2		RUI500.fa	6	d__Bacteria	p__Firmicutes_A	c__Clostridia	o__Oscillospirales	f__Ruminococcaceae	g__Ruminiclostridium_E	s__
metabat.bin.131	k141_16548327_flag=1_multi=7.0000_len=9992_10	CBM34+GH13_20	N	GH13_20	N	2		GT2_Glycos_transf_2+GT2_Glyco_tranf_2_3	2		RUI585.fa	6	d__Bacteria	p__Spirochaetota	c__Spirochaetia	o__Treponematales	f__Treponemataceae	g__Treponema_D	s__
metabat.bin.186	k141_13916747_flag=0_multi=10.9873_len=15935_5	CBM34+GH13_20	N	CBM34	N	2		GH13+CBM34	2		RUI304.fa	6	d__Bacteria	p__Firmicutes_A	c__Clostridia	o__Lachnospirales	f__Lachnospiraceae	g__NK4A144	s__
metabat.bin.1466	k141_2869683_flag=0_multi=22.9099_len=81484_41	CBM34+GH13_20	N	CBM34	N	2		PL11+CBM37	2		RUI426.fa	6	d__Bacteria	p__Bacteroidota	c__Bacteroidia	o__Bacteroidales	f__Paludibacteraceae	g__UBA4363	s__
metabat.bin.2107	k141_16100828_flag=0_multi=261.9266_len=71261_32	CBM34+GH13_20	N	CBM34	N	2		CBM13+GH64	2		RUI226.fa	5	d__Bacteria	p__Firmicutes_A	c__Clostridia	o__Oscillospirales	f__Ruminococcaceae	g__Ruminococcus_D	s__
metabat.bin.77	k141_5127304_flag=1_multi=9.0000_len=18339_6	CBM34+GH13_39	GH13	CBM34	N	3		GH105+GH106	2		RUI240.fa	5	d__Bacteria	p__Firmicutes_A	c__Clostridia	o__Lachnospirales	f__Lachnospiraceae	g__UBA2868	s__
metabat.bin.223	k141_6438442_flag=0_multi=19.3153_len=59307_32	CBM34+GH13_39	GH13	CBM34	N	3		GH136+GH43_17	2		RUI247.fa	5	d__Bacteria	p__Firmicutes_A	c__Clostridia	o__Lachnospirales	f__Lachnospiraceae	g__Lachnospira	s__Lachnospira pectinoschiza
metabat.bin.1168	k141_9579580_flag=0_multi=131.4384_len=38174_32	CBM34+GH13_39	GH13	CBM34	N	3		GH43_26+CBM35+CBM35+CBM35+CBM35+CBM35+CBM35+CBM35	2		RUI248.fa	5	d__Bacteria	p__Firmicutes_A	c__Clostridia	o__Lachnospirales	f__Lachnospiraceae	g__ISDg	s__ISDg sp002308955
metabat.bin.1237	k141_486730_flag=0_multi=12.9985_len=97952_72	CBM34+GH13_39	GH13	CBM34	N	3		GT35+GT3	2		RUI115.fa	5	d__Bacteria	p__Spirochaetota	c__Spirochaetia	o__Treponematales	f__Treponemataceae	g__Treponema_D	s__
metabat.bin.1282	k141_15332427_flag=0_multi=40.9896_len=76713_49	CBM34+GH13_39	GH13	CBM34	N	3		GH32+GH32	2		RUI063.fa	5	d__Bacteria	p__Firmicutes_A	c__Clostridia	o__Oscillospirales	f__Oscillospiraceae	g__UBA1777	s__
metabat.bin.1440	k141_12187931_flag=0_multi=52.2926_len=12648_5	CBM34+GH13_39	GH13	CBM34	N	3		GH5_54+CBM35	2		RUI251.fa	5	d__Bacteria	p__Firmicutes_A	c__Clostridia	o__Oscillospirales	f__Acutalibacteraceae	g__CAG-177	s__
metabat.bin.1546	k141_15564763_flag=0_multi=11.4320_len=17336_4	CBM34+GH13_39	GH13	CBM34	N	3		GH2+GH3	2		RUI253.fa	5	d__Bacteria	p__Firmicutes_A	c__Clostridia	o__Lachnospirales	f__Lachnospiraceae	g__UBA9775	s__UBA9775 sp003520145
metabat.bin.1904	k141_15876581_flag=0_multi=24.9958_len=56793_7	CBM34+GH13_39	GH13	CBM34	N	3		GH31+CBM61	2		RUI270.fa	5	d__Bacteria	p__Firmicutes_A	c__Clostridia	o__Oscillospirales	f__Oscillospiraceae	g__UBA1777	s__
metabat.bin.174	k141_1245638_flag=0_multi=93.5597_len=16835_4	CBM34+GH13_39	GH13+CBM34	CBM34	N	3		GH2+CBM6	2		RUI274.fa	5	d__Bacteria	p__Firmicutes_A	c__Clostridia	o__Lachnospirales	f__Lachnospiraceae	g__	s__
metabat.bin.259	k141_11670447_flag=0_multi=52.0000_len=149139_92	CBM34+GH13_39	GH13+CBM34	CBM34	N	3		CE10+CE1	2		RUI293.fa	5	d__Bacteria	p__Firmicutes_A	c__Clostridia	o__Saccharofermentanales	f__Saccharofermentanaceae	g__	s__
metabat.bin.299	k141_2053989_flag=0_multi=16.9989_len=142739_93	CBM34+GH13_39	GH13+CBM34	CBM34	N	3		GH2+CBM37+CBM37	2		RUI100.fa	5	d__Bacteria	p__Firmicutes_A	c__Clostridia	o__Oscillospirales	f__Acutalibacteraceae	g__Eubacterium_R	s__
metabat.bin.427	k141_4636888_flag=0_multi=71.9738_len=27285_9	CBM34+GH13_39	GH13+CBM34	CBM34	N	3		GH26+GH26	2		RUI103.fa	5	d__Bacteria	p__Firmicutes	c__Bacilli	o__Acholeplasmatales	f__CAG-307	g__UBA7004	s__
metabat.bin.473	k141_11655724_flag=0_multi=13.9937_len=20790_5	CBM34+GH13_39	GH13+CBM34	CBM34	N	3		CBM4+GH16+CBM4+CBM4	2		RUI297.fa	5	d__Bacteria	p__Firmicutes_A	c__Clostridia	o__Lachnospirales	f__Lachnospiraceae	g__NK4A144	s__
metabat.bin.558	k141_3340158_flag=0_multi=31.0000_len=31636_25	CBM34+GH13_39	GH13+CBM34	CBM34	N	3		GH5_2+GH5_2	2		RUI302.fa	5	d__Bacteria	p__Firmicutes_A	c__Clostridia	o__Lachnospirales	f__Lachnospiraceae	g__XBD2001	s__
metabat.bin.564	k141_4092483_flag=0_multi=116.9777_len=52150_31	CBM34+GH13_39	GH13+CBM34	CBM34	N	3		GH5_28+GH5_22	2		RUI309.fa	5	d__Bacteria	p__Firmicutes_A	c__Clostridia	o__Lachnospirales	f__Lachnospiraceae	g__NK4A136	s__NK4A136 sp002393955
metabat.bin.754	k141_13385163_flag=0_multi=17.0000_len=20716_11	CBM34+GH13_39	GH13+CBM34	CBM34	N	3		CBM13+CBM13	2		RUI312.fa	5	d__Bacteria	p__Firmicutes_A	c__Clostridia	o__Oscillospirales	f__Oscillospiraceae	g__UBA1777	s__
metabat.bin.781	k141_3940603_flag=0_multi=102.5039_len=138311_65	CBM34+GH13_39	GH13+CBM34	CBM34	N	3		CBM13+CBM13+CBM13	2		RUI315.fa	5	d__Bacteria	p__Firmicutes_A	c__Clostridia	o__Lachnospirales	f__Lachnospiraceae	g__	s__
metabat.bin.785	k141_11598271_flag=0_multi=33.0000_len=28166_11	CBM34+GH13_39	GH13+CBM34	CBM34	N	3		GH10+CBM22+GH43_16+CBM6	2		RUI352.fa	5	d__Bacteria	p__Bacteroidota	c__Bacteroidia	o__Bacteroidales	f__UBA932	g__RC9	s__
metabat.bin.787	k141_780796_flag=0_multi=23.9855_len=16053_3	CBM34+GH13_39	GH13+CBM34	CBM34	N	3		CE8+PL1_6	2		RUI092.fa	5	d__Bacteria	p__Firmicutes_A	c__Clostridia	o__TANB77	f__CAG-508	g__UBA7001	s__
metabat.bin.810	k141_9255661_flag=0_multi=24.4160_len=48464_3	CBM34+GH13_39	GH13+CBM34	CBM34	N	3		GH43_18+GH35	2		RUI362.fa	5	d__Bacteria	p__Firmicutes_A	c__Clostridia	o__Lachnospirales	f__Lachnospiraceae	g__UBA2868	s__
metabat.bin.937	k141_4436772_flag=0_multi=177.7963_len=8829_7	CBM34+GH13_39	GH13+CBM34	CBM34	N	3		PL26+PL26	2		RUI377.fa	5	d__Bacteria	p__Firmicutes_A	c__Clostridia	o__Lachnospirales	f__Lachnospiraceae	g__AC2028	s__AC2028 sp002373595
metabat.bin.1146	k141_15473847_flag=0_multi=62.2275_len=17711_2	CBM34+GH13_39	GH13+CBM34	CBM34	N	3		CE4+CE4	2		RUI402.fa	5	d__Bacteria	p__Firmicutes_A	c__Clostridia	o__Lachnospirales	f__Lachnospiraceae	g__UBA9722	s__
metabat.bin.1152	k141_5118463_flag=0_multi=36.0000_len=31997_15	CBM34+GH13_39	GH13+CBM34	CBM34	N	3		CBM4+CBM4	2		RUI097.fa	5	d__Bacteria	p__Firmicutes_A	c__Clostridia	o__Lachnospirales	f__Lachnospiraceae	g__	s__
metabat.bin.1186	k141_5655018_flag=0_multi=48.0000_len=4394_2	CBM34+GH13_39	GH13+CBM34	CBM34	N	3		CE6+GH97	2		RUI422.fa	5	d__Bacteria	p__Firmicutes	c__Bacilli	o__RFN20	f__CAG-288	g__UBA7642	s__
metabat.bin.1247	k141_7507106_flag=0_multi=19.3702_len=9067_5	CBM34+GH13_39	GH13+CBM34	CBM34	N	3		CE15+GH97	2		RUI464.fa	5	d__Bacteria	p__Firmicutes_A	c__Clostridia	o__Lachnospirales	f__Lachnospiraceae	g__NK4A144	s__
metabat.bin.1627	k141_2955624_flag=0_multi=29.9746_len=41642_9	CBM34+GH13_39	GH13+CBM34	CBM34	N	3		CE1+CBM4	2		RUI483.fa	5	d__Bacteria	p__Firmicutes_A	c__Clostridia	o__Lachnospirales	f__Lachnospiraceae	g__UBA1258	s__UBA1258 sp002308235
metabat.bin.2017	k141_3484338_flag=1_multi=18.9904_len=18874_7	CBM34+GH13_39	GH13+CBM34	CBM34	N	3		GH11+GH11	2		RUI492.fa	5	d__Bacteria	p__Firmicutes_A	c__Clostridia	o__Saccharofermentanales	f__Saccharofermentanaceae	g__Saccharofermentans	s__
metabat.bin.2056	k141_9682067_flag=1_multi=7.0000_len=20541_16	CBM34+GH13_39	GH13+CBM34	CBM34	N	3		GH27+CBM51	2		RUI121.fa	5	d__Bacteria	p__Firmicutes_A	c__Clostridia	o__Lachnospirales	f__Lachnospiraceae	g__UBA2868	s__
metabat.bin.1523	k141_2674411_flag=1_multi=7.0000_len=5441_1	CBM34+GH13_39	N	CBM34	N	2		CBM66+GH51	2		RUI105.fa	5	d__Bacteria	p__Firmicutes_A	c__Clostridia	o__Lachnospirales	f__Lachnospiraceae	g__UBA2868	s__
metabat.bin.1252	k141_12992591_flag=1_multi=23.9925_len=30889_21	CBM34+GH13_39+GH77	GH13+GH77	CBM34	N	3		GH92+GH125	2		RUI129.fa	5	d__Bacteria	p__Bacteroidota	c__Bacteroidia	o__Bacteroidales	f__Paludibacteraceae	g__UBA4363	s__UBA4363 sp002393965
metabat.bin.1474	k141_6992385_flag=0_multi=15.9365_len=13609_7	CBM34+GH13_39+GH77	GH13+GH77	GH13_39	N	3		GH20+GH20	2		RUI177.fa	5	d__Bacteria	p__Firmicutes_A	c__Clostridia	o__Lachnospirales	f__Lachnospiraceae	g__ISDg	s__
metabat.bin.2120	k141_9154288_flag=1_multi=30.9927_len=53782_8	CBM34+GH13_39+GH77	GH13+GH77	CBM34	N	3		GH11+CBM36+CBM36+CE4	2		RUI181.fa	5	d__Bacteria	p__Firmicutes_A	c__Clostridia	o__Lachnospirales	f__Lachnospiraceae	g__Butyrivibrio	s__
metabat.bin.1192	k141_67997_flag=0_multi=24.6200_len=22102_16	CBM34+GH13_39+GH77	GH13+GH77+CBM34	CBM34	N	3		CBM79+GH5_4	2		RUI023.fa	5	d__Bacteria	p__Bacteroidota	c__Bacteroidia	o__Bacteroidales	f__F082	g__F082	s__
metabat.bin.63	k141_8368833_flag=0_multi=16.9875_len=21580_6	CBM35+CBM35	N	N	N	1		GH11+CBM22+GH10+GH11+CE4	2		RUI040.fa	5	d__Bacteria	p__Bacteroidota	c__Bacteroidia	o__Bacteroidales	f__Bacteroidaceae	g__Prevotella	s__
metabat.bin.2056	k141_2778573_flag=0_multi=5.9834_len=3159_3	CBM35+CBM35	N	CBM13	N	2		PL1+PL9_1+CBM77	2		RUI046.fa	5	d__Bacteria	p__Firmicutes_A	c__Clostridia	o__Lachnospirales	f__Lachnospiraceae	g__UBA2868	s__
metabat.bin.2056	k141_13743273_flag=1_multi=7.0000_len=20200_6	CBM35+CBM35+CBM35	GH36	CBM35	Y	3		PL11+CE12+CBM13	2		RUI059.fa	5	d__Bacteria	p__Firmicutes_A	c__Clostridia	o__Lachnospirales	f__Lachnospiraceae	g__Parasporobacterium	s__
metabat.bin.2085	k141_14465202_flag=0_multi=26.8514_len=11961_2	CBM35+CBM35+PL11	CE12+PL11	CBM35	Y	3		GH10+CBM6+CE6	2		RUI062.fa	5	d__Bacteria	p__Firmicutes_A	c__Clostridia	o__Lachnospirales	f__Lachnospiraceae	g__ISDg	s__
metabat.bin.1065	k141_7905050_flag=0_multi=28.9849_len=64867_27	CBM35+GH26	GH0+GH26	CBM35	Y	3		PL1+CBM13+CBM13	2		RUI292.fa	4	d__Bacteria	p__Spirochaetota	c__Spirochaetia	o__Treponematales	f__Treponemataceae	g__Treponema_D	s__
metabat.bin.1025	k141_2539547_flag=0_multi=12.0000_len=21617_7	CBM35+GH26	GH0+GH26+CBM35	CBM35	Y	3		GH11+CBM22+GH10+CBM22+CE4	2		RUI517.fa	4	d__Bacteria	p__Firmicutes_A	c__Clostridia	o__Lachnospirales	f__Lachnospiraceae	g__UBA2868	s__
metabat.bin.363	k141_843518_flag=0_multi=58.9834_len=35107_25	CBM35+GH26	GH26	CBM35	Y	3		GT4+GT8	2		RUI531.fa	4	d__Bacteria	p__Bacteroidota	c__Bacteroidia	o__Bacteroidales	f__WCHB1-69	g__F23-D06	s__
metabat.bin.363	k141_9116477_flag=0_multi=46.7854_len=30474_14	CBM35+GH26	GH26	CBM35	N	3		GH136+CBM32	2		RUI537.fa	4	d__Bacteria	p__Bacteroidota	c__Bacteroidia	o__Bacteroidales	f__UBA932	g__RC9	s__
metabat.bin.473	k141_1048824_flag=0_multi=13.9975_len=51551_9	CBM35+GH26	GH26	CBM35	Y	3		GH5_4+CBM2	2		RUI159.fa	4	d__Bacteria	p__Firmicutes	c__Bacilli	o__RFN20	f__CAG-826	g__UBA733	s__
metabat.bin.502	k141_14138707_flag=1_multi=11.0000_len=13443_9	CBM35+GH26	GH26	CBM35	Y	3		CE8+PL1_2	2		RUI294.fa	4	d__Bacteria	p__Firmicutes_A	c__Clostridia	o__Lachnospirales	f__Lachnospiraceae	g__	s__
metabat.bin.502	k141_8814229_flag=1_multi=13.5165_len=7878_4	CBM35+GH26	GH26	CBM35	Y	3		CBM22+CE1+CE1	2		RUI539.fa	4	d__Bacteria	p__Firmicutes_A	c__Clostridia	o__Lachnospirales	f__Lachnospiraceae	g__Eubacterium_C	s__
metabat.bin.663	k141_6919533_flag=1_multi=9.9980_len=48516_43	CBM35+GH26	GH26	CBM35	Y	3		GH5_4+CBM46	2		RUI571.fa	4	d__Bacteria	p__Firmicutes_A	c__Clostridia	o__Oscillospirales	f__Acutalibacteraceae	g__UBA1691	s__
metabat.bin.895	k141_9411137_flag=0_multi=15.7827_len=40251_19	CBM35+GH26	GH26	CBM35	Y	3		GT14+GT2_Glycos_transf_2	2		RUI125.fa	4	d__Bacteria	p__Firmicutes_A	c__Clostridia	o__Lachnospirales	f__Lachnospiraceae	g__NK4A144	s__
metabat.bin.1025	k141_679707_flag=0_multi=12.9696_len=8040_3	CBM35+GH26	GH26	CBM35	Y	3		GH5_4+CBM78	2		RUI162.fa	4	d__Bacteria	p__Firmicutes	c__Bacilli	o__Acholeplasmatales	f__CAG-307	g__UBA7004	s__
metabat.bin.1065	k141_9963636_flag=0_multi=32.1862_len=41049_25	CBM35+GH26	GH26	CBM35	Y	3		GH51+GH43_5	2		RUI163.fa	4	d__Bacteria	p__Firmicutes_A	c__Clostridia	o__Lachnospirales	f__Lachnospiraceae	g__	s__
metabat.bin.1141	k141_8418813_flag=0_multi=155.0592_len=26466_8	CBM35+GH26	GH26	CBM35	Y	3		GH2+GH43_20	2		RUI300.fa	4	d__Bacteria	p__Firmicutes_A	c__Clostridia	o__Oscillospirales	f__Acutalibacteraceae	g__	s__
metabat.bin.1164	k141_7825753_flag=1_multi=14.9744_len=34300_27	CBM35+GH26	GH26	CBM35	Y	3		CBM32+GH20	2		RUI306.fa	4	d__Bacteria	p__Firmicutes_A	c__Clostridia	o__Lachnospirales	f__Lachnospiraceae	g__FD2005	s__FD2005 sp000702525
metabat.bin.1237	k141_8815316_flag=0_multi=13.9975_len=52837_10	CBM35+GH26	GH26	CBM35	N	3		GH55+CBM32+GH18	2		RUI444.fa	4	d__Bacteria	p__Bacteroidota	c__Bacteroidia	o__Bacteroidales	f__Paludibacteraceae	g__UBA4363	s__
metabat.bin.1305	k141_9536619_flag=1_multi=12.0000_len=11802_7	CBM35+GH26	GH26	CBM35	N	3		GH55+GH128+CBM32+CBM32+CBM32	2		RUI457.fa	4	d__Bacteria	p__Firmicutes_A	c__Clostridia	o__Lachnospirales	f__Lachnospiraceae	g__UBA2868	s__
metabat.bin.1427	k141_2950111_flag=0_multi=20.8001_len=18007_8	CBM35+GH26	GH26	CBM35	Y	3		GH43_18+GH159	2		RUI505.fa	4	d__Bacteria	p__Firmicutes_A	c__Clostridia	o__Oscillospirales	f__Oscillospiraceae	g__UBA1246	s__UBA1246 sp002308315
metabat.bin.1525	k141_6960619_flag=0_multi=138.8908_len=55636_15	CBM35+GH26	GH26	CBM35	Y	3		GH9+CBM3+CBM2	2		RUI165.fa	4	d__Bacteria	p__Planctomycetota	c__Planctomycetes	o__Pirellulales	f__Thermoguttaceae	g__RUG695	s__
metabat.bin.1631	k141_1289130_flag=0_multi=32.3580_len=5901_2	CBM35+GH26	GH26	CBM35	Y	3		CBM35+CBM35	2		RUI190.fa	4	d__Bacteria	p__Spirochaetota	c__Spirochaetia	o__Treponematales	f__Treponemataceae	g__Treponema_D	s__Treponema_D sp002309195
metabat.bin.1961	k141_6659947_flag=0_multi=72.9611_len=18673_11	CBM35+GH26	GH26	CBM35	Y	3		GH16+CBM56	2		RUI209.fa	4	d__Bacteria	p__Firmicutes_A	c__Clostridia	o__Lachnospirales	f__Lachnospiraceae	g__UBA9722	s__
metabat.bin.1973	k141_8405520_flag=0_multi=396.9259_len=53579_33	CBM35+GH26	GH26	CBM35	Y	3		GH43_32+CBM66	2		RUI215.fa	4	d__Bacteria	p__Firmicutes_C	c__Negativicutes	o__Selenomonadales	f__Selenomonadaceae	g__Schwartzia	s__Schwartzia succinivorans
metabat.bin.2029	k141_12209296_flag=0_multi=10.6536_len=2508_2	CBM35+GH26	GH26	N	Y	2		CBM4+CBM13+GH128	2		RUI458.fa	4	d__Bacteria	p__Spirochaetota	c__Spirochaetia	o__Sphaerochaetales	f__Sphaerochaetaceae	g__UBA1265	s__
metabat.bin.2085	k141_10061010_flag=1_multi=53.0000_len=37980_12	CBM35+GH26	GH26	CBM35	Y	3		CBM32+CBM32+GH81	2		RUI310.fa	4	d__Bacteria	p__Firmicutes_A	c__Clostridia	o__Lachnospirales	f__Lachnospiraceae	g__UBA2882	s__
metabat.bin.75	k141_11200023_flag=0_multi=93.9642_len=52051_6	CBM35+GH26	GH26+CBM35	CBM35	Y	3		PL9_1+CE12	2		RUI513.fa	4	d__Bacteria	p__Bacteroidota	c__Bacteroidia	o__Bacteroidales	f__Bacteroidaceae	g__UBA2918	s__
metabat.bin.123	k141_812353_flag=0_multi=13.9979_len=61703_14	CBM35+GH26	GH26+CBM35	CBM35	Y	3		GH139+CBM67+GH78	2		RUI137.fa	4	d__Bacteria	p__Firmicutes_A	c__Clostridia	o__Saccharofermentanales	f__Saccharofermentanaceae	g__Firm-16	s__
metabat.bin.522	k141_6700061_flag=0_multi=41.3956_len=80508_14	CBM35+GH26	GH26+CBM35	CBM35	Y	3		CBM68+GH13_14	2		RUI156.fa	4	d__Bacteria	p__Firmicutes_A	c__Clostridia	o__Lachnospirales	f__Lachnospiraceae	g__UBA2868	s__
metabat.bin.1205	k141_3228787_flag=1_multi=8.0000_len=13171_6	CBM35+GH26	GH26+CBM35	CBM35	Y	3		GH5_54+CBM32	2		RUI225.fa	4	d__Bacteria	p__Firmicutes_A	c__Clostridia	o__Oscillospirales	f__Acutalibacteraceae	g__UBA1425	s__
metabat.bin.1838	k141_8337507_flag=0_multi=21.0685_len=122763_71	CBM35+GH26	GH26+CBM35	CBM35	Y	3		GH16+CBM56+CBM13	2		RUI515.fa	4	d__Bacteria	p__Firmicutes_A	c__Clostridia	o__Lachnospirales	f__Lachnospiraceae	g__XBD2001	s__
metabat.bin.1916	k141_34415_flag=0_multi=64.3475_len=37929_3	CBM35+GH26	GH26+CBM35	CBM35	Y	3		CBM32+CBM32+GH81+CBM32+CBM32+CBM32+CBM32	2		RUI370.fa	4	d__Bacteria	p__Firmicutes_A	c__Clostridia	o__Oscillospirales	f__Oscillospiraceae	g__UBA1777	s__UBA1777 sp900321275
metabat.bin.1525	k141_13236396_flag=0_multi=144.9449_len=28906_9	CBM35+GH26	N	CBM35	Y	2		CE4+GH18	2		RUI001.fa	4	d__Bacteria	p__Firmicutes_A	c__Clostridia	o__Lachnospirales	f__Lachnospiraceae	g__UBA2868	s__
metabat.bin.1882	k141_5023779_flag=0_multi=17.6054_len=20823_15	CBM35+GH26	N	CBM35	Y	2		GH13_3+GH133	2		RUI008.fa	4	d__Bacteria	p__Firmicutes_A	c__Clostridia	o__Peptostreptococcales	f__Anaerovoracaceae	g__	s__
metabat.bin.123	k141_9424114_flag=0_multi=13.9711_len=9123_3	CBM35+GH26+CBM37	GH9+GH26+GH48+CBM37	CBM35	Y	3		GT4+GT26	2		RUI015.fa	4	d__Bacteria	p__Firmicutes_A	c__Clostridia	o__Lachnospirales	f__Lachnospiraceae	g__NK4A144	s__
metabat.bin.1164	k141_6627408_flag=1_multi=8.0000_len=14773_4	CBM35+GH26+CBM78	GH26	CBM35	Y	3		GT8+GT2_Glycos_transf_2	2		RUI026.fa	4	d__Bacteria	p__Firmicutes_A	c__Clostridia	o__Oscillospirales	f__Acutalibacteraceae	g__RUG806	s__
metabat.bin.1164	k141_10122573_flag=0_multi=35.0000_len=11508_3	CBM35+GH26+CE1	CE1	CBM35	Y	3		GH13_11+GH13_6	2		RUI031.fa	4	d__Bacteria	p__Firmicutes_A	c__Clostridia	o__Saccharofermentanales	f__Saccharofermentanaceae	g__Saccharofermentans	s__
metabat.bin.363	k141_8901405_flag=0_multi=43.9929_len=120942_71	CBM35+GH26+CE1	CE1+GH26	CBM35	Y	3		GH16+GH18	2		RUI047.fa	4	d__Bacteria	p__Firmicutes_A	c__Clostridia	o__Lachnospirales	f__Lachnospiraceae	g__	s__
metabat.bin.663	k141_7965105_flag=1_multi=7.0000_len=6976_2	CBM35+GH26+CE1	CE1+GH26	CBM35	Y	3		GH27+GH26	2		RUI051.fa	4	d__Bacteria	p__Bacteroidota	c__Bacteroidia	o__Bacteroidales	f__WCHB1-69	g__UBA1756	s__
metabat.bin.2085	k141_5149136_flag=0_multi=20.9880_len=16837_7	CBM35+GH26+CE1	CE1+GH26	CBM35	Y	3		GH43_2+CBM6	2		RUI057.fa	4	d__Bacteria	p__Firmicutes	c__Bacilli	o__RFN20	f__CAG-826	g__UBA733	s__
metabat.bin.123	k141_14539976_flag=0_multi=10.9841_len=10572_7	CBM35+GH26+CE3+CBM37	GH9+GH26+GH48+CBM37	CBM35	Y	3		CE6+GH5_21	2		RUI064.fa	4	d__Bacteria	p__Firmicutes_A	c__Clostridia	o__Oscillospirales	f__Ruminococcaceae	g__	s__
metabat.bin.1025	k141_7230424_flag=0_multi=13.3320_len=57164_3	CBM35+GH26+CE3+CBM37	GH9+GH26+GH48+CBM37	CBM35	Y	3		CBM6+GH43_10	2		RUI069.fa	4	d__Bacteria	p__Firmicutes_A	c__Clostridia	o__Oscillospirales	f__Oscillospiraceae	g__UBA1777	s__
metabat.bin.1513	k141_11290959_flag=0_multi=13.6371_len=89007_9	CBM35+GH43_26	GH43	N	Y	2		PL1+CBM77+PL1	2		RUI227.fa	4	d__Bacteria	p__Firmicutes_A	c__Clostridia	o__Saccharofermentanales	f__Saccharofermentanaceae	g__Saccharofermentans	s__
metabat.bin.223	k141_9938404_flag=0_multi=10.9960_len=12207_8	CBM35+GH43_26	N	N	Y	1		PL1_8+CBM13+CBM13	2		RUI277.fa	4	d__Bacteria	p__Firmicutes	c__Bacilli	o__Izemoplasmatales	f__UBA1188	g__	s__
metabat.bin.223	k141_9950678_flag=0_multi=13.0000_len=11951_1	CBM35+GH43_26	N	N	Y	1		CBM56+GH64	2		RUI398.fa	4	d__Bacteria	p__Firmicutes_A	c__Clostridia	o__Lachnospirales	f__Lachnospiraceae	g__Eubacterium_F	s__
metabat.bin.2099	k141_12218493_flag=0_multi=7.0000_len=8282_5	CBM35+PL11	CE12+PL11	CBM35	Y	3		GH16+CBM56+GH5_35	2		RUI401.fa	4	d__Bacteria	p__Firmicutes_A	c__Clostridia	o__4C28d-15	f__CAG-1252	g__CAG-1252	s__
metabat.bin.1205	k141_6315208_flag=0_multi=16.9906_len=17253_9	CBM37	GH0+GH74+CBM37	CBM37	Y	3		GH26+GH5_8	2		RUI081.fa	4	d__Bacteria	p__Firmicutes_C	c__Negativicutes	o__Selenomonadales	f__Selenomonadaceae	g__Anaerovibrio	s__
metabat.bin.123	k141_1537393_flag=0_multi=13.9962_len=34806_14	CBM37	GH0+GH9+GH48+GH74+CBM37	CBM37	Y	3		CBM66+GH32+CBM66	2		RUI094.fa	4	d__Bacteria	p__Firmicutes	c__Bacilli	o__RFN20	f__CAG-826	g__	s__
metabat.bin.123	k141_14539976_flag=0_multi=10.9841_len=10572_9	CBM37	GH9+CBM37	N	N	2		GH23+GH73	2		RUI102.fa	4	d__Bacteria	p__Firmicutes_A	c__Clostridia	o__Lachnospirales	f__Lachnospiraceae	g__RUG306	s__RUG306 sp900313435
metabat.bin.1025	k141_4897061_flag=1_multi=10.0000_len=82065_26	CBM37	GH9+CBM37	CBM37	Y	3		GH11+CBM22+CBM22+CE4	2		RUI516.fa	4	d__Bacteria	p__Bacteroidota	c__Bacteroidia	o__Bacteroidales	f__UBA1715	g__UBA1715	s__
metabat.bin.1025	k141_9667079_flag=0_multi=15.9959_len=37014_32	CBM37	GH9+CBM37	N	N	2		CBM22+CBM22+GH10+CBM9	2		RUI241.fa	4	d__Bacteria	p__Firmicutes_A	c__Clostridia	o__Lachnospirales	f__Lachnospiraceae	g__	s__
metabat.bin.1838	k141_9347570_flag=0_multi=22.9555_len=10021_7	CBM37	GH9+CBM37	N	N	2		CBM22+GH10+CBM22+CE1	2		RUI272.fa	4	d__Bacteria	p__Bacteroidota	c__Bacteroidia	o__Bacteroidales	f__UBA932	g__RC9	s__
metabat.bin.123	k141_2371910_flag=0_multi=11.0000_len=12890_15	CBM37	GH9+GH48+CBM22+CBM37	N	N	2		GH18+CBM56+CBM13	2		RUI404.fa	4	d__Bacteria	p__Spirochaetota	c__Spirochaetia	o__Treponematales	f__Treponemataceae	g__	s__
metabat.bin.1025	k141_6739439_flag=0_multi=12.9902_len=24612_12	CBM37	GH9+GH48+CBM22+CBM37	CBM37	Y	3		GH24+GH25	2		RUI466.fa	4	d__Bacteria	p__Bacteroidota	c__Bacteroidia	o__Bacteroidales	f__UBA932	g__RC9	s__
metabat.bin.1025	k141_6882336_flag=0_multi=10.9942_len=17367_15	CBM37	GH9+GH48+CBM22+CBM37	CBM37	N	3		GH16+CBM4+CBM4+CBM4+CBM4	2		RUI491.fa	4	d__Bacteria	p__Firmicutes_A	c__Clostridia	o__Saccharofermentanales	f__Saccharofermentanaceae	g__Saccharofermentans	s__
metabat.bin.1025	k141_9667079_flag=0_multi=15.9959_len=37014_30	CBM37	GH9+GH48+CBM22+CBM37	N	Y	2		GH25+GH3	2		RUI116.fa	4	d__Bacteria	p__Desulfobacterota_A	c__Desulfovibrionia	o__Desulfovibrionales	f__Desulfovibrionaceae	g__Desulfovibrio	s__Desulfovibrio sp002369295
metabat.bin.1025	k141_9667079_flag=0_multi=15.9959_len=37014_31	CBM37	GH9+GH48+CBM22+CBM37	N	Y	2		GH43_16+CBM6+CBM13+CBM2	2		RUI118.fa	4	d__Bacteria	p__Firmicutes_A	c__Clostridia	o__Oscillospirales	f__CAG-272	g__	s__
metabat.bin.1203	k141_10654087_flag=0_multi=10.9758_len=8122_5	CBM37	GH9+GH48+CBM22+CBM37	CBM37	Y	3		CBM4+GH9+GH16+GH16	2		RUI276.fa	4	d__Bacteria	p__Bacteroidota	c__Bacteroidia	o__Bacteroidales	f__UBA932	g__RC9	s__
metabat.bin.1838	k141_12459640_flag=1_multi=19.9667_len=11552_5	CBM37	GH9+GH48+CBM22+CBM37	N	Y	2		GH5_54+GH18	2		RUI428.fa	4	d__Bacteria	p__Firmicutes_A	c__Clostridia	o__Saccharofermentanales	f__Saccharofermentanaceae	g__Saccharofermentans	s__
metabat.bin.1838	k141_16204807_flag=0_multi=16.1348_len=7308_7	CBM37	GH9+GH48+CBM22+CBM37	N	N	2		PL1_8+CE12	2		RUI003.fa	3	d__Bacteria	p__Firmicutes_A	c__Clostridia	o__Lachnospirales	f__Lachnospiraceae	g__	s__
metabat.bin.1838	k141_3577500_flag=0_multi=24.9833_len=14507_1	CBM37	GH9+GH48+CBM22+CBM37	CBM37	N	3		GH10+CBM6+CBM6+CE6	2		RUI013.fa	3	d__Bacteria	p__Firmicutes_A	c__Clostridia	o__Lachnospirales	f__Lachnospiraceae	g__Oribacterium	s__
metabat.bin.1838	k141_4907192_flag=0_multi=23.9130_len=5431_1	CBM37	GH9+GH48+CBM22+CBM37	CBM37	Y	3		GH2+GH43_17	2		RUI028.fa	3	d__Bacteria	p__Bacteroidota	c__Bacteroidia	o__Bacteroidales	f__Paludibacteraceae	g__RF16	s__
metabat.bin.123	k141_13000245_flag=0_multi=15.9978_len=68965_17	CBM37	GH9+GH48+CBM37	CBM37	Y	3		GH43_16+CBM36+GH10+CBM13+CBM2	2		RUI033.fa	3	d__Bacteria	p__Firmicutes_A	c__Clostridia	o__Lachnospirales	f__Lachnospiraceae	g__FD2005	s__
metabat.bin.123	k141_13094445_flag=0_multi=11.2541_len=12574_10	CBM37	GH9+GH48+CBM37	N	N	2		GH43_19+GH43_29	2		RUI038.fa	3	d__Bacteria	p__Spirochaetota	c__Spirochaetia	o__Treponematales	f__Treponemataceae	g__Treponema_D	s__
metabat.bin.123	k141_14930933_flag=0_multi=9.5092_len=10357_13	CBM37	GH9+GH48+CBM37	CBM37	N	3		GH31+CBM32+CBM51	1		RUI504.fa	3	d__Bacteria	p__Eremiobacterota	c__UBP9	o__UBA4705	f__UBA4705	g__UBA4705	s__UBA4705 sp900313515
metabat.bin.123	k141_3952401_flag=0_multi=10.9769_len=8801_10	CBM37	GH9+GH48+CBM37	N	N	2		GH11+GH10+GH11	1		RUI507.fa	3	d__Bacteria	p__Firmicutes_A	c__Clostridia	o__Saccharofermentanales	f__Saccharofermentanaceae	g__Saccharofermentans	s__
metabat.bin.123	k141_5832707_flag=0_multi=14.9945_len=51152_7	CBM37	GH9+GH48+CBM37	CBM37	Y	3		GH140+CBM32	1		RUI574.fa	3	d__Bacteria	p__Firmicutes_A	c__Clostridia	o__Lachnospirales	f__Lachnospiraceae	g__NK4A144	s__
metabat.bin.123	k141_6409670_flag=0_multi=11.9952_len=22832_1	CBM37	GH9+GH48+CBM37	N	N	2		GH16+GH43_17	1		RUI376.fa	3	d__Bacteria	p__Firmicutes_A	c__Clostridia	o__Christensenellales	f__CAG-138	g__UBA3857	s__
metabat.bin.123	k141_963296_flag=0_multi=12.9967_len=35990_1	CBM37	GH9+GH48+CBM37	N	Y	2		GH11+CBM36+CBM36	1		RUI039.fa	3	d__Bacteria	p__Firmicutes	c__Bacilli	o__Erysipelotrichales	f__Erysipelotrichaceae	g__UBA1783	s__
metabat.bin.1025	k141_10555843_flag=0_multi=8.9917_len=9807_1	CBM37	GH9+GH48+CBM37	N	Y	2		GH16+GH5_35	1		RUI042.fa	3	d__Bacteria	p__Proteobacteria	c__Gammaproteobacteria	o__Enterobacterales	f__Succinivibrionaceae	g__	s__
metabat.bin.1025	k141_10948746_flag=0_multi=9.9922_len=11612_2	CBM37	GH9+GH48+CBM37	CBM37	Y	3		GH18+GH18+GH18+CBM6	1		RUI445.fa	3	d__Bacteria	p__Spirochaetota	c__Spirochaetia	o__Treponematales	f__Treponemataceae	g__Treponema_D	s__
metabat.bin.1025	k141_11520153_flag=1_multi=17.0108_len=29105_24	CBM37	GH9+GH48+CBM37	N	Y	2		GH5_54+CBM6+GH18	1		RUI447.fa	3	d__Bacteria	p__Firmicutes_A	c__Clostridia	o__Lachnospirales	f__Lachnospiraceae	g__Clostridium_R	s__Clostridium_R aminophilum
metabat.bin.1025	k141_4101557_flag=0_multi=11.9979_len=105889_95	CBM37	GH9+GH48+CBM37	CBM37	Y	3		GT2_Glycos_transf_2+GT11	1		RUI508.fa	3	d__Bacteria	p__Firmicutes_A	c__Clostridia	o__Lachnospirales	f__Lachnospiraceae	g__NK4A144	s__NK4A144 sp003488445
metabat.bin.1025	k141_7230424_flag=0_multi=13.3320_len=57164_16	CBM37	GH9+GH48+CBM37	CBM37	Y	3		GH11+CBM22+CBM37+CE1	1		RUI589.fa	3	d__Bacteria	p__Firmicutes_B	c__Dehalobacteriia	o__UBA4068	f__UBA4068	g__	s__
metabat.bin.1838	k141_12459640_flag=1_multi=19.9667_len=11552_6	CBM37	GH9+GH48+CBM37	N	Y	2		GH43_16+CBM36+CBM13+CE1	1		RUI522.fa	3	d__Bacteria	p__Elusimicrobiota	c__Elusimicrobia	o__Elusimicrobiales	f__UBA9959	g__	s__
metabat.bin.1838	k141_13414065_flag=0_multi=24.9907_len=51779_18	CBM37	GH9+GH48+CBM37	N	Y	2		CBM38+CBM38+CBM38	1		RUI058.fa	3	d__Bacteria	p__Spirochaetota	c__Spirochaetia	o__Treponematales	f__Treponemataceae	g__Treponema_D	s__
metabat.bin.1838	k141_15562172_flag=0_multi=23.9724_len=100921_22	CBM37	GH9+GH48+CBM37	N	Y	2		PL22+PL22_2	1		RUI071.fa	3	d__Bacteria	p__Firmicutes_A	c__Clostridia	o__TANB77	f__CAG-508	g__CAG-492	s__
metabat.bin.1838	k141_2899893_flag=0_multi=19.9947_len=35680_10	CBM37	GH9+GH48+CBM37	N	Y	2		PL17_2+PL17_2	1		RUI085.fa	3	d__Bacteria	p__Spirochaetota	c__Spirochaetia	o__Treponematales	f__Treponemataceae	g__Treponema_D	s__
metabat.bin.1838	k141_293115_flag=0_multi=20.9510_len=30771_1	CBM37	GH9+GH48+CBM37	CBM37	Y	3		CBM67+GH78+GH3	1		RUI087.fa	3	d__Bacteria	p__Verrucomicrobiota	c__Verrucomicrobiae	o__Opitutales	f__UBA953	g__	s__
metabat.bin.1838	k141_3577500_flag=0_multi=24.9833_len=14507_11	CBM37	GH9+GH48+CBM37	N	Y	2		GH28+CBM66	1		RUI382.fa	3	d__Bacteria	p__Firmicutes_A	c__Clostridia	o__Oscillospirales	f__Oscillospiraceae	g__	s__
metabat.bin.1838	k141_6599018_flag=0_multi=21.9978_len=189973_144	CBM37	GH9+GH48+CBM37	CBM37	Y	3		GH39+CBM35+CBM62	1		RUI470.fa	3	d__Bacteria	p__Spirochaetota	c__Spirochaetia	o__Treponematales	f__Treponemataceae	g__Treponema_D	s__
metabat.bin.1838	k141_7798934_flag=0_multi=23.9280_len=6528_4	CBM37	GH9+GH48+CBM37	N	Y	2		GH43_17+GH50+GH50	1		RUI096.fa	3	d__Bacteria	p__Spirochaetota	c__Spirochaetia	o__Treponematales	f__Treponemataceae	g__Treponema_D	s__
metabat.bin.1838	k141_9347570_flag=0_multi=22.9555_len=10021_3	CBM37	GH9+GH48+CBM37	N	Y	2		CBM32+GH26	1		RUI104.fa	3	d__Bacteria	p__Firmicutes_A	c__Clostridia	o__Lachnospirales	f__Lachnospiraceae	g__	s__
metabat.bin.123	k141_14752571_flag=0_multi=12.9987_len=89367_3	CBM37+CBM37	CBM37	N	Y	2		GH30_3+CBM32	1		RUI131.fa	3	d__Bacteria	p__Firmicutes_A	c__Clostridia	o__Lachnospirales	f__Lachnospiraceae	g__	s__
metabat.bin.1025	k141_1230992_flag=0_multi=8.9960_len=20200_20	CBM37+CBM37	CBM37	CBM37	Y	3		GH55+CBM32+GH128+CBM32+CBM32	1		RUI160.fa	3	d__Bacteria	p__Firmicutes_A	c__Clostridia	o__Lachnospirales	f__Lachnospiraceae	g__XBB1006	s__
metabat.bin.1025	k141_16128979_flag=0_multi=10.9966_len=29398_1	CBM37+CBM37	CBM37	CBM37	N	3		GH43_3+GH43_4	1		RUI387.fa	3	d__Bacteria	p__Firmicutes_A	c__Clostridia	o__Lachnospirales	f__Lachnospiraceae	g__UBA2868	s__
metabat.bin.1025	k141_16256750_flag=0_multi=11.9823_len=6347_5	CBM37+CBM37	CBM37	CBM37	N	3		GH78+GH29	1		RUI477.fa	3	d__Bacteria	p__Firmicutes_A	c__Clostridia	o__Lachnospirales	f__Lachnospiraceae	g__Pseudobutyrivibrio	s__Pseudobutyrivibrio sp002309345
metabat.bin.1025	k141_3178038_flag=0_multi=12.9715_len=8568_2	CBM37+CBM37	CBM37	CBM37	N	3		CBM13+CBM13+CBM37	1		RUI525.fa	3	d__Bacteria	p__Spirochaetota	c__Spirochaetia	o__Treponematales	f__Treponemataceae	g__Treponema_D	s__
metabat.bin.1025	k141_6882336_flag=0_multi=10.9942_len=17367_14	CBM37+CBM37	CBM37	CBM37	Y	3		GH106+GH43_32+CBM66+CBM66	1		RUI530.fa	3	d__Bacteria	p__Actinobacteriota	c__Coriobacteriia	o__Coriobacteriales	f__Atopobiaceae	g__RUG721	s__RUG721 sp900321745
metabat.bin.1205	k141_16303521_flag=1_multi=8.9946_len=16855_3	CBM37+CBM37	CBM37	N	N	2		GH13_19+CBM25	1		RUI173.fa	3	d__Bacteria	p__Firmicutes_A	c__Clostridia	o__Saccharofermentanales	f__Saccharofermentanaceae	g__Saccharofermentans	s__
metabat.bin.1838	k141_220720_flag=0_multi=18.9711_len=12592_1	CBM37+CBM37	CBM37	N	Y	2		GH30_5+CBM13	1		RUI174.fa	3	d__Bacteria	p__Firmicutes	c__Bacilli	o__Erysipelotrichales	f__Erysipelotrichaceae	g__Solobacterium	s__
metabat.bin.1838	k141_4005249_flag=0_multi=21.9583_len=101141_21	CBM37+CBM37	CBM37	N	N	2		GH9+CBM3+CBM37+CBM37	1		RUI175.fa	3	d__Bacteria	p__Firmicutes_A	c__Clostridia	o__Lachnospirales	f__Lachnospiraceae	g__XBB1006	s__
metabat.bin.1838	k141_2554864_flag=0_multi=20.9558_len=68980_64	CBM37+CBM37	GH0+GH9+GH48+GH74+CBM22+CBM37	CBM37	Y	3		GH25+CBM50+CBM50	1		RUI417.fa	3	d__Bacteria	p__Firmicutes_A	c__Clostridia	o__Oscillospirales	f__CAG-272	g__CAG-390	s__CAG-390 sp900321265
metabat.bin.1025	k141_6881747_flag=0_multi=13.9963_len=70468_5	CBM37+CBM37	GH0+GH9+GH48+GH74+CBM37	CBM37	Y	3		GH5_8+CBM37	1		RUI192.fa	3	d__Bacteria	p__Firmicutes_A	c__Clostridia	o__Lachnospirales	f__Lachnospiraceae	g__UBA1712	s__
metabat.bin.1025	k141_2361867_flag=0_multi=13.7053_len=37058_24	CBM37+CBM37	GH9+GH48+CBM22+CBM37	CBM37	N	3		cohesin+cohesin+cohesin+cohesin	1		RUI343.fa	3	d__Bacteria	p__Firmicutes_C	c__Negativicutes	o__Selenomonadales	f__Selenomonadaceae	g__Selenomonas_A	s__
metabat.bin.123	k141_14752571_flag=0_multi=12.9987_len=89367_59	CBM37+CBM37	GH9+GH48+CBM37	N	Y	2		CBM26+GH13_42	1		RUI544.fa	3	d__Bacteria	p__Bacteroidota	c__Bacteroidia	o__Bacteroidales	f__WCHB1-69	g__F23-D06	s__
metabat.bin.123	k141_16209432_flag=0_multi=10.9117_len=53490_1	CBM37+CBM37	GH9+GH48+CBM37	N	N	2		CBM22+GH10+CBM37+CBM37	1		RUI546.fa	3	d__Bacteria	p__Bacteroidota	c__Bacteroidia	o__Bacteroidales	f__WCHB1-69	g__F23-D06	s__F23-D06 sp900319925
metabat.bin.123	k141_6524148_flag=0_multi=12.9976_len=51203_1	CBM37+CBM37	GH9+GH48+CBM37	N	N	2		GH11+CBM22+GH10+CBM22+CE1	1		RUI427.fa	3	d__Bacteria	p__Firmicutes_A	c__Clostridia	o__Monoglobales	f__UBA1381	g__UBA1738	s__UBA1738 sp003453455
metabat.bin.1838	k141_13273406_flag=0_multi=21.2322_len=54165_40	CBM37+CBM37	GH9+GH48+CBM37	CBM37	N	3		CE6+GH43_29+CBM6	1		RUI208.fa	3	d__Bacteria	p__Spirochaetota	c__Spirochaetia	o__Treponematales	f__Treponemataceae	g__Treponema_D	s__
metabat.bin.123	k141_14949082_flag=0_multi=15.9991_len=172025_126	CBM37+CBM37	N	N	Y	1		CBM61+CBM61+GH53+CBM61	1		RUI214.fa	3	d__Bacteria	p__Bacteroidota	c__Bacteroidia	o__Bacteroidales	f__P3	g__UBA1711	s__
metabat.bin.123	k141_2707897_flag=0_multi=10.0000_len=3815_2	CBM37+CBM37	N	N	Y	1		CE4+CBM65	1		RUI229.fa	3	d__Bacteria	p__Firmicutes_A	c__Clostridia	o__Lachnospirales	f__Lachnospiraceae	g__NK4A144	s__
metabat.bin.123	k141_812353_flag=0_multi=13.9979_len=61703_15	CBM37+CBM37	N	N	Y	1		GH5_55+CBM32	1		RUI246.fa	3	d__Bacteria	p__Bacteroidota	c__Bacteroidia	o__Bacteroidales	f__WCHB1-69	g__F23-D06	s__F23-D06 sp900315705
metabat.bin.1025	k141_12626083_flag=0_multi=10.9967_len=30348_5	CBM37+CBM37	N	CBM37	Y	2		PL1+CBM77+PL9_1	1		RUI250.fa	3	d__Bacteria	p__Firmicutes_A	c__Clostridia	o__Lachnospirales	f__Lachnospiraceae	g__	s__
metabat.bin.1025	k141_7230424_flag=0_multi=13.3320_len=57164_13	CBM37+CBM37	N	CBM37	Y	2		CBM11+CBM11+CBM11+GH51	1		RUI255.fa	3	d__Bacteria	p__Bacteroidota	c__Bacteroidia	o__Bacteroidales	f__Paludibacteraceae	g__RF16	s__
metabat.bin.1025	k141_8144256_flag=0_multi=11.8721_len=41424_8	CBM37+CBM37	N	CBM37	Y	2		GH43_10+CBM13+CBM2	1		RUI267.fa	3	d__Bacteria	p__Firmicutes_A	c__Clostridia	o__Saccharofermentanales	f__Saccharofermentanaceae	g__Saccharofermentans	s__
metabat.bin.1205	k141_13658074_flag=1_multi=8.9985_len=18537_8	CBM37+CBM37	N	N	Y	1		GH43_29+GH28	1		RUI268.fa	3	d__Bacteria	p__Actinobacteriota	c__Coriobacteriia	o__Coriobacteriales	f__Atopobiaceae	g__Lancefieldella	s__Lancefieldella rimae
metabat.bin.1205	k141_6315208_flag=0_multi=16.9906_len=17253_4	CBM37+CBM37	N	CBM37	Y	2		GH2+GH53	1		RUI563.fa	3	d__Bacteria	p__Firmicutes_A	c__Clostridia	o__Lachnospirales	f__Lachnospiraceae	g__NK4A144	s__
metabat.bin.1205	k141_9642703_flag=0_multi=11.0000_len=6414_1	CBM37+CBM37	N	N	N	1		CBM9+CBM62	1		RUI282.fa	3	d__Bacteria	p__Firmicutes_A	c__Clostridia	o__Lachnospirales	f__Lachnospiraceae	g__Pseudobutyrivibrio	s__
metabat.bin.1838	k141_13970189_flag=0_multi=14.6577_len=5367_1	CBM37+CBM37	N	CBM37	Y	2		PL8_3+CBM32	1		RUI287.fa	3	d__Bacteria	p__Spirochaetota	c__Spirochaetia	o__Treponematales	f__Treponemataceae	g__Treponema_D	s__
metabat.bin.1838	k141_8142925_flag=0_multi=23.1067_len=36030_26	CBM37+CBM37	N	N	Y	1		GH5_1+CBM37+CBM37	1		RUI291.fa	3	d__Bacteria	p__Firmicutes_A	c__Clostridia	o__Christensenellales	f__CAG-138	g__UBA3857	s__
metabat.bin.1838	k141_9181904_flag=0_multi=22.9830_len=93581_75	CBM37+CBM37	N	CBM37	Y	2		CE1+GH11+CE4	1		RUI388.fa	3	d__Bacteria	p__Firmicutes	c__Bacilli	o__Acholeplasmatales	f__CAG-307	g__UBA3206	s__
metabat.bin.1838	k141_9181904_flag=0_multi=22.9830_len=93581_78	CBM37+CBM37	N	CBM37	Y	2		GT2_Glycos_transf_2+GT2_Glycos_transf_2+GT2_Glycos_transf_2	1		RUI311.fa	3	d__Bacteria	p__Bacteroidota	c__Bacteroidia	o__Bacteroidales	f__F082	g__F082	s__
metabat.bin.1205	k141_7758718_flag=0_multi=10.9931_len=14730_3	CBM37+CBM37+CBM37	N	CBM37	Y	2		GH5_4+PL11_1	1		RUI313.fa	3	d__Bacteria	p__Eremiobacterota	c__UBP9	o__UBA4705	f__UBA4705	g__	s__
metabat.bin.1025	k141_13813534_flag=0_multi=13.9854_len=17938_14	CBM37+CBM37+CE12	CE12+CBM37	CBM37	Y	3		GH11+GH16+GH11+CE4	1		RUI314.fa	3	d__Bacteria	p__Firmicutes_A	c__Clostridia	o__Lachnospirales	f__Lachnospiraceae	g__Eubacterium_C	s__
metabat.bin.1838	k141_9007024_flag=0_multi=26.9918_len=63907_21	CBM37+CBM37+CE12	CE12+CBM37	CBM37	Y	3		CE1+CE6	1		RUI326.fa	3	d__Bacteria	p__Firmicutes_A	c__Clostridia	o__Lachnospirales	f__Lachnospiraceae	g__UBA2868	s__
metabat.bin.131	k141_10241570_flag=1_multi=7.0000_len=2721_1	CBM38+CBM38	N	N	Y	1		GH2+GH20	1		RUI406.fa	3	d__Bacteria	p__Firmicutes_A	c__Clostridia	o__Monoglobales	f__UBA1381	g__UBA1738	s__
metabat.bin.1240	k141_5140707_flag=1_multi=8.0000_len=7326_2	CBM38+CBM38+CBM38	N	N	Y	1		CBM54+GH16+CBM4+CBM4+CBM4	1		RUI414.fa	3	d__Bacteria	p__Firmicutes_A	c__Clostridia	o__4C28d-15	f__DTU072	g__CAG-1782	s__
metabat.bin.1287	k141_13326362_flag=0_multi=35.0000_len=10500_3	CBM38+CBM38+CBM38+CBM38	N	CBM38	Y	2		GH43_12+GH43_34	1		RUI479.fa	3	d__Bacteria	p__Firmicutes_A	c__Clostridia	o__Oscillospirales	f__Acutalibacteraceae	g__	s__
metabat.bin.265	k141_7723397_flag=0_multi=86.9875_len=68959_15	CBM38+GH32	GH32	CBM38	Y	3		GH141+GH78	1		RUI503.fa	3	d__Bacteria	p__Firmicutes_A	c__Clostridia	o__Lachnospirales	f__Lachnospiraceae	g__	s__
metabat.bin.1563	k141_14244322_flag=0_multi=12.9907_len=22748_15	CBM38+GH32	GH32	CBM38	Y	3		GH95+GH16	1		RUI431.fa	3	d__Bacteria	p__Firmicutes_A	c__Clostridia	o__Lachnospirales	f__Lachnospiraceae	g__	s__
metabat.bin.2056	k141_255733_flag=1_multi=7.0000_len=6409_1	CBM38+GH32	N	CBM38	N	2		GH106+GH115	1		RUI433.fa	3	d__Bacteria	p__Firmicutes_A	c__Clostridia	o__Lachnospirales	f__Lachnospiraceae	g__Eubacterium_F	s__
metabat.bin.1231	k141_478850_flag=1_multi=6.3724_len=17290_5	CBM38+GH51	N	GH51	Y	2		CE1+GH26	1		RUI328.fa	3	d__Bacteria	p__Firmicutes_A	c__Clostridia	o__Lachnospirales	f__Lachnospiraceae	g__CAG-791	s__
metabat.bin.1205	k141_6018950_flag=0_multi=10.0000_len=5141_3	CBM4	GH9+CBM30	CBM4	Y	3		GH43_17+GH50	1		RUI570.fa	3	d__Bacteria	p__Firmicutes_A	c__Clostridia	o__Lachnospirales	f__Lachnospiraceae	g__UBA2868	s__
metabat.bin.283	k141_8276659_flag=1_multi=12.0000_len=14284_6	CBM4+CBM13+GH128	N	N	Y	1		GH44+GH44	1		RUI345.fa	3	d__Bacteria	p__Spirochaetota	c__Spirochaetia	o__Sphaerochaetales	f__Sphaerochaetaceae	g__UBA1265	s__
metabat.bin.283	k141_866677_flag=0_multi=11.9921_len=14089_5	CBM4+CBM13+GH128	N	N	Y	1		GH5_4+GT2_Glycos_transf_2	1		RUI331.fa	3	d__Bacteria	p__Bacteroidota	c__Bacteroidia	o__Bacteroidales	f__P3	g__UBA1711	s__
metabat.bin.1205	k141_12330954_flag=1_multi=7.5140_len=4199_3	CBM4+CBM4	N	CBM4	N	2		GH43_2+GH8	1		RUI340.fa	3	d__Bacteria	p__Firmicutes_A	c__Clostridia	o__Lachnospirales	f__Lachnospiraceae	g__G11	s__
metabat.bin.2083	k141_14933450_flag=1_multi=9.9416_len=6013_3	CBM4+CBM4	N	N	Y	1		CE8+CBM13	1		RUI218.fa	2	d__Bacteria	p__Spirochaetota	c__Spirochaetia	o__Sphaerochaetales	f__Sphaerochaetaceae	g__UBA9732	s__
metabat.bin.787	k141_7966866_flag=0_multi=25.5233_len=81510_9	CBM4+CBM4+GH16+CBM4+CBM4	GH16	CBM4	Y	3		GH11+CBM6	1		RUI542.fa	2	d__Bacteria	p__Firmicutes_A	c__Clostridia	o__Lachnospirales	f__Lachnospiraceae	g__Pseudobutyrivibrio	s__
metabat.bin.1413	k141_2465143_flag=0_multi=12.9911_len=13558_3	CBM4+CBM4+GH16+CBM4+CBM4	GH16	CBM4	Y	3		CBM6+GH43_16	1		RUI495.fa	2	d__Bacteria	p__Patescibacteria	c__Saccharimonadia	o__Saccharimonadales	f__Saccharimonadaceae	g__UBA2834	s__
metabat.bin.151	k141_10695774_flag=0_multi=50.5986_len=6733_1	CBM4+CBM4+GH16+CBM4+CBM4	N	CBM4	Y	2		CBM13+CBM13+GH64	1		RUI520.fa	2	d__Bacteria	p__Bacteroidota	c__Bacteroidia	o__Bacteroidales	f__P3	g__UBA1711	s__
metabat.bin.810	k141_2350318_flag=0_multi=16.9911_len=18132_6	CBM4+CBM4+GH16+CBM4+CBM4	N	CBM4	Y	2		GH43_19+GH43_17	1		RUI234.fa	2	d__Bacteria	p__Proteobacteria	c__Gammaproteobacteria	o__Enterobacterales	f__Succinivibrionaceae	g__Succinivibrio	s__
metabat.bin.928	k141_5792601_flag=1_multi=7.0000_len=4095_2	CBM4+CBM4+GH9	GH9	CBM3	N	3		GT11+GT2_Glycos_transf_2	1		RUI236.fa	2	d__Bacteria	p__Firmicutes	c__Bacilli	o__RFN20	f__CAG-826	g__	s__
metabat.bin.1944	k141_4491754_flag=0_multi=36.0000_len=13993_5	CBM4+GH16+CBM4+CBM4	GH16	CBM4	Y	3		GT2_Glycos_transf_2+GT41+GT41	1		RUI239.fa	2	d__Bacteria	p__Proteobacteria	c__Alphaproteobacteria	o__Rs-D84	f__	g__	s__
metabat.bin.1401	k141_7922081_flag=0_multi=17.2451_len=4593_2	CBM4+GH16+CBM4+CBM4	N	CBM4	Y	2		CE15+GH106	1		RUI550.fa	2	d__Bacteria	p__Firmicutes	c__Bacilli	o__Erysipelotrichales	f__Erysipelotrichaceae	g__UBA636	s__
metabat.bin.68	k141_7184102_flag=0_multi=74.9158_len=8938_6	CBM4+GH9	GH9	CBM4	Y	3		CE15+GH16	1		RUI565.fa	2	d__Bacteria	p__Bacteroidota	c__Bacteroidia	o__Bacteroidales	f__UBA932	g__RC9	s__RC9 sp900319375
metabat.bin.75	k141_10412142_flag=0_multi=106.9884_len=93958_50	CBM4+GH9	GH9	CBM4	Y	3		CE7+GH43_34	1		RUI576.fa	2	d__Bacteria	p__Firmicutes_A	c__Clostridia	o__Lachnospirales	f__Lachnospiraceae	g__NK4A136	s__
metabat.bin.75	k141_4305835_flag=0_multi=105.8992_len=20982_4	CBM4+GH9	GH9	CBM4	Y	3		GH78+GH20	1		RUI010.fa	2	d__Bacteria	p__Bacteroidota	c__Bacteroidia	o__Bacteroidales	f__F082	g__F082	s__
metabat.bin.151	k141_7488054_flag=0_multi=43.3967_len=8727_1	CBM4+GH9	GH9	N	Y	2		GH77+GH77	1		RUI020.fa	2	d__Bacteria	p__Firmicutes_C	c__Negativicutes	o__Selenomonadales	f__Selenomonadaceae	g__RUG643	s__
metabat.bin.212	k141_8730367_flag=0_multi=57.9813_len=61113_12	CBM4+GH9	GH9	CBM4	Y	3		GH10+CBM22+CE1	1		RUI462.fa	2	d__Bacteria	p__Proteobacteria	c__Gammaproteobacteria	o__Enterobacterales	f__Succinivibrionaceae	g__UBA2804	s__
metabat.bin.236	k141_1549600_flag=1_multi=9.7295_len=19223_3	CBM4+GH9	GH9	CBM4	Y	3		GH11+CBM22+CBM37+CE4	1		RUI471.fa	2	d__Bacteria	p__Firmicutes_A	c__Clostridia	o__Oscillospirales	f__Acutalibacteraceae	g__CAG-180	s__
metabat.bin.252	k141_6504941_flag=0_multi=90.0000_len=86827_61	CBM4+GH9	GH9	CBM4	Y	3		PL9_1+GT4	1		RUI551.fa	2	d__Bacteria	p__Bacteroidota	c__Bacteroidia	o__Bacteroidales	f__WCHB1-69	g__F23-D06	s__
metabat.bin.286	k141_8267820_flag=0_multi=55.9865_len=40860_12	CBM4+GH9	GH9	CBM4	Y	3		GH11+CBM22+CE3	1		RUI561.fa	2	d__Bacteria	p__Bacteroidota	c__Bacteroidia	o__Bacteroidales	f__P3	g__UBA1217	s__
metabat.bin.363	k141_8901405_flag=0_multi=43.9929_len=120942_36	CBM4+GH9	GH9	CBM4	Y	3		GH128+CBM61	1		RUI564.fa	2	d__Bacteria	p__Firmicutes	c__Bacilli	o__RFN20	f__CAG-826	g__	s__
metabat.bin.429	k141_606523_flag=0_multi=41.9003_len=4255_3	CBM4+GH9	GH9	CBM4	N	3		GH115+GH115	1		RUI244.fa	2	d__Bacteria	p__Bacteroidota	c__Bacteroidia	o__Bacteroidales	f__WCHB1-69	g__UBA1205	s__UBA1205 sp002309475
metabat.bin.473	k141_9909436_flag=0_multi=20.9962_len=53185_37	CBM4+GH9	GH9	CBM4	Y	3		GH8+PL31	1		RUI580.fa	2	d__Bacteria	p__Firmicutes	c__Bacilli	o__Lactobacillales	f__Lactobacillaceae	g__Lactobacillus_B	s__Lactobacillus_B salivarius
metabat.bin.502	k141_13961085_flag=1_multi=11.0000_len=36321_9	CBM4+GH9	GH9	CBM4	Y	3		GH97+GH65	1		RUI024.fa	2	d__Bacteria	p__Spirochaetota	c__Spirochaetia	o__Treponematales	f__Treponemataceae	g__Treponema_D	s__
metabat.bin.502	k141_7649817_flag=1_multi=11.0000_len=93985_78	CBM4+GH9	GH9	CBM4	Y	3		PL10_2+PL10_1	1		RUI035.fa	2	d__Bacteria	p__Bacteroidota	c__Bacteroidia	o__Bacteroidales	f__P3	g__UBA1217	s__
metabat.bin.522	k141_11378114_flag=0_multi=50.2529_len=80671_1	CBM4+GH9	GH9	CBM4	Y	3		GH43_19+CE12	1		RUI349.fa	2	d__Bacteria	p__Firmicutes	c__Bacilli	o__Izemoplasmatales	f__UBA1188	g__	s__
metabat.bin.522	k141_1610859_flag=0_multi=36.9904_len=37676_18	CBM4+GH9	GH9	CBM4	Y	3		GH43_29+CBM6+CBM22+CBM37+CBM37	1		RUI395.fa	2	d__Bacteria	p__Spirochaetota	c__Spirochaetia	o__Treponematales	f__Treponemataceae	g__	s__
metabat.bin.522	k141_4681704_flag=0_multi=38.1632_len=127127_14	CBM4+GH9	GH9	CBM4	Y	3		CBM35+PL11	1		RUI252.fa	2	d__Bacteria	p__Firmicutes	c__Bacilli	o__Lactobacillales	f__Lactobacillaceae	g__Lactobacillus_H	s__
metabat.bin.564	k141_7822939_flag=0_multi=148.8811_len=12590_2	CBM4+GH9	GH9	CBM4	Y	3		GH2+GH43_18	1		RUI279.fa	2	d__Bacteria	p__Firmicutes_C	c__Negativicutes	o__Selenomonadales	f__Selenomonadaceae	g__Schwartzia	s__
metabat.bin.615	k141_9234535_flag=0_multi=68.9869_len=52036_41	CBM4+GH9	GH9	CBM3	Y	3		GH13_28+CBM74	1		RUI049.fa	2	d__Bacteria	p__Firmicutes	c__Bacilli	o__Acholeplasmatales	f__CAG-307	g__UBA7004	s__
metabat.bin.663	k141_707044_flag=1_multi=11.0000_len=30689_14	CBM4+GH9	GH9	CBM4	Y	3		PL1_8+CBM13	1		RUI093.fa	2	d__Bacteria	p__Firmicutes_A	c__Clostridia	o__Lachnospirales	f__Lachnospiraceae	g__Pseudobutyrivibrio	s__
metabat.bin.672	k141_2949360_flag=0_multi=161.4464_len=60903_22	CBM4+GH9	GH9	CBM4	Y	3		GH57+GT35	1		RUI280.fa	2	d__Bacteria	p__Bacteroidota	c__Bacteroidia	o__Bacteroidales	f__P3	g__UBA1711	s__UBA1711 sp900320975
metabat.bin.673	k141_5764053_flag=1_multi=144.9190_len=25034_10	CBM4+GH9	GH9	CBM4	Y	3		GH5+CBM6	1		RUI408.fa	2	d__Bacteria	p__Firmicutes_A	c__Clostridia	o__Oscillospirales	f__Oscillospiraceae	g__UBA1777	s__
metabat.bin.745	k141_5556978_flag=1_multi=24.7631_len=61681_27	CBM4+GH9	GH9	CBM4	Y	3		CBM22+CE3+CE1	1		RUI472.fa	2	d__Bacteria	p__Firmicutes_A	c__Clostridia	o__Saccharofermentanales	f__Saccharofermentanaceae	g__Saccharofermentans	s__
metabat.bin.792	k141_11094684_flag=0_multi=75.9563_len=34467_1	CBM4+GH9	GH9	CBM37	Y	3		GH43_34+GH3	1		RUI120.fa	2	d__Bacteria	p__Cyanobacteria	c__Vampirovibrionia	o__Gastranaerophilales	f__Gastranaerophilaceae	g__RUG841	s__
metabat.bin.792	k141_1350053_flag=0_multi=70.9841_len=79322_1	CBM4+GH9	GH9	CBM4	Y	3		GT35+GT35	1		RUI581.fa	2	d__Bacteria	p__Bacteroidota	c__Bacteroidia	o__Bacteroidales	f__WCHB1-69	g__F23-D06	s__
metabat.bin.792	k141_6891635_flag=0_multi=74.9783_len=34193_9	CBM4+GH9	GH9	CBM4	Y	3		GH53+CBM37	1		RUI409.fa	2	d__Bacteria	p__Firmicutes_A	c__Clostridia	o__Lachnospirales	f__Lachnospiraceae	g__RUG191	s__
metabat.bin.805	k141_9515865_flag=0_multi=13.9660_len=121584_68	CBM4+GH9	GH9	CBM4	Y	3		CBM13+GH43_26+CBM13	1		RUI540.fa	2	d__Bacteria	p__Bacteroidota	c__Bacteroidia	o__Bacteroidales	f__P3	g__	s__
metabat.bin.847	k141_15258042_flag=0_multi=106.9452_len=19486_20	CBM4+GH9	GH9	CBM4	Y	3		GH13_14+CBM26	1		RUI140.fa	2	d__Bacteria	p__Spirochaetota	c__Spirochaetia	o__Treponematales	f__Treponemataceae	g__Treponema_D	s__
metabat.bin.895	k141_16183737_flag=0_multi=14.2785_len=13773_4	CBM4+GH9	GH9	CBM4	Y	3		CBM65+GH5_4	1		RUI142.fa	2	d__Bacteria	p__Firmicutes_A	c__Clostridia	o__Christensenellales	f__CAG-74	g__GCA-900199385	s__
metabat.bin.895	k141_7898810_flag=0_multi=41.9573_len=9735_4	CBM4+GH9	GH9	CBM37	Y	3		GH26+GH5_4	1		RUI152.fa	2	d__Bacteria	p__Firmicutes_A	c__Clostridia	o__Lachnospirales	f__Lachnospiraceae	g__	s__
metabat.bin.1034	k141_4161468_flag=0_multi=16.1716_len=64934_47	CBM4+GH9	GH9	CBM4	Y	3		GH2+CE12	1		RUI410.fa	2	d__Bacteria	p__Elusimicrobiota	c__Endomicrobia	o__Endomicrobiales	f__Endomicrobiaceae	g__RUG658	s__
metabat.bin.1065	k141_2644171_flag=0_multi=30.9911_len=33757_18	CBM4+GH9	GH9	CBM4	Y	3		CE4+GH153	1		RUI308.fa	2	d__Bacteria	p__Bacteroidota	c__Bacteroidia	o__Bacteroidales	f__F082	g__F082	s__
metabat.bin.1127	k141_5191315_flag=0_multi=157.9423_len=54538_6	CBM4+GH9	GH9	CBM4	Y	3		GH89+GH89	1		RUI153.fa	2	d__Bacteria	p__Firmicutes	c__Bacilli	o__RFN20	f__CAG-826	g__UBA3207	s__
metabat.bin.1141	k141_13361198_flag=1_multi=189.5799_len=11295_5	CBM4+GH9	GH9	CBM4	Y	3		GH97+GH5_46	1		RUI155.fa	2	d__Bacteria	p__Firmicutes	c__Bacilli	o__Acholeplasmatales	f__	g__	s__
metabat.bin.1164	k141_12417684_flag=1_multi=10.0000_len=19102_4	CBM4+GH9	GH9	CBM37	Y	3		CE1+CBM22+CE4	1		RUI157.fa	2	d__Bacteria	p__Firmicutes_A	c__Clostridia	o__Oscillospirales	f__CAG-382	g__	s__
metabat.bin.1164	k141_3625601_flag=1_multi=8.9946_len=15072_10	CBM4+GH9	GH9	CBM4	Y	3		GH9+CBM13+CBM2	1		RUI170.fa	2	d__Bacteria	p__Synergistota	c__Synergistia	o__Synergistales	f__Synergistaceae	g__Synergistes	s__
metabat.bin.1191	k141_1291465_flag=0_multi=14.0000_len=32983_24	CBM4+GH9	GH9	CBM4	Y	3		GH13_11+GH77+CBM48	1		RUI193.fa	2	d__Bacteria	p__Firmicutes	c__Bacilli	o__Acholeplasmatales	f__	g__	s__
metabat.bin.1279	k141_14458568_flag=0_multi=113.8867_len=127850_33	CBM4+GH9	GH9	CBM4	Y	3		CE12+GH115	1		RUI412.fa	2	d__Bacteria	p__Firmicutes_A	c__Clostridia	o__Lachnospirales	f__Lachnospiraceae	g__UBA2912	s__
metabat.bin.1279	k141_8906372_flag=0_multi=106.9744_len=82976_50	CBM4+GH9	GH9	CBM4	Y	3		PL9+GH43_37+CBM61	1		RUI461.fa	2	d__Bacteria	p__Desulfobacterota_A	c__Desulfovibrionia	o__Desulfovibrionales	f__Desulfovibrionaceae	g__Desulfovibrio	s__
metabat.bin.1308	k141_13812914_flag=0_multi=18.7873_len=16975_15	CBM4+GH9	GH9	CBM4	Y	3		CBM13+GH5_4	1		RUI486.fa	2	d__Bacteria	p__Bacteroidota	c__Bacteroidia	o__Bacteroidales	f__WCHB1-69	g__F23-D06	s__
metabat.bin.1354	k141_4447066_flag=0_multi=31.8550_len=144607_73	CBM4+GH9	GH9	CBM4	Y	3		GH39+CBM9	1		RUI583.fa	2	d__Bacteria	p__Firmicutes_A	c__Clostridia	o__Lachnospirales	f__Lachnospiraceae	g__UBA1258	s__
metabat.bin.1370	k141_1149275_flag=0_multi=10.8058_len=32655_33	CBM4+GH9	GH9	CBM4	Y	3		GT2_Glycos_transf_2+GT92	1		RUI196.fa	2	d__Bacteria	p__Spirochaetota	c__Spirochaetia	o__Treponematales	f__Treponemataceae	g__Treponema_D	s__
metabat.bin.1403	k141_12889595_flag=0_multi=98.9860_len=84360_55	CBM4+GH9	GH9	CBM4	Y	3		GH28+GH78	1		RUI329.fa	2	d__Bacteria	p__Desulfobacterota_A	c__Desulfovibrionia	o__Desulfovibrionales	f__Desulfovibrionaceae	g__Desulfovibrio	s__
metabat.bin.1427	k141_3605467_flag=0_multi=20.8317_len=22820_2	CBM4+GH9	GH9	CBM4	Y	3		CE3+CBM22	1		RUI202.fa	2	d__Bacteria	p__Firmicutes_A	c__Clostridia	o__Lachnospirales	f__Lachnospiraceae	g__NK4A144	s__NK4A144 sp000621405
metabat.bin.1427	k141_7349898_flag=0_multi=21.7018_len=60311_46	CBM4+GH9	GH9	CBM4	Y	3		GH31+GH2	1		RUI212.fa	2	d__Bacteria	p__Firmicutes_A	c__Clostridia	o__Lachnospirales	f__Lachnospiraceae	g__	s__
metabat.bin.1458	k141_3339489_flag=0_multi=17.4430_len=6967_3	CBM4+GH9	GH9	CBM4	Y	3		CBM35+GH26+CBM78	1		RUI334.fa	2	d__Bacteria	p__Firmicutes_A	c__Clostridia	o__Lachnospirales	f__Lachnospiraceae	g__NK4A144	s__
metabat.bin.1545	k141_5588212_flag=0_multi=189.7378_len=25752_14	CBM4+GH9	GH9	CBM4	Y	3		GH43_29+CBM6+GH43_10	1		RUI061.fa	1	d__Bacteria	p__Firmicutes	c__Bacilli	o__RFN20	f__CAG-826	g__UBA733	s__UBA733 sp900316365
metabat.bin.1587	k141_12265761_flag=0_multi=120.8316_len=32314_9	CBM4+GH9	GH9	CBM4	Y	3		GH43_29+GH8	1		RUI077.fa	1	d__Bacteria	p__Desulfobacterota_A	c__Desulfovibrionia	o__Desulfovibrionales	f__Desulfovibrionaceae	g__Desulfovibrio	s__
metabat.bin.1595	k141_5522255_flag=0_multi=39.8215_len=26572_26	CBM4+GH9	GH9	CBM4	Y	3		GT8+GT2_Glycos_transf_2+GT2_Glycos_transf_2	1		RUI265.fa	1	d__Bacteria	p__Desulfobacterota_A	c__Desulfovibrionia	o__Desulfovibrionales	f__Desulfovibrionaceae	g__Desulfovibrio	s__
metabat.bin.1605	k141_7832531_flag=0_multi=138.5837_len=16230_7	CBM4+GH9	GH9	CBM4	Y	3		GH43_29+GH146	1		RUI278.fa	1	d__Bacteria	p__Patescibacteria	c__Saccharimonadia	o__Saccharimonadales	f__Saccharimonadaceae	g__UBA2834	s__
metabat.bin.1613	k141_8105827_flag=1_multi=12.0000_len=33188_26	CBM4+GH9	GH9	CBM4	Y	3		GH97+GH43_29	1		RUI283.fa	1	d__Bacteria	p__Actinobacteriota	c__Coriobacteriia	o__Coriobacteriales	f__Eggerthellaceae	g__Denitrobacterium	s__Denitrobacterium detoxificans
metabat.bin.1688	k141_6420333_flag=0_multi=109.0000_len=10962_3	CBM4+GH9	GH9	CBM4	Y	3		CE4+GH11	1		RUI323.fa	1	d__Bacteria	p__Firmicutes	c__Bacilli	o__Acholeplasmatales	f__CAG-307	g__UBA7004	s__
metabat.bin.1715	k141_957500_flag=0_multi=19.9934_len=28936_7	CBM4+GH9	GH9	CBM4	Y	3		CE6+GH11+CBM6	1		RUI344.fa	1	d__Bacteria	p__Spirochaetota	c__Spirochaetia	o__Treponematales	f__Treponemataceae	g__Treponema_D	s__
metabat.bin.1816	k141_13362711_flag=1_multi=9.0000_len=10057_1	CBM4+GH9	GH9	CBM4	Y	3		GH11+CBM6+GH8	1		RUI358.fa	1	d__Bacteria	p__Firmicutes_A	c__Clostridia	o__Lachnospirales	f__Lachnospiraceae	g__Eubacterium_C	s__
metabat.bin.1838	k141_13273406_flag=0_multi=21.2322_len=54165_38	CBM4+GH9	GH9	CBM4	Y	3		GH13_42+GH13_42	1		RUI363.fa	1	d__Bacteria	p__Firmicutes	c__Bacilli	o__RF39	f__CAG-1000	g__	s__
metabat.bin.1848	k141_3572572_flag=0_multi=286.0000_len=30760_23	CBM4+GH9	GH9	CBM4	Y	3		GH20+GH3	1		RUI389.fa	1	d__Bacteria	p__Firmicutes	c__Bacilli	o__RFN20	f__CAG-826	g__UBA4951	s__
metabat.bin.1909	k141_8722470_flag=0_multi=18.0000_len=80317_57	CBM4+GH9	GH9	CBM4	Y	3		CE8+CE12+CE12	1		RUI394.fa	1	d__Bacteria	p__Spirochaetota	c__Spirochaetia	o__Sphaerochaetales	f__Sphaerochaetaceae	g__Spiro-01	s__
metabat.bin.1916	k141_1742442_flag=0_multi=60.9628_len=16279_11	CBM4+GH9	GH9	CBM37	Y	3		GH73+CBM50+CBM50	1		RUI400.fa	1	d__Bacteria	p__Patescibacteria	c__Saccharimonadia	o__Saccharimonadales	f__Saccharimonadaceae	g__UBA2866	s__
metabat.bin.1916	k141_7405565_flag=0_multi=57.9734_len=43046_6	CBM4+GH9	GH9	CBM4	Y	3		GH43_26+CBM35	1		RUI403.fa	1	d__Bacteria	p__Firmicutes_A	c__Clostridia	o__Peptostreptococcales	f__Anaerovoracaceae	g__UBA1764	s__
metabat.bin.1916	k141_8630400_flag=0_multi=57.5556_len=89355_36	CBM4+GH9	GH9	CBM4	Y	3		GH43_34+CBM32+CBM35+CBM35+GH43_26+CBM66	1		RUI228.fa	1	d__Bacteria	p__Firmicutes	c__Bacilli	o__RF39	f__CAG-1000	g__UBA6985	s__
metabat.bin.1943	k141_6237266_flag=0_multi=13.0658_len=10604_3	CBM4+GH9	GH9	CBM4	N	3		CBM9+CE15+CBM9+CBM9+CE15	1		RUI415.fa	1	d__Bacteria	p__Bacteroidota	c__Bacteroidia	o__Bacteroidales	f__P3	g__UBA1711	s__
metabat.bin.1951	k141_3315842_flag=0_multi=120.8874_len=21460_8	CBM4+GH9	GH9	CBM4	Y	3		GH38+CBM32	1		RUI452.fa	1	d__Bacteria	p__Firmicutes	c__Bacilli	o__Erysipelotrichales	f__Erysipelotrichaceae	g__UBA636	s__
metabat.bin.1957	k141_5681278_flag=1_multi=22.0000_len=7802_3	CBM4+GH9	GH9	CBM4	Y	3		GH5_4+GH10	1		RUI460.fa	1	d__Bacteria	p__Bacteroidota	c__Bacteroidia	o__Bacteroidales	f__Paludibacteraceae	g__RF16	s__
metabat.bin.2005	k141_8628555_flag=0_multi=18.3489_len=33932_21	CBM4+GH9	GH9	CBM4	Y	3		GH28+GH43_17	1		RUI089.fa	1	d__Bacteria	p__Bacteroidota	c__Bacteroidia	o__Bacteroidales	f__P3	g__UBA1217	s__
metabat.bin.2023	k141_5159334_flag=0_multi=61.0000_len=14081_6	CBM4+GH9	GH9	CBM4	Y	3		cohesin+cohesin+cohesin	1		RUI133.fa	1	d__Bacteria	p__Spirochaetota	c__Spirochaetia	o__Treponematales	f__Treponemataceae	g__Treponema_D	s__
metabat.bin.2042	k141_8933730_flag=1_multi=7.2847_len=10445_7	CBM4+GH9	GH9	CBM4	Y	3		CBM65+GH5_4+CBM65+GH5_4	1		RUI230.fa	1	d__Bacteria	p__Firmicutes_A	c__Clostridia	o__Peptostreptococcales	f__Anaerovoracaceae	g__	s__
metabat.bin.2070	k141_1874670_flag=0_multi=11.0000_len=16128_8	CBM4+GH9	GH9	CBM4	Y	3		CE1+CBM22+CBM37	1		RUI485.fa	1	d__Bacteria	p__Firmicutes_A	c__Clostridia	o__Lachnospirales	f__Lachnospiraceae	g__Eubacterium_H	s__
metabat.bin.2085	k141_14022550_flag=0_multi=27.1060_len=10375_10	CBM4+GH9	GH9	CBM4	Y	3		GH27+CBM51+CBM51	1		RUI110.fa	1	d__Bacteria	p__Desulfuromonadota	c__Desulfuromonadia	o__	f__	g__	s__
metabat.bin.2085	k141_3558489_flag=0_multi=20.9860_len=14606_3	CBM4+GH9	GH9	CBM37	Y	3		GH27+CBM6	1		RUI496.fa	1	d__Bacteria	p__Firmicutes_A	c__Clostridia	o__Oscillospirales	f__Acutalibacteraceae	g__UBA1227	s__
metabat.bin.2085	k141_3558489_flag=0_multi=20.9860_len=14606_4	CBM4+GH9	GH9	CBM37	Y	3		GH10+CBM13+CE1	1		RUI257.fa	1	d__Bacteria	p__Firmicutes_A	c__Clostridia	o__Oscillospirales	f__Oscillospiraceae	g__CAG-110	s__CAG-110 sp900315595
metabat.bin.2099	k141_11823978_flag=1_multi=8.8578_len=32716_11	CBM4+GH9	GH9	CBM4	Y	3		GH11+CBM36+CBM36+CBM36+CE4	1		RUI518.fa	1	d__Bacteria	p__Synergistota	c__Synergistia	o__Synergistales	f__Aminobacteriaceae	g__Fretibacterium	s__
metabat.bin.2099	k141_15322278_flag=1_multi=8.0053_len=18032_14	CBM4+GH9	GH9	CBM4	Y	3		CBM13+CBM13+PL1_8	1		RUI523.fa	1	d__Bacteria	p__Bacteroidota	c__Bacteroidia	o__Bacteroidales	f__P3	g__UBA1217	s__
metabat.bin.2104	k141_4432443_flag=0_multi=26.9296_len=110031_14	CBM4+GH9	GH9	CBM4	Y	3		GT2_Glycos_transf_2+GT101	1		RUI262.fa	1	d__Bacteria	p__Firmicutes	c__Bacilli	o__RFN20	f__CAG-826	g__UBA4951	s__
metabat.bin.123	k141_14752571_flag=0_multi=12.9987_len=89367_60	CBM4+GH9	GH9+CBM30	CBM4	Y	3		GT2_Glycos_transf_2+GT32	1		RUI528.fa	1	d__Bacteria	p__Firmicutes_A	c__Clostridia	o__4C28d-15	f__UBA3700	g__UBA3700	s__
metabat.bin.781	k141_4133045_flag=0_multi=102.9777_len=45839_15	CBM4+GH9	GH9+CBM30	CBM4	Y	3		PL11_1+CBM35	1		RUI549.fa	1	d__Bacteria	p__Bacteroidota	c__Bacteroidia	o__Bacteroidales	f__F082	g__F082	s__
metabat.bin.810	k141_13453638_flag=0_multi=15.1439_len=39746_10	CBM4+GH9	GH9+CBM30	CBM4	Y	3		CBM74+GH13_28+CBM25+CBM25	1		RUI044.fa	1	d__Bacteria	p__Firmicutes	c__Bacilli	o__Erysipelotrichales	f__Erysipelotrichaceae	g__UBA636	s__
metabat.bin.928	k141_15156591_flag=1_multi=11.0000_len=5340_3	CBM4+GH9	GH9+CBM30	CBM4	Y	3		CBM35+CBM35+PL11	1		RUI554.fa	1	d__Bacteria	p__Spirochaetota	c__Spirochaetia	o__Treponematales	f__Treponemataceae	g__Treponema_D	s__
metabat.bin.942	k141_13645599_flag=0_multi=32.0000_len=20717_9	CBM4+GH9	GH9+CBM30	CBM4	Y	3		CBM51+CBM51	1		RUI132.fa	1	d__Bacteria	p__Firmicutes	c__Bacilli	o__Lactobacillales	f__Lactobacillaceae	g__Lactobacillus_H	s__Lactobacillus_H fermentum
metabat.bin.1025	k141_2361867_flag=0_multi=13.7053_len=37058_23	CBM4+GH9	GH9+CBM30	CBM4	Y	3		GH43_29+GH43_19	1		RUI143.fa	1	d__Bacteria	p__Firmicutes	c__Bacilli	o__RFN20	f__CAG-826	g__	s__
metabat.bin.1164	k141_4811571_flag=1_multi=12.0000_len=27797_11	CBM4+GH9	GH9+CBM30	CBM4	Y	3		GH31+CBM67+GH78	1		RUI557.fa	1	d__Bacteria	p__Firmicutes	c__Bacilli	o__RFN20	f__CAG-826	g__	s__
metabat.bin.1237	k141_11857830_flag=0_multi=14.9507_len=50114_47	CBM4+GH9	GH9+CBM30	CBM4	Y	3		GH5_8+CBM65	1		RUI587.fa	1	d__Bacteria	p__Spirochaetota	c__Spirochaetia	o__Treponematales	f__Treponemataceae	g__Treponema_D	s__
metabat.bin.1322	k141_12102392_flag=0_multi=10.9963_len=26873_3	CBM4+GH9	GH9+CBM30	CBM4	Y	3		GH114+GH114+GH114	1		RUI588.fa	1	d__Bacteria	p__Firmicutes_A	c__Clostridia	o__Lachnospirales	f__Lachnospiraceae	g__XBB1006	s__
metabat.bin.2135	k141_9093454_flag=0_multi=46.6641_len=15314_10	CBM4+GH9	GH9+CBM30	CBM4	Y	3		CBM9+CBM9+CBM62	1		RUI161.fa	1	d__Bacteria	p__Synergistota	c__Synergistia	o__Synergistales	f__Aminobacteriaceae	g__Fretibacterium	s__
metabat.bin.125	k141_14008445_flag=0_multi=43.9764_len=18343_6	CBM4+GH9	GH9+CBM4	GH9	Y	3		GH43_34+GH43_10	1		RUI007.fa	1	d__Bacteria	p__Bacteroidota	c__Bacteroidia	o__Bacteroidales	f__UBA932	g__RC9	s__
metabat.bin.299	k141_8430946_flag=1_multi=17.2163_len=122626_11	CBM4+GH9	GH9+CBM4	CBM4	Y	3		GH5_35+GH5_8	1		RUI188.fa	1	d__Bacteria	p__Firmicutes_A	c__Clostridia	o__Lachnospirales	f__Lachnospiraceae	g__	s__
metabat.bin.427	k141_7411067_flag=0_multi=63.3030_len=39569_24	CBM4+GH9	GH9+CBM4	CBM4	Y	3		CBM13+CBM35+PL11	1		RUI022.fa	1	d__Bacteria	p__Firmicutes_A	c__Clostridia	o__Christensenellales	f__CAG-138	g__CAG-1024	s__
metabat.bin.432	k141_12841304_flag=0_multi=26.9246_len=70007_47	CBM4+GH9	GH9+CBM4	GH9	Y	3		GH64+GH16	1		RUI027.fa	1	d__Bacteria	p__Firmicutes_A	c__Clostridia	o__Peptostreptococcales	f__Anaerovoracaceae	g__UBA1191	s__
metabat.bin.558	k141_3310229_flag=0_multi=19.4061_len=71298_43	CBM4+GH9	GH9+CBM4	CBM4	Y	3		CBM22+GH16	1		RUI204.fa	1	d__Bacteria	p__Bacteroidota	c__Bacteroidia	o__Bacteroidales	f__P3	g__	s__
metabat.bin.564	k141_8937358_flag=0_multi=142.1080_len=31886_1	CBM4+GH9	GH9+CBM4	CBM4	Y	3		CBM22+CBM22+GH43_16+CBM6	1
metabat.bin.735	k141_6732900_flag=0_multi=74.9592_len=18267_11	CBM4+GH9	GH9+CBM4	CBM4	Y	3		CBM74+GH13_28	1
metabat.bin.787	k141_1644367_flag=0_multi=28.0000_len=51829_13	CBM4+GH9	GH9+CBM4	CBM4	Y	3		CBM13+CBM2	1
metabat.bin.1009	k141_6268958_flag=1_multi=9.8132_len=17070_1	CBM4+GH9	GH9+CBM4	GH9	Y	3		GH2+GH43_19	1
metabat.bin.1034	k141_7923716_flag=0_multi=13.7679_len=59096_1	CBM4+GH9	GH9+CBM4	CBM4	Y	3		CBM50+CBM50	1
metabat.bin.1335	k141_14378510_flag=0_multi=68.4699_len=45850_14	CBM4+GH9	GH9+CBM4	CBM4	Y	3		CBM66+GH43_31	1
metabat.bin.1413	k141_10223000_flag=0_multi=13.3710_len=34154_27	CBM4+GH9	GH9+CBM4	CBM4	Y	3		GH42+GH53	1
metabat.bin.1414	k141_14568840_flag=0_multi=98.0000_len=6165_2	CBM4+GH9	GH9+CBM4	CBM4	Y	3		GH5_2+CBM6	1
metabat.bin.1514	k141_6732887_flag=0_multi=41.6575_len=15584_9	CBM4+GH9	GH9+CBM4	CBM4	Y	3		GH13_28+CBM26+CBM74	1
metabat.bin.1553	k141_2914685_flag=0_multi=39.9885_len=67742_8	CBM4+GH9	GH9+CBM4	CBM4	Y	3		GH127+CBM32+CBM32	1
metabat.bin.1828	k141_8773530_flag=0_multi=10.9639_len=29967_3	CBM4+GH9	GH9+CBM4	CBM4	Y	3		GT2_Glycos_transf_2+GT4+GT2_Glycos_transf_2	1
metabat.bin.1862	k141_15724476_flag=0_multi=59.9662_len=37055_32	CBM4+GH9	GH9+CBM4	CBM4	Y	3		GH127+CBM66+CBM66	1
metabat.bin.1904	k141_13334972_flag=0_multi=37.4098_len=31200_15	CBM4+GH9	GH9+CBM4	CBM4	Y	3		GH2+CBM66	1
metabat.bin.1937	k141_15402971_flag=1_multi=10.0000_len=29640_25	CBM4+GH9	GH9+CBM4	CBM4	Y	3		CBM66+GH43_31+CBM66	1
metabat.bin.1944	k141_1916352_flag=0_multi=32.1689_len=5161_5	CBM4+GH9	GH9+CBM4	CBM4	Y	3		GH43_28+CE1	1
metabat.bin.2005	k141_12814151_flag=0_multi=18.8430_len=44066_36	CBM4+GH9	GH9+CBM4	CBM4	Y	3		CBM27+GH26+CBM23	1
metabat.bin.259	k141_9426379_flag=0_multi=50.0000_len=69209_10	CBM4+GH9	GH9+CBM4+CBM30	CBM4	Y	3		GH30_8+CBM13	1
metabat.bin.398	k141_10269887_flag=0_multi=240.0000_len=14386_4	CBM4+GH9	GH9+CBM4+CBM30	CBM4	Y	3		CBM38+CBM38+CBM38+CBM38	1
metabat.bin.805	k141_6424844_flag=0_multi=16.6641_len=8714_7	CBM4+GH9	GH9+CBM4+CBM30	CBM4	Y	3		GH84+GH16	1
metabat.bin.1411	k141_5386416_flag=0_multi=123.2914_len=81966_47	CBM4+GH9	GH9+CBM4+CBM30	CBM4	Y	3		GH43_2+GH43_29	1
metabat.bin.1587	k141_4721805_flag=0_multi=111.6824_len=36008_18	CBM4+GH9	GH9+CBM4+CBM30	CBM4	Y	3		CE8+PL1+CBM13	1
metabat.bin.1141	k141_8894604_flag=0_multi=184.1077_len=4841_1	CBM4+GH9	GH9+GH16	CBM4	Y	3		GH44+CBM76+CBM76	1
metabat.bin.75	k141_15005919_flag=0_multi=96.0000_len=3282_1	CBM4+GH9	N	CBM4	Y	2		GH13_38+GH77	1
metabat.bin.75	k141_6981509_flag=0_multi=111.9664_len=66291_21	CBM4+GH9	N	CBM37	Y	2		GH43_18+GH43_18	1
metabat.bin.460	k141_7153370_flag=0_multi=143.9576_len=67671_43	CBM4+GH9	N	CBM4	Y	2		GH5+GH28	1
metabat.bin.522	k141_12064603_flag=0_multi=102.7580_len=8572_2	CBM4+GH9	N	CBM37	Y	2		GH50+GH39	1
metabat.bin.522	k141_5615947_flag=0_multi=41.0201_len=63481_46	CBM4+GH9	N	CBM37	Y	2		GH10+GH43_16	1
metabat.bin.522	k141_706553_flag=0_multi=40.5514_len=26402_6	CBM4+GH9	N	CBM4	Y	2		PL6+PL6_1	1
metabat.bin.663	k141_707044_flag=1_multi=11.0000_len=30689_15	CBM4+GH9	N	CBM4	Y	2		GH43_29+CBM42	1
metabat.bin.895	k141_7345393_flag=0_multi=13.9402_len=46068_9	CBM4+GH9	N	CBM37	Y	2		GH10+GH9	1
metabat.bin.1065	k141_3536937_flag=0_multi=30.9664_len=18003_11	CBM4+GH9	N	CBM37	Y	2		CBM22+GH43_16+CBM6	1
metabat.bin.1141	k141_12027109_flag=0_multi=171.5663_len=5555_3	CBM4+GH9	N	CBM37	Y	2		GH43_34+GH16	1
metabat.bin.1164	k141_5733010_flag=1_multi=9.0000_len=22021_8	CBM4+GH9	N	CBM37	Y	2		GH5_1+CBM37	1
metabat.bin.1916	k141_3464323_flag=0_multi=47.6031_len=12653_6	CBM4+GH9	N	CBM37	Y	2		GH43_4+CBM13+CBM37	1
metabat.bin.1205	k141_4503231_flag=0_multi=8.0000_len=9379_7	CBM4+GH9+CBM37	GH9	CBM37	Y	3		GH76+CBM35	1
metabat.bin.1838	k141_12649733_flag=0_multi=21.9952_len=86984_8	CBM4+GH9+CBM37	GH9+CBM37	CBM37	Y	3		GH13_28+CBM26+CBM26+CBM25	1
metabat.bin.1025	k141_12212931_flag=0_multi=13.9934_len=39781_9	CBM4+GH9+CBM37	GH9+GH48+CBM22+CBM37	CBM37	Y	3		CBM27+CBM27+CBM27+GH26+CBM23	1
metabat.bin.75	k141_10412142_flag=0_multi=106.9884_len=93958_18	CBM4+GH9+GH16	GH9+GH16	CBM4	Y	3		GH2+GH35	1
metabat.bin.502	k141_7576740_flag=1_multi=12.0000_len=98539_68	CBM4+GH9+GH16	GH9+GH16	CBM4	Y	3		CBM13+GH43_19	1
metabat.bin.1141	k141_7266829_flag=0_multi=33.9837_len=20441_2	CBM4+GH9+GH16	GH9+GH16	CBM4	Y	3		GH5_35+PL9	1
metabat.bin.895	k141_11804187_flag=0_multi=17.9902_len=17499_6	CBM4+GH9+GH16+GH16	GH9+GH16	CBM4	Y	3		GH137+GH2	1
metabat.bin.2099	k141_10618313_flag=0_multi=8.9935_len=12505_2	CBM4+GH9+GH16+GH16	GH9+GH16	CBM4	Y	3		GT27+GT4	1
metabat.bin.1112	k141_875041_flag=1_multi=198.0410_len=45846_38	CBM41+CBM41+GH13_41+CBM41+CBM41+GH13_12	GH13+CBM41+CBM48	CBM41	Y	3		GH13+GH127	1
metabat.bin.1738	k141_10064696_flag=0_multi=1825.7356_len=19578_4	CBM41+CBM41+GH13_41+CBM41+CBM41+GH13_12	GH13+CBM41+CBM48	CBM41	N	3		PL3_1+CE8	1
metabat.bin.1631	k141_13992493_flag=0_multi=41.7381_len=24513_1	CBM41+CBM48+GH13_14	GH13+CBM41+CBM48	CBM41	Y	3		CBM4+CBM4+GH9	1
metabat.bin.862	k141_6607093_flag=1_multi=54.9777_len=26749_24	CBM41+GH13_14	GH13	CBM41	Y	3		GH81+CBM32	1
metabat.bin.1137	k141_1650686_flag=0_multi=13.7710_len=12021_12	CBM41+GH13_14	GH13	CBM41	Y	3		CE1+GH5_8	1
metabat.bin.131	k141_16428510_flag=1_multi=12.0000_len=10374_3	CBM41+GH13_14	GH13+CBM41	CBM41	Y	3		GH31+GH78	1
metabat.bin.443	k141_4462868_flag=0_multi=25.4614_len=10802_2	CBM41+GH13_14	GH13+CBM41	CBM41	Y	3		GH81+CBM32+CBM32+CBM32	1
metabat.bin.785	k141_12681231_flag=0_multi=25.9906_len=26681_15	CBM41+GH13_14	GH13+CBM41	CBM41	N	3		CBM9+CE15+CBM9+CBM9+CBM9+CE15	1
metabat.bin.831	k141_8453065_flag=1_multi=15.9489_len=25327_20	CBM41+GH13_14	GH13+CBM41	CBM41	Y	3		PL1_2+CBM37	1
metabat.bin.896	k141_10033825_flag=0_multi=17.0329_len=26793_3	CBM41+GH13_14	GH13+CBM41	CBM41	N	3		CBM22+GH10+CBM22+CBM22+CE1	1
metabat.bin.989	k141_6104065_flag=0_multi=87.2728_len=69901_2	CBM41+GH13_14	GH13+CBM41	CBM41	Y	3		GH43_10+CE15	1
metabat.bin.1112	k141_6686803_flag=0_multi=229.9499_len=96117_69	CBM41+GH13_14	GH13+CBM41	CBM41	N	3		GH78+CBM67	1
metabat.bin.1287	k141_12711374_flag=0_multi=114.6129_len=79266_60	CBM41+GH13_14	GH13+CBM41	CBM41	Y	3		GH13_11+CBM41	1
metabat.bin.1452	k141_11689007_flag=0_multi=18.0000_len=5319_1	CBM41+GH13_14	GH13+CBM41	CBM41	Y	3		GH43_17+GH43_19	1
metabat.bin.1513	k141_3004272_flag=0_multi=13.9782_len=60387_32	CBM41+GH13_14	GH13+CBM41	CBM41	Y	3		GH43_10+CBM22+CBM22+GH43_16+CBM6	1
metabat.bin.1612	k141_7290365_flag=0_multi=16.0261_len=44088_4	CBM41+GH13_14	GH13+CBM41	CBM41	Y	3		GH43_4+CBM13+CBM2	1
metabat.bin.1671	k141_8310571_flag=0_multi=45.0000_len=53373_10	CBM41+GH13_14	GH13+CBM41	CBM41	Y	3		GH43_29+CBM6+GH43_29	1
metabat.bin.1752	k141_2615105_flag=1_multi=8.0000_len=9765_6	CBM41+GH13_14	GH13+CBM41	CBM41	Y	3		CBM41+CBM48+GH13_14	1
metabat.bin.1882	k141_7698923_flag=1_multi=32.0000_len=10766_7	CBM41+GH13_14	GH13+CBM41	CBM41	Y	3		GH51+GH43_34	1
metabat.bin.2139	k141_4468995_flag=0_multi=96.3689_len=14011_10	CBM41+GH13_14	GH13+CBM41	CBM41	Y	3		CE10+CBM6+GH11	1
metabat.bin.77	k141_9487201_flag=1_multi=10.0000_len=10388_8	CBM41+GH13_14	GH13+CBM41+CBM48	CBM41	Y	3		CBM22+GH10+GH11+CE4	1
metabat.bin.186	k141_5181734_flag=1_multi=9.0330_len=7299_4	CBM41+GH13_14	GH13+CBM41+CBM48	CBM41	N	3		GH43_19+GH2	1
metabat.bin.1078	k141_12144360_flag=0_multi=51.3410_len=12810_8	CBM41+GH13_14	GH13+CBM41+CBM48	CBM41	Y	3		GH30_4+GH43_19	1
metabat.bin.1098	k141_12964657_flag=0_multi=70.8074_len=22020_1	CBM48	GH13+CBM48	N	N	2		GH30_8+CBM13+CBM2	1
metabat.bin.1240	k141_8278472_flag=1_multi=6.0000_len=7708_7	CBM48	GH13+CBM48	N	N	2		GH43_16+CBM6+CBM13	1
metabat.bin.725	k141_7270504_flag=0_multi=13.9958_len=31416_15	CBM48+GH13_11	GH13+GH77	CBM48	Y	3		PL11+CBM13+CBM13+CBM35+CE12	1
metabat.bin.1191	k141_15060683_flag=1_multi=15.3762_len=54523_29	CBM48+GH13_11	GH13+GH77+CBM41	CBM48	N	3		GH0+GH106	1
metabat.bin.1760	k141_13703385_flag=0_multi=8.9951_len=16564_4	CBM48+GH13_11	GH13+GH77+CBM41+CBM48	CBM48	N	3		PL17_2+PL17	1
metabat.bin.1927	k141_16362975_flag=1_multi=11.0000_len=5554_2	CBM48+GH13_14	GH13	CBM41	Y	3		GH53+CBM35	1
metabat.bin.868	k141_7215982_flag=0_multi=17.9272_len=5512_4	CBM48+GH13_14	GH13+CBM41+CBM48	CBM41	Y	3		GH10+GH43_12	1
metabat.bin.2013	k141_11307960_flag=1_multi=54.8104_len=60521_9	CBM48+GH13_14	GH13+CBM41+CBM48	CBM41	Y	3		CE6+GH43_12	1
metabat.bin.1943	k141_7002146_flag=1_multi=12.0000_len=33744_7	CBM48+GH13_9	CBM48	CBM48	N	3		CBM11+CBM11+CBM11	1
metabat.bin.29	k141_10089556_flag=0_multi=10.9904_len=10509_2	CBM48+GH13_9	GH13	CBM48	N	3		PL1_2+CBM35	1
metabat.bin.56	k141_6513650_flag=0_multi=41.9909_len=90629_21	CBM48+GH13_9	GH13	CBM48	N	3		GH95+GH95	1
metabat.bin.61	k141_2836024_flag=0_multi=34.4247_len=10982_6	CBM48+GH13_9	GH13	CBM48	N	3		CE6+GH11+CBM6+CE15	1
metabat.bin.75	k141_5026725_flag=0_multi=107.3695_len=26320_15	CBM48+GH13_9	GH13	CBM48	N	3		GT2_Glycos_transf_2+GT83	1
metabat.bin.77	k141_2943480_flag=0_multi=8.9924_len=10644_6	CBM48+GH13_9	GH13	CBM48	N	3		GH11+GH11+GH11	1
metabat.bin.90	k141_13809154_flag=0_multi=39.9568_len=9166_3	CBM48+GH13_9	GH13	CBM48	N	3		GH31+GH31	1
metabat.bin.108	k141_13654956_flag=0_multi=12.9906_len=31938_20	CBM48+GH13_9	GH13	CBM48	N	3		GH105+PL33_1	1
metabat.bin.108	k141_8558999_flag=0_multi=10.9981_len=51743_13	CBM48+GH13_9	GH13	CBM48	N	3		CE12+CBM35+CBM35	1
metabat.bin.123	k141_14555852_flag=0_multi=13.9983_len=75947_6	CBM48+GH13_9	GH13	CBM48	N	3		CBM38+CBM38	1
metabat.bin.168	k141_12172922_flag=1_multi=69.9961_len=179243_57	CBM48+GH13_9	GH13	CBM48	N	3		GH43_35+CE10	1
metabat.bin.184	k141_4164646_flag=0_multi=48.0000_len=17303_8	CBM48+GH13_9	GH13	CBM48	N	3		GH13_32+CBM26+CBM26	1
metabat.bin.191	k141_8425879_flag=0_multi=54.9978_len=241692_97	CBM48+GH13_9	GH13	CBM48	N	3		CBM9+CBM32+CBM62	1
metabat.bin.212	k141_3258348_flag=0_multi=56.9940_len=93271_29	CBM48+GH13_9	GH13	CBM48	N	3		GH3+CBM6	1
metabat.bin.215	k141_4687379_flag=0_multi=25.0000_len=74537_14	CBM48+GH13_9	GH13	CBM48	N	3		GH43_18+GH43_34	1
metabat.bin.234	k141_1983482_flag=0_multi=8.8602_len=10667_5	CBM48+GH13_9	GH13	CBM48	N	3		GH97+GH92	1
metabat.bin.235	k141_5253493_flag=0_multi=8.9901_len=8198_4	CBM48+GH13_9	GH13	CBM48	N	3		CBM38+GH51	1
metabat.bin.236	k141_16215894_flag=1_multi=9.0000_len=8452_6	CBM48+GH13_9	GH13	CBM48	N	3		PL33_1+GH88	1
metabat.bin.244	k141_11884815_flag=1_multi=10.0000_len=27401_17	CBM48+GH13_9	GH13	CBM48	N	3		CE1+GH33	1
metabat.bin.275	k141_10093373_flag=0_multi=9.9980_len=44383_25	CBM48+GH13_9	GH13	CBM48	N	3		GH23+CBM50+CBM50	1
metabat.bin.288	k141_5656074_flag=0_multi=21.0000_len=9738_6	CBM48+GH13_9	GH13	CBM48	N	3		GH35+GH2	1
metabat.bin.299	k141_2500461_flag=0_multi=14.9980_len=71561_19	CBM48+GH13_9	GH13	CBM48	N	3		GH13_3+GH13_38+GH133	1
metabat.bin.299	k141_4802713_flag=0_multi=12.9950_len=63422_11	CBM48+GH13_9	GH13	CBM48	N	3		GH5_4+CBM65	1
metabat.bin.299	k141_5859956_flag=0_multi=13.9986_len=90874_55	CBM48+GH13_9	GH13	CBM48	N	3		CE12+GH43_10	1
metabat.bin.353	k141_3490694_flag=1_multi=7.0000_len=11379_3	CBM48+GH13_9	GH13	CBM48	N	3		CE8+CE10	1
metabat.bin.398	k141_7989379_flag=0_multi=241.7514_len=147581_114	CBM48+GH13_9	GH13	CBM48	N	3		GT101+GT8	1
metabat.bin.416	k141_4832498_flag=1_multi=7.0000_len=34405_21	CBM48+GH13_9	GH13	CBM48	N	3		GH43_35+GH8	1
metabat.bin.432	k141_11193444_flag=0_multi=23.0000_len=6122_2	CBM48+GH13_9	GH13	CBM48	N	3		GH33+GH123	1
metabat.bin.445	k141_12429848_flag=0_multi=53.9641_len=14916_10	CBM48+GH13_9	GH13	CBM48	N	3		CE15+GH8	1
metabat.bin.460	k141_7482263_flag=0_multi=92.9450_len=33601_4	CBM48+GH13_9	GH13	CBM48	N	3		GH2+GH141	1
metabat.bin.496	k141_338630_flag=0_multi=31.9972_len=112118_84	CBM48+GH13_9	GH13	CBM48	N	3		CE6	1
metabat.bin.499	k141_9776465_flag=0_multi=14.7791_len=50194_23	CBM48+GH13_9	GH13	CBM48	N	3		GH97+GH31	1
metabat.bin.522	k141_3380169_flag=0_multi=36.9923_len=46789_29	CBM48+GH13_9	GH13	CBM48	N	3		CE4+GH8	1
metabat.bin.554	k141_11748701_flag=0_multi=19.9985_len=222559_118	CBM48+GH13_9	GH13	CBM48	N	3		GH43_37+CBM61+PL11_2	1
metabat.bin.554	k141_1394088_flag=0_multi=19.9962_len=64601_17	CBM48+GH13_9	GH13	CBM48	N	3		GH81+CBM32+CBM32	1
metabat.bin.564	k141_2954861_flag=0_multi=155.2656_len=86074_44	CBM48+GH13_9	GH13	CBM48	N	3		CBM22+CE15	1
metabat.bin.564	k141_7251358_flag=0_multi=150.0000_len=28895_12	CBM48+GH13_9	GH13	CBM48	N	3		CBM35+GH26+CBM37	1
metabat.bin.576	k141_2041544_flag=0_multi=13.9743_len=10764_1	CBM48+GH13_9	GH13	CBM48	N	3		GH97+GH33	1
metabat.bin.580	k141_11774219_flag=0_multi=16.7749_len=15463_5	CBM48+GH13_9	GH13	CBM48	N	3		GH43_16+CBM36+CBM36+GH10+CBM13+CBM2	1
metabat.bin.580	k141_15766858_flag=0_multi=20.9589_len=45536_13	CBM48+GH13_9	GH13	CBM48	N	3		GH105+GH35	1
metabat.bin.601	k141_12708309_flag=0_multi=33.4952_len=28774_20	CBM48+GH13_9	GH13	CBM48	N	3		GH67+CE15	1
metabat.bin.615	k141_5065917_flag=0_multi=69.9810_len=72653_45	CBM48+GH13_9	GH13	CBM48	N	3		CE4+CBM4	1
metabat.bin.625	k141_4902063_flag=1_multi=36.9565_len=35473_28	CBM48+GH13_9	GH13	CBM48	N	3		CE2+CBM4	1
metabat.bin.637	k141_14074079_flag=0_multi=54.4562_len=8551_2	CBM48+GH13_9	GH13	CBM48	N	3		GH29+CE15	1
metabat.bin.639	k141_8321652_flag=0_multi=24.8514_len=50315_11	CBM48+GH13_9	GH13	CBM48	N	3		CBM2+GH5_4	1
metabat.bin.643	k141_9393960_flag=0_multi=302.0000_len=40301_27	CBM48+GH13_9	GH13	CBM48	N	3		GH44+GH44+GT2_Glyco_tranf_2_3	1
metabat.bin.649	k141_14716458_flag=0_multi=40.9875_len=32251_8	CBM48+GH13_9	GH13	CBM48	N	3		GH5_4+GH5_8	1
metabat.bin.672	k141_5608434_flag=0_multi=138.8786_len=22881_5	CBM48+GH13_9	GH13	CBM48	N	3		GH53+CE3	1
metabat.bin.697	k141_6331111_flag=1_multi=296.0000_len=70950_45	CBM48+GH13_9	GH13	CBM48	N	3		PL11+CBM35+CE12	1
metabat.bin.709	k141_13357681_flag=0_multi=14.8080_len=18259_9	CBM48+GH13_9	GH13	CBM48	N	3		GT19+GT19	1
metabat.bin.731	k141_1070001_flag=0_multi=24.0000_len=16597_5	CBM48+GH13_9	GH13	CBM48	N	3		CE6+CBM6+CE1+CBM6	1
metabat.bin.734	k141_1308791_flag=0_multi=96.4749_len=58054_53	CBM48+GH13_9	GH13	CBM48	N	3		PL11+CBM35+GH43_29	1
metabat.bin.737	k141_1905875_flag=0_multi=21.5990_len=14176_12	CBM48+GH13_9	GH13	CBM48	N	3		GH11+GH11+CBM6+GH8	1
metabat.bin.754	k141_5518665_flag=0_multi=15.7406_len=7871_3	CBM48+GH13_9	GH13	CBM48	N	3		CE4+GT2	1
metabat.bin.805	k141_5573207_flag=0_multi=24.3610_len=79606_34	CBM48+GH13_9	GH13	CBM48	N	3		CBM13+CBM42	1
metabat.bin.810	k141_13297412_flag=0_multi=13.9794_len=6463_5	CBM48+GH13_9	GH13	CBM48	N	3		GT2_Glycos_transf_2+GT2_Glycos_transf_2+GT4	1
metabat.bin.830	k141_3481860_flag=0_multi=35.9587_len=8624_4	CBM48+GH13_9	GH13	CBM48	N	3		GH127+CE7	1
metabat.bin.831	k141_2450948_flag=0_multi=21.9914_len=24464_14	CBM48+GH13_9	GH13	CBM48	N	3		GH39+GH50	1
metabat.bin.834	k141_15690006_flag=0_multi=47.0000_len=18495_9	CBM48+GH13_9	GH13	CBM48	N	3		GH43_3+GH43_31	1
metabat.bin.896	k141_4956420_flag=0_multi=16.0000_len=38933_16	CBM48+GH13_9	GH13	CBM48	N	3		CBM56+CBM13+GH64	1
metabat.bin.922	k141_4605783_flag=0_multi=27.1061_len=22074_14	CBM48+GH13_9	GH13	CBM48	N	3		GT2_Glycos_transf_2+GT41	1
metabat.bin.937	k141_3975719_flag=0_multi=168.6804_len=15218_9	CBM48+GH13_9	GH13	CBM48	N	3		PL1+CE8	1
metabat.bin.939	k141_12867615_flag=0_multi=11.1136_len=13129_7	CBM48+GH13_9	GH13	CBM48	N	3		GH93+CBM9	1
metabat.bin.939	k141_2811773_flag=0_multi=15.4246_len=63106_29	CBM48+GH13_9	GH13	CBM48	N	3		GH10+CBM22+CBM37	1
metabat.bin.946	k141_12805238_flag=0_multi=5.9758_len=2208_2	CBM48+GH13_9	GH13	CBM48	N	3		GH30_8+CBM22+CBM37+CBM37	1
metabat.bin.974	k141_14030313_flag=0_multi=68.0000_len=11959_3	CBM48+GH13_9	GH13	CBM48	N	3		GH53+CE10	1
metabat.bin.983	k141_11118946_flag=1_multi=21.4017_len=35705_20	CBM48+GH13_9	GH13	CBM48	N	3		GH28+CE8	1
metabat.bin.983	k141_14170191_flag=0_multi=18.9730_len=13464_6	CBM48+GH13_9	GH13	CBM48	N	3		GH3+CE10	1
metabat.bin.1009	k141_11728057_flag=1_multi=9.9939_len=32525_25	CBM48+GH13_9	GH13	CBM48	N	3		GH9+CBM79+CBM79	1
metabat.bin.1023	k141_12402878_flag=0_multi=10.9789_len=49039_18	CBM48+GH13_9	GH13	CBM48	N	3		GH137+GH106	1
metabat.bin.1025	k141_9378680_flag=0_multi=14.9963_len=75137_62	CBM48+GH13_9	GH13	CBM48	N	3		GH97+GH125	1
metabat.bin.1034	k141_3610276_flag=0_multi=19.9310_len=68190_12	CBM48+GH13_9	GH13	CBM48	N	3		CE9+CE9	1
metabat.bin.1034	k141_7938979_flag=0_multi=5.9763_len=2250_1	CBM48+GH13_9	GH13	CBM48	N	3		GH59+GH26	1
metabat.bin.1034	k141_9554822_flag=0_multi=14.6308_len=13700_2	CBM48+GH13_9	GH13	CBM48	N	3		GH127+CE12+GH97	1
metabat.bin.1034	k141_9951335_flag=0_multi=16.0849_len=6630_2	CBM48+GH13_9	GH13	CBM48	N	3		GH5+GH2	1
metabat.bin.1039	k141_14473197_flag=0_multi=160.7891_len=7727_3	CBM48+GH13_9	GH13	CBM48	N	3		GH29+GH95+CBM32	1
metabat.bin.1066	k141_10089035_flag=0_multi=31.8100_len=11377_6	CBM48+GH13_9	GH13	CBM48	N	3		GH36+CBM51	1
metabat.bin.1078	k141_189894_flag=0_multi=16.6495_len=2860_1	CBM48+GH13_9	GH13	CBM48	N	3		CBM26+CBM25+CBM25	1
metabat.bin.1112	k141_6686803_flag=0_multi=229.9499_len=96117_70	CBM48+GH13_9	GH13	CBM48	N	3		GH13_19+CBM25+CBM25+CBM25	1
metabat.bin.1113	k141_3908507_flag=1_multi=28.9991_len=326544_165	CBM48+GH13_9	GH13	CBM48	N	3		GH5_10+CBM32	1
metabat.bin.1126	k141_12033447_flag=0_multi=12.9951_len=24846_21	CBM48+GH13_9	GH13	CBM48	N	3		GH43_18+GH27	1
metabat.bin.1127	k141_9230742_flag=0_multi=133.9739_len=101902_34	CBM48+GH13_9	GH13	CBM48	N	3		GH43_29+GH43_10	1
metabat.bin.1137	k141_9791334_flag=0_multi=16.6862_len=10452_8	CBM48+GH13_9	GH13	CBM48	N	3		GH23+GH23	1
metabat.bin.1141	k141_5999542_flag=0_multi=172.0000_len=4254_1	CBM48+GH13_9	GH13	CBM48	N	3		GH73+CE4	1
metabat.bin.1142	k141_7685206_flag=1_multi=45.0000_len=15751_1	CBM48+GH13_9	GH13	CBM48	N	3		GH5_4+GH5_4	1
metabat.bin.1146	k141_9932697_flag=0_multi=60.0000_len=28410_20	CBM48+GH13_9	GH13	CBM48	N	3		GH25+GH114	1
metabat.bin.1152	k141_2020694_flag=0_multi=21.7273_len=10979_2	CBM48+GH13_9	GH13	CBM48	N	3		CBM35+CBM35+CBM35	1
metabat.bin.1158	k141_3401050_flag=0_multi=65.0046_len=72556_50	CBM48+GH13_9	GH13	CBM48	N	3		GH9+CBM3+CBM37	1
metabat.bin.1162	k141_15129916_flag=1_multi=8.0000_len=6829_3	CBM48+GH13_9	GH13	CBM48	N	3		GH16+CBM5	1
metabat.bin.1164	k141_16069978_flag=0_multi=10.0000_len=18125_5	CBM48+GH13_9	GH13	CBM48	N	3		CBM13+CBM2+CE1	1
metabat.bin.1176	k141_188091_flag=0_multi=23.9973_len=86602_33	CBM48+GH13_9	GH13	CBM48	N	3		GT102+GT103	1
metabat.bin.1186	k141_16102739_flag=0_multi=33.9321_len=5001_4	CBM48+GH13_9	GH13	CBM48	N	3		CBM6+GH76+CBM6+CBM6+CBM6+CBM6+CBM6	1
metabat.bin.1192	k141_67997_flag=0_multi=24.6200_len=22102_11	CBM48+GH13_9	GH13	CBM48	N	3		GH5_2+CBM13	1
metabat.bin.1203	k141_15478329_flag=0_multi=10.9944_len=18005_9	CBM48+GH13_9	GH13	CBM48	N	3		GT8+GT8	1
metabat.bin.1205	k141_9594891_flag=0_multi=11.0000_len=7152_5	CBM48+GH13_9	GH13	CBM48	N	3		PL1+PL1+CBM77	1
metabat.bin.1219	k141_6444902_flag=0_multi=27.9569_len=12671_9	CBM48+GH13_9	GH13	CBM48	N	3		CBM37+CBM37+CBM37	1
metabat.bin.1247	k141_2217066_flag=0_multi=13.5033_len=6010_1	CBM48+GH13_9	GH13	CBM48	N	3
metabat.bin.1279	k141_10704936_flag=1_multi=114.2481_len=198736_137	CBM48+GH13_9	GH13	CBM48	N	3
metabat.bin.1287	k141_12711374_flag=0_multi=114.6129_len=79266_49	CBM48+GH13_9	GH13	CBM48	N	3
metabat.bin.1300	k141_14473298_flag=0_multi=264.2160_len=28407_3	CBM48+GH13_9	GH13	CBM48	N	3
metabat.bin.1303	k141_1361314_flag=1_multi=9.0000_len=18121_9	CBM48+GH13_9	GH13	CBM48	N	3
metabat.bin.1315	k141_9310829_flag=0_multi=24.6937_len=11902_8	CBM48+GH13_9	GH13	CBM48	N	3
metabat.bin.1331	k141_4086371_flag=0_multi=14.0000_len=31913_19	CBM48+GH13_9	GH13	CBM48	N	3
metabat.bin.1354	k141_2953381_flag=0_multi=32.9047_len=91103_57	CBM48+GH13_9	GH13	CBM48	N	3
metabat.bin.1357	k141_1744068_flag=0_multi=16.0000_len=2981_2	CBM48+GH13_9	GH13	CBM48	N	3
metabat.bin.1403	k141_12948710_flag=0_multi=70.8425_len=9473_5	CBM48+GH13_9	GH13	CBM48	N	3
metabat.bin.1410	k141_15415867_flag=0_multi=7.9946_len=13024_2	CBM48+GH13_9	GH13	CBM48	N	3
metabat.bin.1414	k141_3996611_flag=0_multi=91.5973_len=42088_4	CBM48+GH13_9	GH13	CBM48	N	3
metabat.bin.1418	k141_2899836_flag=0_multi=11.9979_len=52481_24	CBM48+GH13_9	GH13	CBM48	N	3
metabat.bin.1440	k141_5631695_flag=0_multi=65.0000_len=15423_2	CBM48+GH13_9	GH13	CBM48	N	3
metabat.bin.1509	k141_8415601_flag=0_multi=17.0000_len=10816_7	CBM48+GH13_9	GH13	CBM48	N	3
metabat.bin.1514	k141_2892281_flag=0_multi=41.9811_len=8841_4	CBM48+GH13_9	GH13	CBM48	N	3
metabat.bin.1517	k141_15709547_flag=0_multi=12.9953_len=25688_4	CBM48+GH13_9	GH13	CBM48	N	3
metabat.bin.1537	k141_12976770_flag=0_multi=15.9826_len=17357_3	CBM48+GH13_9	GH13	CBM48	N	3
metabat.bin.1545	k141_8796794_flag=0_multi=177.5190_len=116862_24	CBM48+GH13_9	GH13	CBM48	N	3
metabat.bin.1546	k141_4809841_flag=0_multi=10.9967_len=30455_18	CBM48+GH13_9	GH13	CBM48	N	3
metabat.bin.1575	k141_1297386_flag=0_multi=42.0000_len=8323_2	CBM48+GH13_9	GH13	CBM48	N	3
metabat.bin.1592	k141_14386262_flag=0_multi=9.0000_len=38489_6	CBM48+GH13_9	GH13	CBM48	N	3
metabat.bin.1592	k141_3248363_flag=1_multi=11.0000_len=20682_9	CBM48+GH13_9	GH13	CBM48	N	3
metabat.bin.1619	k141_8427714_flag=0_multi=44.9808_len=46005_35	CBM48+GH13_9	GH13	CBM48	N	3
metabat.bin.1621	k141_9530_flag=0_multi=19.9740_len=24952_11	CBM48+GH13_9	GH13	CBM48	N	3
metabat.bin.1637	k141_5158118_flag=0_multi=220.8425_len=69739_25	CBM48+GH13_9	GH13	CBM48	N	3
metabat.bin.1667	k141_8863801_flag=0_multi=17.9970_len=112115_77	CBM48+GH13_9	GH13	CBM48	N	3
metabat.bin.1688	k141_7231782_flag=0_multi=100.2062_len=44878_17	CBM48+GH13_9	GH13	CBM48	N	3
metabat.bin.1715	k141_13084170_flag=0_multi=22.9883_len=37867_33	CBM48+GH13_9	GH13	CBM48	N	3
metabat.bin.1763	k141_5447233_flag=1_multi=7.0000_len=16201_4	CBM48+GH13_9	GH13	CBM48	N	3
metabat.bin.1768	k141_150661_flag=0_multi=76.9468_len=11577_5	CBM48+GH13_9	GH13	CBM48	N	3
metabat.bin.1774	k141_759859_flag=0_multi=659.4623_len=10837_7	CBM48+GH13_9	GH13	CBM48	N	3
metabat.bin.1780	k141_6351458_flag=0_multi=115.9412_len=54909_36	CBM48+GH13_9	GH13	CBM48	N	3
metabat.bin.1795	k141_2450450_flag=0_multi=39.9836_len=47570_21	CBM48+GH13_9	GH13	CBM48	N	3
metabat.bin.1838	k141_15835070_flag=0_multi=26.9842_len=33009_28	CBM48+GH13_9	GH13	CBM48	N	3
metabat.bin.1848	k141_13426910_flag=0_multi=268.5339_len=115803_106	CBM48+GH13_9	GH13	CBM48	N	3
metabat.bin.1907	k141_3981826_flag=0_multi=181.3014_len=5582_3	CBM48+GH13_9	GH13	CBM48	N	3
metabat.bin.1912	k141_6114443_flag=0_multi=16.9773_len=215772_76	CBM48+GH13_9	GH13	CBM48	N	3
metabat.bin.1916	k141_2819384_flag=1_multi=54.4938_len=28625_20	CBM48+GH13_9	GH13	CBM48	N	3
metabat.bin.1975	k141_12140542_flag=0_multi=217.9154_len=25802_20	CBM48+GH13_9	GH13	CBM48	N	3
metabat.bin.1997	k141_3054118_flag=0_multi=41.9576_len=9801_4	CBM48+GH13_9	GH13	CBM48	N	3
metabat.bin.2005	k141_5560749_flag=0_multi=18.8769_len=68565_46	CBM48+GH13_9	GH13	CBM48	N	3
metabat.bin.2017	k141_2271562_flag=1_multi=18.9965_len=106561_64	CBM48+GH13_9	GH13	CBM48	N	3
metabat.bin.2031	k141_5087640_flag=0_multi=15.9971_len=52429_30	CBM48+GH13_9	GH13	CBM48	N	3
metabat.bin.2042	k141_10499555_flag=1_multi=8.2945_len=23315_6	CBM48+GH13_9	GH13	CBM48	N	3
metabat.bin.2098	k141_13909538_flag=0_multi=26.5165_len=37947_5	CBM48+GH13_9	GH13	CBM48	N	3
metabat.bin.2099	k141_1690312_flag=1_multi=9.0000_len=15150_13	CBM48+GH13_9	GH13	CBM48	N	3
metabat.bin.2107	k141_12269943_flag=1_multi=229.8015_len=23216_4	CBM48+GH13_9	GH13	CBM48	N	3
metabat.bin.2151	k141_5792254_flag=1_multi=12.0000_len=25016_9	CBM48+GH13_9	GH13	CBM48	N	3
metabat.bin.2154	k141_7746211_flag=0_multi=11.0000_len=4322_3	CBM48+GH13_9	GH13	CBM48	N	3
metabat.bin.4	k141_3075551_flag=0_multi=12.9980_len=119671_69	CBM48+GH13_9	GH13+CBM48	CBM48	N	3
metabat.bin.12	k141_6095940_flag=0_multi=43.9707_len=29479_9	CBM48+GH13_9	GH13+CBM48	CBM48	N	3
metabat.bin.30	k141_16112730_flag=0_multi=23.9967_len=140211_66	CBM48+GH13_9	GH13+CBM48	CBM48	N	3
metabat.bin.30	k141_2579824_flag=0_multi=17.9867_len=25731_14	CBM48+GH13_9	GH13+CBM48	CBM48	N	3
metabat.bin.38	k141_12857770_flag=0_multi=37.7274_len=2856_1	CBM48+GH13_9	GH13+CBM48	CBM48	N	3
metabat.bin.51	k141_5657494_flag=0_multi=33.1785_len=40494_26	CBM48+GH13_9	GH13+CBM48	CBM48	N	3
metabat.bin.52	k141_1164828_flag=0_multi=40.1217_len=50277_23	CBM48+GH13_9	GH13+CBM48	CBM48	N	3
metabat.bin.56	k141_9476649_flag=0_multi=46.9833_len=32715_21	CBM48+GH13_9	GH13+CBM48	CBM48	N	3
metabat.bin.63	k141_14542164_flag=0_multi=21.0000_len=29341_21	CBM48+GH13_9	GH13+CBM48	CBM48	N	3
metabat.bin.68	k141_11271661_flag=0_multi=113.8111_len=11880_7	CBM48+GH13_9	GH13+CBM48	CBM48	N	3
metabat.bin.72	k141_4392752_flag=0_multi=43.9740_len=16683_3	CBM48+GH13_9	GH13+CBM48	CBM48	N	3
metabat.bin.75	k141_10412142_flag=0_multi=106.9884_len=93958_79	CBM48+GH13_9	GH13+CBM48	CBM48	N	3
metabat.bin.77	k141_1849541_flag=1_multi=9.0000_len=16382_1	CBM48+GH13_9	GH13+CBM48	CBM48	N	3
metabat.bin.125	k141_9529255_flag=0_multi=47.9869_len=35912_11	CBM48+GH13_9	GH13+CBM48	CBM48	N	3
metabat.bin.151	k141_3015107_flag=0_multi=43.1360_len=36319_2	CBM48+GH13_9	GH13+CBM48	CBM48	N	3
metabat.bin.151	k141_5535684_flag=0_multi=47.3194_len=19237_6	CBM48+GH13_9	GH13+CBM48	CBM48	N	3
metabat.bin.154	k141_14130616_flag=1_multi=23.0000_len=23957_9	CBM48+GH13_9	GH13+CBM48	CBM48	N	3
metabat.bin.161	k141_15020997_flag=0_multi=14.0000_len=51555_20	CBM48+GH13_9	GH13+CBM48	CBM48	N	3
metabat.bin.161	k141_15780640_flag=0_multi=14.7554_len=38024_9	CBM48+GH13_9	GH13+CBM48	CBM48	N	3
metabat.bin.168	k141_5610146_flag=0_multi=57.6795_len=293246_250	CBM48+GH13_9	GH13+CBM48	CBM48	N	3
metabat.bin.172	k141_9004783_flag=0_multi=54.9728_len=20008_11	CBM48+GH13_9	GH13+CBM48	CBM48	N	3
metabat.bin.174	k141_12795741_flag=0_multi=176.7337_len=6749_2	CBM48+GH13_9	GH13+CBM48	CBM48	N	3
metabat.bin.174	k141_15121_flag=0_multi=86.4261_len=13354_4	CBM48+GH13_9	GH13+CBM48	CBM48	N	3
metabat.bin.186	k141_9420344_flag=0_multi=19.9927_len=26211_4	CBM48+GH13_9	GH13+CBM48	CBM48	N	3
metabat.bin.218	k141_12707429_flag=0_multi=12.0809_len=51164_21	CBM48+GH13_9	GH13+CBM48	CBM48	N	3
metabat.bin.223	k141_1516545_flag=0_multi=13.9132_len=37020_13	CBM48+GH13_9	GH13+CBM48	CBM48	N	3
metabat.bin.223	k141_4437471_flag=0_multi=13.0000_len=40954_11	CBM48+GH13_9	GH13+CBM48	CBM48	N	3
metabat.bin.234	k141_13696925_flag=1_multi=9.0000_len=34759_21	CBM48+GH13_9	GH13+CBM48	CBM48	N	3
metabat.bin.244	k141_3475441_flag=1_multi=9.0000_len=20784_4	CBM48+GH13_9	GH13+CBM48	CBM48	N	3
metabat.bin.252	k141_9004222_flag=1_multi=87.9902_len=89236_61	CBM48+GH13_9	GH13+CBM48	CBM48	N	3
metabat.bin.254	k141_8293129_flag=1_multi=13.9710_len=9115_1	CBM48+GH13_9	GH13+CBM48	CBM48	N	3
metabat.bin.259	k141_12199844_flag=0_multi=51.9336_len=15514_9	CBM48+GH13_9	GH13+CBM48	CBM48	N	3
metabat.bin.260	k141_12519383_flag=0_multi=39.9908_len=84927_11	CBM48+GH13_9	GH13+CBM48	CBM48	N	3
metabat.bin.283	k141_179598_flag=0_multi=14.8291_len=9154_3	CBM48+GH13_9	GH13+CBM48	CBM48	N	3
metabat.bin.285	k141_4454943_flag=1_multi=25.0612_len=34109_14	CBM48+GH13_9	GH13+CBM48	CBM48	N	3
metabat.bin.286	k141_8480200_flag=0_multi=59.9831_len=35016_20	CBM48+GH13_9	GH13+CBM48	CBM48	N	3
metabat.bin.314	k141_12142868_flag=0_multi=30.9906_len=32060_19	CBM48+GH13_9	GH13+CBM48	CBM48	N	3
metabat.bin.345	k141_10862545_flag=1_multi=10.0000_len=18158_6	CBM48+GH13_9	GH13+CBM48	CBM48	N	3
metabat.bin.353	k141_489889_flag=1_multi=7.0000_len=5836_2	CBM48+GH13_9	GH13+CBM48	CBM48	N	3
metabat.bin.363	k141_12997391_flag=0_multi=42.9931_len=121559_34	CBM48+GH13_9	GH13+CBM48	CBM48	N	3
metabat.bin.371	k141_10079029_flag=0_multi=88.9766_len=37795_12	CBM48+GH13_9	GH13+CBM48	CBM48	N	3
metabat.bin.381	k141_1153363_flag=0_multi=16.0000_len=18676_1	CBM48+GH13_9	GH13+CBM48	CBM48	N	3
metabat.bin.384	k141_963580_flag=0_multi=26.0245_len=46055_38	CBM48+GH13_9	GH13+CBM48	CBM48	N	3
metabat.bin.389	k141_14021996_flag=0_multi=33.9781_len=15195_1	CBM48+GH13_9	GH13+CBM48	CBM48	N	3
metabat.bin.390	k141_2335133_flag=0_multi=23.6187_len=5714_2	CBM48+GH13_9	GH13+CBM48	CBM48	N	3
metabat.bin.394	k141_9289040_flag=1_multi=9.0000_len=4684_3	CBM48+GH13_9	GH13+CBM48	CBM48	N	3
metabat.bin.427	k141_15546034_flag=0_multi=71.0000_len=27276_12	CBM48+GH13_9	GH13+CBM48	CBM48	N	3
metabat.bin.429	k141_2241888_flag=0_multi=44.7814_len=50449_5	CBM48+GH13_9	GH13+CBM48	CBM48	N	3
metabat.bin.432	k141_11598064_flag=0_multi=31.0000_len=30707_17	CBM48+GH13_9	GH13+CBM48	CBM48	N	3
metabat.bin.447	k141_461337_flag=0_multi=92.8968_len=9054_5	CBM48+GH13_9	GH13+CBM48	CBM48	N	3
metabat.bin.459	k141_10826717_flag=1_multi=8.0000_len=12200_1	CBM48+GH13_9	GH13+CBM48	CBM48	N	3
metabat.bin.469	k141_13592780_flag=0_multi=14.9932_len=20875_4	CBM48+GH13_9	GH13+CBM48	CBM48	N	3
metabat.bin.473	k141_10029199_flag=0_multi=12.0000_len=17512_13	CBM48+GH13_9	GH13+CBM48	CBM48	N	3
metabat.bin.473	k141_9242470_flag=0_multi=15.9968_len=93543_7	CBM48+GH13_9	GH13+CBM48	CBM48	N	3
metabat.bin.475	k141_10829658_flag=0_multi=63.0000_len=27929_19	CBM48+GH13_9	GH13+CBM48	CBM48	N	3
metabat.bin.475	k141_8947694_flag=0_multi=33.0000_len=63328_18	CBM48+GH13_9	GH13+CBM48	CBM48	N	3
metabat.bin.499	k141_4705513_flag=0_multi=16.5548_len=20423_5	CBM48+GH13_9	GH13+CBM48	CBM48	N	3
metabat.bin.502	k141_10471769_flag=1_multi=8.0000_len=6460_4	CBM48+GH13_9	GH13+CBM48	CBM48	N	3
metabat.bin.520	k141_1063201_flag=0_multi=76.0000_len=7445_3	CBM48+GH13_9	GH13+CBM48	CBM48	N	3
metabat.bin.522	k141_1610859_flag=0_multi=36.9904_len=37676_4	CBM48+GH13_9	GH13+CBM48	CBM48	N	3
metabat.bin.537	k141_14470506_flag=0_multi=29.9924_len=38254_10	CBM48+GH13_9	GH13+CBM48	CBM48	N	3
metabat.bin.558	k141_14931418_flag=0_multi=18.9910_len=40126_25	CBM48+GH13_9	GH13+CBM48	CBM48	N	3
metabat.bin.621	k141_16208624_flag=0_multi=12.0000_len=2172_1	CBM48+GH13_9	GH13+CBM48	CBM48	N	3
metabat.bin.667	k141_8745277_flag=0_multi=13.9962_len=34115_15	CBM48+GH13_9	GH13+CBM48	CBM48	N	3
metabat.bin.668	k141_12953007_flag=0_multi=20.9707_len=6965_1	CBM48+GH13_9	GH13+CBM48	CBM48	N	3
metabat.bin.696	k141_10533501_flag=1_multi=8.9979_len=37667_19	CBM48+GH13_9	GH13+CBM48	CBM48	N	3
metabat.bin.696	k141_2484705_flag=0_multi=57.0000_len=152899_37	CBM48+GH13_9	GH13+CBM48	CBM48	N	3
metabat.bin.737	k141_11987109_flag=0_multi=19.9957_len=44178_7	CBM48+GH13_9	GH13+CBM48	CBM48	N	3
metabat.bin.745	k141_2347633_flag=0_multi=29.9943_len=102531_86	CBM48+GH13_9	GH13+CBM48	CBM48	N	3
metabat.bin.765	k141_10774912_flag=0_multi=29.9784_len=13548_2	CBM48+GH13_9	GH13+CBM48	CBM48	N	3
metabat.bin.765	k141_12933460_flag=0_multi=26.5384_len=65007_46	CBM48+GH13_9	GH13+CBM48	CBM48	N	3
metabat.bin.767	k141_8108939_flag=0_multi=46.9806_len=23894_11	CBM48+GH13_9	GH13+CBM48	CBM48	N	3
metabat.bin.776	k141_9040935_flag=0_multi=50.0000_len=3521_2	CBM48+GH13_9	GH13+CBM48	CBM48	N	3
metabat.bin.781	k141_11605364_flag=0_multi=111.5926_len=20643_2	CBM48+GH13_9	GH13+CBM48	CBM48	N	3
metabat.bin.785	k141_13136617_flag=0_multi=33.8459_len=36277_21	CBM48+GH13_9	GH13+CBM48	CBM48	N	3
metabat.bin.787	k141_4341701_flag=0_multi=27.0000_len=17787_12	CBM48+GH13_9	GH13+CBM48	CBM48	N	3
metabat.bin.787	k141_951404_flag=0_multi=22.0000_len=10483_7	CBM48+GH13_9	GH13+CBM48	CBM48	N	3
metabat.bin.788	k141_10741719_flag=0_multi=13.9977_len=55550_6	CBM48+GH13_9	GH13+CBM48	CBM48	N	3
metabat.bin.792	k141_2935424_flag=0_multi=63.2066_len=123078_27	CBM48+GH13_9	GH13+CBM48	CBM48	N	3
metabat.bin.810	k141_2769954_flag=0_multi=15.9984_len=104152_26	CBM48+GH13_9	GH13+CBM48	CBM48	N	3
metabat.bin.847	k141_3577534_flag=0_multi=108.0000_len=5758_2	CBM48+GH13_9	GH13+CBM48	CBM48	N	3
metabat.bin.895	k141_8166287_flag=0_multi=18.9826_len=21820_9	CBM48+GH13_9	GH13+CBM48	CBM48	N	3
metabat.bin.901	k141_8607375_flag=0_multi=9.9972_len=31797_4	CBM48+GH13_9	GH13+CBM48	CBM48	N	3
metabat.bin.922	k141_745431_flag=0_multi=24.8999_len=8186_1	CBM48+GH13_9	GH13+CBM48	CBM48	N	3
metabat.bin.986	k141_9906432_flag=0_multi=19.9958_len=44939_27	CBM48+GH13_9	GH13+CBM48	CBM48	N	3
metabat.bin.1000	k141_2330433_flag=0_multi=90.0221_len=38281_10	CBM48+GH13_9	GH13+CBM48	CBM48	N	3
metabat.bin.1000	k141_8337910_flag=0_multi=77.2668_len=123646_12	CBM48+GH13_9	GH13+CBM48	CBM48	N	3
metabat.bin.1007	k141_2771596_flag=0_multi=133.8259_len=15419_1	CBM48+GH13_9	GH13+CBM48	CBM48	N	3
metabat.bin.1018	k141_4966667_flag=0_multi=372.7288_len=27577_2	CBM48+GH13_9	GH13+CBM48	CBM48	N	3
metabat.bin.1065	k141_2528253_flag=0_multi=31.9944_len=55588_24	CBM48+GH13_9	GH13+CBM48	CBM48	N	3
metabat.bin.1079	k141_11894406_flag=0_multi=610.0000_len=28615_13	CBM48+GH13_9	GH13+CBM48	CBM48	N	3
metabat.bin.1080	k141_5070352_flag=0_multi=36.9720_len=25880_7	CBM48+GH13_9	GH13+CBM48	CBM48	N	3
metabat.bin.1105	k141_3462498_flag=0_multi=58.1303_len=43241_21	CBM48+GH13_9	GH13+CBM48	CBM48	N	3
metabat.bin.1141	k141_5614830_flag=0_multi=191.9877_len=48482_2	CBM48+GH13_9	GH13+CBM48	CBM48	N	3
metabat.bin.1152	k141_11164208_flag=0_multi=24.0945_len=4471_1	CBM48+GH13_9	GH13+CBM48	CBM48	N	3
metabat.bin.1158	k141_13021726_flag=0_multi=68.0000_len=22199_17	CBM48+GH13_9	GH13+CBM48	CBM48	N	3
metabat.bin.1164	k141_1728480_flag=0_multi=9.7138_len=25044_7	CBM48+GH13_9	GH13+CBM48	CBM48	N	3
metabat.bin.1186	k141_8599112_flag=0_multi=45.3033_len=4889_2	CBM48+GH13_9	GH13+CBM48	CBM48	N	3
metabat.bin.1194	k141_11151173_flag=0_multi=18.9986_len=133148_6	CBM48+GH13_9	GH13+CBM48	CBM48	N	3
metabat.bin.1200	k141_1433463_flag=0_multi=31.2842_len=39408_22	CBM48+GH13_9	GH13+CBM48	CBM48	N	3
metabat.bin.1222	k141_3423724_flag=1_multi=26.6877_len=56175_44	CBM48+GH13_9	GH13+CBM48	CBM48	N	3
metabat.bin.1231	k141_8074585_flag=0_multi=7.9582_len=3490_2	CBM48+GH13_9	GH13+CBM48	CBM48	N	3
metabat.bin.1237	k141_4031479_flag=0_multi=14.9977_len=121538_90	CBM48+GH13_9	GH13+CBM48	CBM48	N	3
metabat.bin.1237	k141_5272539_flag=0_multi=11.0000_len=27710_11	CBM48+GH13_9	GH13+CBM48	CBM48	N	3
metabat.bin.1247	k141_8972449_flag=0_multi=14.9729_len=5309_3	CBM48+GH13_9	GH13+CBM48	CBM48	N	3
metabat.bin.1252	k141_12992591_flag=1_multi=23.9925_len=30889_19	CBM48+GH13_9	GH13+CBM48	CBM48	N	3
metabat.bin.1262	k141_9838420_flag=0_multi=12.3871_len=59593_25	CBM48+GH13_9	GH13+CBM48	CBM48	N	3
metabat.bin.1264	k141_1471464_flag=0_multi=28.9848_len=37046_9	CBM48+GH13_9	GH13+CBM48	CBM48	N	3
metabat.bin.1279	k141_9509945_flag=0_multi=105.0000_len=26216_8	CBM48+GH13_9	GH13+CBM48	CBM48	N	3
metabat.bin.1282	k141_1250323_flag=0_multi=43.8187_len=250891_24	CBM48+GH13_9	GH13+CBM48	CBM48	N	3
metabat.bin.1286	k141_10803197_flag=0_multi=71.9809_len=37319_28	CBM48+GH13_9	GH13+CBM48	CBM48	N	3
metabat.bin.1292	k141_11054083_flag=0_multi=27.0000_len=9699_5	CBM48+GH13_9	GH13+CBM48	CBM48	N	3
metabat.bin.1292	k141_12297905_flag=0_multi=53.9820_len=29505_8	CBM48+GH13_9	GH13+CBM48	CBM48	N	3
metabat.bin.1305	k141_13982225_flag=0_multi=19.9891_len=17634_1	CBM48+GH13_9	GH13+CBM48	CBM48	N	3
metabat.bin.1305	k141_7157786_flag=0_multi=18.0000_len=10829_6	CBM48+GH13_9	GH13+CBM48	CBM48	N	3
metabat.bin.1315	k141_12709516_flag=0_multi=24.9975_len=97127_2	CBM48+GH13_9	GH13+CBM48	CBM48	N	3
metabat.bin.1322	k141_13160244_flag=0_multi=12.9954_len=52751_43	CBM48+GH13_9	GH13+CBM48	CBM48	N	3
metabat.bin.1335	k141_687126_flag=0_multi=89.9826_len=102686_16	CBM48+GH13_9	GH13+CBM48	CBM48	N	3
metabat.bin.1335	k141_9938321_flag=0_multi=63.9897_len=61076_40	CBM48+GH13_9	GH13+CBM48	CBM48	N	3
metabat.bin.1354	k141_15608329_flag=1_multi=34.9205_len=99527_61	CBM48+GH13_9	GH13+CBM48	CBM48	N	3
metabat.bin.1361	k141_2985738_flag=0_multi=19.9909_len=41951_10	CBM48+GH13_9	GH13+CBM48	CBM48	N	3
metabat.bin.1370	k141_8762998_flag=1_multi=10.7407_len=33335_2	CBM48+GH13_9	GH13+CBM48	CBM48	N	3
metabat.bin.1378	k141_2611488_flag=0_multi=14.0000_len=47119_24	CBM48+GH13_9	GH13+CBM48	CBM48	N	3
metabat.bin.1382	k141_2612260_flag=0_multi=52.8767_len=70541_53	CBM48+GH13_9	GH13+CBM48	CBM48	N	3
metabat.bin.1382	k141_4467208_flag=0_multi=61.6211_len=14684_1	CBM48+GH13_9	GH13+CBM48	CBM48	N	3
metabat.bin.1394	k141_3881643_flag=0_multi=29.6294_len=48651_7	CBM48+GH13_9	GH13+CBM48	CBM48	N	3
metabat.bin.1401	k141_5025213_flag=0_multi=31.4201_len=52879_41	CBM48+GH13_9	GH13+CBM48	CBM48	N	3
metabat.bin.1411	k141_410498_flag=0_multi=76.9886_len=67050_34	CBM48+GH13_9	GH13+CBM48	CBM48	N	3
metabat.bin.1413	k141_16261440_flag=1_multi=10.0000_len=25933_18	CBM48+GH13_9	GH13+CBM48	CBM48	N	3
metabat.bin.1413	k141_303471_flag=0_multi=11.9956_len=24954_12	CBM48+GH13_9	GH13+CBM48	CBM48	N	3
metabat.bin.1427	k141_2615928_flag=0_multi=23.0000_len=18305_20	CBM48+GH13_9	GH13+CBM48	CBM48	N	3
metabat.bin.1438	k141_7429519_flag=0_multi=101.0000_len=19391_13	CBM48+GH13_9	GH13+CBM48	CBM48	N	3
metabat.bin.1448	k141_8112020_flag=1_multi=65.0000_len=4567_2	CBM48+GH13_9	GH13+CBM48	CBM48	N	3
metabat.bin.1456	k141_3032000_flag=1_multi=32.0000_len=17765_8	CBM48+GH13_9	GH13+CBM48	CBM48	N	3
metabat.bin.1461	k141_1878794_flag=0_multi=31.1673_len=194703_106	CBM48+GH13_9	GH13+CBM48	CBM48	N	3
metabat.bin.1474	k141_6992385_flag=0_multi=15.9365_len=13609_2	CBM48+GH13_9	GH13+CBM48	CBM48	N	3
metabat.bin.1476	k141_3040628_flag=0_multi=13.8466_len=18820_11	CBM48+GH13_9	GH13+CBM48	CBM48	N	3
metabat.bin.1488	k141_11241808_flag=0_multi=138.8262_len=4060_2	CBM48+GH13_9	GH13+CBM48	CBM48	N	3
metabat.bin.1497	k141_4071262_flag=0_multi=14.8314_len=8437_3	CBM48+GH13_9	GH13+CBM48	CBM48	N	3
metabat.bin.1500	k141_12153970_flag=0_multi=26.0595_len=38684_12	CBM48+GH13_9	GH13+CBM48	CBM48	N	3
metabat.bin.1500	k141_9577632_flag=0_multi=7.9756_len=3426_2	CBM48+GH13_9	GH13+CBM48	CBM48	N	3
metabat.bin.1500	k141_9577635_flag=0_multi=27.9630_len=7443_2	CBM48+GH13_9	GH13+CBM48	CBM48	N	3
metabat.bin.1526	k141_13575371_flag=0_multi=14.9926_len=19097_12	CBM48+GH13_9	GH13+CBM48	CBM48	N	3
metabat.bin.1542	k141_7572804_flag=0_multi=11.1745_len=34754_11	CBM48+GH13_9	GH13+CBM48	CBM48	N	3
metabat.bin.1546	k141_9328837_flag=0_multi=10.9944_len=17851_5	CBM48+GH13_9	GH13+CBM48	CBM48	N	3
metabat.bin.1553	k141_14143563_flag=0_multi=35.9038_len=106729_60	CBM48+GH13_9	GH13+CBM48	CBM48	N	3
metabat.bin.1553	k141_15087227_flag=0_multi=32.9932_len=47109_12	CBM48+GH13_9	GH13+CBM48	CBM48	N	3
metabat.bin.1558	k141_8960909_flag=0_multi=55.3299_len=7050_3	CBM48+GH13_9	GH13+CBM48	CBM48	N	3
metabat.bin.1558	k141_9033069_flag=0_multi=60.0000_len=35106_17	CBM48+GH13_9	GH13+CBM48	CBM48	N	3
metabat.bin.1572	k141_2329690_flag=1_multi=10.9468_len=50887_24	CBM48+GH13_9	GH13+CBM48	CBM48	N	3
metabat.bin.1587	k141_12265761_flag=0_multi=120.8316_len=32314_2	CBM48+GH13_9	GH13+CBM48	CBM48	N	3
metabat.bin.1605	k141_15282741_flag=0_multi=141.7402_len=14373_2	CBM48+GH13_9	GH13+CBM48	CBM48	N	3
metabat.bin.1612	k141_3779093_flag=0_multi=18.0000_len=23660_18	CBM48+GH13_9	GH13+CBM48	CBM48	N	3
metabat.bin.1613	k141_13963820_flag=0_multi=12.9987_len=89387_8	CBM48+GH13_9	GH13+CBM48	CBM48	N	3
metabat.bin.1613	k141_14619233_flag=1_multi=11.9975_len=129172_89	CBM48+GH13_9	GH13+CBM48	CBM48	N	3
metabat.bin.1627	k141_11838800_flag=0_multi=25.9907_len=27163_3	CBM48+GH13_9	GH13+CBM48	CBM48	N	3
metabat.bin.1631	k141_4696124_flag=0_multi=40.4277_len=26437_20	CBM48+GH13_9	GH13+CBM48	CBM48	N	3
metabat.bin.1644	k141_5139849_flag=0_multi=23.7269_len=110558_75	CBM48+GH13_9	GH13+CBM48	CBM48	N	3
metabat.bin.1652	k141_13513454_flag=0_multi=29.0000_len=22263_14	CBM48+GH13_9	GH13+CBM48	CBM48	N	3
metabat.bin.1663	k141_2781158_flag=0_multi=41.0717_len=8389_7	CBM48+GH13_9	GH13+CBM48	CBM48	N	3
metabat.bin.1671	k141_13830899_flag=0_multi=42.0000_len=105502_3	CBM48+GH13_9	GH13+CBM48	CBM48	N	3
metabat.bin.1677	k141_1273806_flag=0_multi=79.9949_len=154537_41	CBM48+GH13_9	GH13+CBM48	CBM48	N	3
metabat.bin.1688	k141_2352929_flag=0_multi=65.9188_len=8145_3	CBM48+GH13_9	GH13+CBM48	CBM48	N	3
metabat.bin.1758	k141_12579488_flag=0_multi=9.9993_len=121626_60	CBM48+GH13_9	GH13+CBM48	CBM48	N	3
metabat.bin.1760	k141_14408505_flag=1_multi=7.0000_len=8225_5	CBM48+GH13_9	GH13+CBM48	CBM48	N	3
metabat.bin.1761	k141_11929046_flag=0_multi=18.9835_len=38933_27	CBM48+GH13_9	GH13+CBM48	CBM48	N	3
metabat.bin.1761	k141_9286505_flag=0_multi=18.0000_len=121757_49	CBM48+GH13_9	GH13+CBM48	CBM48	N	3
metabat.bin.1763	k141_13584831_flag=1_multi=5.0000_len=5434_4	CBM48+GH13_9	GH13+CBM48	CBM48	N	3
metabat.bin.1776	k141_12255073_flag=0_multi=37.9987_len=294196_159	CBM48+GH13_9	GH13+CBM48	CBM48	N	3
metabat.bin.1780	k141_5562655_flag=0_multi=118.0000_len=53594_31	CBM48+GH13_9	GH13+CBM48	CBM48	N	3
metabat.bin.1790	k141_9989674_flag=0_multi=26.4753_len=104314_77	CBM48+GH13_9	GH13+CBM48	CBM48	N	3
metabat.bin.1816	k141_5272123_flag=1_multi=10.0000_len=27116_11	CBM48+GH13_9	GH13+CBM48	CBM48	N	3
metabat.bin.1828	k141_13066875_flag=1_multi=8.9988_len=15572_12	CBM48+GH13_9	GH13+CBM48	CBM48	N	3
metabat.bin.1828	k141_15227165_flag=1_multi=8.0000_len=9372_7	CBM48+GH13_9	GH13+CBM48	CBM48	N	3
metabat.bin.1863	k141_7043603_flag=0_multi=26.9987_len=398994_20	CBM48+GH13_9	GH13+CBM48	CBM48	N	3
metabat.bin.1904	k141_10743780_flag=0_multi=31.6297_len=47129_30	CBM48+GH13_9	GH13+CBM48	CBM48	N	3
metabat.bin.1909	k141_4225656_flag=0_multi=14.0000_len=43879_33	CBM48+GH13_9	GH13+CBM48	CBM48	N	3
metabat.bin.1916	k141_7405565_flag=0_multi=57.9734_len=43046_34	CBM48+GH13_9	GH13+CBM48	CBM48	N	3
metabat.bin.1926	k141_5933138_flag=0_multi=19.9937_len=30236_14	CBM48+GH13_9	GH13+CBM48	CBM48	N	3
metabat.bin.1926	k141_9564918_flag=0_multi=15.9544_len=3429_1	CBM48+GH13_9	GH13+CBM48	CBM48	N	3
metabat.bin.1927	k141_2946143_flag=1_multi=10.0000_len=5180_4	CBM48+GH13_9	GH13+CBM48	CBM48	N	3
metabat.bin.1943	k141_12323943_flag=1_multi=12.0000_len=5577_2	CBM48+GH13_9	GH13+CBM48	CBM48	N	3
metabat.bin.1944	k141_15077429_flag=0_multi=24.7012_len=4886_3	CBM48+GH13_9	GH13+CBM48	CBM48	N	3
metabat.bin.1944	k141_8833463_flag=0_multi=23.3555_len=10707_1	CBM48+GH13_9	GH13+CBM48	CBM48	N	3
metabat.bin.1951	k141_201035_flag=0_multi=127.6356_len=28553_3	CBM48+GH13_9	GH13+CBM48	CBM48	N	3
metabat.bin.1956	k141_5557296_flag=0_multi=10.0000_len=12452_7	CBM48+GH13_9	GH13+CBM48	CBM48	N	3
metabat.bin.1957	k141_14748184_flag=1_multi=24.9009_len=43270_3	CBM48+GH13_9	GH13+CBM48	CBM48	N	3
metabat.bin.1957	k141_4866015_flag=1_multi=20.0000_len=97023_16	CBM48+GH13_9	GH13+CBM48	CBM48	N	3
metabat.bin.1961	k141_11060927_flag=0_multi=62.0000_len=2328_2	CBM48+GH13_9	GH13+CBM48	CBM48	N	3
metabat.bin.1966	k141_11057134_flag=0_multi=15.1547_len=208921_138	CBM48+GH13_9	GH13+CBM48	CBM48	N	3
metabat.bin.1973	k141_2576620_flag=0_multi=378.0089_len=57351_21	CBM48+GH13_9	GH13+CBM48	CBM48	N	3
metabat.bin.1989	k141_13262310_flag=0_multi=22.9940_len=45675_38	CBM48+GH13_9	GH13+CBM48	CBM48	N	3
metabat.bin.2006	k141_12088421_flag=0_multi=26.0000_len=12505_8	CBM48+GH13_9	GH13+CBM48	CBM48	N	3
metabat.bin.2013	k141_14403230_flag=0_multi=38.8303_len=81391_62	CBM48+GH13_9	GH13+CBM48	CBM48	N	3
metabat.bin.2016	k141_11390549_flag=0_multi=11.9938_len=35614_13	CBM48+GH13_9	GH13+CBM48	CBM48	N	3
metabat.bin.2019	k141_10203252_flag=0_multi=24.0000_len=25739_2	CBM48+GH13_9	GH13+CBM48	CBM48	N	3
metabat.bin.2020	k141_10485648_flag=0_multi=9.0000_len=12221_2	CBM48+GH13_9	GH13+CBM48	CBM48	N	3
metabat.bin.2023	k141_7213961_flag=0_multi=53.4969_len=107815_64	CBM48+GH13_9	GH13+CBM48	CBM48	N	3
metabat.bin.2042	k141_5939806_flag=1_multi=8.0000_len=6002_4	CBM48+GH13_9	GH13+CBM48	CBM48	N	3
metabat.bin.2055	k141_2468330_flag=0_multi=24.9956_len=54937_22	CBM48+GH13_9	GH13+CBM48	CBM48	N	3
metabat.bin.2056	k141_10146984_flag=1_multi=5.0000_len=2543_1	CBM48+GH13_9	GH13+CBM48	CBM48	N	3
metabat.bin.2060	k141_12672581_flag=0_multi=14.7643_len=14793_1	CBM48+GH13_9	GH13+CBM48	CBM48	N	3
metabat.bin.2060	k141_2730286_flag=0_multi=13.1197_len=26987_1	CBM48+GH13_9	GH13+CBM48	CBM48	N	3
metabat.bin.2075	k141_10382008_flag=0_multi=16.9987_len=123740_4	CBM48+GH13_9	GH13+CBM48	CBM48	Y	3
metabat.bin.2085	k141_4602307_flag=0_multi=23.3850_len=32112_14	CBM48+GH13_9	GH13+CBM48	CBM48	N	3
metabat.bin.2088	k141_9463056_flag=0_multi=40.7051_len=55308_28	CBM48+GH13_9	GH13+CBM48	CBM48	N	3
metabat.bin.2098	k141_596673_flag=0_multi=21.0000_len=16161_5	CBM48+GH13_9	GH13+CBM48	CBM48	N	3
metabat.bin.2101	k141_2763108_flag=0_multi=50.0911_len=11495_2	CBM48+GH13_9	GH13+CBM48	CBM48	N	3
metabat.bin.2111	k141_7871308_flag=1_multi=9.0000_len=12191_2	CBM48+GH13_9	GH13+CBM48	CBM48	N	3
metabat.bin.2120	k141_9154288_flag=1_multi=30.9927_len=53782_6	CBM48+GH13_9	GH13+CBM48	CBM48	N	3
metabat.bin.2135	k141_6416007_flag=0_multi=49.4876_len=56460_29	CBM48+GH13_9	GH13+CBM48	CBM48	N	3
metabat.bin.2142	k141_1860897_flag=0_multi=481.0000_len=8833_4	CBM48+GH13_9	GH13+CBM48	CBM48	N	3
metabat.bin.2147	k141_8751715_flag=1_multi=17.0000_len=47593_19	CBM48+GH13_9	GH13+CBM48	CBM48	N	3
metabat.bin.2151	k141_10038064_flag=0_multi=31.0000_len=53991_39	CBM48+GH13_9	GH13+CBM48	CBM48	N	3
metabat.bin.52	k141_14468949_flag=0_multi=25.9844_len=48272_5	CBM48+GH13_9	N	CBM48	N	2
metabat.bin.61	k141_15233702_flag=0_multi=26.9937_len=41741_17	CBM48+GH13_9	N	CBM48	N	2
metabat.bin.68	k141_1664464_flag=0_multi=90.0000_len=21031_12	CBM48+GH13_9	N	CBM48	N	2
metabat.bin.125	k141_12353907_flag=0_multi=39.0000_len=13422_5	CBM48+GH13_9	N	CBM48	N	2
metabat.bin.172	k141_3084617_flag=0_multi=20.9974_len=77899_13	CBM48+GH13_9	N	CBM48	N	2
metabat.bin.186	k141_3956825_flag=1_multi=10.0000_len=21894_8	CBM48+GH13_9	N	CBM48	N	2
metabat.bin.215	k141_299165_flag=0_multi=20.9948_len=38500_12	CBM48+GH13_9	N	CBM48	N	2
metabat.bin.252	k141_9283019_flag=1_multi=84.0000_len=157797_102	CBM48+GH13_9	N	N	N	1
metabat.bin.275	k141_4803418_flag=1_multi=8.0000_len=3219_1	CBM48+GH13_9	N	CBM48	N	2
metabat.bin.381	k141_14154780_flag=1_multi=12.9468_len=56369_9	CBM48+GH13_9	N	CBM48	N	2
metabat.bin.443	k141_16028356_flag=0_multi=13.9715_len=4696_5	CBM48+GH13_9	N	N	N	1
metabat.bin.472	k141_16196176_flag=1_multi=8.0000_len=12101_5	CBM48+GH13_9	N	CBM48	N	2
metabat.bin.537	k141_5233708_flag=0_multi=24.3551_len=129670_9	CBM48+GH13_9	N	N	N	1
metabat.bin.564	k141_4548125_flag=0_multi=151.9472_len=28724_2	CBM48+GH13_9	N	CBM48	N	2
metabat.bin.601	k141_2445684_flag=0_multi=28.7290_len=18170_6	CBM48+GH13_9	N	CBM48	N	2
metabat.bin.667	k141_12633389_flag=0_multi=10.8455_len=56319_5	CBM48+GH13_9	N	CBM48	N	2
metabat.bin.668	k141_8808128_flag=0_multi=15.0153_len=25462_4	CBM48+GH13_9	N	CBM48	N	2
metabat.bin.697	k141_14469448_flag=0_multi=281.0000_len=223050_14	CBM48+GH13_9	N	CBM48	N	2
metabat.bin.831	k141_670828_flag=0_multi=17.9928_len=63806_18	CBM48+GH13_9	N	CBM48	N	2
metabat.bin.896	k141_6693926_flag=0_multi=16.9907_len=43049_33	CBM48+GH13_9	N	CBM48	N	2
metabat.bin.1018	k141_3608597_flag=0_multi=302.5978_len=32499_3	CBM48+GH13_9	N	CBM48	N	2
metabat.bin.1146	k141_3843072_flag=0_multi=49.5155_len=4083_2	CBM48+GH13_9	N	CBM48	N	2
metabat.bin.1176	k141_14365034_flag=0_multi=19.9968_len=59213_24	CBM48+GH13_9	N	CBM48	N	2
metabat.bin.1186	k141_7893210_flag=0_multi=43.9103_len=18299_6	CBM48+GH13_9	N	CBM48	N	2
metabat.bin.1194	k141_15286794_flag=1_multi=14.0000_len=89949_32	CBM48+GH13_9	N	CBM48	N	2
metabat.bin.1262	k141_9141123_flag=0_multi=11.0000_len=144993_73	CBM48+GH13_9	N	CBM48	N	2
metabat.bin.1279	k141_7893615_flag=0_multi=91.9685_len=57977_43	CBM48+GH13_9	N	CBM48	N	2
metabat.bin.1354	k141_9646311_flag=0_multi=30.9990_len=585182_204	CBM48+GH13_9	N	CBM48	N	2
metabat.bin.1410	k141_6172586_flag=1_multi=8.0000_len=36019_16	CBM48+GH13_9	N	CBM48	N	2
metabat.bin.1513	k141_741606_flag=1_multi=17.0000_len=281808_173	CBM48+GH13_9	N	CBM48	N	2
metabat.bin.1542	k141_5024492_flag=0_multi=9.9966_len=52813_20	CBM48+GH13_9	N	CBM48	N	2
metabat.bin.1612	k141_12902525_flag=0_multi=16.0000_len=30181_7	CBM48+GH13_9	N	CBM48	N	2
metabat.bin.1627	k141_4643250_flag=0_multi=22.3198_len=140596_32	CBM48+GH13_9	N	CBM48	N	2
metabat.bin.1816	k141_772993_flag=0_multi=8.9951_len=16614_4	CBM48+GH13_9	N	CBM48	N	2
metabat.bin.1904	k141_9012972_flag=0_multi=16.0000_len=39085_31	CBM48+GH13_9	N	CBM48	N	2
metabat.bin.1912	k141_151965_flag=1_multi=15.9848_len=352518_12	CBM48+GH13_9	N	CBM48	N	2
metabat.bin.1956	k141_5555152_flag=1_multi=10.0000_len=14922_10	CBM48+GH13_9	N	CBM48	N	2
metabat.bin.1961	k141_12868064_flag=0_multi=57.8022_len=28956_21	CBM48+GH13_9	N	CBM48	N	2
metabat.bin.1989	k141_9963675_flag=0_multi=19.9977_len=82562_28	CBM48+GH13_9	N	CBM48	N	2
metabat.bin.2005	k141_8801999_flag=0_multi=12.9871_len=18747_9	CBM48+GH13_9	N	CBM48	N	2
metabat.bin.2019	k141_5612468_flag=0_multi=18.9987_len=136266_81	CBM48+GH13_9	N	CBM48	N	2
metabat.bin.2020	k141_14977186_flag=1_multi=11.0000_len=41133_4	CBM48+GH13_9	N	CBM48	N	2
metabat.bin.2085	k141_14924142_flag=0_multi=26.0000_len=2263_1	CBM48+GH13_9	N	CBM48	N	2
metabat.bin.2101	k141_9434749_flag=0_multi=44.5300_len=21812_11	CBM48+GH13_9	N	CBM48	N	2
metabat.bin.2142	k141_13299004_flag=0_multi=298.2836_len=52622_34	CBM48+GH13_9	N	CBM48	N	2
metabat.bin.22	k141_15404687_flag=1_multi=11.0000_len=14249_3	CBM50+CBM50	CBM50	N	N	2
metabat.bin.774	k141_7969354_flag=0_multi=50.0000_len=16617_8	CBM51+CBM51	N	CBM51	N	2
metabat.bin.315	k141_11864526_flag=0_multi=24.7670_len=5136_2	CBM51+GH27	GH27	CBM51	Y	3
metabat.bin.315	k141_7591410_flag=0_multi=27.8167_len=13749_4	CBM51+GH27	GH27	CBM51	Y	3
metabat.bin.315	k141_9993647_flag=0_multi=26.5287_len=6226_2	CBM51+GH27	GH27	CBM51	Y	3
metabat.bin.643	k141_11092078_flag=0_multi=274.4581_len=5197_3	CBM54+GH16+CBM4+CBM4+CBM4	GH16	CBM4	Y	3
metabat.bin.554	k141_5501778_flag=0_multi=17.2691_len=39749_24	CBM56+CBM13+GH64	N	CBM56	Y	2
metabat.bin.260	k141_13326953_flag=0_multi=36.9820_len=40196_36	CBM56+GH64	N	CBM52	Y	2
metabat.bin.345	k141_7859834_flag=1_multi=9.9990_len=88907_55	CBM56+GH64	N	CBM52	Y	2
metabat.bin.52	k141_2172990_flag=0_multi=22.9868_len=33578_2	CBM6+CBM2	CBM2	N	Y	2
metabat.bin.125	k141_9529255_flag=0_multi=47.9869_len=35912_30	CBM6+CBM2	CBM2	N	Y	2
metabat.bin.406	k141_15716869_flag=0_multi=54.6216_len=75276_9	CBM6+CBM2	CBM6	CBM2	Y	3
metabat.bin.1525	k141_8394162_flag=0_multi=62.9713_len=5577_1	CBM6+CBM6	GH43+CBM6	CBM0	N	3
metabat.bin.895	k141_11114772_flag=0_multi=16.6986_len=30230_8	CBM6+CBM6	N	N	Y	1
metabat.bin.2056	k141_16492540_flag=0_multi=5.9932_len=7492_1	CBM6+CBM6	N	N	Y	1
metabat.bin.1888	k141_1815783_flag=0_multi=59.7332_len=198097_80	CBM6+GH43_10	GH43	CBM22	Y	3
metabat.bin.1729	k141_12421305_flag=0_multi=99.9904_len=215622_147	CBM6+GH43_10	GH43+CBM22	CBM22	N	3
metabat.bin.244	k141_14945781_flag=1_multi=7.0000_len=9591_11	CBM6+GH43_16	GH43	N	Y	2
metabat.bin.2056	k141_6984655_flag=1_multi=6.0000_len=8775_4	CBM6+GH76+CBM6+CBM6+CBM6+CBM6+CBM6	N	N	Y	1
metabat.bin.896	k141_3137127_flag=0_multi=20.0000_len=13986_8	CBM61+CBM61+GH53+CBM61	GH53	CBM61	Y	3
metabat.bin.125	k141_10710817_flag=0_multi=39.8600_len=24103_3	CBM61+GH53+CBM61	GH53	CBM61	Y	3
metabat.bin.831	k141_12427860_flag=0_multi=22.8234_len=60059_16	CBM61+GH53+CBM61	GH53	CBM61	Y	3
metabat.bin.1237	k141_5470826_flag=0_multi=13.3723_len=145697_95	CBM61+GH53+CBM61	GH53	CBM61	N	3
metabat.bin.2031	k141_12177509_flag=0_multi=11.9989_len=102314_78	CBM61+GH53+CBM61	GH53	CBM61	Y	3
metabat.bin.947	k141_16093366_flag=0_multi=13.3167_len=4098_1	CBM62+CBM62	N	N	N	1
metabat.bin.947	k141_9538055_flag=1_multi=7.0000_len=2475_2	CBM62+CBM62	N	N	Y	1
metabat.bin.1141	k141_1369658_flag=0_multi=167.3225_len=2606_1	CBM62+CBM62	N	N	N	1
metabat.bin.2029	k141_10562992_flag=0_multi=31.6000_len=9830_6	CBM62+CBM62	N	N	N	1
metabat.bin.928	k141_5353988_flag=1_multi=6.0000_len=4767_4	CBM65+GH5_4	N	CBM65	Y	2
metabat.bin.564	k141_4975550_flag=0_multi=141.4355_len=25196_1	CBM65+GH5_4+CBM65+GH5_4	GH5	CBM65	Y	3
metabat.bin.1738	k141_7038646_flag=0_multi=2372.0363_len=15394_12	CBM66+GH32+CBM66	GH32+CBM66	CBM66	Y	3
metabat.bin.2151	k141_15402880_flag=0_multi=8.9960_len=20343_3	CBM66+GH32+CBM66	GH32+CBM66	CBM66	Y	3
metabat.bin.223	k141_9950678_flag=0_multi=13.0000_len=11951_3	CBM66+GH43_31	N	N	Y	1
metabat.bin.283	k141_6311641_flag=1_multi=15.0000_len=13823_5	CBM66+GH43_31+CBM66	N	N	Y	1
metabat.bin.125	k141_2776529_flag=0_multi=34.9529_len=48800_31	CBM66+GH43_31+GH43_22+CBM35+GH43_26	N	GH43_22	Y	2
metabat.bin.445	k141_14452612_flag=0_multi=47.5312_len=85778_57	CBM66+GH43_31+GH43_22+CBM35+GH43_26	N	N	Y	1
metabat.bin.2020	k141_1719565_flag=1_multi=10.0000_len=21081_4	CBM66+GH43_31+GH43_22+CBM35+GH43_26	N	GH43_22	Y	2
metabat.bin.320	k141_5730801_flag=0_multi=44.9560_len=20163_4	CBM66+GH51	N	GH51	N	2
metabat.bin.1231	k141_14819382_flag=1_multi=8.5660_len=7836_5	CBM66+GH51	N	GH51	Y	2
metabat.bin.1206	k141_154018_flag=0_multi=68.0775_len=2437_1	CBM67	GH78+CBM67	N	Y	2
metabat.bin.290	k141_9789301_flag=1_multi=10.0000_len=19266_9	CBM67+CBM67+GH78	GH78	GH78	Y	3
metabat.bin.1121	k141_9448738_flag=0_multi=16.8583_len=45037_10	CBM67+CBM67+GH78	GH78	CBM67	Y	3
metabat.bin.28	k141_1370360_flag=0_multi=15.0000_len=41608_25	CBM67+GH78	GH78	CBM67	Y	3
metabat.bin.29	k141_1554813_flag=0_multi=11.8247_len=9113_1	CBM67+GH78	GH78	GH78	N	3
metabat.bin.29	k141_4615420_flag=1_multi=11.8632_len=11683_2	CBM67+GH78	GH78	N	N	2
metabat.bin.29	k141_4615420_flag=1_multi=11.8632_len=11683_5	CBM67+GH78	GH78	GH78	N	3
metabat.bin.52	k141_276801_flag=0_multi=47.8183_len=2987_1	CBM67+GH78	GH78	GH78	N	3
metabat.bin.79	k141_10199448_flag=0_multi=10.9764_len=8608_2	CBM67+GH78	GH78	GH78	N	3
metabat.bin.83	k141_10371439_flag=0_multi=32.5195_len=33462_9	CBM67+GH78	GH78	GH78	Y	3
metabat.bin.84	k141_13242191_flag=0_multi=9.7988_len=11689_9	CBM67+GH78	GH78	GH78	N	3
metabat.bin.84	k141_4436675_flag=0_multi=14.0986_len=31320_18	CBM67+GH78	GH78	GH78	Y	3
metabat.bin.95	k141_140348_flag=0_multi=39.9738_len=16492_2	CBM67+GH78	GH78	GH78	N	3
metabat.bin.108	k141_7560542_flag=0_multi=12.0000_len=33176_12	CBM67+GH78	GH78	GH78	N	3
metabat.bin.119	k141_13411747_flag=1_multi=10.0000_len=19726_8	CBM67+GH78	GH78	CBM67	N	3
metabat.bin.121	k141_14625654_flag=0_multi=16.9975_len=63118_3	CBM67+GH78	GH78	GH78	N	3
metabat.bin.151	k141_5362446_flag=0_multi=56.8591_len=29087_15	CBM67+GH78	GH78	GH78	N	3
metabat.bin.154	k141_12674261_flag=0_multi=19.9935_len=29479_10	CBM67+GH78	GH78	CBM67	N	3
metabat.bin.154	k141_7855826_flag=1_multi=19.0000_len=27230_2	CBM67+GH78	GH78	GH78	N	3
metabat.bin.168	k141_14961997_flag=0_multi=68.9944_len=122477_109	CBM67+GH78	GH78	GH78	N	3
metabat.bin.188	k141_14285567_flag=1_multi=9.0000_len=29627_13	CBM67+GH78	GH78	GH78	Y	3
metabat.bin.188	k141_7077728_flag=1_multi=14.0000_len=37417_8	CBM67+GH78	GH78	GH78	N	3
metabat.bin.200	k141_1290323_flag=0_multi=8.9950_len=16120_3	CBM67+GH78	GH78	GH78	N	3
metabat.bin.210	k141_10557645_flag=1_multi=11.0000_len=69322_41	CBM67+GH78	GH78	GH78	N	3
metabat.bin.210	k141_3444019_flag=1_multi=13.0000_len=146757_52	CBM67+GH78	GH78	GH78	Y	3
metabat.bin.218	k141_3751430_flag=0_multi=10.9794_len=9857_2	CBM67+GH78	GH78	GH78	N	3
metabat.bin.218	k141_8892277_flag=1_multi=13.8335_len=37088_26	CBM67+GH78	GH78	GH78	N	3
metabat.bin.223	k141_12203422_flag=0_multi=12.9981_len=131181_95	CBM67+GH78	GH78	GH78	Y	3
metabat.bin.223	k141_12585488_flag=0_multi=13.0000_len=18355_15	CBM67+GH78	GH78	GH78	Y	3
metabat.bin.223	k141_9072086_flag=0_multi=29.2192_len=20877_7	CBM67+GH78	GH78	GH78	Y	3
metabat.bin.234	k141_14362309_flag=0_multi=8.9958_len=19326_11	CBM67+GH78	GH78	GH78	N	3
metabat.bin.234	k141_14362309_flag=0_multi=8.9958_len=19326_5	CBM67+GH78	GH78	GH78	N	3
metabat.bin.265	k141_12281289_flag=0_multi=96.9882_len=89879_14	CBM67+GH78	GH78	GH78	Y	3
metabat.bin.290	k141_2195153_flag=1_multi=14.0000_len=39808_6	CBM67+GH78	GH78	GH78	N	3
metabat.bin.290	k141_2288913_flag=0_multi=12.9965_len=69306_40	CBM67+GH78	GH78	GH78	N	3
metabat.bin.297	k141_8301203_flag=0_multi=21.9986_len=299140_165	CBM67+GH78	GH78	GH78	N	3
metabat.bin.315	k141_1402763_flag=0_multi=12.9826_len=13915_3	CBM67+GH78	GH78	GH78	Y	3
metabat.bin.320	k141_11309826_flag=0_multi=35.9864_len=51483_40	CBM67+GH78	GH78	GH78	N	3
metabat.bin.320	k141_2216593_flag=0_multi=31.0038_len=39392_8	CBM67+GH78	GH78	GH78	Y	3
metabat.bin.320	k141_3190882_flag=0_multi=31.9805_len=47920_1	CBM67+GH78	GH78	GH78	Y	3
metabat.bin.328	k141_7232005_flag=0_multi=30.9899_len=29801_7	CBM67+GH78	GH78	GH78	Y	3
metabat.bin.338	k141_11072654_flag=0_multi=58.0404_len=56935_21	CBM67+GH78	GH78	GH78	Y	3
metabat.bin.338	k141_4188668_flag=0_multi=47.0000_len=53480_8	CBM67+GH78	GH78	GH18	Y	3
metabat.bin.380	k141_11084309_flag=0_multi=31.0000_len=13868_7	CBM67+GH78	GH78	GH78	N	3
metabat.bin.384	k141_5791949_flag=0_multi=21.9923_len=27429_8	CBM67+GH78	GH78	N	N	2
metabat.bin.390	k141_6623984_flag=0_multi=28.9980_len=15010_6	CBM67+GH78	GH78	GH78	N	3
metabat.bin.443	k141_14935602_flag=0_multi=29.8030_len=4420_3	CBM67+GH78	GH78	CBM67	N	3
metabat.bin.453	k141_5421155_flag=0_multi=87.9932_len=257278_220	CBM67+GH78	GH78	GH78	Y	3
metabat.bin.496	k141_12213495_flag=0_multi=34.9947_len=64397_1	CBM67+GH78	GH78	GH78	N	3
metabat.bin.496	k141_2047759_flag=0_multi=30.9972_len=108160_4	CBM67+GH78	GH78	GH78	N	3
metabat.bin.504	k141_13610900_flag=0_multi=16.9967_len=97607_44	CBM67+GH78	GH78	GH78	N	3
metabat.bin.504	k141_955254_flag=0_multi=17.3939_len=142398_66	CBM67+GH78	GH78	GH78	N	3
metabat.bin.544	k141_11333213_flag=0_multi=12.9605_len=11991_7	CBM67+GH78	GH78	CBM67	N	3
metabat.bin.544	k141_1302424_flag=1_multi=7.0000_len=5459_2	CBM67+GH78	GH78	GH78	N	3
metabat.bin.544	k141_14898466_flag=0_multi=11.9435_len=6706_3	CBM67+GH78	GH78	GH78	N	3
metabat.bin.544	k141_454798_flag=0_multi=14.7846_len=13874_8	CBM67+GH78	GH78	GH78	N	3
metabat.bin.544	k141_5094721_flag=0_multi=11.7539_len=6292_2	CBM67+GH78	GH78	GH78	Y	3
metabat.bin.544	k141_5787341_flag=1_multi=5.0000_len=3350_2	CBM67+GH78	GH78	GH78	N	3
metabat.bin.544	k141_623367_flag=1_multi=8.0000_len=11133_5	CBM67+GH78	GH78	GH78	N	3
metabat.bin.544	k141_7870442_flag=0_multi=15.9834_len=18203_7	CBM67+GH78	GH78	CBM67	N	3
metabat.bin.544	k141_8965587_flag=1_multi=5.3326_len=3848_2	CBM67+GH78	GH78	CBM67	N	3
metabat.bin.563	k141_6251258_flag=0_multi=43.5338_len=19407_10	CBM67+GH78	GH78	GH78	N	3
metabat.bin.570	k141_6858299_flag=0_multi=10.9962_len=26370_5	CBM67+GH78	GH78	GH78	Y	3
metabat.bin.613	k141_11313725_flag=0_multi=33.9820_len=18453_5	CBM67+GH78	GH78	GH78	N	3
metabat.bin.621	k141_10808358_flag=0_multi=17.9984_len=109657_54	CBM67+GH78	GH78	GH78	N	3
metabat.bin.621	k141_12669508_flag=0_multi=12.9978_len=107223_75	CBM67+GH78	GH78	GH78	N	3
metabat.bin.621	k141_14578191_flag=0_multi=15.0144_len=132167_41	CBM67+GH78	GH78	GH78	N	3
metabat.bin.637	k141_13964436_flag=0_multi=28.8866_len=3376_2	CBM67+GH78	GH78	GH78	N	3
metabat.bin.637	k141_194194_flag=0_multi=22.9649_len=13294_3	CBM67+GH78	GH78	GH78	N	3
metabat.bin.639	k141_123628_flag=0_multi=22.9896_len=42334_26	CBM67+GH78	GH78	GH78	N	3
metabat.bin.686	k141_11203091_flag=0_multi=10.2516_len=2017_1	CBM67+GH78	GH78	CBM67	N	3
metabat.bin.686	k141_3322947_flag=0_multi=13.1287_len=3949_1	CBM67+GH78	GH78	CBM67	N	3
metabat.bin.696	k141_7810841_flag=0_multi=10.0000_len=25694_6	CBM67+GH78	GH78	GH78	N	3
metabat.bin.710	k141_11421367_flag=0_multi=41.9951_len=83922_51	CBM67+GH78	GH78	GH78	Y	3
metabat.bin.710	k141_5131549_flag=0_multi=40.0000_len=53627_22	CBM67+GH78	GH78	GH78	Y	3
metabat.bin.711	k141_5718541_flag=0_multi=19.5638_len=8716_3	CBM67+GH78	GH78	GH78	N	3
metabat.bin.731	k141_8515286_flag=0_multi=21.1303_len=35977_4	CBM67+GH78	GH78	GH78	N	3
metabat.bin.750	k141_14963622_flag=0_multi=79.9671_len=24160_18	CBM67+GH78	GH78	GH78	Y	3
metabat.bin.750	k141_7653995_flag=0_multi=67.9907_len=72100_39	CBM67+GH78	GH78	GH78	Y	3
metabat.bin.772	k141_2892708_flag=0_multi=28.0000_len=98667_73	CBM67+GH78	GH78	GH78	Y	3
metabat.bin.774	k141_13038861_flag=0_multi=59.8179_len=86880_50	CBM67+GH78	GH78	GH78	N	3
metabat.bin.791	k141_4534401_flag=0_multi=65.7699_len=12174_6	CBM67+GH78	GH78	GH78	Y	3
metabat.bin.791	k141_8232963_flag=0_multi=73.0000_len=29843_22	CBM67+GH78	GH78	GH18	N	3
metabat.bin.800	k141_6619893_flag=0_multi=7.9945_len=12883_6	CBM67+GH78	GH78	GH78	Y	3
metabat.bin.828	k141_7360614_flag=0_multi=11.9969_len=36073_26	CBM67+GH78	GH78	CBM67	Y	3
metabat.bin.831	k141_13834790_flag=0_multi=17.8191_len=4994_2	CBM67+GH78	GH78	GH78	Y	3
metabat.bin.831	k141_3045246_flag=0_multi=24.9823_len=34027_20	CBM67+GH78	GH78	CBM67	N	3
metabat.bin.833	k141_2261673_flag=0_multi=29.9764_len=12405_4	CBM67+GH78	GH78	GH78	Y	3
metabat.bin.833	k141_5530790_flag=1_multi=18.9823_len=10324_3	CBM67+GH78	GH78	GH78	Y	3
metabat.bin.837	k141_12278930_flag=0_multi=95.0000_len=15739_1	CBM67+GH78	GH78	GH78	N	3
metabat.bin.861	k141_5620295_flag=0_multi=75.7100_len=8147_5	CBM67+GH78	GH78	GH78	Y	3
metabat.bin.862	k141_13997703_flag=0_multi=42.8623_len=6069_1	CBM67+GH78	GH78	GH78	N	3
metabat.bin.863	k141_286071_flag=0_multi=8.9879_len=6777_1	CBM67+GH78	GH78	GH78	Y	3
metabat.bin.896	k141_11267264_flag=0_multi=17.9938_len=27757_6	CBM67+GH78	GH78	GH78	N	3
metabat.bin.896	k141_3960579_flag=0_multi=24.0000_len=6094_1	CBM67+GH78	GH78	CBM67	N	3
metabat.bin.896	k141_9090386_flag=0_multi=10.2905_len=9704_2	CBM67+GH78	GH78	GH78	Y	3
metabat.bin.898	k141_14450147_flag=0_multi=14.0914_len=8043_10	CBM67+GH78	GH78	GH78	N	3
metabat.bin.899	k141_7868063_flag=0_multi=23.9829_len=11373_3	CBM67+GH78	GH78	CBM67	N	3
metabat.bin.920	k141_12971255_flag=0_multi=12.8425_len=16392_4	CBM67+GH78	GH78	GH78	N	3
metabat.bin.920	k141_185924_flag=0_multi=12.0000_len=22815_3	CBM67+GH78	GH78	GH78	N	3
metabat.bin.920	k141_6201636_flag=0_multi=11.3598_len=25509_6	CBM67+GH78	GH78	GH78	Y	3
metabat.bin.920	k141_7215669_flag=0_multi=10.8798_len=17455_9	CBM67+GH78	GH78	GH78	Y	3
metabat.bin.946	k141_15525637_flag=0_multi=25.2472_len=9440_2	CBM67+GH78	GH78	GH78	N	3
metabat.bin.946	k141_4952263_flag=0_multi=10.9680_len=8575_2	CBM67+GH78	GH78	GH78	N	3
metabat.bin.947	k141_159126_flag=0_multi=8.3275_len=15404_6	CBM67+GH78	GH78	GH78	N	3
metabat.bin.947	k141_8780406_flag=0_multi=8.5780_len=14217_5	CBM67+GH78	GH78	CBM67	N	3
metabat.bin.961	k141_9692627_flag=0_multi=64.0000_len=9404_10	CBM67+GH78	GH78	GH78	Y	3
metabat.bin.983	k141_15640304_flag=1_multi=11.2698_len=3581_3	CBM67+GH78	GH78	GH78	N	3
metabat.bin.983	k141_2189808_flag=0_multi=39.2577_len=6121_2	CBM67+GH78	GH78	GH78	N	3
metabat.bin.983	k141_4982264_flag=0_multi=19.5144_len=28310_18	CBM67+GH78	GH78	GH78	N	3
metabat.bin.983	k141_8801398_flag=1_multi=19.9944_len=34263_2	CBM67+GH78	GH78	GH78	N	3
metabat.bin.983	k141_93573_flag=0_multi=22.8439_len=7775_4	CBM67+GH78	GH78	GH78	N	3
metabat.bin.991	k141_4977882_flag=0_multi=71.4257_len=6577_1	CBM67+GH78	GH78	GH78	Y	3
metabat.bin.1009	k141_10951120_flag=0_multi=29.9743_len=22750_9	CBM67+GH78	GH78	CBM67	N	3
metabat.bin.1009	k141_5549066_flag=0_multi=10.9015_len=29502_17	CBM67+GH78	GH78	CBM67	N	3
metabat.bin.1066	k141_14972398_flag=0_multi=12.9695_len=4078_1	CBM67+GH78	GH78	GH78	N	3
metabat.bin.1066	k141_9435627_flag=0_multi=43.9881_len=72264_2	CBM67+GH78	GH78	GH78	N	3
metabat.bin.1078	k141_9436722_flag=0_multi=56.6129_len=51559_21	CBM67+GH78	GH78	GH78	N	3
metabat.bin.1078	k141_9436722_flag=0_multi=56.6129_len=51559_32	CBM67+GH78	GH78	GH78	N	3
metabat.bin.1099	k141_2404477_flag=0_multi=16.9581_len=63304_30	CBM67+GH78	GH78	GH78	N	3
metabat.bin.1101	k141_5770366_flag=0_multi=47.9788_len=22266_8	CBM67+GH78	GH78	GH78	Y	3
metabat.bin.1103	k141_11088252_flag=0_multi=14.8079_len=3744_3	CBM67+GH78	GH78	GH78	N	3
metabat.bin.1103	k141_4805565_flag=0_multi=12.7634_len=10388_1	CBM67+GH78	GH78	GH78	N	3
metabat.bin.1103	k141_683729_flag=0_multi=12.0000_len=5694_2	CBM67+GH78	GH78	GH78	N	3
metabat.bin.1103	k141_6961497_flag=0_multi=11.3655_len=6950_2	CBM67+GH78	GH78	GH78	N	3
metabat.bin.1121	k141_12403526_flag=0_multi=20.9726_len=7437_5	CBM67+GH78	GH78	GH78	N	3
metabat.bin.1146	k141_11785136_flag=0_multi=138.0891_len=10480_3	CBM67+GH78	GH78	GH78	N	3
metabat.bin.1146	k141_13668152_flag=0_multi=52.6379_len=3013_1	CBM67+GH78	GH78	CBM67	N	3
metabat.bin.1146	k141_13668208_flag=0_multi=44.6936_len=3013_1	CBM67+GH78	GH78	CBM67	N	3
metabat.bin.1146	k141_213820_flag=0_multi=78.0000_len=25252_3	CBM67+GH78	GH78	GH78	N	3
metabat.bin.1158	k141_5700465_flag=0_multi=22.9804_len=22568_13	CBM67+GH78	GH78	GH78	N	3
metabat.bin.1180	k141_16032408_flag=1_multi=10.0000_len=26357_14	CBM67+GH78	GH78	GH78	N	3
metabat.bin.1185	k141_3875821_flag=0_multi=147.2840_len=51824_16	CBM67+GH78	GH78	GH78	Y	3
metabat.bin.1192	k141_2251032_flag=0_multi=23.9388_len=7661_4	CBM67+GH78	GH78	CBM67	N	3
metabat.bin.1192	k141_6353595_flag=0_multi=20.6002_len=8033_3	CBM67+GH78	GH78	GH78	N	3
metabat.bin.1192	k141_9971402_flag=0_multi=8.7905_len=6307_3	CBM67+GH78	GH78	GH78	N	3
metabat.bin.1219	k141_4065838_flag=0_multi=31.9450_len=11418_4	CBM67+GH78	GH78	GH78	N	3
metabat.bin.1219	k141_4345108_flag=1_multi=29.0000_len=18137_3	CBM67+GH78	GH78	GH78	N	3
metabat.bin.1222	k141_11674067_flag=1_multi=26.9978_len=119072_71	CBM67+GH78	GH78	GH78	N	3
metabat.bin.1222	k141_14168148_flag=0_multi=33.7578_len=64426_39	CBM67+GH78	GH78	GH78	N	3
metabat.bin.1222	k141_9657732_flag=0_multi=28.9958_len=66689_38	CBM67+GH78	GH78	GH78	N	3
metabat.bin.1227	k141_14608050_flag=0_multi=11.9833_len=6722_2	CBM67+GH78	GH78	GH78	N	3
metabat.bin.1227	k141_7018553_flag=0_multi=10.5601_len=44686_31	CBM67+GH78	GH78	GH78	N	3
metabat.bin.1247	k141_8458855_flag=0_multi=7.2817_len=3240_2	CBM67+GH78	GH78	GH78	N	3
metabat.bin.1260	k141_12766172_flag=0_multi=54.8063_len=8173_4	CBM67+GH78	GH78	GH78	N	3
metabat.bin.1282	k141_8488510_flag=0_multi=39.9060_len=25656_4	CBM67+GH78	GH78	GH78	N	3
metabat.bin.1284	k141_994601_flag=1_multi=15.9585_len=3759_1	CBM67+GH78	GH78	GH78	N	3
metabat.bin.1297	k141_4962712_flag=0_multi=102.0000_len=8338_3	CBM67+GH78	GH78	GH78	Y	3
metabat.bin.1297	k141_8953964_flag=0_multi=23.6267_len=7471_1	CBM67+GH78	GH78	GH78	N	3
metabat.bin.1303	k141_14634618_flag=1_multi=10.0000_len=14205_3	CBM67+GH78	GH78	GH78	N	3
metabat.bin.1303	k141_814651_flag=0_multi=8.9884_len=7010_4	CBM67+GH78	GH78	GH78	Y	3
metabat.bin.1303	k141_9573693_flag=0_multi=9.0000_len=6078_6	CBM67+GH78	GH78	GH78	N	3
metabat.bin.1331	k141_11238204_flag=0_multi=13.9740_len=5137_2	CBM67+GH78	GH78	GH78	N	3
metabat.bin.1331	k141_12387932_flag=1_multi=18.8081_len=14308_8	CBM67+GH78	GH78	GH78	N	3
metabat.bin.1331	k141_2912876_flag=0_multi=11.9921_len=14040_4	CBM67+GH78	GH78	GH78	N	3
metabat.bin.1371	k141_16117809_flag=0_multi=68.9873_len=53629_34	CBM67+GH78	GH78	GH78	N	3
metabat.bin.1393	k141_3917215_flag=0_multi=25.6857_len=292748_22	CBM67+GH78	GH78	GH78	Y	3
metabat.bin.1393	k141_6303736_flag=0_multi=23.9845_len=209329_141	CBM67+GH78	GH78	GH78	Y	3
metabat.bin.1394	k141_12199522_flag=0_multi=19.0000_len=61370_6	CBM67+GH78	GH78	GH78	N	3
metabat.bin.1401	k141_11291571_flag=0_multi=33.0000_len=16319_4	CBM67+GH78	GH78	GH78	N	3
metabat.bin.1410	k141_14153964_flag=1_multi=8.9992_len=23719_11	CBM67+GH78	GH78	GH78	N	3
metabat.bin.1419	k141_4050571_flag=0_multi=28.9564_len=62383_24	CBM67+GH78	GH78	GH78	N	3
metabat.bin.1430	k141_4630517_flag=0_multi=16.4168_len=21778_16	CBM67+GH78	GH78	GH78	N	3
metabat.bin.1430	k141_5890639_flag=1_multi=9.0000_len=4103_2	CBM67+GH78	GH78	GH78	N	3
metabat.bin.1430	k141_7420971_flag=0_multi=10.9852_len=6908_5	CBM67+GH78	GH78	GH78	N	3
metabat.bin.1436	k141_15028213_flag=0_multi=59.4188_len=17122_6	CBM67+GH78	GH78	GH78	Y	3
metabat.bin.1438	k141_6331235_flag=1_multi=132.0059_len=18199_15	CBM67+GH78	GH78	GH78	N	3
metabat.bin.1438	k141_8023821_flag=1_multi=113.9831_len=133934_30	CBM67+GH78	GH78	GH78	N	3
metabat.bin.1488	k141_1689242_flag=0_multi=43.2036_len=2071_1	CBM67+GH78	GH78	GH78	N	3
metabat.bin.1488	k141_3405734_flag=0_multi=50.8038_len=2690_1	CBM67+GH78	GH78	GH78	N	3
metabat.bin.1497	k141_15327675_flag=0_multi=16.9979_len=76552_18	CBM67+GH78	GH78	GH78	Y	3
metabat.bin.1497	k141_15611857_flag=0_multi=11.2849_len=30287_13	CBM67+GH78	GH78	CBM67	Y	3
metabat.bin.1506	k141_6052901_flag=0_multi=28.9935_len=42934_30	CBM67+GH78	GH78	GH78	Y	3
metabat.bin.1537	k141_2455432_flag=0_multi=14.9306_len=4377_3	CBM67+GH78	GH78	GH78	N	3
metabat.bin.1537	k141_3587491_flag=0_multi=14.9917_len=84605_4	CBM67+GH78	GH78	GH78	N	3
metabat.bin.1537	k141_7180416_flag=0_multi=16.9902_len=16403_5	CBM67+GH78	GH78	GH78	N	3
metabat.bin.1537	k141_8906778_flag=0_multi=16.9962_len=66301_8	CBM67+GH78	GH78	CBM67	N	3
metabat.bin.1563	k141_13811159_flag=0_multi=7.8976_len=15181_6	CBM67+GH78	GH78	GH78	N	3
metabat.bin.1597	k141_3308058_flag=0_multi=13.9729_len=47573_13	CBM67+GH78	GH78	GH78	Y	3
metabat.bin.1619	k141_632179_flag=0_multi=62.6688_len=22758_10	CBM67+GH78	GH78	CBM67	N	3
metabat.bin.1619	k141_800583_flag=1_multi=48.9342_len=14737_4	CBM67+GH78	GH78	GH78	N	3
metabat.bin.1646	k141_15503907_flag=0_multi=22.6082_len=49319_7	CBM67+GH78	GH78	GH78	Y	3
metabat.bin.1646	k141_16144832_flag=0_multi=23.9839_len=30092_2	CBM67+GH78	GH78	GH78	N	3
metabat.bin.1646	k141_3032390_flag=0_multi=23.9925_len=30641_2	CBM67+GH78	GH78	GH78	Y	3
metabat.bin.1646	k141_3978870_flag=0_multi=24.9597_len=59142_20	CBM67+GH78	GH78	GH78	Y	3
metabat.bin.1646	k141_5137811_flag=0_multi=28.5787_len=44105_14	CBM67+GH78	GH78	GH78	N	3
metabat.bin.1646	k141_9073585_flag=0_multi=49.9732_len=20262_2	CBM67+GH78	GH78	CE15	N	3
metabat.bin.1656	k141_16219749_flag=0_multi=52.4492_len=26020_10	CBM67+GH78	GH78	CBM67	N	3
metabat.bin.1667	k141_2941599_flag=0_multi=14.9957_len=64695_30	CBM67+GH78	GH78	GH78	N	3
metabat.bin.1667	k141_639101_flag=1_multi=4.0000_len=4158_3	CBM67+GH78	GH78	GH78	N	3
metabat.bin.1667	k141_7589535_flag=0_multi=17.9528_len=171793_23	CBM67+GH78	GH78	GH78	N	3
metabat.bin.1667	k141_9363981_flag=0_multi=16.9925_len=42565_12	CBM67+GH78	GH78	GH78	N	3
metabat.bin.1671	k141_14426658_flag=0_multi=47.0000_len=65784_52	CBM67+GH78	GH78	GH78	N	3
metabat.bin.1671	k141_6552136_flag=0_multi=41.0000_len=29582_2	CBM67+GH78	GH78	GH78	N	3
metabat.bin.1678	k141_4541105_flag=0_multi=46.9927_len=126571_7	CBM67+GH78	GH78	GH78	Y	3
metabat.bin.1678	k141_4541105_flag=0_multi=46.9927_len=126571_8	CBM67+GH78	GH78	GH78	N	3
metabat.bin.1678	k141_5630931_flag=0_multi=13.5384_len=14217_12	CBM67+GH78	GH78	CBM67	Y	3
metabat.bin.1700	k141_3676265_flag=0_multi=23.9894_len=15990_16	CBM67+GH78	GH78	GH78	N	3
metabat.bin.1738	k141_14967994_flag=0_multi=1936.9688_len=21557_17	CBM67+GH78	GH78	GH78	N	3
metabat.bin.1763	k141_9858223_flag=1_multi=7.0000_len=12869_8	CBM67+GH78	GH78	GH78	N	3
metabat.bin.1764	k141_11486396_flag=0_multi=16.3934_len=16509_5	CBM67+GH78	GH78	GH78	Y	3
metabat.bin.1764	k141_4847881_flag=0_multi=17.0000_len=36285_2	CBM67+GH78	GH78	CBM67	Y	3
metabat.bin.1764	k141_72913_flag=0_multi=18.0000_len=49208_19	CBM67+GH78	GH78	GH78	N	3
metabat.bin.1764	k141_72913_flag=0_multi=18.0000_len=49208_8	CBM67+GH78	GH78	GH78	N	3
metabat.bin.1768	k141_103127_flag=0_multi=67.0835_len=5710_3	CBM67+GH78	GH78	GH78	Y	3
metabat.bin.1768	k141_15307768_flag=0_multi=18.2714_len=15709_6	CBM67+GH78	GH78	GH78	N	3
metabat.bin.1768	k141_3332139_flag=0_multi=15.9663_len=9037_3	CBM67+GH78	GH78	GH78	N	3
metabat.bin.1768	k141_6019715_flag=0_multi=58.3971_len=5736_4	CBM67+GH78	GH78	GH78	N	3
metabat.bin.1768	k141_6019890_flag=0_multi=21.9405_len=5738_4	CBM67+GH78	GH78	GH78	N	3
metabat.bin.1768	k141_6142721_flag=0_multi=59.0000_len=3991_2	CBM67+GH78	GH78	GH78	N	3
metabat.bin.1771	k141_12968134_flag=0_multi=139.0914_len=8870_5	CBM67+GH78	GH78	GH78	Y	3
metabat.bin.1795	k141_12227684_flag=0_multi=39.9915_len=45992_24	CBM67+GH78	GH78	GH78	Y	3
metabat.bin.1795	k141_6116080_flag=0_multi=38.9964_len=107180_57	CBM67+GH78	GH78	GH78	N	3
metabat.bin.1866	k141_15517517_flag=0_multi=41.9902_len=42022_1	CBM67+GH78	GH78	GH78	N	3
metabat.bin.1875	k141_14668382_flag=0_multi=23.0000_len=13418_9	CBM67+GH78	GH78	GH78	Y	3
metabat.bin.1875	k141_2287390_flag=0_multi=64.6890_len=36598_8	CBM67+GH78	GH78	GH78	Y	3
metabat.bin.1909	k141_10864003_flag=0_multi=12.9879_len=10073_6	CBM67+GH78	GH78	GH78	N	3
metabat.bin.2004	k141_5523878_flag=1_multi=92.9067_len=15197_4	CBM67+GH78	GH78	GH78	Y	3
metabat.bin.2009	k141_1029778_flag=0_multi=48.8985_len=52655_16	CBM67+GH78	GH78	GH78	Y	3
metabat.bin.2013	k141_15673836_flag=0_multi=51.0638_len=29474_3	CBM67+GH78	GH78	GH78	N	3
metabat.bin.2019	k141_1565591_flag=0_multi=20.9860_len=181192_46	CBM67+GH78	GH78	GH78	Y	3
metabat.bin.2020	k141_12884871_flag=1_multi=9.0000_len=43460_31	CBM67+GH78	GH78	GH78	N	3
metabat.bin.2029	k141_11641256_flag=0_multi=21.2740_len=18687_5	CBM67+GH78	GH78	GH78	N	3
metabat.bin.2029	k141_8780817_flag=0_multi=32.9529_len=13726_4	CBM67+GH78	GH78	CBM67	N	3
metabat.bin.2031	k141_13037739_flag=0_multi=12.9334_len=38822_23	CBM67+GH78	GH78	GH78	N	3
metabat.bin.2056	k141_11722339_flag=0_multi=16.0000_len=21713_14	CBM67+GH78	GH78	GH78	N	3
metabat.bin.2056	k141_11722339_flag=0_multi=16.0000_len=21713_4	CBM67+GH78	GH78	GH78	N	3
metabat.bin.2056	k141_15846122_flag=1_multi=11.9907_len=11970_8	CBM67+GH78	GH78	GH78	N	3
metabat.bin.2101	k141_12374622_flag=0_multi=48.4539_len=33239_19	CBM67+GH78	GH78	GH137	N	3
metabat.bin.2101	k141_14451992_flag=0_multi=29.8987_len=5866_2	CBM67+GH78	GH78	GH78	N	3
metabat.bin.2101	k141_552563_flag=0_multi=47.3416_len=32870_15	CBM67+GH78	GH78	GH78	N	3
metabat.bin.2125	k141_15079217_flag=0_multi=92.9656_len=53576_35	CBM67+GH78	GH78	GH78	N	3
metabat.bin.2133	k141_13875269_flag=0_multi=12.9955_len=26584_18	CBM67+GH78	GH78	GH78	Y	3
metabat.bin.2133	k141_2066589_flag=1_multi=12.9928_len=16698_4	CBM67+GH78	GH78	GH78	Y	3
metabat.bin.2133	k141_2611785_flag=1_multi=11.0000_len=40478_22	CBM67+GH78	GH78	GH78	Y	3
metabat.bin.2133	k141_8339133_flag=0_multi=16.9891_len=14801_2	CBM67+GH78	GH78	GH78	Y	3
metabat.bin.2142	k141_10823826_flag=0_multi=274.0000_len=13575_3	CBM67+GH78	GH78	GH78	N	3
metabat.bin.2142	k141_1219575_flag=0_multi=72.8348_len=15359_8	CBM67+GH78	GH78	GH78	N	3
metabat.bin.2142	k141_12260881_flag=0_multi=303.4654_len=26883_14	CBM67+GH78	GH78	CBM67	N	3
metabat.bin.2148	k141_1122740_flag=0_multi=40.2791_len=12782_4	CBM67+GH78	GH78	GH78	Y	3
metabat.bin.2148	k141_8571238_flag=1_multi=50.0000_len=11039_7	CBM67+GH78	GH78	GH78	Y	3
metabat.bin.2154	k141_13100348_flag=0_multi=14.9967_len=41961_26	CBM67+GH78	GH78	GH78	N	3
metabat.bin.2154	k141_1515406_flag=0_multi=14.9418_len=4955_3	CBM67+GH78	GH78	GH78	N	3
metabat.bin.2154	k141_4358111_flag=0_multi=14.3773_len=7310_6	CBM67+GH78	GH78	GH78	Y	3
metabat.bin.29	k141_10186748_flag=0_multi=13.3387_len=24084_19	CBM67+GH78	GH78+CBM67	GH78	N	3
metabat.bin.84	k141_8080331_flag=0_multi=11.6720_len=19255_2	CBM67+GH78	GH78+CBM67	CBM67	Y	3
metabat.bin.188	k141_14004165_flag=1_multi=12.0000_len=56579_12	CBM67+GH78	GH78+CBM67	CBM67	Y	3
metabat.bin.188	k141_15478361_flag=0_multi=6.9930_len=8678_5	CBM67+GH78	GH78+CBM67	CBM67	Y	3
metabat.bin.210	k141_1161675_flag=0_multi=10.9933_len=15055_7	CBM67+GH78	GH78+CBM67	CBM67	N	3
metabat.bin.223	k141_12203422_flag=0_multi=12.9981_len=131181_94	CBM67+GH78	GH78+CBM67	CBM32	Y	3
metabat.bin.731	k141_7220326_flag=0_multi=19.9860_len=10345_5	CBM67+GH78	GH78+CBM67	GH78	N	3
metabat.bin.920	k141_277811_flag=0_multi=19.0000_len=13221_3	CBM67+GH78	GH78+CBM67	CBM67	N	3
metabat.bin.1393	k141_11240521_flag=0_multi=25.9944_len=44736_2	CBM67+GH78	GH78+CBM67	CBM67	Y	3
metabat.bin.1646	k141_14375369_flag=0_multi=26.9341_len=55727_26	CBM67+GH78	GH78+CBM67	CBM67	Y	3
metabat.bin.1646	k141_5137811_flag=0_multi=28.5787_len=44105_7	CBM67+GH78	GH78+CBM67	CE15	Y	3
metabat.bin.1678	k141_13613059_flag=0_multi=49.3899_len=27478_2	CBM67+GH78	GH78+CBM67	GH78	Y	3
metabat.bin.1764	k141_6250746_flag=0_multi=32.5765_len=83549_19	CBM67+GH78	GH78+CBM67	CBM67	Y	3
metabat.bin.1764	k141_6894157_flag=0_multi=16.0515_len=44907_4	CBM67+GH78	GH78+CBM67	GH78	Y	3
metabat.bin.2145	k141_733824_flag=0_multi=250.0000_len=42814_18	CBM67+GH78	GH78+CBM67	CE15	Y	3
metabat.bin.29	k141_10186748_flag=0_multi=13.3387_len=24084_21	CBM67+GH78	N	GH78	N	2
metabat.bin.29	k141_14410548_flag=0_multi=10.4880_len=4555_3	CBM67+GH78	N	N	N	1
metabat.bin.29	k141_4109973_flag=0_multi=12.4346_len=12997_3	CBM67+GH78	N	GH78	N	2
metabat.bin.52	k141_12446461_flag=0_multi=24.0000_len=20834_7	CBM67+GH78	N	GH78	N	2
metabat.bin.84	k141_7761953_flag=0_multi=11.0000_len=7838_5	CBM67+GH78	N	GH78	N	2
metabat.bin.119	k141_6755529_flag=0_multi=10.8434_len=12214_8	CBM67+GH78	N	CBM67	Y	2
metabat.bin.320	k141_14481321_flag=0_multi=30.4794_len=150366_51	CBM67+GH78	N	GH78	N	2
metabat.bin.320	k141_6658810_flag=0_multi=31.2898_len=7476_2	CBM67+GH78	N	GH78	Y	2
metabat.bin.416	k141_29885_flag=0_multi=8.5959_len=29071_4	CBM67+GH78	N	N	N	1
metabat.bin.443	k141_7288598_flag=0_multi=29.1104_len=5965_3	CBM67+GH78	N	CBM67	Y	2
metabat.bin.449	k141_2744248_flag=0_multi=255.7387_len=10045_3	CBM67+GH78	N	GH78	Y	2
metabat.bin.488	k141_6113258_flag=0_multi=16.9958_len=38026_27	CBM67+GH78	N	GH78	N	2
metabat.bin.496	k141_7244110_flag=0_multi=33.5804_len=127887_42	CBM67+GH78	N	GH78	N	2
metabat.bin.504	k141_12278676_flag=0_multi=15.9941_len=76300_6	CBM67+GH78	N	N	N	1
metabat.bin.504	k141_12650191_flag=0_multi=16.6327_len=71207_23	CBM67+GH78	N	CBM67	N	2
metabat.bin.596	k141_10234419_flag=1_multi=7.0000_len=23672_5	CBM67+GH78	N	GH78	Y	2
metabat.bin.596	k141_12190542_flag=0_multi=8.9799_len=38366_22	CBM67+GH78	N	GH78	N	2
metabat.bin.616	k141_11160045_flag=0_multi=24.6965_len=22161_12	CBM67+GH78	N	GH78	N	2
metabat.bin.621	k141_11042689_flag=0_multi=14.1110_len=65276_41	CBM67+GH78	N	CBM67	N	2
metabat.bin.623	k141_1133791_flag=0_multi=44.1162_len=90415_58	CBM67+GH78	N	GH78	N	2
metabat.bin.629	k141_15107578_flag=0_multi=42.6888_len=63687_37	CBM67+GH78	N	CBM67	N	2
metabat.bin.629	k141_15462688_flag=0_multi=41.1776_len=29417_22	CBM67+GH78	N	N	N	1
metabat.bin.629	k141_281593_flag=0_multi=17.4324_len=6628_4	CBM67+GH78	N	CBM67	Y	2
metabat.bin.629	k141_6237843_flag=0_multi=40.9742_len=31114_23	CBM67+GH78	N	CBM67	Y	2
metabat.bin.637	k141_7342975_flag=0_multi=27.9742_len=10594_1	CBM67+GH78	N	GH78	N	2
metabat.bin.686	k141_4508503_flag=0_multi=13.9816_len=7215_3	CBM67+GH78	N	GH78	N	2
metabat.bin.800	k141_2560903_flag=1_multi=9.0000_len=18002_12	CBM67+GH78	N	GH78	Y	2
metabat.bin.920	k141_13803494_flag=1_multi=12.9409_len=55097_6	CBM67+GH78	N	GH78	N	2
metabat.bin.920	k141_2322557_flag=0_multi=11.9930_len=15901_5	CBM67+GH78	N	GH78	Y	2
metabat.bin.946	k141_3301110_flag=1_multi=9.0000_len=3987_1	CBM67+GH78	N	GH78	N	2
metabat.bin.947	k141_1217982_flag=0_multi=8.8918_len=13381_7	CBM67+GH78	N	CBM67	N	2
metabat.bin.1121	k141_11308716_flag=0_multi=18.9833_len=10916_5	CBM67+GH78	N	GH78	N	2
metabat.bin.1185	k141_31953_flag=0_multi=94.8904_len=2970_2	CBM67+GH78	N	GH78	Y	2
metabat.bin.1185	k141_9906363_flag=0_multi=136.5176_len=17227_3	CBM67+GH78	N	GH78	Y	2
metabat.bin.1206	k141_136886_flag=0_multi=67.9783_len=6462_1	CBM67+GH78	N	GH78	N	2
metabat.bin.1227	k141_2335248_flag=0_multi=11.0000_len=19376_4	CBM67+GH78	N	GH78	N	2
metabat.bin.1260	k141_6094799_flag=0_multi=56.4734_len=35425_21	CBM67+GH78	N	GH78	Y	2
metabat.bin.1345	k141_3369845_flag=0_multi=43.0000_len=22905_12	CBM67+GH78	N	GH78	Y	2
metabat.bin.1357	k141_8979937_flag=0_multi=18.6949_len=3917_2	CBM67+GH78	N	CBM67	N	2
metabat.bin.1537	k141_11140106_flag=0_multi=16.1945_len=37165_7	CBM67+GH78	N	GH78	N	2
metabat.bin.1563	k141_2751120_flag=1_multi=13.9922_len=20071_5	CBM67+GH78	N	N	N	1
metabat.bin.1563	k141_8486941_flag=0_multi=10.6264_len=22238_3	CBM67+GH78	N	CBM67	N	2
metabat.bin.1646	k141_9955825_flag=0_multi=21.9168_len=2666_2	CBM67+GH78	N	GH78	Y	2
metabat.bin.1656	k141_463492_flag=0_multi=156.9531_len=3465_2	CBM67+GH78	N	CBM67	Y	2
metabat.bin.1656	k141_6093424_flag=0_multi=66.3637_len=7751_3	CBM67+GH78	N	CBM67	Y	2
metabat.bin.1671	k141_742690_flag=0_multi=39.0000_len=51959_48	CBM67+GH78	N	GH78	N	2
metabat.bin.1671	k141_899546_flag=0_multi=56.0000_len=19769_9	CBM67+GH78	N	GH78	N	2
metabat.bin.1678	k141_15516069_flag=0_multi=46.9333_len=151842_102	CBM67+GH78	N	GH78	N	2
metabat.bin.1700	k141_12916797_flag=0_multi=14.0000_len=25956_6	CBM67+GH78	N	N	N	1
metabat.bin.1764	k141_9981518_flag=0_multi=15.0000_len=21614_1	CBM67+GH78	N	GH78	Y	2
metabat.bin.1795	k141_10350712_flag=0_multi=36.9888_len=64616_27	CBM67+GH78	N	GH78	N	2
metabat.bin.1846	k141_16492942_flag=0_multi=12.6623_len=10613_1	CBM67+GH78	N	CBM67	N	2
metabat.bin.2133	k141_13686210_flag=0_multi=10.9970_len=33516_20	CBM67+GH78	N	GH78	Y	2
metabat.bin.2133	k141_394788_flag=0_multi=9.9845_len=11750_2	CBM67+GH78	N	GH78	Y	2
metabat.bin.2154	k141_9665717_flag=0_multi=11.9637_len=16503_1	CBM67+GH78	N	GH78	N	2
metabat.bin.1678	k141_8480952_flag=0_multi=55.4708_len=46023_11	CBM67+GH78+GH3	GH3+GH78+CBM67	CE15	Y	3
metabat.bin.121	k141_75123_flag=0_multi=29.9003_len=62485_16	CBM67+GH78+GH33	GH33+GH78	GH33	Y	3
metabat.bin.449	k141_3289543_flag=0_multi=310.3850_len=9214_1	CBM67+GH78+GH33	GH33+GH78	GH33	Y	3
metabat.bin.774	k141_13558053_flag=0_multi=54.3629_len=65849_29	CBM67+GH78+GH33	GH33+GH78	GH33	N	3
metabat.bin.789	k141_14975278_flag=0_multi=71.7296_len=15105_4	CBM67+GH78+GH33	GH33+GH78	GH33	Y	3
metabat.bin.991	k141_9374209_flag=0_multi=46.1476_len=12566_6	CBM67+GH78+GH33	GH33+GH78	GH33	Y	3
metabat.bin.1130	k141_11330617_flag=0_multi=82.9550_len=18374_5	CBM67+GH78+GH33	GH33+GH78	GH33	Y	3
metabat.bin.1180	k141_16414678_flag=0_multi=9.9985_len=58693_12	CBM67+GH78+GH33	GH33+GH78	GH33	Y	3
metabat.bin.1393	k141_3917215_flag=0_multi=25.6857_len=292748_124	CBM67+GH78+GH33	GH33+GH78	GH33	N	3
metabat.bin.1505	k141_9199921_flag=0_multi=156.9261_len=21259_3	CBM67+GH78+GH33	GH33+GH78	GH33	Y	3
metabat.bin.1874	k141_5076055_flag=0_multi=90.9329_len=77908_57	CBM67+GH78+GH33	GH33+GH78	GH33	Y	3
metabat.bin.1980	k141_12030150_flag=0_multi=40.9891_len=40536_11	CBM67+GH78+GH33	GH33+GH78	GH33	Y	3
metabat.bin.2149	k141_628223_flag=0_multi=121.4158_len=44049_8	CBM67+GH78+GH33	GH33+GH78	GH33	Y	3
metabat.bin.297	k141_3979279_flag=0_multi=24.9904_len=50118_20	CBM67+GH78+GH33	GH78	GH33	N	3
metabat.bin.710	k141_14670795_flag=0_multi=33.9853_len=22659_5	CBM67+GH78+GH33	GH78	GH33	Y	3
metabat.bin.1495	k141_9914656_flag=1_multi=36.9739_len=27760_4	CBM67+GH78+GH33	GH78	GH33	Y	3
metabat.bin.1597	k141_15139977_flag=0_multi=12.5736_len=66430_38	CBM67+GH78+GH33	GH78	GH33	Y	3
metabat.bin.1894	k141_14151389_flag=1_multi=8.0000_len=8701_3	CBM68+GH13_14	GH13	GH13_14	N	3
metabat.bin.2139	k141_814042_flag=0_multi=150.0000_len=19951_8	CBM68+GH13_14	GH13+CBM41	GH13_14	N	3
metabat.bin.1927	k141_7011439_flag=1_multi=10.0000_len=2630_1	CBM74+GH13_28	N	GH13_28	N	2
metabat.bin.1927	k141_3255111_flag=1_multi=10.0000_len=8727_6	CBM74+GH13_28+CBM25+CBM25	N	CBM26	Y	2
metabat.bin.75	k141_2620359_flag=0_multi=110.9284_len=30883_31	CBM79+CBM79+GH5_4	GH5+CBM79	CBM79	Y	3
metabat.bin.363	k141_9947527_flag=0_multi=46.9876_len=74432_10	CBM79+CBM79+GH5_4	GH5+CBM79	CBM79	Y	3
metabat.bin.522	k141_977954_flag=0_multi=38.9922_len=48646_9	CBM79+CBM79+GH5_4	GH5+CBM79	CBM79	Y	3
metabat.bin.792	k141_3482838_flag=0_multi=77.9864_len=56877_34	CBM79+CBM79+GH5_4	GH5+CBM79	CBM79	Y	3
metabat.bin.895	k141_14977629_flag=0_multi=19.0000_len=30581_18	CBM79+CBM79+GH5_4	GH5+CBM79	CBM79	Y	3
metabat.bin.1065	k141_6084724_flag=0_multi=29.9937_len=45980_18	CBM79+CBM79+GH5_4	GH5+CBM79	CBM79	Y	3
metabat.bin.1141	k141_15222637_flag=0_multi=204.9082_len=10260_8	CBM79+CBM79+GH5_4	GH5+CBM79	CBM79	Y	3
metabat.bin.1916	k141_8787509_flag=0_multi=51.9663_len=48549_25	CBM79+CBM79+GH5_4	GH5+CBM79	CBM79	Y	3
metabat.bin.2085	k141_5763151_flag=0_multi=16.8958_len=3213_1	CBM79+CBM79+GH5_4	GH5+CBM79	CBM79	Y	3
metabat.bin.2099	k141_11971504_flag=0_multi=8.9944_len=25752_3	CBM79+CBM79+GH5_4	GH5+CBM79	CBM79	Y	3
metabat.bin.502	k141_13609662_flag=0_multi=11.9985_len=72288_2	CBM79+GH5_4	GH5	CBM79	Y	3
metabat.bin.1164	k141_12879190_flag=0_multi=13.4365_len=32861_1	CBM79+GH5_4	GH5+CBM79	CBM79	Y	3
metabat.bin.2029	k141_10124618_flag=0_multi=10.0811_len=8711_6	CBM9+CBM32+CBM62	N	N	Y	1
metabat.bin.947	k141_6077783_flag=0_multi=9.9840_len=11402_4	CBM9+CBM62	N	N	Y	1
metabat.bin.62	k141_7763756_flag=0_multi=23.6110_len=30055_11	CBM9+CBM9	N	N	Y	1
metabat.bin.408	k141_5525427_flag=0_multi=67.9754_len=19173_7	CBM9+CBM9	N	N	Y	1
metabat.bin.905	k141_8492377_flag=0_multi=33.9779_len=15043_8	CBM9+CBM9	N	N	Y	1
metabat.bin.947	k141_8727545_flag=1_multi=4.0000_len=3582_2	CBM9+CBM9	N	N	Y	1
metabat.bin.1357	k141_12976458_flag=1_multi=10.5863_len=3856_2	CBM9+CBM9	N	N	Y	1
metabat.bin.1776	k141_8186081_flag=0_multi=37.0000_len=213707_94	CBM9+CBM9	N	N	Y	1
metabat.bin.2029	k141_8611883_flag=0_multi=20.2685_len=2651_1	CBM9+CBM9+CBM62	N	N	Y	1
metabat.bin.406	k141_758273_flag=0_multi=55.9962_len=144430_97	CBM9+CE15+CBM9+CBM9+CBM9+CE15	N	CBM22	Y	2
metabat.bin.235	k141_4206228_flag=1_multi=6.9960_len=15202_8	CBM9+CE15+CBM9+CBM9+CE15	N	N	N	1
metabat.bin.75	k141_6981509_flag=0_multi=111.9664_len=66291_26	CE1+CBM22	CE1	CBM22	Y	3
metabat.bin.1025	k141_3855157_flag=0_multi=11.9943_len=19486_6	CE1+CBM22	CE1	CBM22	Y	3
metabat.bin.1838	k141_2899893_flag=0_multi=19.9947_len=35680_11	CE1+CBM22+CBM37	CE1+GH9+GH48+CBM22+CBM37	CBM22	Y	3
metabat.bin.1916	k141_10375266_flag=1_multi=40.9793_len=38746_28	CE1+CBM22+CE4	CE1	CBM22	Y	3
metabat.bin.1525	k141_16169859_flag=0_multi=159.7925_len=15419_6	CE1+CBM4	N	CBM4	Y	2
metabat.bin.1525	k141_9424251_flag=0_multi=111.3592_len=22154_2	CE1+CBM4	N	CBM0	Y	2
metabat.bin.1373	k141_8592678_flag=0_multi=13.9913_len=29910_24	CE1+CBM6	N	N	Y	1
metabat.bin.1729	k141_11741091_flag=0_multi=95.8921_len=266086_23	CE1+CBM6	N	N	Y	1
metabat.bin.1729	k141_11741091_flag=0_multi=95.8921_len=266086_24	CE1+CBM6	N	N	Y	1
metabat.bin.1373	k141_5157347_flag=1_multi=9.0000_len=11736_7	CE1+CBM6+GH43_16	GH43	CBM22	Y	3
metabat.bin.1729	k141_2701942_flag=0_multi=101.8604_len=14610_8	CE1+CBM6+GH43_16	GH43	CBM22	Y	3
metabat.bin.1888	k141_1045551_flag=0_multi=46.5466_len=358067_229	CE1+CBM6+GH43_16	GH43	CBM22	Y	3
metabat.bin.210	k141_7875038_flag=0_multi=17.3240_len=207571_127	CE1+CE1	CE1	CE1	N	3
metabat.bin.449	k141_11650040_flag=0_multi=295.6740_len=9190_1	CE1+CE1	CE1	CE1	N	3
metabat.bin.710	k141_3454907_flag=0_multi=43.9972_len=151218_58	CE1+CE1	CE1	CBM6	Y	3
metabat.bin.711	k141_7420192_flag=0_multi=19.9933_len=28469_4	CE1+CE1	CE1	CE1	Y	3
metabat.bin.734	k141_1734066_flag=0_multi=102.9536_len=22133_17	CE1+CE1	CE1	CE1	N	3
metabat.bin.1651	k141_10556409_flag=0_multi=8.6166_len=10667_4	CE1+CE1	CE1	CE1	Y	3
metabat.bin.111	k141_9836597_flag=0_multi=18.7145_len=119633_88	CE1+CE6	CE6	N	Y	2
metabat.bin.1916	k141_12254038_flag=0_multi=60.9866_len=49486_29	CE1+GH11+CE4	CE1+GH11	CBM22	Y	3
metabat.bin.918	k141_4026635_flag=0_multi=16.9394_len=40684_20	CE1+GH26	CE1+GH26	CBM35	Y	3
metabat.bin.1099	k141_1342961_flag=0_multi=21.9966_len=62587_13	CE1+GH33	N	GH33	N	2
metabat.bin.1682	k141_11693164_flag=0_multi=218.3733_len=38736_10	CE1+GH43_29+CBM6	CE1+GH43	CBM6	Y	3
metabat.bin.1685	k141_12878547_flag=0_multi=32.3983_len=3741_2	CE1+GH43_29+CBM6	CE1+GH43	CBM6	Y	3
metabat.bin.1340	k141_11257145_flag=0_multi=83.0000_len=16137_4	CE1+GH43_29+CBM6	GH43	CBM6	Y	3
metabat.bin.1373	k141_14471092_flag=1_multi=10.0000_len=62343_6	CE1+GH5_8	GH5	CBM35	Y	3
metabat.bin.1373	k141_10813508_flag=0_multi=10.9837_len=35824_1	CE10+CBM6+GH11	GH11	N	N	2
metabat.bin.265	k141_1211678_flag=0_multi=95.8698_len=27622_5	CE10+CE1	CE1	CE1	Y	3
metabat.bin.1385	k141_15612779_flag=0_multi=133.0000_len=9592_4	CE10+CE1	CE1	CE1	Y	3
metabat.bin.144	k141_8902125_flag=0_multi=21.9587_len=168558_12	CE10+CE10	N	N	Y	1
metabat.bin.210	k141_8770837_flag=1_multi=11.0000_len=79984_52	CE10+CE10	N	N	Y	1
metabat.bin.320	k141_15976786_flag=0_multi=29.9892_len=53878_13	CE10+CE10	N	N	Y	1
metabat.bin.328	k141_609393_flag=0_multi=22.1847_len=4088_3	CE10+CE10	N	N	Y	1
metabat.bin.596	k141_2329543_flag=0_multi=6.9874_len=13199_5	CE10+CE10	N	N	Y	1
metabat.bin.616	k141_7433055_flag=0_multi=27.0000_len=66264_44	CE10+CE10	N	N	Y	1
metabat.bin.623	k141_3890009_flag=0_multi=48.5458_len=21678_8	CE10+CE10	N	N	Y	1
metabat.bin.633	k141_9629704_flag=0_multi=78.2088_len=18624_7	CE10+CE10	N	N	Y	1
metabat.bin.800	k141_15974452_flag=0_multi=7.0000_len=3689_3	CE10+CE10	N	N	Y	1
metabat.bin.808	k141_4695298_flag=0_multi=114.4978_len=15948_4	CE10+CE10	N	N	N	1
metabat.bin.920	k141_7922312_flag=1_multi=9.9920_len=11397_3	CE10+CE10	N	N	Y	1
metabat.bin.1074	k141_13222495_flag=0_multi=40.9365_len=6444_3	CE10+CE10	N	N	Y	1
metabat.bin.1074	k141_13939731_flag=0_multi=40.0000_len=10164_2	CE10+CE10	N	N	Y	1
metabat.bin.1341	k141_6783845_flag=0_multi=29.8795_len=5121_4	CE10+CE10	N	N	N	1
metabat.bin.1393	k141_1891079_flag=0_multi=34.9055_len=28579_14	CE10+CE10	N	N	Y	1
metabat.bin.1393	k141_5420757_flag=0_multi=7.9697_len=2220_1	CE10+CE10	N	N	Y	1
metabat.bin.1536	k141_11052939_flag=0_multi=78.1028_len=96810_35	CE10+CE10	N	N	N	1
metabat.bin.1569	k141_13378036_flag=0_multi=44.9443_len=8038_1	CE10+CE10	N	N	N	1
metabat.bin.1646	k141_8365546_flag=0_multi=23.0000_len=8738_8	CE10+CE10	N	N	N	1
metabat.bin.1678	k141_11296872_flag=0_multi=57.9897_len=110308_50	CE10+CE10	N	N	Y	1
metabat.bin.1892	k141_4022911_flag=0_multi=22.0000_len=92911_59	CE10+CE10	N	N	N	1
metabat.bin.2148	k141_3835236_flag=0_multi=29.4281_len=3189_2	CE10+CE10	N	N	N	1
metabat.bin.113	k141_4622371_flag=0_multi=55.3750_len=8830_8	CE10+CE3	N	N	Y	1
metabat.bin.328	k141_13482501_flag=0_multi=37.1985_len=14107_10	CE10+CE3	N	N	Y	1
metabat.bin.474	k141_13135931_flag=0_multi=13.8035_len=25513_11	CE10+CE3	N	N	Y	1
metabat.bin.991	k141_6910713_flag=0_multi=57.8677_len=8757_3	CE10+CE3	N	N	N	1
metabat.bin.1297	k141_10254381_flag=0_multi=115.9253_len=15540_5	CE10+CE3	N	N	Y	1
metabat.bin.1371	k141_10091371_flag=1_multi=44.9981_len=253995_180	CE10+CE3	N	N	Y	1
metabat.bin.1465	k141_14941352_flag=0_multi=150.0000_len=15543_1	CE10+CE3	N	N	Y	1
metabat.bin.1980	k141_11717414_flag=0_multi=36.0000_len=34360_4	CE10+CE3	N	N	Y	1
metabat.bin.113	k141_13834049_flag=0_multi=59.9656_len=34460_21	CE10+GH43_2	GH43	CBM6	Y	3
metabat.bin.328	k141_9971785_flag=0_multi=33.0773_len=28970_5	CE10+GH43_2	GH43	CBM6	Y	3
metabat.bin.800	k141_5622087_flag=1_multi=13.0000_len=15202_2	CE10+GH43_2	GH43	CBM6	Y	3
metabat.bin.1465	k141_2774216_flag=0_multi=135.0459_len=10937_3	CE10+GH43_2	GH43	CBM6	Y	3
metabat.bin.1465	k141_9951458_flag=0_multi=107.1995_len=33626_21	CE10+GH43_2	GH43	CBM6	N	3
metabat.bin.12	k141_2918201_flag=0_multi=50.2517_len=97026_59	CE10+GH43_35	GH43	GH43_35	N	3
metabat.bin.61	k141_16345605_flag=0_multi=26.9917_len=31495_12	CE10+GH43_35	GH43	GH43_35	N	3
metabat.bin.90	k141_2332584_flag=0_multi=38.4556_len=22125_13	CE10+GH43_35	GH43	GH43_35	N	3
metabat.bin.125	k141_6380008_flag=0_multi=35.9623_len=21716_6	CE10+GH43_35	GH43	GH43_35	N	3
metabat.bin.151	k141_3925350_flag=0_multi=41.6570_len=8391_3	CE10+GH43_35	GH43	GH43_35	N	3
metabat.bin.212	k141_16125999_flag=0_multi=64.9787_len=90131_14	CE10+GH43_35	GH43	GH43_35	N	3
metabat.bin.263	k141_6085271_flag=0_multi=11.9988_len=91108_55	CE10+GH43_35	GH43	GH43_35	N	3
metabat.bin.285	k141_7107910_flag=1_multi=8.9955_len=14305_9	CE10+GH43_35	GH43	GH43_35	N	3
metabat.bin.398	k141_4555_flag=0_multi=197.6611_len=34471_7	CE10+GH43_35	GH43	GH43_35	N	3
metabat.bin.460	k141_7076549_flag=0_multi=114.9379_len=36867_13	CE10+GH43_35	GH43	GH43_35	N	3
metabat.bin.499	k141_3816220_flag=0_multi=11.9644_len=6329_3	CE10+GH43_35	GH43	GH43_35	N	3
metabat.bin.499	k141_3816375_flag=0_multi=5.5364_len=4101_1	CE10+GH43_35	GH43	GH43_35	N	3
metabat.bin.639	k141_2350025_flag=0_multi=23.0199_len=6034_1	CE10+GH43_35	GH43	GH43_35	N	3
metabat.bin.667	k141_1324106_flag=0_multi=13.0000_len=4259_3	CE10+GH43_35	GH43	GH43_35	N	3
metabat.bin.668	k141_1815968_flag=0_multi=17.0000_len=6161_3	CE10+GH43_35	GH43	GH43_35	N	3
metabat.bin.672	k141_4180624_flag=0_multi=148.9138_len=34463_12	CE10+GH43_35	GH43	GH43_35	N	3
metabat.bin.673	k141_7798478_flag=0_multi=114.9561_len=26109_17	CE10+GH43_35	GH43	GH43_35	N	3
metabat.bin.739	k141_11938201_flag=0_multi=32.9897_len=34070_27	CE10+GH43_35	GH43	GH43_35	N	3
metabat.bin.745	k141_6143061_flag=0_multi=24.7457_len=285224_218	CE10+GH43_35	GH43	GH43_35	N	3
metabat.bin.785	k141_6743570_flag=0_multi=29.0000_len=14262_5	CE10+GH43_35	GH43	GH43_35	N	3
metabat.bin.831	k141_10454815_flag=0_multi=23.9967_len=77020_34	CE10+GH43_35	GH43	GH43_35	N	3
metabat.bin.896	k141_16152942_flag=0_multi=15.9923_len=16678_7	CE10+GH43_35	GH43	GH43_35	N	3
metabat.bin.1015	k141_119707_flag=0_multi=21.9953_len=49158_20	CE10+GH43_35	GH43	GH43_35	N	3
metabat.bin.1127	k141_1501532_flag=0_multi=130.9872_len=101473_19	CE10+GH43_35	GH43	GH43_35	N	3
metabat.bin.1186	k141_12465423_flag=0_multi=47.0000_len=7362_6	CE10+GH43_35	GH43	GH43_35	N	3
metabat.bin.1194	k141_12144604_flag=0_multi=13.0000_len=33108_28	CE10+GH43_35	GH43	GH43_35	N	3
metabat.bin.1262	k141_9981292_flag=0_multi=9.9938_len=29001_6	CE10+GH43_35	GH43	GH43_35	N	3
metabat.bin.1322	k141_9521082_flag=1_multi=8.9365_len=17409_9	CE10+GH43_35	GH43	GH43_35	N	3
metabat.bin.1354	k141_818091_flag=0_multi=42.9136_len=93399_62	CE10+GH43_35	GH43	GH43_35	N	3
metabat.bin.1401	k141_9743566_flag=0_multi=33.9805_len=17084_11	CE10+GH43_35	GH43	GH43_35	N	3
metabat.bin.1403	k141_15589903_flag=1_multi=100.9160_len=36703_15	CE10+GH43_35	GH43	GH43_35	N	3
metabat.bin.1411	k141_5526504_flag=0_multi=76.0000_len=134733_62	CE10+GH43_35	GH43	GH43_35	N	3
metabat.bin.1438	k141_8278885_flag=0_multi=123.0000_len=355731_220	CE10+GH43_35	GH43	GH43_35	N	3
metabat.bin.1456	k141_8783752_flag=1_multi=7.0000_len=28254_6	CE10+GH43_35	GH43	GH43_35	N	3
metabat.bin.1526	k141_9379736_flag=0_multi=24.9906_len=51164_20	CE10+GH43_35	GH43	GH43_35	N	3
metabat.bin.1542	k141_8170269_flag=0_multi=11.0000_len=29488_23	CE10+GH43_35	GH43	GH43_35	N	3
metabat.bin.1545	k141_3204682_flag=1_multi=160.5649_len=33974_12	CE10+GH43_35	GH43	GH43_35	N	3
metabat.bin.1545	k141_5096781_flag=0_multi=109.7726_len=37887_17	CE10+GH43_35	GH43	GH43_35	N	3
metabat.bin.1605	k141_16134219_flag=0_multi=79.0709_len=4936_3	CE10+GH43_35	GH43	GH43_35	N	3
metabat.bin.1613	k141_16348457_flag=0_multi=9.0000_len=16814_11	CE10+GH43_35	GH43	GH43_35	N	3
metabat.bin.1627	k141_7850901_flag=0_multi=23.9535_len=92514_33	CE10+GH43_35	GH43	GH43_35	N	3
metabat.bin.1677	k141_12395379_flag=0_multi=84.9990_len=62083_33	CE10+GH43_35	GH43	GH43_35	N	3
metabat.bin.1758	k141_9101622_flag=0_multi=8.9986_len=56027_2	CE10+GH43_35	GH43	GH43_35	N	3
metabat.bin.1776	k141_15468581_flag=0_multi=39.9940_len=131118_66	CE10+GH43_35	GH43	GH43_35	N	3
metabat.bin.1937	k141_6784056_flag=0_multi=10.0000_len=6481_4	CE10+GH43_35	GH43	GH43_35	N	3
metabat.bin.1951	k141_1176768_flag=0_multi=99.9159_len=13092_2	CE10+GH43_35	GH43	GH43_35	N	3
metabat.bin.2019	k141_10207267_flag=0_multi=15.9911_len=16921_8	CE10+GH43_35	GH43	GH43_35	N	3
metabat.bin.2035	k141_4531703_flag=1_multi=12.9840_len=57930_26	CE10+GH43_35	GH43	GH43_35	N	3
metabat.bin.2147	k141_391708_flag=0_multi=11.3245_len=135256_82	CE10+GH43_35	GH43	GH43_35	N	3
metabat.bin.210	k141_10526784_flag=0_multi=12.0472_len=220688_82	CE12	CE4+CE12	N	Y	2
metabat.bin.210	k141_8124823_flag=0_multi=12.9264_len=104286_38	CE12	CE4+CE12	N	Y	2
metabat.bin.320	k141_15982545_flag=0_multi=22.5286_len=20989_22	CE12	CE4+CE12	CE12	Y	3
metabat.bin.449	k141_8479876_flag=0_multi=318.0000_len=41027_25	CE12	CE4+CE12	N	Y	2
metabat.bin.474	k141_2519136_flag=0_multi=57.8969_len=11753_10	CE12	CE4+CE12	CE12	Y	3
metabat.bin.710	k141_6696109_flag=0_multi=41.9956_len=92386_30	CE12	CE4+CE12	N	Y	2
metabat.bin.789	k141_299615_flag=0_multi=52.7424_len=7264_2	CE12	CE4+CE12	N	Y	2
metabat.bin.914	k141_4643857_flag=0_multi=13.0000_len=42646_22	CE12	CE4+CE12	N	Y	2
metabat.bin.1130	k141_11868973_flag=0_multi=83.7753_len=32275_33	CE12	CE4+CE12	N	N	2
metabat.bin.1980	k141_3300677_flag=1_multi=36.9802_len=36432_11	CE12	CE4+CE12	CE12	Y	3
metabat.bin.2114	k141_12706999_flag=0_multi=28.0000_len=48081_27	CE12	CE4+CE12	CE12	Y	3
metabat.bin.663	k141_15474625_flag=1_multi=10.0000_len=47331_2	CE12+CBM13+CBM35+CE12	CE12	CBM13	Y	3
metabat.bin.792	k141_2481095_flag=1_multi=60.6425_len=75718_10	CE12+CBM13+CBM35+CE12	CE12	CBM13	Y	3
metabat.bin.895	k141_3584077_flag=0_multi=71.9493_len=14153_3	CE12+CBM13+CBM35+CE12	CE12	CBM13	Y	3
metabat.bin.1164	k141_9275653_flag=1_multi=10.9963_len=26975_2	CE12+CBM13+CBM35+CE12	CE12	CBM13	Y	3
metabat.bin.1427	k141_1768763_flag=0_multi=16.9872_len=12657_5	CE12+CBM13+CBM35+CE12	CE12	CBM13	Y	3
metabat.bin.2085	k141_11163066_flag=0_multi=21.6606_len=31033_20	CE12+CBM13+CBM35+CE12	CE12	CBM13	Y	3
metabat.bin.2099	k141_11829494_flag=1_multi=7.0000_len=19315_7	CE12+CBM13+CBM35+CE12	CE12	CBM13	Y	3
metabat.bin.75	k141_3000722_flag=0_multi=90.9724_len=32704_15	CE12+CBM13+CBM35+CE12	N	CBM13	Y	2
metabat.bin.123	k141_6409670_flag=0_multi=11.9952_len=22832_4	CE12+CBM13+CBM35+CE12	N	CBM13	Y	2
metabat.bin.502	k141_14460221_flag=1_multi=12.0000_len=166899_120	CE12+CBM13+CBM35+CE12	N	CBM13	Y	2
metabat.bin.522	k141_9019013_flag=0_multi=37.4577_len=39056_1	CE12+CBM13+CBM35+CE12	N	CBM13	Y	2
metabat.bin.1025	k141_3279815_flag=0_multi=13.9921_len=32894_13	CE12+CBM13+CBM35+CE12	N	CBM13	Y	2
metabat.bin.1141	k141_72577_flag=0_multi=183.2620_len=18612_15	CE12+CBM13+CBM35+CE12	N	CBM13	N	2
metabat.bin.1838	k141_14276518_flag=0_multi=21.9966_len=125272_61	CE12+CBM13+CBM35+CE12	N	CBM13	Y	2
metabat.bin.1916	k141_12487954_flag=0_multi=57.9902_len=115995_92	CE12+CBM13+CBM35+CE12	N	CBM13	Y	2
metabat.bin.1079	k141_12074657_flag=0_multi=99.3845_len=3358_1	CE12+CBM35	CE12	CE12	Y	3
metabat.bin.1079	k141_14366781_flag=0_multi=477.0721_len=3413_1	CE12+CBM35	CE12	CE12	Y	3
metabat.bin.1525	k141_626803_flag=0_multi=168.5134_len=9358_2	CE12+CBM35	N	CBM35	Y	2
metabat.bin.1525	k141_626803_flag=0_multi=168.5134_len=9358_4	CE12+CBM35	N	CBM35	Y	2
metabat.bin.1205	k141_6421650_flag=0_multi=9.5288_len=6831_1	CE12+CBM35+CBM35	N	CBM13	Y	2
metabat.bin.663	k141_7063988_flag=0_multi=12.0000_len=20436_3	CE12+CBM35+CE12	CE12	CBM13	Y	3
metabat.bin.363	k141_12373594_flag=0_multi=58.5494_len=113939_36	CE12+CBM35+CE12	N	CBM13	Y	2
metabat.bin.1065	k141_11621756_flag=0_multi=32.1209_len=146940_64	CE12+CBM35+CE12	N	CBM13	Y	2
metabat.bin.83	k141_12253585_flag=0_multi=30.9866_len=44755_26	CE12+CE12	CE12	CE12	N	3
metabat.bin.84	k141_9347409_flag=1_multi=8.0000_len=6518_3	CE12+CE12	CE12	CE12	Y	3
metabat.bin.95	k141_334876_flag=0_multi=39.6677_len=22678_10	CE12+CE12	CE12	CE12	Y	3
metabat.bin.111	k141_421069_flag=0_multi=18.7767_len=75414_54	CE12+CE12	CE12	CE12	Y	3
metabat.bin.121	k141_6213820_flag=0_multi=17.9948_len=66159_42	CE12+CE12	CE12	CE12	Y	3
metabat.bin.210	k141_13891573_flag=1_multi=12.9991_len=129456_58	CE12+CE12	CE12	CE12	Y	3
metabat.bin.297	k141_2550990_flag=1_multi=19.9994_len=301014_37	CE12+CE12	CE12	CE12	Y	3
metabat.bin.328	k141_685934_flag=0_multi=28.0000_len=22886_12	CE12+CE12	CE12	N	Y	2
metabat.bin.474	k141_6112772_flag=0_multi=17.7280_len=11411_3	CE12+CE12	CE12	CE12	Y	3
metabat.bin.488	k141_9934380_flag=0_multi=16.9448_len=25065_8	CE12+CE12	CE12	CE12	Y	3
metabat.bin.605	k141_12994141_flag=0_multi=86.9288_len=14469_12	CE12+CE12	CE12	CE12	Y	3
metabat.bin.710	k141_5131549_flag=0_multi=40.0000_len=53627_9	CE12+CE12	CE12	CE12	N	3
metabat.bin.789	k141_6545359_flag=0_multi=62.8345_len=7635_4	CE12+CE12	CE12	CE12	Y	3
metabat.bin.800	k141_10862250_flag=1_multi=5.0000_len=4020_2	CE12+CE12	CE12	CE12	N	3
metabat.bin.914	k141_14151802_flag=0_multi=13.9328_len=79562_23	CE12+CE12	CE12	CE12	Y	3
metabat.bin.991	k141_2325163_flag=0_multi=55.2401_len=5063_2	CE12+CE12	CE12	CE12	Y	3
metabat.bin.1130	k141_11237441_flag=0_multi=98.0542_len=41071_19	CE12+CE12	CE12	CE12	Y	3
metabat.bin.1185	k141_10059448_flag=0_multi=114.9336_len=17299_6	CE12+CE12	CE12	CE12	Y	3
metabat.bin.1260	k141_14381962_flag=0_multi=53.9850_len=24062_10	CE12+CE12	CE12	CE12	N	3
metabat.bin.1297	k141_14393190_flag=0_multi=77.6339_len=4348_2	CE12+CE12	CE12	CE12	Y	3
metabat.bin.1371	k141_12786185_flag=0_multi=65.3806_len=49270_11	CE12+CE12	CE12	CE12	Y	3
metabat.bin.1371	k141_12786185_flag=0_multi=65.3806_len=49270_18	CE12+CE12	CE12	CE12	Y	3
metabat.bin.1393	k141_3742710_flag=0_multi=30.9557_len=70616_16	CE12+CE12	CE12	CE12	Y	3
metabat.bin.1432	k141_1054125_flag=0_multi=15.0000_len=21717_1	CE12+CE12	CE12	CE12	N	3
metabat.bin.1436	k141_12702781_flag=0_multi=63.9873_len=49773_10	CE12+CE12	CE12	CE12	Y	3
metabat.bin.1495	k141_9979045_flag=0_multi=41.9871_len=31912_20	CE12+CE12	CE12	CE12	Y	3
metabat.bin.1505	k141_13431578_flag=0_multi=50.4260_len=13717_4	CE12+CE12	CE12	CE12	N	3
metabat.bin.1597	k141_11733932_flag=1_multi=20.9001_len=28767_14	CE12+CE12	CE12	CE12	Y	3
metabat.bin.1682	k141_85123_flag=0_multi=182.0645_len=11014_6	CE12+CE12	CE12	CE12	Y	3
metabat.bin.1874	k141_5567273_flag=0_multi=88.1328_len=12826_4	CE12+CE12	CE12	CE12	Y	3
metabat.bin.1888	k141_12257540_flag=0_multi=54.7381_len=110842_69	CE12+CE12	CE12	N	N	2
metabat.bin.1980	k141_5928069_flag=0_multi=43.9447_len=7913_3	CE12+CE12	CE12	CE12	Y	3
metabat.bin.2034	k141_11849916_flag=0_multi=12.0000_len=11434_8	CE12+CE12	CE12	CE12	Y	3
metabat.bin.2082	k141_12805980_flag=0_multi=18.9922_len=23099_11	CE12+CE12	CE12	CE12	N	3
metabat.bin.2155	k141_3536213_flag=0_multi=69.9802_len=34943_21	CE12+CE12	CE12	CE12	N	3
metabat.bin.2155	k141_5667323_flag=0_multi=74.9915_len=87202_64	CE12+CE12	CE12	CE12	Y	3
metabat.bin.1373	k141_7543352_flag=1_multi=9.9593_len=25769_7	CE12+CE12	CE4+CE12	N	N	2
metabat.bin.83	k141_14383079_flag=0_multi=32.8811_len=50314_34	CE12+CE8	CE4+CE8+CE12	CE12	Y	3
metabat.bin.144	k141_6787854_flag=1_multi=18.9951_len=36861_30	CE12+CE8	CE4+CE8+CE12	CE12	Y	3
metabat.bin.297	k141_572623_flag=0_multi=19.9463_len=104468_91	CE12+CE8	CE4+CE8+CE12	CE12	N	3
metabat.bin.633	k141_9179645_flag=0_multi=82.7962_len=4165_2	CE12+CE8	CE4+CE8+CE12	CE12	Y	3
metabat.bin.1004	k141_13338606_flag=0_multi=51.0000_len=9967_1	CE12+CE8	CE4+CE8+CE12	CE12	N	3
metabat.bin.1074	k141_3375782_flag=0_multi=35.9842_len=22294_7	CE12+CE8	CE4+CE8+CE12	CE12	Y	3
metabat.bin.1436	k141_15709307_flag=0_multi=59.7989_len=31670_15	CE12+CE8	CE4+CE8+CE12	CE8	N	3
metabat.bin.1495	k141_2460601_flag=0_multi=38.9960_len=94784_61	CE12+CE8	CE4+CE8+CE12	CE12	Y	3
metabat.bin.1846	k141_692388_flag=0_multi=21.0188_len=14583_2	CE12+CE8	CE4+CE8+CE12	CE12	Y	3
metabat.bin.84	k141_12004813_flag=0_multi=8.9880_len=6791_3	CE12+CE8	CE8+CE12	CE12	Y	3
metabat.bin.338	k141_10266946_flag=0_multi=36.9911_len=40621_10	CE12+CE8	CE8+CE12	CE12	Y	3
metabat.bin.1536	k141_1883487_flag=0_multi=65.9718_len=25524_3	CE12+CE8	CE8+CE12	CE12	Y	3
metabat.bin.2148	k141_10720398_flag=0_multi=65.4237_len=5543_3	CE12+CE8	CE8+CE12	CE12	Y	3
metabat.bin.2148	k141_15496777_flag=0_multi=13.3690_len=2011_2	CE12+CE8	CE8+CE12	CE12	Y	3
metabat.bin.449	k141_4285450_flag=0_multi=348.5499_len=42561_11	CE12+CE8	N	CE12	Y	2
metabat.bin.605	k141_10113348_flag=0_multi=76.0000_len=15878_7	CE12+CE8	N	CE8	N	2
metabat.bin.991	k141_12954747_flag=0_multi=57.9363_len=9096_3	CE12+CE8	N	CE8	Y	2
metabat.bin.1130	k141_8653849_flag=0_multi=100.1584_len=24981_21	CE12+CE8	N	CE12	Y	2
metabat.bin.1495	k141_3521578_flag=0_multi=50.9873_len=78926_16	CE12+CE8	N	CE12	Y	2
metabat.bin.1597	k141_8670524_flag=0_multi=12.9243_len=32635_17	CE12+CE8	N	CE12	Y	2
metabat.bin.2149	k141_10449897_flag=0_multi=153.9302_len=57103_6	CE12+CE8	N	CE8	Y	2
metabat.bin.95	k141_9625797_flag=0_multi=44.9653_len=25715_8	CE12+GH115	CE4+CE12+GH115	GH115	Y	3
metabat.bin.1393	k141_12838117_flag=0_multi=31.1874_len=279177_77	CE12+GH43_10	CE4+CE12+GH43	GH43_10	Y	3
metabat.bin.52	k141_1030877_flag=0_multi=44.7811_len=12203_4	CE12+PL11_1	CE12+PL11	CE12	Y	3
metabat.bin.831	k141_11702930_flag=0_multi=18.9867_len=13686_4	CE12+PL11_1	CE12+PL11	CE12	Y	3
metabat.bin.2142	k141_11211812_flag=0_multi=332.5170_len=13615_2	CE12+PL11_1	CE12+PL11	CE12	N	3
metabat.bin.84	k141_2888103_flag=0_multi=10.9917_len=24551_7	CE15+CE15	N	CE0	Y	2
metabat.bin.328	k141_1134934_flag=0_multi=24.4425_len=9830_6	CE15+CE15	N	CE0	Y	2
metabat.bin.800	k141_11394746_flag=1_multi=12.2720_len=11903_7	CE15+CE15	N	CE0	Y	2
metabat.bin.1393	k141_850541_flag=0_multi=27.9926_len=36793_3	CE15+CE15	N	CE0	Y	2
metabat.bin.315	k141_2963703_flag=0_multi=27.5477_len=25586_2	CE15+GH106	GH106	GH106	Y	3
metabat.bin.315	k141_7591410_flag=0_multi=27.8167_len=13749_7	CE15+GH16	CE15	N	Y	2
metabat.bin.2034	k141_9557929_flag=0_multi=13.9903_len=13595_8	CE15+GH8	CE15+GH8	CE15	Y	3
metabat.bin.774	k141_2654344_flag=0_multi=29.0000_len=7848_2	CE15+GH97	CE15+GH97	GH97	Y	3
metabat.bin.1505	k141_10488366_flag=0_multi=107.5660_len=29029_15	CE15+GH97	CE15+GH97	GH97	Y	3
metabat.bin.1164	k141_9275653_flag=1_multi=10.9963_len=26975_1	CE2+CBM4	CE2	CE2	Y	3
metabat.bin.918	k141_13988593_flag=0_multi=13.9954_len=28211_18	CE2+CE4	CE2	N	Y	2
metabat.bin.2104	k141_6844441_flag=0_multi=26.9848_len=17261_11	CE2+CE4	CE2	N	N	2
metabat.bin.918	k141_11759480_flag=1_multi=14.0000_len=27627_10	CE2+CE4	CE2+CE4	N	N	2
metabat.bin.502	k141_11394063_flag=1_multi=10.0000_len=42773_16	CE3+CBM22	N	N	Y	1
metabat.bin.75	k141_11992806_flag=0_multi=96.9994_len=168937_4	CE3+CE15	CE3+CE15	CE15	Y	3
metabat.bin.522	k141_4681704_flag=0_multi=38.1632_len=127127_73	CE3+CE15	CE3+CE15	CE15	Y	3
metabat.bin.2085	k141_5149136_flag=0_multi=20.9880_len=16837_9	CE3+CE15	CE3+CE15	CE15	Y	3
metabat.bin.1546	k141_187553_flag=1_multi=11.0000_len=17515_2	CE4	CE4+GH18+GT2	N	Y	2
metabat.bin.1631	k141_7910263_flag=0_multi=31.5801_len=29767_19	CE4	CE4+GH18+GT2	N	Y	2
metabat.bin.759	k141_4174440_flag=0_multi=29.9624_len=7846_5	CE4+CBM4	N	N	Y	1
metabat.bin.90	k141_4963544_flag=0_multi=19.4959_len=10299_5	CE4+CBM65	N	N	N	1
metabat.bin.1463	k141_1829566_flag=1_multi=5.0000_len=5777_3	CE4+CE4	CE4	N	Y	2
metabat.bin.2133	k141_6666512_flag=0_multi=10.9770_len=4485_5	CE4+CE4	N	N	Y	1
metabat.bin.1729	k141_1337848_flag=0_multi=98.9950_len=194584_164	CE4+GH11	GH11	N	Y	2
metabat.bin.1663	k141_12136047_flag=0_multi=36.7611_len=7398_3	CE4+GH153	N	CE4	Y	2
metabat.bin.1888	k141_1045551_flag=0_multi=46.5466_len=358067_72	CE4+GH8	GH8	GH8	Y	3
metabat.bin.2034	k141_15647224_flag=0_multi=14.9874_len=11245_1	CE6	CE1+CE6	CE1	N	3
metabat.bin.1373	k141_2209715_flag=1_multi=10.0000_len=23514_7	CE6+CBM6	CE6	N	Y	2
metabat.bin.1525	k141_1147773_flag=0_multi=94.8179_len=3029_2	CE6+CBM6	CE6	CBM0	Y	3
metabat.bin.1729	k141_5209840_flag=0_multi=104.9925_len=138080_32	CE6+CBM6	CE6	N	Y	2
metabat.bin.1888	k141_6862859_flag=0_multi=46.7210_len=107056_42	CE6+CBM6+CE1+CBM6	CE6	N	N	2
metabat.bin.84	k141_13886570_flag=0_multi=11.6599_len=20943_3	CE6+CE1	CE1+CE6	CE1	Y	3
metabat.bin.121	k141_15799542_flag=0_multi=15.9983_len=89319_30	CE6+CE1	CE1+CE6	CE1	Y	3
metabat.bin.320	k141_5466249_flag=0_multi=31.9892_len=57790_20	CE6+CE1	CE1+CE6	CE1	N	3
metabat.bin.328	k141_9971785_flag=0_multi=33.0773_len=28970_4	CE6+CE1	CE1+CE6	CE1	Y	3
metabat.bin.474	k141_7266875_flag=0_multi=21.2658_len=106177_35	CE6+CE1	CE1+CE6	CE1	Y	3
metabat.bin.590	k141_10110177_flag=0_multi=17.5234_len=28661_21	CE6+CE1	CE1+CE6	CE1	Y	3
metabat.bin.711	k141_13956978_flag=0_multi=16.9916_len=38385_29	CE6+CE1	CE1+CE6	CE1	Y	3
metabat.bin.774	k141_3400482_flag=1_multi=37.9914_len=43413_8	CE6+CE1	CE1+CE6	CE1	Y	3
metabat.bin.793	k141_7540926_flag=0_multi=14.9925_len=37578_30	CE6+CE1	CE1+CE6	CE1	Y	3
metabat.bin.800	k141_5622087_flag=1_multi=13.0000_len=15202_1	CE6+CE1	CE1+CE6	CE1	N	3
metabat.bin.1185	k141_14290399_flag=0_multi=139.0000_len=5190_2	CE6+CE1	CE1+CE6	CE1	N	3
metabat.bin.1250	k141_8114884_flag=0_multi=22.9672_len=79992_13	CE6+CE1	CE1+CE6	CE1	Y	3
metabat.bin.1297	k141_16026158_flag=0_multi=94.3079_len=41847_6	CE6+CE1	CE1+CE6	CE1	Y	3
metabat.bin.1340	k141_6976198_flag=0_multi=66.9099_len=20957_5	CE6+CE1	CE1+CE6	CE1	Y	3
metabat.bin.1385	k141_4397305_flag=0_multi=151.7500_len=6182_3	CE6+CE1	CE1+CE6	CE1	N	3
metabat.bin.1465	k141_2774216_flag=0_multi=135.0459_len=10937_4	CE6+CE1	CE1+CE6	CE1	Y	3
metabat.bin.1505	k141_15605852_flag=0_multi=35.0000_len=10732_7	CE6+CE1	CE1+CE6	CE1	Y	3
metabat.bin.1651	k141_11551258_flag=0_multi=8.7176_len=2655_2	CE6+CE1	CE1+CE6	CE1	Y	3
metabat.bin.1682	k141_15465831_flag=1_multi=114.0000_len=31114_7	CE6+CE1	CE1+CE6	CE1	Y	3
metabat.bin.1682	k141_5086171_flag=0_multi=244.2042_len=39639_3	CE6+CE1	CE1+CE6	CE1	Y	3
metabat.bin.1839	k141_952063_flag=0_multi=107.5240_len=6570_4	CE6+CE1	CE1+CE6	CE1	Y	3
metabat.bin.1874	k141_3678291_flag=0_multi=113.0000_len=59498_7	CE6+CE1	CE1+CE6	CE1	Y	3
metabat.bin.1980	k141_10146286_flag=0_multi=55.9939_len=89715_30	CE6+CE1	CE1+CE6	CE1	Y	3
metabat.bin.2034	k141_13850431_flag=1_multi=74.2927_len=50582_29	CE6+CE1	CE1+CE6	CE1	Y	3
metabat.bin.2034	k141_7201216_flag=0_multi=26.9710_len=18090_10	CE6+CE1	CE1+CE6	CE1	N	3
metabat.bin.2114	k141_11615085_flag=1_multi=8.2643_len=9079_4	CE6+CE1	CE1+CE6	CE1	Y	3
metabat.bin.2149	k141_560783_flag=0_multi=152.9679_len=47456_14	CE6+CE1	CE1+CE6	CE1	N	3
metabat.bin.1729	k141_2701942_flag=0_multi=101.8604_len=14610_1	CE6+GH11+CBM6	CE6	CE6	Y	3
metabat.bin.1373	k141_9631599_flag=0_multi=9.9953_len=38634_1	CE6+GH11+CBM6+CE15	CE6+CE15+GH11	CE6	Y	3
metabat.bin.711	k141_10238061_flag=0_multi=48.8375_len=21997_5	CE6+GH43_12	CE6	GH43_12	Y	3
metabat.bin.449	k141_12450153_flag=0_multi=232.8477_len=20271_8	CE6+GH43_29+CBM6	CE6+GH43	CBM6	Y	3
metabat.bin.590	k141_5312975_flag=0_multi=15.9724_len=10997_3	CE6+GH5_21	CE6+GH5	GH5_21	Y	3
metabat.bin.1651	k141_2050810_flag=1_multi=9.0000_len=24770_8	CE6+GH5_21	CE6+GH5	GH5_21	Y	3
metabat.bin.113	k141_3995272_flag=0_multi=88.9848_len=58090_8	CE6+GH51	CE6	CE6	Y	3
metabat.bin.265	k141_7225403_flag=0_multi=98.0000_len=45683_20	CE6+GH51	CE6	CE6	Y	3
metabat.bin.328	k141_5041273_flag=0_multi=37.1733_len=41863_25	CE6+GH51	CE6	CE6	Y	3
metabat.bin.633	k141_11073988_flag=0_multi=108.0000_len=22790_4	CE6+GH51	CE6+GH51	CE6	Y	3
metabat.bin.297	k141_3395954_flag=0_multi=15.9799_len=15096_3	CE6+GH97	CE6+GH97	GH97	Y	3
metabat.bin.1495	k141_3396782_flag=0_multi=39.9670_len=23807_3	CE6+GH97	CE6+GH97	GH97	Y	3
metabat.bin.315	k141_4760270_flag=0_multi=21.1483_len=12408_9	CE7+GH43_34	GH43	N	Y	2
metabat.bin.1427	k141_47798_flag=0_multi=21.2191_len=9014_2	CE8+CBM13	CE8	CBM37	Y	3
metabat.bin.1079	k141_795587_flag=0_multi=560.7788_len=37559_1	CE8+CBM35	N	CBM35	N	2
metabat.bin.1525	k141_16027887_flag=0_multi=96.1089_len=24643_13	CE8+CBM35	N	CBM35	Y	2
metabat.bin.1393	k141_850541_flag=0_multi=27.9926_len=36793_24	CE8+CE10	CE8	CE8	Y	3
metabat.bin.783	k141_8928707_flag=0_multi=21.8463_len=24048_5	CE8+CE12	CE12	CE12	Y	3
metabat.bin.1261	k141_12006713_flag=0_multi=148.7292_len=4765_1	CE8+CE12	CE12	CE12	N	3
metabat.bin.1187	k141_8621175_flag=0_multi=46.9929_len=71758_29	CE8+CE12	CE8	CE12	Y	3
metabat.bin.28	k141_2741456_flag=0_multi=11.8961_len=39262_18	CE8+CE12	CE8+CE12	CE12	Y	3
metabat.bin.504	k141_8392491_flag=0_multi=17.9003_len=252417_83	CE8+CE12	N	N	N	1
metabat.bin.621	k141_13314827_flag=0_multi=15.9977_len=64276_24	CE8+CE12	N	N	N	1
metabat.bin.868	k141_1126576_flag=0_multi=12.9417_len=34298_22	CE8+CE12	N	N	N	1
metabat.bin.946	k141_1134133_flag=0_multi=13.9928_len=66644_15	CE8+CE12	N	N	N	1
metabat.bin.1774	k141_6896466_flag=0_multi=618.9999_len=40676_23	CE8+CE12+CE12	CE8+CE12	CE12	Y	3
metabat.bin.125	k141_9413473_flag=0_multi=40.8977_len=29209_7	CE8+CE8	CE8	CE8	N	3
metabat.bin.1059	k141_10652782_flag=0_multi=65.0000_len=15698_6	CE8+CE8	CE8	N	N	2
metabat.bin.75	k141_10506321_flag=0_multi=94.2821_len=68318_59	CE8+PL1	CE8	CBM37	Y	3
metabat.bin.363	k141_12893080_flag=0_multi=38.9692_len=24845_18	CE8+PL1	CE8	CBM37	Y	3
metabat.bin.522	k141_11378114_flag=0_multi=50.2529_len=80671_11	CE8+PL1	CE8	CBM37	Y	3
metabat.bin.895	k141_5169232_flag=0_multi=14.9515_len=5918_2	CE8+PL1	CE8	CBM37	Y	3
metabat.bin.1065	k141_14390598_flag=0_multi=31.9875_len=49570_1	CE8+PL1	CE8	CBM37	Y	3
metabat.bin.1141	k141_5614830_flag=0_multi=191.9877_len=48482_20	CE8+PL1	CE8	CBM37	Y	3
metabat.bin.1164	k141_1437728_flag=0_multi=12.7607_len=33694_6	CE8+PL1	CE8	CBM37	Y	3
metabat.bin.1916	k141_13382927_flag=0_multi=58.6194_len=64995_58	CE8+PL1	CE8	CBM37	Y	3
metabat.bin.789	k141_10636304_flag=0_multi=45.4937_len=6540_1	CE8+PL1_2	PL1	CE8	Y	3
metabat.bin.2149	k141_7442743_flag=0_multi=137.8523_len=18692_7	CE8+PL1_2	PL1	CE8	Y	3
metabat.bin.783	k141_15529139_flag=0_multi=21.5655_len=20772_14	CE8+PL1_6	N	N	Y	1
metabat.bin.1187	k141_355668_flag=0_multi=33.9989_len=287296_243	CE8+PL1_6	N	N	Y	1
metabat.bin.2085	k141_5191643_flag=0_multi=19.6893_len=4605_1	CE8+PL1+CBM13	CE8	CBM37	Y	3
metabat.bin.928	k141_9528203_flag=1_multi=9.0000_len=7642_1	CE8+PL9_1	CE8+PL9	CE8	N	3
metabat.bin.928	k141_9528203_flag=1_multi=9.0000_len=7642_2	CE8+PL9_1	CE8+PL9	CE8	Y	3
metabat.bin.186	k141_6182118_flag=1_multi=10.9144_len=27958_14	CE8+PL9_1	PL9	CE8	Y	3
metabat.bin.989	k141_14658267_flag=0_multi=81.9870_len=62224_7	CE8+PL9_1	PL9	CE8	Y	3
metabat.bin.2142	k141_16054323_flag=0_multi=286.2228_len=28190_10	CE8+PL9_1	PL9	CE8	Y	3
metabat.bin.781	k141_7970902_flag=0_multi=95.0000_len=25698_4	CE9+CE9	N	N	N	1
metabat.bin.792	k141_3482838_flag=0_multi=77.9864_len=56877_1	cohesin+cohesin	N	N	N	1
metabat.bin.1065	k141_824791_flag=0_multi=36.2151_len=46135_30	cohesin+cohesin	N	N	Y	1
metabat.bin.75	k141_10506321_flag=0_multi=94.2821_len=68318_2	cohesin+cohesin+cohesin	N	N	Y	1
metabat.bin.928	k141_14182572_flag=1_multi=8.4286_len=12550_3	cohesin+cohesin+cohesin+cohesin	N	N	Y	1
metabat.bin.590	k141_14004805_flag=0_multi=17.5973_len=20994_12	GH10	CE1+GH10	CE1	Y	3
metabat.bin.51	k141_10785320_flag=0_multi=9.5770_len=13616_9	GH10	GH10+CBM22	CBM22	N	3
metabat.bin.61	k141_11209868_flag=0_multi=30.8826_len=66401_4	GH10	GH10+CBM22	GH10	Y	3
metabat.bin.98	k141_13617255_flag=0_multi=41.9289_len=25387_10	GH10	GH10+CBM22	N	Y	2
metabat.bin.98	k141_5290300_flag=0_multi=20.9060_len=4396_2	GH10	GH10+CBM22	N	Y	2
metabat.bin.98	k141_6325929_flag=0_multi=33.0000_len=9906_4	GH10	GH10+CBM22	N	Y	2
metabat.bin.108	k141_13571560_flag=0_multi=17.1735_len=69184_2	GH10	GH10+CBM22	GH10	Y	3
metabat.bin.161	k141_1720931_flag=0_multi=13.9983_len=75480_21	GH10	GH10+CBM22	CBM9	Y	3
metabat.bin.168	k141_12404201_flag=0_multi=65.0000_len=249234_114	GH10	GH10+CBM22	GH10	N	3
metabat.bin.174	k141_15467947_flag=0_multi=157.5115_len=46072_5	GH10	GH10+CBM22	GH10	N	3
metabat.bin.184	k141_2204722_flag=0_multi=46.0000_len=71607_30	GH10	GH10+CBM22	GH10	Y	3
metabat.bin.210	k141_10526784_flag=0_multi=12.0472_len=220688_157	GH10	GH10+CBM22	GH10	Y	3
metabat.bin.212	k141_5947991_flag=0_multi=67.9761_len=56274_37	GH10	GH10+CBM22	GH10	Y	3
metabat.bin.236	k141_9871460_flag=0_multi=7.9973_len=26130_8	GH10	GH10+CBM22	GH10	N	3
metabat.bin.244	k141_7707177_flag=0_multi=10.9819_len=11167_5	GH10	GH10+CBM22	N	Y	2
metabat.bin.285	k141_1970089_flag=1_multi=10.0000_len=30965_1	GH10	GH10+CBM22	GH10	N	3
metabat.bin.286	k141_12241792_flag=0_multi=58.9824_len=33186_15	GH10	GH10+CBM22	CBM9	Y	3
metabat.bin.371	k141_5858423_flag=0_multi=102.0000_len=3772_2	GH10	GH10+CBM22	GH10	N	3
metabat.bin.398	k141_4428082_flag=0_multi=246.9710_len=34455_20	GH10	GH10+CBM22	GH10	Y	3
metabat.bin.406	k141_13959795_flag=0_multi=53.9796_len=52054_28	GH10	GH10+CBM22	GH10	Y	3
metabat.bin.475	k141_10142898_flag=0_multi=29.9978_len=129970_61	GH10	GH10+CBM22	GH10	N	3
metabat.bin.537	k141_6865139_flag=0_multi=38.9911_len=55391_3	GH10	GH10+CBM22	GH10	Y	3
metabat.bin.590	k141_9235938_flag=0_multi=18.9948_len=34821_23	GH10	GH10+CBM22	N	Y	2
metabat.bin.601	k141_7764179_flag=0_multi=26.7778_len=103957_83	GH10	GH10+CBM22	GH10	Y	3
metabat.bin.657	k141_10659516_flag=0_multi=52.9840_len=32734_23	GH10	GH10+CBM22	N	Y	2
metabat.bin.657	k141_2242942_flag=0_multi=45.9992_len=56281_13	GH10	GH10+CBM22	N	N	2
metabat.bin.657	k141_9960326_flag=0_multi=64.9158_len=83181_40	GH10	GH10+CBM22	N	Y	2
metabat.bin.673	k141_7597267_flag=0_multi=136.9311_len=19876_15	GH10	GH10+CBM22	GH10	N	3
metabat.bin.680	k141_11699239_flag=0_multi=18.1284_len=75139_37	GH10	GH10+CBM22	N	Y	2
metabat.bin.765	k141_13563916_flag=0_multi=28.9821_len=33068_22	GH10	GH10+CBM22	CBM9	Y	3
metabat.bin.774	k141_12152337_flag=0_multi=53.0000_len=29534_20	GH10	GH10+CBM22	CE1	Y	3
metabat.bin.796	k141_16069121_flag=0_multi=23.9939_len=37641_34	GH10	GH10+CBM22	GH10	Y	3
metabat.bin.831	k141_4899319_flag=0_multi=17.9419_len=4738_1	GH10	GH10+CBM22	GH10	N	3
metabat.bin.928	k141_1595975_flag=0_multi=6.9811_len=3320_2	GH10	GH10+CBM22	GH10	Y	3
metabat.bin.989	k141_7380770_flag=0_multi=84.6436_len=69386_33	GH10	GH10+CBM22	CBM22	N	3
metabat.bin.989	k141_9244438_flag=0_multi=78.0000_len=65401_16	GH10	GH10+CBM22	GH10	Y	3
metabat.bin.991	k141_2505211_flag=0_multi=141.8466_len=10250_1	GH10	GH10+CBM22	CE1	Y	3
metabat.bin.1007	k141_12135352_flag=0_multi=115.1880_len=26704_13	GH10	GH10+CBM22	CBM22	N	3
metabat.bin.1015	k141_5535632_flag=0_multi=26.9565_len=187244_72	GH10	GH10+CBM22	GH10	Y	3
metabat.bin.1025	k141_13185880_flag=1_multi=11.0000_len=22986_2	GH10	GH10+CBM22	GH10	Y	3
metabat.bin.1025	k141_6882336_flag=0_multi=10.9942_len=17367_13	GH10	GH10+CBM22	GH10	N	3
metabat.bin.1131	k141_3318573_flag=0_multi=11.9772_len=13171_9	GH10	GH10+CBM22	N	Y	2
metabat.bin.1168	k141_6171585_flag=0_multi=103.8039_len=10515_2	GH10	GH10+CBM22	GH10	Y	3
metabat.bin.1186	k141_4033572_flag=0_multi=39.1369_len=12072_11	GH10	GH10+CBM22	GH10	Y	3
metabat.bin.1186	k141_4404484_flag=0_multi=43.0000_len=23889_10	GH10	GH10+CBM22	GH10	N	3
metabat.bin.1203	k141_15102136_flag=0_multi=13.1255_len=2683_2	GH10	GH10+CBM22	GH10	N	3
metabat.bin.1205	k141_6101051_flag=0_multi=12.3002_len=24280_9	GH10	GH10+CBM22	GH10	N	3
metabat.bin.1282	k141_2867326_flag=0_multi=33.6299_len=54285_23	GH10	GH10+CBM22	CBM22	N	3
metabat.bin.1338	k141_5290413_flag=0_multi=9.9552_len=4156_2	GH10	GH10+CBM22	N	Y	2
metabat.bin.1354	k141_14484722_flag=0_multi=50.0059_len=66763_25	GH10	GH10+CBM22	GH10	N	3
metabat.bin.1375	k141_9166085_flag=0_multi=32.0000_len=74403_23	GH10	GH10+CBM22	N	Y	2
metabat.bin.1410	k141_2850309_flag=1_multi=7.9948_len=14966_6	GH10	GH10+CBM22	GH10	Y	3
metabat.bin.1438	k141_15004116_flag=1_multi=118.9300_len=166961_111	GH10	GH10+CBM22	GH10	N	3
metabat.bin.1440	k141_10034760_flag=0_multi=63.7663_len=16866_4	GH10	GH10+CBM22	GH10	Y	3
metabat.bin.1456	k141_6426096_flag=1_multi=8.0000_len=27246_8	GH10	GH10+CBM22	GH10	N	3
metabat.bin.1500	k141_7465092_flag=0_multi=27.4826_len=3357_2	GH10	GH10+CBM22	GH10	Y	3
metabat.bin.1545	k141_11263066_flag=0_multi=196.5698_len=93541_29	GH10	GH10+CBM22	GH10	Y	3
metabat.bin.1569	k141_12244391_flag=0_multi=48.9875_len=76699_23	GH10	GH10+CBM22	GH10	Y	3
metabat.bin.1586	k141_10332295_flag=0_multi=32.4094_len=25058_2	GH10	GH10+CBM22	N	Y	2
metabat.bin.1605	k141_11333942_flag=0_multi=85.5444_len=13241_4	GH10	GH10+CBM22	GH10	Y	3
metabat.bin.1640	k141_16339582_flag=1_multi=21.9979_len=99627_64	GH10	GH10+CBM22	N	Y	2
metabat.bin.1640	k141_6320820_flag=0_multi=20.0000_len=95294_82	GH10	GH10+CBM22	N	Y	2
metabat.bin.1688	k141_13472387_flag=0_multi=110.0000_len=15071_4	GH10	GH10+CBM22	CBM9	N	3
metabat.bin.1758	k141_10710057_flag=0_multi=13.9963_len=35609_18	GH10	GH10+CBM22	GH10	Y	3
metabat.bin.1790	k141_6414602_flag=0_multi=28.0000_len=16180_10	GH10	GH10+CBM22	GH10	N	3
metabat.bin.1838	k141_13273406_flag=0_multi=21.2322_len=54165_16	GH10	GH10+CBM22	GH10	N	3
metabat.bin.1848	k141_13462824_flag=0_multi=269.0000_len=157747_117	GH10	GH10+CBM22	GH10	N	3
metabat.bin.1912	k141_151965_flag=1_multi=15.9848_len=352518_170	GH10	GH10+CBM22	GH10	Y	3
metabat.bin.1937	k141_15827008_flag=0_multi=10.9868_len=7697_1	GH10	GH10+CBM22	GH10	Y	3
metabat.bin.1951	k141_9066808_flag=0_multi=99.8742_len=15876_4	GH10	GH10+CBM22	GH10	Y	3
metabat.bin.2055	k141_5696695_flag=0_multi=18.9696_len=11978_2	GH10	GH10+CBM22	GH10	N	3
metabat.bin.2070	k141_5713523_flag=0_multi=12.9889_len=21825_1	GH10	GH10+CBM22	GH10	N	3
metabat.bin.2088	k141_9978161_flag=0_multi=36.0153_len=24935_4	GH10	GH10+CBM22	CBM22	N	3
metabat.bin.2127	k141_9894621_flag=1_multi=7.0000_len=13631_11	GH10	GH10+CBM22	N	Y	2
metabat.bin.2142	k141_2260117_flag=0_multi=249.6868_len=8091_8	GH10	GH10+CBM22	GH10	N	3
metabat.bin.2147	k141_391708_flag=0_multi=11.3245_len=135256_83	GH10	GH10+CBM22	GH10	N	3
metabat.bin.2149	k141_3430490_flag=0_multi=138.9513_len=28465_23	GH10	GH10+CBM22	GH10	Y	3
metabat.bin.121	k141_4107303_flag=0_multi=15.0400_len=8146_3	GH10	GH10+CBM4	GH10	Y	3
metabat.bin.297	k141_6810573_flag=0_multi=22.9737_len=83781_4	GH10	GH10+CBM4	CBM0	Y	3
metabat.bin.474	k141_16139588_flag=0_multi=16.9929_len=22780_6	GH10	GH10+CBM4	GH10	Y	3
metabat.bin.590	k141_14108771_flag=1_multi=12.9375_len=32614_17	GH10	GH10+CBM4	N	Y	2
metabat.bin.590	k141_5312975_flag=0_multi=15.9724_len=10997_2	GH10	GH10+CBM4	CBM0	N	3
metabat.bin.710	k141_1436559_flag=0_multi=38.9953_len=81556_3	GH10	GH10+CBM4	CBM4	N	3
metabat.bin.789	k141_1309905_flag=0_multi=70.8274_len=8656_2	GH10	GH10+CBM4	GH10	Y	3
metabat.bin.1340	k141_15473927_flag=0_multi=62.9364_len=9897_4	GH10	GH10+CBM4	GH10	Y	3
metabat.bin.1385	k141_9546339_flag=0_multi=295.8131_len=4540_4	GH10	GH10+CBM4	GH10	Y	3
metabat.bin.1432	k141_1130317_flag=0_multi=15.9859_len=10806_2	GH10	GH10+CBM4	CBM22	N	3
metabat.bin.1597	k141_5294947_flag=0_multi=13.9715_len=4704_1	GH10	GH10+CBM4	CBM0	N	3
metabat.bin.1651	k141_10435682_flag=0_multi=7.9892_len=6648_3	GH10	GH10+CBM4	CBM4	N	3
metabat.bin.244	k141_2269894_flag=1_multi=10.0000_len=17587_13	GH10+CBM13	GH10	CBM13	Y	3
metabat.bin.1018	k141_15562007_flag=0_multi=364.8270_len=17411_11	GH10+CBM13	GH10	CBM13	Y	3
metabat.bin.1780	k141_14980086_flag=0_multi=64.9149_len=3338_1	GH10+CBM13	GH10	CBM13	Y	3
metabat.bin.564	k141_10610708_flag=0_multi=140.0000_len=39448_1	GH10+CBM13	GH10+CBM13	CBM13	Y	3
metabat.bin.186	k141_12132026_flag=0_multi=11.9295_len=28792_9	GH10+CBM13+CBM2	GH10	CBM13	Y	3
metabat.bin.668	k141_3190013_flag=0_multi=19.2889_len=16411_15	GH10+CBM13+CBM2	GH10	CBM13	Y	3
metabat.bin.564	k141_10555691_flag=0_multi=162.9387_len=90089_55	GH10+CBM13+CBM2	GH10+CBM13+CBM22	CBM13	Y	3
metabat.bin.52	k141_14667068_flag=0_multi=26.9789_len=24788_16	GH10+CBM13+CBM2	GH10+CBM2	CBM13	Y	3
metabat.bin.564	k141_967250_flag=0_multi=135.9572_len=31714_14	GH10+CBM13+CE1	CE1+GH10+CBM13	CBM13	Y	3
metabat.bin.564	k141_11688909_flag=0_multi=143.0000_len=26523_6	GH10+CBM22	GH10	CBM13	Y	3
metabat.bin.1127	k141_8057619_flag=0_multi=168.6391_len=11779_10	GH10+CBM22	GH10+CBM22	CBM22	N	3
metabat.bin.502	k141_13602261_flag=1_multi=10.0000_len=17592_1	GH10+CBM22	N	CBM22	N	2
metabat.bin.123	k141_8260453_flag=0_multi=10.9913_len=23206_19	GH10+CBM22+CBM37	GH9+GH10+GH48+CBM22+CBM37	CBM22	Y	3
metabat.bin.792	k141_57023_flag=0_multi=78.8870_len=57693_26	GH10+CBM22+CE1	CE1+GH10	CBM22	Y	3
metabat.bin.1065	k141_203516_flag=0_multi=35.7389_len=14612_1	GH10+CBM22+CE4	GH10	CBM22	N	3
metabat.bin.2085	k141_11713915_flag=0_multi=24.5578_len=10285_1	GH10+CBM22+CE4	N	N	N	1
metabat.bin.502	k141_4008605_flag=0_multi=15.9934_len=22797_15	GH10+CBM22+GH43_16	GH10	CBM22	N	3
metabat.bin.75	k141_4756883_flag=0_multi=110.9534_len=167561_43	GH10+CBM22+GH43_16	GH10+GH43	CBM22	Y	3
metabat.bin.522	k141_6971096_flag=0_multi=42.9649_len=24097_15	GH10+CBM22+GH43_16	GH10+GH43	CBM22	Y	3
metabat.bin.792	k141_6891635_flag=0_multi=74.9783_len=34193_6	GH10+CBM22+GH43_16	GH10+GH43	CBM22	Y	3
metabat.bin.895	k141_8393380_flag=0_multi=22.8352_len=33822_15	GH10+CBM22+GH43_16	GH10+GH43	CBM22	Y	3
metabat.bin.1065	k141_12863584_flag=0_multi=31.5778_len=23790_13	GH10+CBM22+GH43_16	GH10+GH43	CBM22	Y	3
metabat.bin.1141	k141_7804865_flag=0_multi=218.4827_len=15404_11	GH10+CBM22+GH43_16	GH10+GH43	CBM22	Y	3
metabat.bin.1205	k141_1054364_flag=1_multi=8.0000_len=9152_4	GH10+CBM22+GH43_16	GH10+GH43	CBM22	Y	3
metabat.bin.1916	k141_7913891_flag=0_multi=57.9960_len=144398_122	GH10+CBM22+GH43_16	GH10+GH43	CBM22	Y	3
metabat.bin.2085	k141_11560929_flag=0_multi=18.0000_len=7335_2	GH10+CBM22+GH43_16	GH10+GH43	CBM22	Y	3
metabat.bin.663	k141_7246353_flag=1_multi=10.9380_len=42420_17	GH10+CBM22+GH43_16+CBM6	GH10+GH43	CBM22	Y	3
metabat.bin.1427	k141_2804558_flag=0_multi=21.0178_len=8912_1	GH10+CBM22+GH43_16+CBM6	GH43	CBM22	N	3
metabat.bin.1525	k141_14907620_flag=0_multi=101.9648_len=28799_1	GH10+CBM6	CBM6	CBM0	N	3
metabat.bin.95	k141_282364_flag=0_multi=44.9788_len=41575_29	GH10+CBM6	GH10	CBM6	Y	3
metabat.bin.121	k141_12701697_flag=1_multi=17.9883_len=29090_16	GH10+CBM6	GH10	CBM6	Y	3
metabat.bin.474	k141_13888655_flag=0_multi=14.9989_len=131529_40	GH10+CBM6	GH10	CBM6	Y	3
metabat.bin.605	k141_9587048_flag=0_multi=72.8784_len=38476_31	GH10+CBM6	GH10	CBM6	Y	3
metabat.bin.789	k141_13818645_flag=0_multi=74.9689_len=23958_2	GH10+CBM6	GH10	CBM6	N	3
metabat.bin.1079	k141_4665991_flag=0_multi=635.0000_len=34573_25	GH10+CBM6	GH10	CBM0	Y	3
metabat.bin.1340	k141_4443982_flag=0_multi=61.9697_len=20288_8	GH10+CBM6	GH10	CBM6	Y	3
metabat.bin.1373	k141_9279506_flag=1_multi=9.0000_len=21923_2	GH10+CBM6	GH10	CBM6	Y	3
metabat.bin.1373	k141_9279506_flag=1_multi=9.0000_len=21923_4	GH10+CBM6	GH10	CBM6	Y	3
metabat.bin.1888	k141_9863291_flag=0_multi=42.9970_len=141894_62	GH10+CBM6	GH10	CBM6	N	3
metabat.bin.1525	k141_14907620_flag=0_multi=101.9648_len=28799_2	GH10+CBM6	GH43+CBM6	CBM0	Y	3
metabat.bin.1729	k141_11741091_flag=0_multi=95.8921_len=266086_81	GH10+CBM6	N	CBM6	Y	2
metabat.bin.1729	k141_13574672_flag=0_multi=90.9907_len=193910_149	GH10+CBM6	N	CBM6	Y	2
metabat.bin.1888	k141_2301371_flag=0_multi=57.0969_len=119957_21	GH10+CBM6	N	CBM6	N	2
metabat.bin.83	k141_11587459_flag=0_multi=27.2731_len=27027_19	GH10+CBM6+CBM6	GH10	CBM6	Y	3
metabat.bin.83	k141_16053501_flag=0_multi=32.9685_len=20459_14	GH10+CBM6+CBM6	GH10	CBM6	Y	3
metabat.bin.111	k141_6603115_flag=0_multi=31.9369_len=5549_1	GH10+CBM6+CBM6	GH10	CBM6	Y	3
metabat.bin.605	k141_5716597_flag=0_multi=160.0000_len=26967_17	GH10+CBM6+CBM6	GH10	CBM6	N	3
metabat.bin.1250	k141_14412959_flag=0_multi=68.0000_len=42536_10	GH10+CBM6+CBM6	GH10	CBM6	Y	3
metabat.bin.1297	k141_4866405_flag=0_multi=110.9595_len=27332_18	GH10+CBM6+CBM6	GH10	CBM6	Y	3
metabat.bin.1436	k141_12257353_flag=0_multi=56.9779_len=25462_3	GH10+CBM6+CBM6	GH10	CBM6	Y	3
metabat.bin.1436	k141_5156600_flag=0_multi=8.6615_len=2516_1	GH10+CBM6+CBM6	GH10	CBM6	Y	3
metabat.bin.1874	k141_5535260_flag=0_multi=80.9818_len=44004_30	GH10+CBM6+CBM6	GH10	CBM6	Y	3
metabat.bin.1980	k141_1357421_flag=0_multi=42.9847_len=54978_43	GH10+CBM6+CBM6	GH10	CBM6	N	3
metabat.bin.2034	k141_3264363_flag=0_multi=32.9532_len=38444_24	GH10+CBM6+CBM6	GH10	CBM6	Y	3
metabat.bin.1436	k141_191363_flag=0_multi=56.9864_len=41199_11	GH10+CBM6+CBM6	N	CBM6	Y	2
metabat.bin.774	k141_2253185_flag=0_multi=54.0000_len=43304_21	GH10+CBM6+CBM6+CE6	CE6	CBM6	Y	3
metabat.bin.991	k141_9410489_flag=0_multi=79.5236_len=26778_5	GH10+CBM6+CBM6+CE6	CE6+GH10	CBM6	Y	3
metabat.bin.1185	k141_12824252_flag=0_multi=148.9449_len=27023_11	GH10+CBM6+CE6	CE6+GH10	CBM6	Y	3
metabat.bin.1495	k141_3396782_flag=0_multi=39.9670_len=23807_5	GH10+CBM6+CE6	CE6+GH10	CBM6	Y	3
metabat.bin.151	k141_3390714_flag=0_multi=50.0122_len=45069_1	GH10+CBM9	GH10	CBM9	Y	3
metabat.bin.186	k141_8323994_flag=0_multi=10.9904_len=51994_33	GH10+CBM9	GH10	CBM9	Y	3
metabat.bin.259	k141_14001115_flag=0_multi=49.9942_len=75802_19	GH10+CBM9	GH10	CBM22	Y	3
metabat.bin.406	k141_11167055_flag=0_multi=57.2653_len=155017_72	GH10+CBM9	GH10	CBM9	Y	3
metabat.bin.735	k141_4899136_flag=0_multi=76.7344_len=20886_2	GH10+CBM9	GH10	CBM9	Y	3
metabat.bin.831	k141_4495223_flag=0_multi=19.5370_len=14145_2	GH10+CBM9	GH10	CBM9	Y	3
metabat.bin.896	k141_10568372_flag=1_multi=12.1688_len=4330_1	GH10+CBM9	GH10	CBM9	Y	3
metabat.bin.937	k141_8472212_flag=0_multi=158.9455_len=29153_17	GH10+CBM9	GH10	CBM22	Y	3
metabat.bin.1152	k141_11764353_flag=0_multi=36.5918_len=12111_2	GH10+CBM9	GH10	CBM9	Y	3
metabat.bin.1322	k141_13723563_flag=0_multi=8.9937_len=12851_7	GH10+CBM9	GH10	CBM9	Y	3
metabat.bin.1370	k141_12615400_flag=1_multi=10.0000_len=2563_1	GH10+CBM9	GH10	CBM9	Y	3
metabat.bin.1414	k141_1240487_flag=0_multi=91.1299_len=22735_4	GH10+CBM9	GH10	CBM9	N	3
metabat.bin.1513	k141_13824202_flag=0_multi=12.9964_len=67304_18	GH10+CBM9	GH10	CBM9	Y	3
metabat.bin.1715	k141_5882244_flag=0_multi=25.5847_len=27997_5	GH10+CBM9	GH10	CBM9	Y	3
metabat.bin.1957	k141_11166700_flag=0_multi=24.9764_len=20450_1	GH10+CBM9	GH10	CBM9	Y	3
metabat.bin.2151	k141_12310999_flag=1_multi=19.0000_len=61902_40	GH10+CBM9	GH10	CBM9	Y	3
metabat.bin.151	k141_14904528_flag=0_multi=46.0601_len=14985_6	GH10+CBM9	GH10+CBM22	CBM9	Y	3
metabat.bin.200	k141_10994182_flag=1_multi=10.0000_len=22012_18	GH10+CBM9	GH10+CBM22	CBM22	Y	3
metabat.bin.212	k141_15512158_flag=0_multi=61.0476_len=173600_29	GH10+CBM9	GH10+CBM22	CBM9	Y	3
metabat.bin.398	k141_7989379_flag=0_multi=241.7514_len=147581_35	GH10+CBM9	GH10+CBM22	CBM9	Y	3
metabat.bin.429	k141_12179874_flag=0_multi=39.8747_len=6367_3	GH10+CBM9	GH10+CBM22	CBM9	Y	3
metabat.bin.1203	k141_8953282_flag=0_multi=12.1845_len=12939_1	GH10+CBM9	GH10+CBM22	CBM9	Y	3
metabat.bin.1335	k141_11288929_flag=0_multi=97.9940_len=324100_167	GH10+CBM9	GH10+CBM22	CBM9	Y	3
metabat.bin.1553	k141_14143563_flag=0_multi=35.9038_len=106729_20	GH10+CBM9	GH10+CBM22	CBM9	Y	3
metabat.bin.1613	k141_2740818_flag=0_multi=21.8954_len=38072_4	GH10+CBM9	GH10+CBM22	CBM9	Y	3
metabat.bin.1937	k141_8709312_flag=1_multi=10.0000_len=31688_27	GH10+CBM9	GH10+CBM22	CBM9	Y	3
metabat.bin.432	k141_10579719_flag=0_multi=23.0558_len=81234_53	GH10+CBM9	GH10+CBM9	CBM9	Y	3
metabat.bin.95	k141_5864249_flag=0_multi=40.9894_len=37753_15	GH10+CE1	CE1+GH10	CE1	Y	3
metabat.bin.113	k141_11097024_flag=0_multi=67.9859_len=47608_27	GH10+CE1	CE1+GH10	CE1	Y	3
metabat.bin.121	k141_12701697_flag=1_multi=17.9883_len=29090_11	GH10+CE1	CE1+GH10	CE1	Y	3
metabat.bin.297	k141_8301203_flag=0_multi=21.9986_len=299140_58	GH10+CE1	CE1+GH10	CE1	Y	3
metabat.bin.328	k141_1692126_flag=0_multi=31.6374_len=18881_4	GH10+CE1	CE1+GH10	CE1	Y	3
metabat.bin.449	k141_12450153_flag=0_multi=232.8477_len=20271_7	GH10+CE1	CE1+GH10	CE1	N	3
metabat.bin.474	k141_294474_flag=1_multi=11.8815_len=14998_3	GH10+CE1	CE1+GH10	CE1	Y	3
metabat.bin.590	k141_14930721_flag=0_multi=13.8795_len=20665_2	GH10+CE1	CE1+GH10	CE1	Y	3
metabat.bin.605	k141_6673592_flag=0_multi=72.4817_len=42057_2	GH10+CE1	CE1+GH10	CE1	Y	3
metabat.bin.616	k141_10476055_flag=0_multi=28.3565_len=37772_24	GH10+CE1	CE1+GH10	CE1	Y	3
metabat.bin.789	k141_10389576_flag=0_multi=70.0000_len=28648_3	GH10+CE1	CE1+GH10	CE1	Y	3
metabat.bin.1250	k141_7480482_flag=0_multi=39.9928_len=54022_25	GH10+CE1	CE1+GH10	CE1	Y	3
metabat.bin.1260	k141_663596_flag=0_multi=25.8321_len=6890_2	GH10+CE1	CE1+GH10	CE1	Y	3
metabat.bin.1297	k141_6330688_flag=0_multi=101.0000_len=23229_3	GH10+CE1	CE1+GH10	CE1	Y	3
metabat.bin.1465	k141_2466396_flag=0_multi=148.8982_len=14673_1	GH10+CE1	CE1+GH10	CE1	N	3
metabat.bin.1646	k141_11737543_flag=0_multi=25.0000_len=39420_23	GH10+CE1	CE1+GH10	CE1	Y	3
metabat.bin.1651	k141_10556409_flag=0_multi=8.6166_len=10667_3	GH10+CE1	CE1+GH10	CE1	Y	3
metabat.bin.1678	k141_10634453_flag=0_multi=59.9995_len=117844_62	GH10+CE1	CE1+GH10	CE1	Y	3
metabat.bin.1839	k141_7178077_flag=0_multi=134.0000_len=22261_7	GH10+CE1	CE1+GH10	CE1	Y	3
metabat.bin.2114	k141_11615085_flag=1_multi=8.2643_len=9079_3	GH10+CE1	CE1+GH10	CE1	Y	3
metabat.bin.2149	k141_560783_flag=0_multi=152.9679_len=47456_20	GH10+CE1	CE1+GH10	CE1	N	3
metabat.bin.111	k141_9256275_flag=0_multi=17.9966_len=100987_17	GH10+CE1	CE1+GH10+CBM22	CE1	Y	3
metabat.bin.265	k141_7225403_flag=0_multi=98.0000_len=45683_5	GH10+CE1	CE1+GH10+CBM22	CE1	Y	3
metabat.bin.320	k141_5466249_flag=0_multi=31.9892_len=57790_25	GH10+CE1	CE1+GH10+CBM22	CE1	Y	3
metabat.bin.711	k141_10852482_flag=0_multi=19.9967_len=58587_31	GH10+CE1	CE1+GH10+CBM22	CE1	Y	3
metabat.bin.1130	k141_5042793_flag=0_multi=111.4541_len=16542_7	GH10+CE1	CE1+GH10+CBM22	CE1	Y	3
metabat.bin.1185	k141_8673053_flag=0_multi=52.0000_len=4076_1	GH10+CE1	CE1+GH10+CBM22	CE1	Y	3
metabat.bin.1340	k141_6976198_flag=0_multi=66.9099_len=20957_9	GH10+CE1	CE1+GH10+CBM22	CE1	Y	3
metabat.bin.1385	k141_10562457_flag=0_multi=66.9178_len=8168_5	GH10+CE1	CE1+GH10+CBM22	CE1	N	3
metabat.bin.1393	k141_1543110_flag=0_multi=26.9961_len=66373_9	GH10+CE1	CE1+GH10+CBM22	CE1	Y	3
metabat.bin.1436	k141_15540031_flag=0_multi=56.9387_len=9276_5	GH10+CE1	CE1+GH10+CBM22	CE1	Y	3
metabat.bin.1495	k141_11545679_flag=0_multi=42.9814_len=45337_9	GH10+CE1	CE1+GH10+CBM22	CE1	Y	3
metabat.bin.1505	k141_10488366_flag=0_multi=107.5660_len=29029_13	GH10+CE1	CE1+GH10+CBM22	CE1	Y	3
metabat.bin.1597	k141_4988087_flag=1_multi=13.0000_len=64542_20	GH10+CE1	CE1+GH10+CBM22	CE1	Y	3
metabat.bin.1682	k141_5679221_flag=0_multi=219.0000_len=6296_1	GH10+CE1	CE1+GH10+CBM22	CE1	N	3
metabat.bin.1685	k141_1183719_flag=0_multi=154.9463_len=21064_2	GH10+CE1	CE1+GH10+CBM22	CE1	Y	3
metabat.bin.1874	k141_10868816_flag=0_multi=68.0000_len=15974_17	GH10+CE1	CE1+GH10+CBM22	CE1	Y	3
metabat.bin.1874	k141_3678291_flag=0_multi=113.0000_len=59498_6	GH10+CE1	CE1+GH10+CBM22	CE1	Y	3
metabat.bin.1980	k141_13904936_flag=0_multi=38.6394_len=15104_10	GH10+CE1	CE1+GH10+CBM22	CE1	Y	3
metabat.bin.2034	k141_13850431_flag=1_multi=74.2927_len=50582_27	GH10+CE1	CE1+GH10+CBM22	CE1	Y	3
metabat.bin.2155	k141_14431017_flag=1_multi=90.9684_len=57120_12	GH10+CE1	CE1+GH10+CBM22	CE1	Y	3
metabat.bin.61	k141_14943499_flag=0_multi=30.9929_len=42597_11	GH10+CE10	GH10	GH10	N	3
metabat.bin.1176	k141_12474459_flag=0_multi=23.0666_len=55998_26	GH10+CE10	GH10	GH10	N	3
metabat.bin.52	k141_10523944_flag=0_multi=26.9976_len=32867_6	GH10+CE10	GH10+CBM22	GH10	N	3
metabat.bin.90	k141_11363053_flag=0_multi=41.0000_len=7949_6	GH10+CE10	GH10+CBM22	GH10	N	3
metabat.bin.184	k141_5136650_flag=0_multi=30.8908_len=2889_2	GH10+CE10	GH10+CBM22	GH10	N	3
metabat.bin.184	k141_8264503_flag=0_multi=46.7949_len=4627_5	GH10+CE10	GH10+CBM22	GH10	N	3
metabat.bin.235	k141_5679424_flag=1_multi=8.0000_len=8996_3	GH10+CE10	GH10+CBM22	GH10	N	3
metabat.bin.499	k141_7910492_flag=0_multi=14.9145_len=31200_8	GH10+CE10	GH10+CBM22	GH10	N	3
metabat.bin.537	k141_10534948_flag=0_multi=28.9905_len=29769_22	GH10+CE10	GH10+CBM22	GH10	N	3
metabat.bin.745	k141_8901388_flag=0_multi=30.9931_len=43780_27	GH10+CE10	GH10+CBM22	GH10	N	3
metabat.bin.785	k141_9852703_flag=0_multi=29.9910_len=32205_10	GH10+CE10	GH10+CBM22	GH10	N	3
metabat.bin.1126	k141_3308317_flag=0_multi=170.0000_len=24357_22	GH10+CE10	GH10+CBM22	GH10	N	3
metabat.bin.1262	k141_9482270_flag=0_multi=12.3084_len=6935_1	GH10+CE10	GH10+CBM22	GH10	N	3
metabat.bin.1354	k141_1475455_flag=0_multi=32.4982_len=313476_57	GH10+CE10	GH10+CBM22	GH10	N	3
metabat.bin.1410	k141_3277411_flag=1_multi=8.5370_len=38628_5	GH10+CE10	GH10+CBM22	GH10	N	3
metabat.bin.1605	k141_2650089_flag=0_multi=140.7287_len=5301_1	GH10+CE10	GH10+CBM22	GH10	N	3
metabat.bin.1627	k141_8285800_flag=0_multi=24.0000_len=193086_92	GH10+CE10	GH10+CBM22	GH10	N	3
metabat.bin.1631	k141_8109323_flag=0_multi=37.0000_len=10022_7	GH10+CE10	GH10+CBM22	GH10	N	3
metabat.bin.1758	k141_6828896_flag=1_multi=10.0000_len=20594_13	GH10+CE10	GH10+CBM22	GH10	N	3
metabat.bin.1951	k141_11276178_flag=0_multi=110.8137_len=6044_3	GH10+CE10	GH10+CBM22	GH10	N	3
metabat.bin.2135	k141_12004927_flag=0_multi=50.0000_len=33446_9	GH10+CE10	GH10+CBM22	GH10	N	3
metabat.bin.186	k141_13916747_flag=0_multi=10.9873_len=15935_1	GH10+CE10	N	GH10	N	2
metabat.bin.1569	k141_11880086_flag=0_multi=46.9893_len=43160_1	GH10+GH43_12	GH10+CBM22	GH10	Y	3
metabat.bin.1927	k141_3293804_flag=1_multi=9.0000_len=6364_4	GH10+GH43_16	GH10+GH43	CBM13	Y	3
metabat.bin.868	k141_3057270_flag=0_multi=44.1454_len=18096_7	GH10+GH9	GH9+GH10+CBM22	GH9	N	3
metabat.bin.320	k141_4183312_flag=0_multi=29.9897_len=56187_21	GH105+CBM32	GH105	GH105	Y	3
metabat.bin.1004	k141_15486832_flag=0_multi=52.9527_len=22115_9	GH105+CBM32	GH105	GH105	Y	3
metabat.bin.2155	k141_594281_flag=0_multi=89.0000_len=42279_15	GH105+CBM32	GH105	GH105	N	3
metabat.bin.629	k141_7250749_flag=0_multi=31.8524_len=12295_6	GH105+CBM32	N	N	N	1
metabat.bin.1563	k141_5757834_flag=0_multi=9.9938_len=14657_1	GH105+CBM32	N	N	N	1
metabat.bin.84	k141_8693023_flag=1_multi=25.4713_len=15849_8	GH105+CE12	CE12+GH105	CE12	Y	3
metabat.bin.328	k141_3472272_flag=0_multi=29.9003_len=31323_17	GH105+CE12	CE12+GH105	CE12	Y	3
metabat.bin.1345	k141_5787698_flag=0_multi=46.5933_len=22280_3	GH105+CE12	CE12+GH105	GH105	Y	3
metabat.bin.1393	k141_4540415_flag=0_multi=30.7104_len=63854_35	GH105+CE12	GH105	CE12	Y	3
metabat.bin.320	k141_16240989_flag=0_multi=28.9554_len=102821_53	GH105+GH106	GH105+GH106	GH106	Y	3
metabat.bin.1340	k141_15398837_flag=0_multi=51.3567_len=33044_12	GH105+GH106	GH105+GH106	GH106	Y	3
[truncated: 2,679 more rows]
