# Supplementary material for: Functional and phylogenetic analyses of camel rumen microbiota associated with different lignocellulosic substrates
Source: NPJ Biofilms Microbiomes. 2022 Jun 8;8:46. doi: 10.1038/s41522-022-00309-9 (PMC9177762; doi:10.1038/s41522-022-00309-9)
Supplement: Supplementary file 7 — Supplementary Data 6 [file 41522_2022_309_MOESM7_ESM.xlsx]

## Sheet: Supplementary Data 6
Supplementary Data 6: A detailed summary of the CAZymes predicted to contain signal peptides. The predicted CAZymes were searched for the presence of signal peptides using SignalP operating in both gram-positive and gram-negative modes.
sequence id	cazyme domain	annotation tool	signalp	genome bin	RUIs	domain	phylum	class	order	family	genus	species	signalp	annotation tool		%	signalp		%
k141_10000426_flag=0_multi=61.6947_len=31144_13	AA1	diamond	N	metabat.bin.976	RUI584	d__Bacteria	p__Firmicutes_A	c__Clostridia	o__Oscillospirales	f__Oscillospiraceae	g__	s__	1	diamond	7169	11.7254	N	46672	76.335
k141_10000426_flag=0_multi=61.6947_len=31144_17	GT35	hmmer	N	metabat.bin.976	RUI584	d__Bacteria	p__Firmicutes_A	c__Clostridia	o__Oscillospirales	f__Oscillospiraceae	g__	s__	1	hmmer	51826	84.7647	Y	14469	23.665
k141_10000426_flag=0_multi=61.6947_len=31144_20	GH6	diamond	N	metabat.bin.976	RUI584	d__Bacteria	p__Firmicutes_A	c__Clostridia	o__Oscillospirales	f__Oscillospiraceae	g__	s__	1	hotpep	2146	3.50992		61141
k141_10000426_flag=0_multi=61.6947_len=31144_5	GH13_8	hmmer	N	metabat.bin.976	RUI584	d__Bacteria	p__Firmicutes_A	c__Clostridia	o__Oscillospirales	f__Oscillospiraceae	g__	s__	1		61141
k141_10001240_flag=0_multi=28.3514_len=5019_2	GH5_13	hmmer	N	metabat.bin.880	RUI557	d__Bacteria	p__Firmicutes	c__Bacilli	o__RFN20	f__CAG-826	g__	s__	1
k141_1000179_flag=1_multi=11.0000_len=17182_1	CBM37	hmmer	N	metabat.bin.123	RUI073	d__Bacteria	p__Firmicutes_A	c__Clostridia	o__Oscillospirales	f__Ruminococcaceae	g__Ruminococcus_D	s__	1
k141_10002027_flag=0_multi=115.9696_len=37935_19	GH5_37	hmmer	N	metabat.bin.460	RUI428	d__Bacteria	p__Firmicutes_A	c__Clostridia	o__Saccharofermentanales	f__Saccharofermentanaceae	g__Saccharofermentans	s__	1			phylum	count with signalP	total CAZyme count	% with signalP		class	count with signalP	total CAZyme count	% with signalP			cazyme domain	count with signalP	total count	% with signalP			RUIs	CAZyme count	CAZyme with signalP	% CAZyme with signalP	latest taxonomy label
k141_10002269_flag=1_multi=13.0000_len=12762_2	CE4	hmmer	N	metabat.bin.965	RUI582	d__Bacteria	p__Campylobacterota	c__Campylobacteria	o__Campylobacterales	f__Campylobacteraceae	g__Campylobacter_A	s__	1			p__Firmicutes_A	4359	34128	12.7725		c__Clostridia	4359	34128	12.7725			CBM11	4	4	100			RUI130	170	118	69.4118	g__RC9
k141_10002269_flag=1_multi=13.0000_len=12762_3	GT2_Glycos_transf_2	hmmer	N	metabat.bin.965	RUI582	d__Bacteria	p__Campylobacterota	c__Campylobacteria	o__Campylobacterales	f__Campylobacteraceae	g__Campylobacter_A	s__	1			p__Firmicutes	342	2771	12.3421		c__Bacilli	342	2771	12.3421			GH43_37	14	14	100			RUI393	183	122	66.6667	g__RC9
k141_10002269_flag=1_multi=13.0000_len=12762_4	GT9	hmmer	N	metabat.bin.965	RUI582	d__Bacteria	p__Campylobacterota	c__Campylobacteria	o__Campylobacterales	f__Campylobacteraceae	g__Campylobacter_A	s__	1			p__Campylobacterota	2	38	5.26316		c__Campylobacteria	2	38	5.26316			GH124	17	17	100			RUI533	179	119	66.4804	g__RC9
k141_10002269_flag=1_multi=13.0000_len=12762_7	GT9	hmmer	N	metabat.bin.965	RUI582	d__Bacteria	p__Campylobacterota	c__Campylobacteria	o__Campylobacterales	f__Campylobacteraceae	g__Campylobacter_A	s__	1			p__Bacteroidota	8001	16616	48.1524		c__Bacteroidia	8001	16616	48.1524			GH5_10	8	8	100			RUI375	166	110	66.2651	f__UBA932
k141_10002533_flag=0_multi=11.2813_len=16793_8	GH13_11	diamond	N	metabat.bin.946	RUI577	d__Bacteria	p__Firmicutes_A	c__Clostridia	o__Christensenellales	f__CAG-74	g__UBA2943	s__UBA2943	1			p__Desulfobacterota_A	33	290	11.3793		c__Desulfovibrionia	33	290	11.3793			GH68	1	1	100			RUI435	227	147	64.7577	g__Prevotella
k141_10003053_flag=0_multi=48.3081_len=8319_10	GT14	hmmer	N	metabat.bin.151	RUI171	d__Bacteria	p__Firmicutes_A	c__Clostridia	o__Lachnospirales	f__Lachnospiraceae	g__CAG-194	s__	1			p__Spirochaetota	684	3429	19.9475		c__Spirochaetia	684	3429	19.9475			GH45	3	3	100			RUI579	281	181	64.4128	s__Prevotella
k141_10003085_flag=0_multi=19.7644_len=12480_7	GH9	hmmer	Y	metabat.bin.668	RUI490	d__Bacteria	p__Firmicutes_A	c__Clostridia	o__Lachnospirales	f__Lachnospiraceae	g__Butyrivibrio	s__Butyrivibrio	1			p__Proteobacteria	43	300	14.3333		c__Gammaproteobacteria	35	150	23.3333			GH70	3	3	100			RUI074	232	147	63.3621	f__Thermoguttaceae
k141_10003194_flag=0_multi=12.9540_len=103877_26	GT2_Glycos_transf_2	hmmer	N	metabat.bin.108	RUI019	d__Bacteria	p__Firmicutes_A	c__Clostridia	o__Lachnospirales	f__Lachnospiraceae	g__	s__	1			p__Elusimicrobiota	21	174	12.069		c__Endomicrobia	7	72	9.72222			CBM27	2	2	100			RUI067	245	155	63.2653	g__Prevotella
k141_10003194_flag=0_multi=12.9540_len=103877_35	GH13_11	diamond	N	metabat.bin.108	RUI019	d__Bacteria	p__Firmicutes_A	c__Clostridia	o__Lachnospirales	f__Lachnospiraceae	g__	s__	1			p__Planctomycetota	215	357	60.2241		c__Planctomycetes	215	357	60.2241			GH13_19	8	8	100			RUI122	176	109	61.9318	g__Prevotella
k141_10003194_flag=0_multi=12.9540_len=103877_43	GH3	hmmer	N	metabat.bin.108	RUI019	d__Bacteria	p__Firmicutes_A	c__Clostridia	o__Lachnospirales	f__Lachnospiraceae	g__	s__	1			p__Actinobacteriota	26	266	9.77444		c__Coriobacteriia	26	266	9.77444			PL17_2	2	2	100			RUI080	235	145	61.7021	g__Prevotella
k141_10003194_flag=0_multi=12.9540_len=103877_60	GT4	diamond	N	metabat.bin.108	RUI019	d__Bacteria	p__Firmicutes_A	c__Clostridia	o__Lachnospirales	f__Lachnospiraceae	g__	s__	1			p__Verrucomicrobiota	495	1343	36.8578		c__Lentisphaeria	214	756	28.3069			GH13_42	13	13	100			RUI535	173	106	61.2717	g__RC9
k141_10003194_flag=0_multi=12.9540_len=103877_64	GH31	hmmer	N	metabat.bin.108	RUI019	d__Bacteria	p__Firmicutes_A	c__Clostridia	o__Lachnospirales	f__Lachnospiraceae	g__	s__	1			p__Fibrobacterota	143	302	47.351		c__Fibrobacteria	143	302	47.351			GH48	21	21	100			RUI547	201	123	61.194	g__RC9
k141_10003194_flag=0_multi=12.9540_len=103877_66	GH30_4	hmmer	Y	metabat.bin.108	RUI019	d__Bacteria	p__Firmicutes_A	c__Clostridia	o__Lachnospirales	f__Lachnospiraceae	g__	s__	1			p__Patescibacteria	6	106	5.66038		c__Saccharimonadia	6	102	5.88235			CBM79	16	16	100			RUI048	136	81	59.5588
k141_10003194_flag=0_multi=12.9540_len=103877_68	GH35	hmmer	N	metabat.bin.108	RUI019	d__Bacteria	p__Firmicutes_A	c__Clostridia	o__Lachnospirales	f__Lachnospiraceae	g__	s__	1			p__Desulfuromonadota	4	55	7.27273		c__Desulfuromonadia	4	55	7.27273			PL31	7	7	100			RUI054	220	131	59.5455
k141_10003194_flag=0_multi=12.9540_len=103877_69	GT2	diamond	N	metabat.bin.108	RUI019	d__Bacteria	p__Firmicutes_A	c__Clostridia	o__Lachnospirales	f__Lachnospiraceae	g__	s__	1			p__Synergistota	15	134	11.194		c__Synergistia	15	134	11.194			GH64	5	5	100			RUI541	206	121	58.7379
k141_10003194_flag=0_multi=12.9540_len=103877_70	GH43_17	hmmer	N	metabat.bin.108	RUI019	d__Bacteria	p__Firmicutes_A	c__Clostridia	o__Lachnospirales	f__Lachnospiraceae	g__	s__	1			p__Firmicutes_B	6	29	20.6897		c__Kiritimatiellae	253	517	48.9362			PL7	1	1	100			RUI488	152	89	58.5526
k141_10003370_flag=0_multi=121.9831_len=3810_4	GH29	hmmer	N	metabat.bin.1297	RUI098	d__Bacteria	p__Bacteroidota	c__Bacteroidia	o__Bacteroidales	f__Bacteroidaceae	g__Prevotella	s__	1			p__Firmicutes_C	53	457	11.5974		c__Alphaproteobacteria	8	150	5.33333			CBM56	3	3	100			RUI320	192	112	58.3333
k141_10003427_flag=0_multi=13.0000_len=2736_4	GT4	diamond	N	metabat.bin.1822	RUI256	d__Bacteria	p__Firmicutes_A	c__Clostridia	o__Lachnospirales	f__Lachnospiraceae	g__	s__	1			p__Eremiobacterota	15	137	10.9489		c__Dehalobacteriia	6	29	20.6897			PL3_1	1	1	100			RUI448	145	84	57.931
k141_10003856_flag=0_multi=18.0118_len=3940_1	GH2	hmmer	N	metabat.bin.129	RUI095	d__Bacteria	p__Bacteroidota	c__Bacteroidia	o__Bacteroidales	f__WCHB1-69	g__UBA1195	s__UBA1195	1			p__Euryarchaeota	0	37	0		c__Elusimicrobia	14	102	13.7255			GH13_7	6	6	100			RUI512	167	96	57.485
k141_10004160_flag=0_multi=61.6587_len=11329_5	PL1	hmmer	Y	metabat.bin.1536	RUI178	d__Bacteria	p__Bacteroidota	c__Bacteroidia	o__Bacteroidales	f__UBA932	g__RC9	s__	1			p__Cyanobacteria	6	172	3.48837		c__Negativicutes	53	457	11.5974			GH119	1	1	100			RUI144	122	70	57.377
k141_10004217_flag=0_multi=51.0044_len=21716_1	GH9	hmmer	N	metabat.bin.1440	RUI151	d__Bacteria	p__Firmicutes_A	c__Clostridia	o__Lachnospirales	f__Lachnospiraceae	g__	s__	1								c__UBP9	15	137	10.9489			GH5_35	2	2	100			RUI341	143	82	57.3427
k141_10004285_flag=0_multi=46.9745_len=36278_5	GH130	hmmer	N	metabat.bin.363	RUI399	d__Bacteria	p__Firmicutes_A	c__Clostridia	o__Oscillospirales	f__Ruminococcaceae	g__Ruminococcus	s__Ruminococcus	1								c__Methanobacteria	0	37	0			GH85	4	4	100			RUI441	153	87	56.8627
k141_10004285_flag=0_multi=46.9745_len=36278_8	GH13_11	hmmer	N	metabat.bin.363	RUI399	d__Bacteria	p__Firmicutes_A	c__Clostridia	o__Oscillospirales	f__Ruminococcaceae	g__Ruminococcus	s__Ruminococcus	1			total with signalP	14469	23.665			c__Vampirovibrionia	6	172	3.48837			GH13_16	1	1	100			RUI591	266	151	56.7669
k141_10005096_flag=0_multi=84.0408_len=12702_3	CE10	hmmer	N	metabat.bin.791	RUI531	d__Bacteria	p__Bacteroidota	c__Bacteroidia	o__Bacteroidales	f__WCHB1-69	g__F23-D06	s__	1			total without signalP	46672	76.335			c__Verrucomicrobiae	28	70	40			GH13_1	1	1	100			RUI529	221	125	56.5611
k141_10005096_flag=0_multi=84.0408_len=12702_6	GT2_Glycos_transf_2	hmmer	N	metabat.bin.791	RUI531	d__Bacteria	p__Bacteroidota	c__Bacteroidia	o__Bacteroidales	f__WCHB1-69	g__F23-D06	s__	1			Total	61141				c__Gracilibacteria	0	4	0			PL10	2	2	100			RUI399	115	65	56.5217
k141_10005326_flag=0_multi=30.9665_len=18058_4	PL1	diamond	N	metabat.bin.833	RUI544	d__Bacteria	p__Bacteroidota	c__Bacteroidia	o__Bacteroidales	f__WCHB1-69	g__F23-D06	s__	1														GH79	1	1	100			RUI360	193	109	56.4767
k141_10005520_flag=0_multi=77.9835_len=93276_15	CE4	hmmer	N	metabat.bin.168	RUI221	d__Bacteria	p__Firmicutes_A	c__Clostridia	o__Lachnospirales	f__Lachnospiraceae	g__Acetatctor	s__	1														GH43_8	2	2	100			RUI148	197	111	56.3452
k141_10005520_flag=0_multi=77.9835_len=93276_29	GT51	hmmer	N	metabat.bin.168	RUI221	d__Bacteria	p__Firmicutes_A	c__Clostridia	o__Lachnospirales	f__Lachnospiraceae	g__Acetatctor	s__	1														CBM44	1	1	100			RUI098	201	113	56.2189
k141_10005520_flag=0_multi=77.9835_len=93276_62	GH2	hmmer	N	metabat.bin.168	RUI221	d__Bacteria	p__Firmicutes_A	c__Clostridia	o__Lachnospirales	f__Lachnospiraceae	g__Acetatctor	s__	1														PL1_5	1	1	100			RUI480	166	93	56.0241
k141_10005539_flag=1_multi=262.7800_len=23958_11	GH42	diamond	N	metabat.bin.2107	RUI339	d__Bacteria	p__Firmicutes	c__Bacilli	o__Lactobacillales	f__Lactobacillaceae	g__Lactobacillus_B	s__Lactobacillus_B	1														CBM72	1	1	100			RUI167	191	107	56.0209
k141_10005539_flag=1_multi=262.7800_len=23958_12	GH36	hmmer	N	metabat.bin.2107	RUI339	d__Bacteria	p__Firmicutes	c__Bacilli	o__Lactobacillales	f__Lactobacillaceae	g__Lactobacillus_B	s__Lactobacillus_B	1														CBM4	154	165	93.3333			RUI303	267	149	55.8052
k141_10005611_flag=0_multi=43.4955_len=4034_3	GH43_1	hmmer	N	metabat.bin.847	RUI548	d__Bacteria	p__Firmicutes_A	c__Clostridia	o__Lachnospirales	f__Lachnospiraceae	g__UBA1712-A	s__	1														PL10_2	12	13	92.3077			RUI354	132	73	55.303
k141_10005629_flag=0_multi=129.9084_len=14222_7	GT51	hmmer	N	metabat.bin.1246	RUI077	d__Bacteria	p__Desulfobacterota_A	c__Desulfovibrionia	o__Desulfovibrionales	f__Desulfovibrionaceae	g__Desulfovibrio	s__	1														GH30	23	25	92			RUI288	144	79	54.8611
k141_10005774_flag=0_multi=37.4913_len=10631_10	GT4	hmmer	N	metabat.bin.1768	RUI243	d__Bacteria	p__Firmicutes_A	c__Clostridia	o__Lachnospirales	f__Lachnospiraceae	g__	s__	1														GH43_9	11	12	91.6667			RUI242	206	113	54.8544
k141_10005774_flag=0_multi=37.4913_len=10631_3	GT4	hmmer	N	metabat.bin.1768	RUI243	d__Bacteria	p__Firmicutes_A	c__Clostridia	o__Lachnospirales	f__Lachnospiraceae	g__	s__	1														GH30_8	61	67	91.0448			RUI014	121	66	54.5455
k141_10005809_flag=1_multi=8.0000_len=9822_6	GT2_Glycos_transf_2	hmmer	N	metabat.bin.1523	RUI175	d__Bacteria	p__Firmicutes_A	c__Clostridia	o__Lachnospirales	f__Lachnospiraceae	g__XBB1006	s__	1														GH44	28	31	90.3226			RUI165	125	68	54.4
k141_10005865_flag=0_multi=43.1105_len=22401_2	GH3	hmmer	Y	metabat.bin.338	RUI396	d__Bacteria	p__Bacteroidota	c__Bacteroidia	o__Bacteroidales	f__UBA932	g__Bact-11	s__	1														GH128	53	59	89.8305			RUI194	194	105	54.1237
k141_10005865_flag=0_multi=43.1105_len=22401_5	GH125	hmmer	N	metabat.bin.338	RUI396	d__Bacteria	p__Bacteroidota	c__Bacteroidia	o__Bacteroidales	f__UBA932	g__Bact-11	s__	1														GH43_7	43	49	87.7551			RUI040	122	66	54.0984
k141_10005955_flag=0_multi=42.2233_len=35973_10	CE11	hotpep	N	metabat.bin.1997	RUI306	d__Bacteria	p__Firmicutes_A	c__Clostridia	o__Lachnospirales	f__Lachnospiraceae	g__FD2005	s__FD2005	1														cohesin	14	16	87.5			RUI352	111	60	54.0541
k141_10005955_flag=0_multi=42.2233_len=35973_28	GT4	hmmer	N	metabat.bin.1997	RUI306	d__Bacteria	p__Firmicutes_A	c__Clostridia	o__Lachnospirales	f__Lachnospiraceae	g__FD2005	s__FD2005	1														GH49	7	8	87.5			RUI336	228	123	53.9474
k141_10005955_flag=0_multi=42.2233_len=35973_31	GT4	hmmer	N	metabat.bin.1997	RUI306	d__Bacteria	p__Firmicutes_A	c__Clostridia	o__Lachnospirales	f__Lachnospiraceae	g__FD2005	s__FD2005	1														GH145	7	8	87.5			RUI396	141	76	53.9007
k141_10005955_flag=0_multi=42.2233_len=35973_32	GT2_Glycos_transf_2	hmmer	N	metabat.bin.1997	RUI306	d__Bacteria	p__Firmicutes_A	c__Clostridia	o__Lachnospirales	f__Lachnospiraceae	g__FD2005	s__FD2005	1														GH43_3	81	94	86.1702			RUI210	308	166	53.8961
k141_10006001_flag=0_multi=41.6021_len=47064_17	GH3	hmmer	Y	metabat.bin.338	RUI396	d__Bacteria	p__Bacteroidota	c__Bacteroidia	o__Bacteroidales	f__UBA932	g__Bact-11	s__	1														CBM13	67	78	85.8974			RUI347	217	116	53.4562
k141_10006001_flag=0_multi=41.6021_len=47064_18	CE10	hmmer	Y	metabat.bin.338	RUI396	d__Bacteria	p__Bacteroidota	c__Bacteroidia	o__Bacteroidales	f__UBA932	g__Bact-11	s__	1														GH98	24	28	85.7143			RUI392	234	125	53.4188
k141_10006001_flag=0_multi=41.6021_len=47064_33	GT3	hmmer	N	metabat.bin.338	RUI396	d__Bacteria	p__Bacteroidota	c__Bacteroidia	o__Bacteroidales	f__UBA932	g__Bact-11	s__	1														GH5_41	6	7	85.7143			RUI002	135	72	53.3333
k141_10006001_flag=0_multi=41.6021_len=47064_34	GH57	hmmer	N	metabat.bin.338	RUI396	d__Bacteria	p__Bacteroidota	c__Bacteroidia	o__Bacteroidales	f__UBA932	g__Bact-11	s__	1														GH103	6	7	85.7143			RUI084	172	91	52.907
k141_10006001_flag=0_multi=41.6021_len=47064_35	GT4	hmmer	N	metabat.bin.338	RUI396	d__Bacteria	p__Bacteroidota	c__Bacteroidia	o__Bacteroidales	f__UBA932	g__Bact-11	s__	1														PL1_8	6	7	85.7143			RUI501	142	75	52.8169
k141_10006001_flag=0_multi=41.6021_len=47064_36	GH133	hmmer	N	metabat.bin.338	RUI396	d__Bacteria	p__Bacteroidota	c__Bacteroidia	o__Bacteroidales	f__UBA932	g__Bact-11	s__	1														CBM22	82	96	85.4167			RUI176	161	85	52.795
k141_10006001_flag=0_multi=41.6021_len=47064_37	GH13_8	hmmer	N	metabat.bin.338	RUI396	d__Bacteria	p__Bacteroidota	c__Bacteroidia	o__Bacteroidales	f__UBA932	g__Bact-11	s__	1														CBM63	22	26	84.6154			RUI272	108	57	52.7778
k141_1000627_flag=1_multi=13.4863_len=12807_1	CE10	hmmer	N	metabat.bin.680	RUI494	d__Bacteria	p__Spirochaetota	c__Spirochaetia	o__Treponematales	f__Treponemataceae	g__Treponema_D	s__	1														PL9	26	31	83.871			RUI036	117	61	52.1368
k141_10006337_flag=0_multi=23.0000_len=119777_12	GT4	hmmer	N	metabat.bin.432	RUI421	d__Bacteria	p__Firmicutes_A	c__Clostridia	o__Lachnospirales	f__Lachnospiraceae	g__CAG-194	s__	1														PL4	5	6	83.3333			RUI223	152	79	51.9737
k141_10006337_flag=0_multi=23.0000_len=119777_18	PL9_2	hmmer	Y	metabat.bin.432	RUI421	d__Bacteria	p__Firmicutes_A	c__Clostridia	o__Lachnospirales	f__Lachnospiraceae	g__CAG-194	s__	1														GH76	40	48	83.3333			RUI029	181	94	51.9337
k141_10006337_flag=0_multi=23.0000_len=119777_19	GT2_Glycos_transf_2	hmmer	N	metabat.bin.432	RUI421	d__Bacteria	p__Firmicutes_A	c__Clostridia	o__Lachnospirales	f__Lachnospiraceae	g__CAG-194	s__	1														GH5_26	5	6	83.3333			RUI521	260	135	51.9231
k141_10006337_flag=0_multi=23.0000_len=119777_24	GT2_Glycos_transf_2	hmmer	N	metabat.bin.432	RUI421	d__Bacteria	p__Firmicutes_A	c__Clostridia	o__Lachnospirales	f__Lachnospiraceae	g__CAG-194	s__	1														PL14_3	5	6	83.3333			RUI271	193	100	51.8135
k141_10006337_flag=0_multi=23.0000_len=119777_43	GH6	diamond	N	metabat.bin.432	RUI421	d__Bacteria	p__Firmicutes_A	c__Clostridia	o__Lachnospirales	f__Lachnospiraceae	g__CAG-194	s__	1														CBM26	5	6	83.3333			RUI114	128	66	51.5625
k141_10006337_flag=0_multi=23.0000_len=119777_57	GH77	hmmer	N	metabat.bin.432	RUI421	d__Bacteria	p__Firmicutes_A	c__Clostridia	o__Lachnospirales	f__Lachnospiraceae	g__CAG-194	s__	1														CBM47	5	6	83.3333			RUI164	245	126	51.4286
k141_10006337_flag=0_multi=23.0000_len=119777_58	GT35	hmmer	N	metabat.bin.432	RUI421	d__Bacteria	p__Firmicutes_A	c__Clostridia	o__Lachnospirales	f__Lachnospiraceae	g__CAG-194	s__	1														PL1_2	129	155	83.2258			RUI041	113	58	51.3274
k141_10006337_flag=0_multi=23.0000_len=119777_82	GH94	hmmer	N	metabat.bin.432	RUI421	d__Bacteria	p__Firmicutes_A	c__Clostridia	o__Lachnospirales	f__Lachnospiraceae	g__CAG-194	s__	1														GH13_6	28	34	82.3529			RUI532	119	61	51.2605
k141_10006337_flag=0_multi=23.0000_len=119777_86	GH67	hmmer	N	metabat.bin.432	RUI421	d__Bacteria	p__Firmicutes_A	c__Clostridia	o__Lachnospirales	f__Lachnospiraceae	g__CAG-194	s__	1														PL1	126	154	81.8182			RUI468	194	99	51.0309
k141_10006337_flag=0_multi=23.0000_len=119777_89	GT2_Glycos_transf_2	hmmer	N	metabat.bin.432	RUI421	d__Bacteria	p__Firmicutes_A	c__Clostridia	o__Lachnospirales	f__Lachnospiraceae	g__CAG-194	s__	1														GH43_2	36	44	81.8182			RUI391	168	85	50.5952
k141_10006337_flag=0_multi=23.0000_len=119777_90	GT4	hmmer	N	metabat.bin.432	RUI421	d__Bacteria	p__Firmicutes_A	c__Clostridia	o__Lachnospirales	f__Lachnospiraceae	g__CAG-194	s__	1														GH5_1	77	95	81.0526			RUI053	117	59	50.4274
k141_10006337_flag=0_multi=23.0000_len=119777_93	GT32	hmmer	N	metabat.bin.432	RUI421	d__Bacteria	p__Firmicutes_A	c__Clostridia	o__Lachnospirales	f__Lachnospiraceae	g__CAG-194	s__	1														GH13_28	47	58	81.0345			RUI016	153	77	50.3268
k141_10006337_flag=0_multi=23.0000_len=119777_95	GT4	hmmer	N	metabat.bin.432	RUI421	d__Bacteria	p__Firmicutes_A	c__Clostridia	o__Lachnospirales	f__Lachnospiraceae	g__CAG-194	s__	1														GH30_5	42	52	80.7692			RUI569	203	102	50.2463
k141_10006858_flag=1_multi=11.0000_len=22845_10	CE10	hmmer	N	metabat.bin.218	RUI362	d__Bacteria	p__Firmicutes_A	c__Clostridia	o__Lachnospirales	f__Lachnospiraceae	g__UBA2868	s__	1														CBM41	21	26	80.7692			RUI259	170	85	50
k141_10007744_flag=0_multi=23.1074_len=19393_10	GH3	hmmer	N	metabat.bin.831	RUI543	d__Bacteria	p__Firmicutes_A	c__Clostridia	o__Lachnospirales	f__Lachnospiraceae	g__Butyrivibrio	s__	1														GH5_4	369	461	80.0434			RUI385	232	115	49.569
k141_10007810_flag=0_multi=208.5825_len=18677_6	GH97	hmmer	Y	metabat.bin.449	RUI425	d__Bacteria	p__Bacteroidota	c__Bacteroidia	o__Bacteroidales	f__Bacteroidaceae	g__Ga6A1	s__Ga6A1	1														GH5_21	20	25	80			RUI513	107	53	49.5327
k141_10007810_flag=0_multi=208.5825_len=18677_7	GH95	hmmer	Y	metabat.bin.449	RUI425	d__Bacteria	p__Bacteroidota	c__Bacteroidia	o__Bacteroidales	f__Bacteroidaceae	g__Ga6A1	s__Ga6A1	1														PL9_2	35	44	79.5455			RUI127	136	67	49.2647
k141_10007906_flag=1_multi=7.0000_len=9156_8	GH6	diamond	N	metabat.bin.924	RUI571	d__Bacteria	p__Firmicutes_A	c__Clostridia	o__Oscillospirales	f__Acutalibacteraceae	g__UBA1691	s__	1														CBM35	68	86	79.0698			RUI425	223	109	48.8789
k141_10008046_flag=0_multi=29.9888_len=56863_1	GH78	hmmer	N	metabat.bin.320	RUI392	d__Bacteria	p__Bacteroidota	c__Bacteroidia	o__Bacteroidales	f__Bacteroidaceae	g__UBA4372	s__	1														GH136	18	23	78.2609			RUI558	131	64	48.855
k141_10008046_flag=0_multi=29.9888_len=56863_11	GH109	hmmer	N	metabat.bin.320	RUI392	d__Bacteria	p__Bacteroidota	c__Bacteroidia	o__Bacteroidales	f__Bacteroidaceae	g__UBA4372	s__	1														GH11	116	149	77.8523			RUI112	191	93	48.6911
k141_10008046_flag=0_multi=29.9888_len=56863_13	GT51	hmmer	N	metabat.bin.320	RUI392	d__Bacteria	p__Bacteroidota	c__Bacteroidia	o__Bacteroidales	f__Bacteroidaceae	g__UBA4372	s__	1														GH54	14	18	77.7778			RUI473	132	64	48.4848
k141_10008046_flag=0_multi=29.9888_len=56863_17	CE11	hmmer	N	metabat.bin.320	RUI392	d__Bacteria	p__Bacteroidota	c__Bacteroidia	o__Bacteroidales	f__Bacteroidaceae	g__UBA4372	s__	1														PL9_1	42	54	77.7778			RUI158	124	60	48.3871
k141_10008046_flag=0_multi=29.9888_len=56863_38	CE1	hmmer	Y	metabat.bin.320	RUI392	d__Bacteria	p__Bacteroidota	c__Bacteroidia	o__Bacteroidales	f__Bacteroidaceae	g__UBA4372	s__	1														CBM37	126	163	77.3006			RUI330	138	66	47.8261
k141_10008046_flag=0_multi=29.9888_len=56863_6	CE1	hmmer	Y	metabat.bin.320	RUI392	d__Bacteria	p__Bacteroidota	c__Bacteroidia	o__Bacteroidales	f__Bacteroidaceae	g__UBA4372	s__	1														CE0	10	13	76.9231			RUI178	130	62	47.6923
k141_10008046_flag=0_multi=29.9888_len=56863_9	GH33	hmmer	Y	metabat.bin.320	RUI392	d__Bacteria	p__Bacteroidota	c__Bacteroidia	o__Bacteroidales	f__Bacteroidaceae	g__UBA4372	s__	1														CBM66	10	13	76.9231			RUI009	191	91	47.644
k141_10008114_flag=1_multi=9.2883_len=7880_3	GH6	diamond	N	metabat.bin.1448	RUI152	d__Bacteria	p__Firmicutes_A	c__Clostridia	o__Lachnospirales	f__Lachnospiraceae	g__	s__	1														GH43_19	75	98	76.5306			RUI355	202	96	47.5248
k141_1000899_flag=0_multi=120.0056_len=14575_5	GH28	diamond	N	metabat.bin.2149	RUI355	d__Bacteria	p__Bacteroidota	c__Bacteroidia	o__Bacteroidales	f__Bacteroidaceae	g__Prevotella	s__Prevotella	1														GH59	13	17	76.4706			RUI332	130	61	46.9231
k141_1000919_flag=0_multi=14.9046_len=77544_16	GT51	hmmer	N	metabat.bin.1909	RUI284	d__Bacteria	p__Firmicutes_A	c__Clostridia	o__Lachnospirales	f__Lachnospiraceae	g__UBA2868	s__	1														PL0	16	21	76.1905			RUI220	249	116	46.5863
k141_1000919_flag=0_multi=14.9046_len=77544_29	GT13	diamond	N	metabat.bin.1909	RUI284	d__Bacteria	p__Firmicutes_A	c__Clostridia	o__Lachnospirales	f__Lachnospiraceae	g__UBA2868	s__	1														GH43_34	37	49	75.5102			RUI437	164	76	46.3415
k141_1000919_flag=0_multi=14.9046_len=77544_45	CE4	hmmer	N	metabat.bin.1909	RUI284	d__Bacteria	p__Firmicutes_A	c__Clostridia	o__Lachnospirales	f__Lachnospiraceae	g__UBA2868	s__	1														CE6	90	120	75			RUI273	154	71	46.1039
k141_10009207_flag=0_multi=11.9979_len=52307_19	GH43_35	hmmer	N	metabat.bin.2070	RUI327	d__Bacteria	p__Firmicutes_A	c__Clostridia	o__Oscillospirales	f__Ruminococcaceae	g__Ruminococcus_D	s__	1														GH13_32	3	4	75			RUI465	149	68	45.6376
k141_10009207_flag=0_multi=11.9979_len=52307_20	GH43_35	hmmer	N	metabat.bin.2070	RUI327	d__Bacteria	p__Firmicutes_A	c__Clostridia	o__Oscillospirales	f__Ruminococcaceae	g__Ruminococcus_D	s__	1														GH13_37	3	4	75			RUI222	213	97	45.5399
k141_10009207_flag=0_multi=11.9979_len=52307_21	GH5_4	hmmer	Y	metabat.bin.2070	RUI327	d__Bacteria	p__Firmicutes_A	c__Clostridia	o__Oscillospirales	f__Ruminococcaceae	g__Ruminococcus_D	s__	1														CBM65	3	4	75			RUI566	137	62	45.2555
k141_10009207_flag=0_multi=11.9979_len=52307_44	GH2	hmmer	N	metabat.bin.2070	RUI327	d__Bacteria	p__Firmicutes_A	c__Clostridia	o__Oscillospirales	f__Ruminococcaceae	g__Ruminococcus_D	s__	1														PL8	3	4	75			RUI476	122	55	45.082
k141_10009262_flag=0_multi=25.7017_len=23933_17	GH97	hmmer	Y	metabat.bin.117	RUI051	d__Bacteria	p__Bacteroidota	c__Bacteroidia	o__Bacteroidales	f__WCHB1-69	g__UBA1756	s__	1														PL12_2	3	4	75			RUI502	142	63	44.3662
k141_10009597_flag=0_multi=16.0412_len=53359_31	GH101	diamond	N	metabat.bin.182	RUI255	d__Bacteria	p__Bacteroidota	c__Bacteroidia	o__Bacteroidales	f__Paludibacteraceae	g__RF16	s__	1														GH43_4	149	199	74.8744			RUI211	158	70	44.3038
k141_10009718_flag=1_multi=8.0000_len=8295_6	CE10	hmmer	N	metabat.bin.1914	RUI287	d__Bacteria	p__Spirochaetota	c__Spirochaetia	o__Treponematales	f__Treponemataceae	g__Treponema_D	s__	1														GH97	246	329	74.772			RUI037	170	75	44.1176
k141_10010171_flag=0_multi=14.7562_len=8983_1	GT4	hmmer	N	metabat.bin.576	RUI462	d__Bacteria	p__Proteobacteria	c__Gammaproteobacteria	o__Enterobacterales	f__Succinivibrionaceae	g__UBA2804	s__	1														GH16	348	466	74.6781			RUI537	96	42	43.75
k141_10010487_flag=0_multi=52.9743_len=9170_1	GT4	hmmer	N	metabat.bin.991	RUI591	d__Bacteria	p__Bacteroidota	c__Bacteroidia	o__Bacteroidales	f__Bacteroidaceae	g__Prevotella	s__	1														PL10_1	35	48	72.9167			RUI254	149	64	42.953
k141_10010487_flag=0_multi=52.9743_len=9170_3	GT25	hmmer	N	metabat.bin.991	RUI591	d__Bacteria	p__Bacteroidota	c__Bacteroidia	o__Bacteroidales	f__Bacteroidaceae	g__Prevotella	s__	1														GH148	31	43	72.093			RUI397	133	57	42.8571
k141_10010524_flag=0_multi=295.8196_len=16490_1	GH31	hmmer	N	metabat.bin.2142	RUI351	d__Bacteria	p__Firmicutes_A	c__Clostridia	o__Lachnospirales	f__Lachnospiraceae	g__Butyrivibrio	s__	1														CE3	49	68	72.0588			RUI276	82	35	42.6829
k141_10010524_flag=0_multi=295.8196_len=16490_11	CE10	hmmer	N	metabat.bin.2142	RUI351	d__Bacteria	p__Firmicutes_A	c__Clostridia	o__Lachnospirales	f__Lachnospiraceae	g__Butyrivibrio	s__	1														CBM32	71	99	71.7172			RUI123	161	68	42.236
k141_10010566_flag=0_multi=16.9455_len=28764_2	GH2	hmmer	N	metabat.bin.1034	RUI011	d__Bacteria	p__Firmicutes_A	c__Clostridia	o__Lachnospirales	f__Lachnospiraceae	g__NK4A136	s__	1														CBM9	43	60	71.6667			RUI147	159	67	42.1384
k141_10010730_flag=0_multi=39.9776_len=34885_15	GT8	hmmer	N	metabat.bin.1997	RUI306	d__Bacteria	p__Firmicutes_A	c__Clostridia	o__Lachnospirales	f__Lachnospiraceae	g__FD2005	s__FD2005	1														GH5_38	20	28	71.4286			RUI311	94	39	41.4894
k141_10010730_flag=0_multi=39.9776_len=34885_5	GH32	hmmer	N	metabat.bin.1997	RUI306	d__Bacteria	p__Firmicutes_A	c__Clostridia	o__Lachnospirales	f__Lachnospiraceae	g__FD2005	s__FD2005	1														GH5_25	5	7	71.4286			RUI373	150	62	41.3333
k141_10012255_flag=0_multi=62.2680_len=19837_20	cohesin	hmmer	Y	metabat.bin.792	RUI532	d__Bacteria	p__Firmicutes_A	c__Clostridia	o__Oscillospirales	f__Ruminococcaceae	g__Ruminococcus	s__	1														GH5_7	32	45	71.1111			RUI260	153	63	41.1765
k141_10012500_flag=0_multi=16.8810_len=86831_11	GH13_30	diamond	N	metabat.bin.182	RUI255	d__Bacteria	p__Bacteroidota	c__Bacteroidia	o__Bacteroidales	f__Paludibacteraceae	g__RF16	s__	1														CBM6	29	41	70.7317			RUI018	141	58	41.1348
k141_10012500_flag=0_multi=16.8810_len=86831_13	CE1	hmmer	N	metabat.bin.182	RUI255	d__Bacteria	p__Bacteroidota	c__Bacteroidia	o__Bacteroidales	f__Paludibacteraceae	g__RF16	s__	1														GH81	7	10	70			RUI168	88	36	40.9091
k141_10012500_flag=0_multi=16.8810_len=86831_40	GH13	hmmer	Y	metabat.bin.182	RUI255	d__Bacteria	p__Bacteroidota	c__Bacteroidia	o__Bacteroidales	f__Paludibacteraceae	g__RF16	s__	1														PL1_6	7	10	70			RUI073	157	64	40.7643
k141_10012500_flag=0_multi=16.8810_len=86831_41	GH13	hmmer	Y	metabat.bin.182	RUI255	d__Bacteria	p__Bacteroidota	c__Bacteroidia	o__Bacteroidales	f__Paludibacteraceae	g__RF16	s__	1														PL11_1	112	161	69.5652			RUI379	150	61	40.6667
k141_10012500_flag=0_multi=16.8810_len=86831_55	GT2_Glycos_transf_2	hmmer	N	metabat.bin.182	RUI255	d__Bacteria	p__Bacteroidota	c__Bacteroidia	o__Bacteroidales	f__Paludibacteraceae	g__RF16	s__	1														SLH	16	23	69.5652			RUI087	70	28	40
k141_10012500_flag=0_multi=16.8810_len=86831_69	GH13	hmmer	N	metabat.bin.182	RUI255	d__Bacteria	p__Bacteroidota	c__Bacteroidia	o__Bacteroidales	f__Paludibacteraceae	g__RF16	s__	1														GH73	223	322	69.2547			RUI308	78	31	39.7436
k141_10012752_flag=0_multi=9.0000_len=2255_1	GH13_36	hmmer	N	metabat.bin.125	RUI079	d__Bacteria	p__Firmicutes_A	c__Clostridia	o__Lachnospirales	f__Lachnospiraceae	g__Butyrivibrio	s__	1														PL11	45	65	69.2308			RUI187	132	52	39.3939
k141_10012850_flag=1_multi=36.0000_len=11759_4	GH43_34	hmmer	N	metabat.bin.83	RUI541	d__Bacteria	p__Bacteroidota	c__Bacteroidia	o__Bacteroidales	f__Bacteroidaceae	g__UBA1786	s__	1														GH87	9	13	69.2308			RUI066	128	50	39.0625
k141_10012852_flag=0_multi=59.2330_len=4433_2	CBM50	diamond	N	metabat.bin.1961	RUI299	d__Bacteria	p__Firmicutes_A	c__Clostridia	o__Lachnospirales	f__Lachnospiraceae	g__NK4A136	s__NK4A136	1														PL11_2	9	13	69.2308			RUI561	44	17	38.6364
k141_10012894_flag=1_multi=9.8478_len=21649_14	GT4	diamond	N	metabat.bin.1227	RUI072	d__Bacteria	p__Firmicutes_A	c__Clostridia	o__Oscillospirales	f__Acutalibacteraceae	g__CAG-177	s__	1														PL29	9	13	69.2308			RUI335	90	33	36.6667
k141_100130_flag=0_multi=45.0000_len=32569_2	GH51	hmmer	N	metabat.bin.475	RUI436	d__Bacteria	p__Firmicutes_A	c__Clostridia	o__Lachnospirales	f__Lachnospiraceae	g__Acetatctor	s__	1														GH13_36	122	177	68.9266			RUI231	151	55	36.4238
k141_10013434_flag=0_multi=5.4118_len=2669_2	GT2_Glycos_transf_2	hmmer	N	metabat.bin.924	RUI571	d__Bacteria	p__Firmicutes_A	c__Clostridia	o__Oscillospirales	f__Acutalibacteraceae	g__UBA1691	s__	1														GH43_31	15	22	68.1818			RUI565	69	25	36.2319
k141_10013507_flag=0_multi=44.9981_len=232806_102	GH16	hmmer	N	metabat.bin.1187	RUI056	d__Bacteria	p__Spirochaetota	c__Spirochaetia	o__Treponematales	f__Treponemataceae	g__Treponema_D	s__	1														PL35	19	28	67.8571			RUI150	108	39	36.1111
k141_10013507_flag=0_multi=44.9981_len=232806_103	GH5_4	hmmer	Y	metabat.bin.1187	RUI056	d__Bacteria	p__Spirochaetota	c__Spirochaetia	o__Treponematales	f__Treponemataceae	g__Treponema_D	s__	1														GH30_3	19	28	67.8571			RUI056	109	39	35.7798
k141_10013507_flag=0_multi=44.9981_len=232806_104	GH5_4	hmmer	Y	metabat.bin.1187	RUI056	d__Bacteria	p__Spirochaetota	c__Spirochaetia	o__Treponematales	f__Treponemataceae	g__Treponema_D	s__	1														GH141	73	109	66.9725			RUI322	56	20	35.7143
k141_10013507_flag=0_multi=44.9981_len=232806_109	GH94	hmmer	N	metabat.bin.1187	RUI056	d__Bacteria	p__Spirochaetota	c__Spirochaetia	o__Treponematales	f__Treponemataceae	g__Treponema_D	s__	1														GH43_20	8	12	66.6667			RUI525	82	29	35.3659
k141_10013507_flag=0_multi=44.9981_len=232806_117	GH77	hmmer	N	metabat.bin.1187	RUI056	d__Bacteria	p__Spirochaetota	c__Spirochaetia	o__Treponematales	f__Treponemataceae	g__Treponema_D	s__	1														CBM54	2	3	66.6667			RUI531	85	30	35.2941
k141_10013507_flag=0_multi=44.9981_len=232806_118	GH13	hmmer	N	metabat.bin.1187	RUI056	d__Bacteria	p__Spirochaetota	c__Spirochaetia	o__Treponematales	f__Treponemataceae	g__Treponema_D	s__	1														GH117	4	6	66.6667			RUI263	114	40	35.0877
k141_10013507_flag=0_multi=44.9981_len=232806_147	AA1	diamond	N	metabat.bin.1187	RUI056	d__Bacteria	p__Spirochaetota	c__Spirochaetia	o__Treponematales	f__Treponemataceae	g__Treponema_D	s__	1														GH5_39	10	15	66.6667			RUI089	63	22	34.9206
k141_10013507_flag=0_multi=44.9981_len=232806_82	GT4	hmmer	N	metabat.bin.1187	RUI056	d__Bacteria	p__Spirochaetota	c__Spirochaetia	o__Treponematales	f__Treponemataceae	g__Treponema_D	s__	1														CE5	2	3	66.6667			RUI364	86	30	34.8837
k141_10013826_flag=0_multi=12.0000_len=12871_10	GT5	hmmer	N	metabat.bin.394	RUI410	d__Bacteria	p__Elusimicrobiota	c__Endomicrobia	o__Endomicrobiales	f__Endomicrobiaceae	g__RUG658	s__	1														GH144	6	9	66.6667			RUI581	81	28	34.5679
k141_10013988_flag=0_multi=11.9618_len=28763_10	GH31	hmmer	N	metabat.bin.1542	RUI181	d__Bacteria	p__Firmicutes_A	c__Clostridia	o__Lachnospirales	f__Lachnospiraceae	g__Butyrivibrio	s__	1														CBM74	2	3	66.6667			RUI549	81	28	34.5679
k141_10013988_flag=0_multi=11.9618_len=28763_15	CE1	hmmer	N	metabat.bin.1542	RUI181	d__Bacteria	p__Firmicutes_A	c__Clostridia	o__Lachnospirales	f__Lachnospiraceae	g__Butyrivibrio	s__	1														GH13_2	6	9	66.6667			RUI486	84	29	34.5238
k141_10013988_flag=0_multi=11.9618_len=28763_16	CE1	hmmer	N	metabat.bin.1542	RUI181	d__Bacteria	p__Firmicutes_A	c__Clostridia	o__Lachnospirales	f__Lachnospiraceae	g__Butyrivibrio	s__	1														CBM51	23	35	65.7143			RUI466	99	34	34.3434
k141_10013988_flag=0_multi=11.9618_len=28763_9	GH13_21	hmmer	N	metabat.bin.1542	RUI181	d__Bacteria	p__Firmicutes_A	c__Clostridia	o__Lachnospirales	f__Lachnospiraceae	g__Butyrivibrio	s__	1														GH5_2	162	247	65.587			RUI007	94	32	34.0426
k141_10014407_flag=0_multi=69.8039_len=76142_10	PL11	hmmer	Y	metabat.bin.792	RUI532	d__Bacteria	p__Firmicutes_A	c__Clostridia	o__Oscillospirales	f__Ruminococcaceae	g__Ruminococcus	s__	1														GH43_5	34	52	65.3846			RUI085	53	18	33.9623
k141_10014407_flag=0_multi=69.8039_len=76142_12	GH3	hmmer	Y	metabat.bin.792	RUI532	d__Bacteria	p__Firmicutes_A	c__Clostridia	o__Oscillospirales	f__Ruminococcaceae	g__Ruminococcus	s__	1														GH92	192	294	65.3061			RUI551	62	21	33.871
k141_10014407_flag=0_multi=69.8039_len=76142_44	GH42	hmmer	N	metabat.bin.792	RUI532	d__Bacteria	p__Firmicutes_A	c__Clostridia	o__Oscillospirales	f__Ruminococcaceae	g__Ruminococcus	s__	1														CE7	71	109	65.1376			RUI275	155	51	32.9032
k141_10014428_flag=0_multi=41.3935_len=17344_5	CE1	hmmer	N	metabat.bin.98	RUI585	d__Bacteria	p__Spirochaetota	c__Spirochaetia	o__Treponematales	f__Treponemataceae	g__Treponema_D	s__	1														CBM38	9	14	64.2857			RUI246	79	25	31.6456
k141_10015318_flag=0_multi=30.6854_len=9996_5	GH20	hmmer	N	metabat.bin.1419	RUI142	d__Bacteria	p__Firmicutes_A	c__Clostridia	o__Christensenellales	f__CAG-74	g__GCA-900199385	s__	1														GH163	89	140	63.5714			RUI065	136	43	31.6176
k141_10015318_flag=0_multi=30.6854_len=9996_9	GH51	hmmer	N	metabat.bin.1419	RUI142	d__Bacteria	p__Firmicutes_A	c__Clostridia	o__Christensenellales	f__CAG-74	g__GCA-900199385	s__	1														GH43_29	129	203	63.5468			RUI111	114	36	31.5789
k141_1001567_flag=0_multi=18.5008_len=5622_4	GH3	hmmer	N	metabat.bin.14	RUI133	d__Bacteria	p__Spirochaetota	c__Spirochaetia	o__Treponematales	f__Treponemataceae	g__Treponema_D	s__	1														GH43_33	12	19	63.1579			RUI523	54	17	31.4815
k141_10016632_flag=0_multi=75.9727_len=27575_13	CBM37	diamond	Y	metabat.bin.792	RUI532	d__Bacteria	p__Firmicutes_A	c__Clostridia	o__Oscillospirales	f__Ruminococcaceae	g__Ruminococcus	s__	1														GH5_54	20	32	62.5			RUI169	89	28	31.4607
k141_10016632_flag=0_multi=75.9727_len=27575_3	CBM50	diamond	N	metabat.bin.792	RUI532	d__Bacteria	p__Firmicutes_A	c__Clostridia	o__Oscillospirales	f__Ruminococcaceae	g__Ruminococcus	s__	1														PL22	5	8	62.5			RUI190	64	20	31.25
k141_10017321_flag=0_multi=55.9898_len=54291_41	GT2_Glycos_transf_2	hmmer	N	metabat.bin.657	RUI487	d__Bacteria	p__Spirochaetota	c__Spirochaetia	o__Treponematales	f__Treponemataceae	g__Treponema_D	s__	1														GH53	202	325	62.1538			RUI214	61	19	31.1475
k141_10017321_flag=0_multi=55.9898_len=54291_6	CE10	hmmer	N	metabat.bin.657	RUI487	d__Bacteria	p__Spirochaetota	c__Spirochaetia	o__Treponematales	f__Treponemataceae	g__Treponema_D	s__	1														CBM62	32	52	61.5385			RUI196	61	19	31.1475
k141_10017674_flag=0_multi=13.9841_len=16760_13	GH113	hmmer	N	metabat.bin.868	RUI553	d__Bacteria	p__Firmicutes_A	c__Clostridia	o__Christensenellales	f__CAG-74	g__RUG563	s__	1														GH138	19	31	61.2903			RUI378	120	37	30.8333
k141_10018304_flag=0_multi=96.7403_len=17336_16	CBM22	hmmer	Y	metabat.bin.847	RUI548	d__Bacteria	p__Firmicutes_A	c__Clostridia	o__Lachnospirales	f__Lachnospiraceae	g__UBA1712-A	s__	1														GH9	298	487	61.191			RUI124	130	40	30.7692
k141_10018413_flag=0_multi=14.9945_len=28255_13	GH33	hotpep	Y	metabat.bin.863	RUI551	d__Bacteria	p__Bacteroidota	c__Bacteroidia	o__Bacteroidales	f__WCHB1-69	g__F23-D06	s__	1														CBM2	57	94	60.6383			RUI025	82	25	30.4878
k141_10018413_flag=0_multi=14.9945_len=28255_20	GH23	hmmer	N	metabat.bin.863	RUI551	d__Bacteria	p__Bacteroidota	c__Bacteroidia	o__Bacteroidales	f__WCHB1-69	g__F23-D06	s__	1														GH13_33	3	5	60			RUI113	92	28	30.4348
k141_10018613_flag=1_multi=6.0000_len=2654_3	GT51	hmmer	N	metabat.bin.1240	RUI076	d__Bacteria	p__Firmicutes_A	c__Clostridia	o__Lachnospirales	f__Lachnospiraceae	g__	s__	1														GH5_8	6	10	60			RUI519	111	33	29.7297
k141_10018799_flag=0_multi=162.6014_len=16919_10	GH94	hmmer	N	metabat.bin.1907	RUI282	d__Bacteria	p__Firmicutes_A	c__Clostridia	o__Lachnospirales	f__Lachnospiraceae	g__Pseudobutyrivibrio	s__	1														CBM25	25	42	59.5238			RUI544	75	22	29.3333
k141_10018799_flag=0_multi=162.6014_len=16919_7	GH13_39	hmmer	N	metabat.bin.1907	RUI282	d__Bacteria	p__Firmicutes_A	c__Clostridia	o__Lachnospirales	f__Lachnospiraceae	g__Pseudobutyrivibrio	s__	1														GH137	14	24	58.3333			RUI398	79	23	29.1139
k141_10019071_flag=0_multi=23.1067_len=15254_1	GT2	diamond	N	metabat.bin.1500	RUI166	d__Bacteria	p__Firmicutes_A	c__Clostridia	o__Lachnospirales	f__Lachnospiraceae	g__UBA2868	s__	1														GH26	168	289	58.1315			RUI426	100	29	29
k141_10019103_flag=0_multi=12.2970_len=14343_18	GH23	hmmer	N	metabat.bin.1856	RUI265	d__Bacteria	p__Desulfobacterota_A	c__Desulfovibrionia	o__Desulfovibrionales	f__Desulfovibrionaceae	g__Desulfovibrio	s__	1														GH114	28	49	57.1429			RUI189	69	20	28.9855
k141_10019411_flag=1_multi=7.0000_len=3408_2	GH51	hmmer	N	metabat.bin.2151	RUI357	d__Bacteria	p__Firmicutes_A	c__Clostridia	o__Lachnospirales	f__Lachnospiraceae	g__NK4A144	s__NK4A144	1														GH10	364	648	56.1728			RUI419	69	20	28.9855
k141_10019586_flag=0_multi=60.9626_len=14594_10	CE10	hmmer	N	metabat.bin.789	RUI529	d__Bacteria	p__Bacteroidota	c__Bacteroidia	o__Bacteroidales	f__Bacteroidaceae	g__Prevotella	s__	1														GH93	10	18	55.5556			RUI186	380	110	28.9474
k141_10019841_flag=0_multi=31.0000_len=8540_9	GH9	hmmer	N	metabat.bin.991	RUI591	d__Bacteria	p__Bacteroidota	c__Bacteroidia	o__Bacteroidales	f__Bacteroidaceae	g__Prevotella	s__	1														GH43_16	58	105	55.2381			RUI462	46	13	28.2609
k141_10020482_flag=0_multi=11.9638_len=3176_2	GH30_5	hmmer	N	metabat.bin.1430	RUI146	d__Bacteria	p__Firmicutes_A	c__Clostridia	o__Lachnospirales	f__Lachnospiraceae	g__UBA1258	s__	1														GH20	172	312	55.1282			RUI010	65	18	27.6923
k141_10020521_flag=0_multi=15.0000_len=15235_10	GT5	hmmer	N	metabat.bin.1497	RUI165	d__Bacteria	p__Planctomycetota	c__Planctomycetes	o__Pirellulales	f__Thermoguttaceae	g__RUG695	s__	1														GH55	30	55	54.5455			RUI478	376	104	27.6596
k141_10021313_flag=0_multi=12.9866_len=36774_1	GH29	hmmer	N	metabat.bin.667	RUI489	d__Bacteria	p__Firmicutes_A	c__Clostridia	o__Lachnospirales	f__Lachnospiraceae	g__	s__	1														GH110	20	37	54.0541			RUI133	105	29	27.619
k141_10021313_flag=0_multi=12.9866_len=36774_11	GH77	hmmer	N	metabat.bin.667	RUI489	d__Bacteria	p__Firmicutes_A	c__Clostridia	o__Lachnospirales	f__Lachnospiraceae	g__	s__	1														GH50	15	28	53.5714			RUI051	62	17	27.4194
k141_10021313_flag=0_multi=12.9866_len=36774_25	GT4	hmmer	N	metabat.bin.667	RUI489	d__Bacteria	p__Firmicutes_A	c__Clostridia	o__Lachnospirales	f__Lachnospiraceae	g__	s__	1														GH33	211	399	52.8822			RUI292	77	21	27.2727
k141_10021313_flag=0_multi=12.9866_len=36774_26	PL12_3	hmmer	N	metabat.bin.667	RUI489	d__Bacteria	p__Firmicutes_A	c__Clostridia	o__Lachnospirales	f__Lachnospiraceae	g__	s__	1														GH84	12	23	52.1739			RUI213	81	22	27.1605
k141_10021313_flag=0_multi=12.9866_len=36774_28	GT4	hmmer	N	metabat.bin.667	RUI489	d__Bacteria	p__Firmicutes_A	c__Clostridia	o__Lachnospirales	f__Lachnospiraceae	g__	s__	1														CE8	151	290	52.069			RUI422	81	22	27.1605
k141_10021313_flag=0_multi=12.9866_len=36774_29	GT2_Glycos_transf_2	hmmer	N	metabat.bin.667	RUI489	d__Bacteria	p__Firmicutes_A	c__Clostridia	o__Lachnospirales	f__Lachnospiraceae	g__	s__	1														GH5	42	81	51.8519			RUI290	133	36	27.0677
k141_10021313_flag=0_multi=12.9866_len=36774_4	GH6	diamond	N	metabat.bin.667	RUI489	d__Bacteria	p__Firmicutes_A	c__Clostridia	o__Lachnospirales	f__Lachnospiraceae	g__	s__	1														GH13_41	1	2	50			RUI516	101	27	26.7327
k141_10021893_flag=0_multi=15.0000_len=37421_16	CE10	hmmer	N	metabat.bin.1338	RUI111	d__Bacteria	p__Spirochaetota	c__Spirochaetia	o__Treponematales	f__Treponemataceae	g__Treponema_D	s__	1														GH30_2	5	10	50			RUI042	49	13	26.5306
k141_10021893_flag=0_multi=15.0000_len=37421_17	GH94	hmmer	N	metabat.bin.1338	RUI111	d__Bacteria	p__Spirochaetota	c__Spirochaetia	o__Treponematales	f__Treponemataceae	g__Treponema_D	s__	1														CBM61	8	16	50			RUI368	103	27	26.2136
k141_10021893_flag=0_multi=15.0000_len=37421_18	GH95	hmmer	N	metabat.bin.1338	RUI111	d__Bacteria	p__Spirochaetota	c__Spirochaetia	o__Treponematales	f__Treponemataceae	g__Treponema_D	s__	1														PL22_2	1	2	50			RUI204	64	16	25
k141_10021893_flag=0_multi=15.0000_len=37421_19	GH3	hmmer	N	metabat.bin.1338	RUI111	d__Bacteria	p__Spirochaetota	c__Spirochaetia	o__Treponematales	f__Treponemataceae	g__Treponema_D	s__	1														CBM5	2	4	50			RUI460	72	18	25
k141_10021893_flag=0_multi=15.0000_len=37421_20	GH5_4	hmmer	N	metabat.bin.1338	RUI111	d__Bacteria	p__Spirochaetota	c__Spirochaetia	o__Treponematales	f__Treponemataceae	g__Treponema_D	s__	1														PL8_3	1	2	50			RUI445	118	29	24.5763
k141_10021893_flag=0_multi=15.0000_len=37421_21	GH5_4	hmmer	Y	metabat.bin.1338	RUI111	d__Bacteria	p__Spirochaetota	c__Spirochaetia	o__Treponematales	f__Treponemataceae	g__Treponema_D	s__	1														PL21	2	4	50			RUI331	45	11	24.4444
k141_10021893_flag=0_multi=15.0000_len=37421_22	GH5_4	hmmer	Y	metabat.bin.1338	RUI111	d__Bacteria	p__Spirochaetota	c__Spirochaetia	o__Treponematales	f__Treponemataceae	g__Treponema_D	s__	1														GH158	2	4	50			RUI470	111	27	24.3243
k141_10021893_flag=0_multi=15.0000_len=37421_23	GH5_4	hmmer	N	metabat.bin.1338	RUI111	d__Bacteria	p__Spirochaetota	c__Spirochaetia	o__Treponematales	f__Treponemataceae	g__Treponema_D	s__	1														CE15	92	185	49.7297			RUI459	128	31	24.2188
k141_10022039_flag=0_multi=16.0000_len=121524_19	AA1	diamond	N	metabat.bin.1628	RUI204	d__Bacteria	p__Bacteroidota	c__Bacteroidia	o__Bacteroidales	f__P3	g__	s__	1														GH89	35	71	49.2958			RUI494	116	28	24.1379
k141_10022923_flag=0_multi=45.0000_len=33164_11	GH13_36	hmmer	N	metabat.bin.184	RUI261	d__Bacteria	p__Firmicutes_A	c__Clostridia	o__Lachnospirales	f__Lachnospiraceae	g__XBB2008	s__XBB2008	1														PL26	23	47	48.9362			RUI281	83	20	24.0964
k141_10023465_flag=0_multi=52.9995_len=62156_36	GT51	hmmer	N	metabat.bin.1427	RUI144	d__Bacteria	p__Firmicutes_A	c__Clostridia	o__Oscillospirales	f__Ruminococcaceae	g__Firm-04	s__	1														GH125	30	62	48.3871			RUI097	92	22	23.913
k141_10023465_flag=0_multi=52.9995_len=62156_43	CBM50	diamond	N	metabat.bin.1427	RUI144	d__Bacteria	p__Firmicutes_A	c__Clostridia	o__Oscillospirales	f__Ruminococcaceae	g__Firm-04	s__	1														CE1	599	1250	47.92			RUI487	160	38	23.75
k141_10023524_flag=0_multi=15.9929_len=42503_12	CE1	hmmer	N	metabat.bin.121	RUI067	d__Bacteria	p__Bacteroidota	c__Bacteroidia	o__Bacteroidales	f__Bacteroidaceae	g__Prevotella	s__	1														GH139	9	19	47.3684			RUI008	34	8	23.5294
k141_10023524_flag=0_multi=15.9929_len=42503_29	CE3	hmmer	Y	metabat.bin.121	RUI067	d__Bacteria	p__Bacteroidota	c__Bacteroidia	o__Bacteroidales	f__Bacteroidaceae	g__Prevotella	s__	1														GH43_10	142	305	46.5574			RUI342	102	24	23.5294
k141_10023524_flag=0_multi=15.9929_len=42503_31	GH97	hmmer	N	metabat.bin.121	RUI067	d__Bacteria	p__Bacteroidota	c__Bacteroidia	o__Bacteroidales	f__Bacteroidaceae	g__Prevotella	s__	1														GH5_46	9	20	45			RUI232	77	18	23.3766
k141_10023524_flag=0_multi=15.9929_len=42503_32	CBM38	hotpep	Y	metabat.bin.121	RUI067	d__Bacteria	p__Bacteroidota	c__Bacteroidia	o__Bacteroidales	f__Bacteroidaceae	g__Prevotella	s__	1														GH43_24	40	90	44.4444			RUI162	60	14	23.3333
k141_10023524_flag=0_multi=15.9929_len=42503_6	CE10	hmmer	N	metabat.bin.121	RUI067	d__Bacteria	p__Bacteroidota	c__Bacteroidia	o__Bacteroidales	f__Bacteroidaceae	g__Prevotella	s__	1														GH106	119	273	43.5897			RUI474	74	17	22.973
k141_10023862_flag=1_multi=10.0000_len=13971_7	GH13_20	hmmer	N	metabat.bin.472	RUI433	d__Bacteria	p__Firmicutes_A	c__Clostridia	o__Lachnospirales	f__Lachnospiraceae	g__Eubacterium_F	s__	1														GH23	262	603	43.4494			RUI030	101	23	22.7723
k141_10024171_flag=0_multi=14.9981_len=74900_10	GT2_Glycos_transf_2	hmmer	N	metabat.bin.1764	RUI242	d__Bacteria	p__Bacteroidota	c__Bacteroidia	o__Bacteroidales	f__UBA932	g__RC9	s__	1														GH35	108	249	43.3735			RUI411	66	15	22.7273
k141_10024171_flag=0_multi=14.9981_len=74900_12	GH3	hmmer	Y	metabat.bin.1764	RUI242	d__Bacteria	p__Bacteroidota	c__Bacteroidia	o__Bacteroidales	f__UBA932	g__RC9	s__	1														GH140	19	44	43.1818			RUI415	44	10	22.7273
k141_10024171_flag=0_multi=14.9981_len=74900_13	GH29	hmmer	Y	metabat.bin.1764	RUI242	d__Bacteria	p__Bacteroidota	c__Bacteroidia	o__Bacteroidales	f__UBA932	g__RC9	s__	1														GH147	3	7	42.8571			RUI049	53	12	22.6415
k141_10024171_flag=0_multi=14.9981_len=74900_14	GH20	hmmer	Y	metabat.bin.1764	RUI242	d__Bacteria	p__Bacteroidota	c__Bacteroidia	o__Bacteroidales	f__UBA932	g__RC9	s__	1														GH123	26	62	41.9355			RUI035	62	14	22.5806
k141_10024171_flag=0_multi=14.9981_len=74900_15	GH2	hmmer	Y	metabat.bin.1764	RUI242	d__Bacteria	p__Bacteroidota	c__Bacteroidia	o__Bacteroidales	f__UBA932	g__RC9	s__	1														GH0	78	186	41.9355			RUI572	133	30	22.5564
k141_10024171_flag=0_multi=14.9981_len=74900_20	GH43_3	diamond	Y	metabat.bin.1764	RUI242	d__Bacteria	p__Bacteroidota	c__Bacteroidia	o__Bacteroidales	f__UBA932	g__RC9	s__	1														GH159	5	12	41.6667			RUI327	85	19	22.3529
k141_10024171_flag=0_multi=14.9981_len=74900_22	GH2	hmmer	Y	metabat.bin.1764	RUI242	d__Bacteria	p__Bacteroidota	c__Bacteroidia	o__Bacteroidales	f__UBA932	g__RC9	s__	1														CE12	184	443	41.535			RUI023	85	19	22.3529
k141_10024171_flag=0_multi=14.9981_len=74900_23	GH94	hmmer	N	metabat.bin.1764	RUI242	d__Bacteria	p__Bacteroidota	c__Bacteroidia	o__Bacteroidales	f__UBA932	g__RC9	s__	1														GH29	177	438	40.411			RUI500	72	16	22.2222
k141_10024171_flag=0_multi=14.9981_len=74900_24	GH5_2	hmmer	Y	metabat.bin.1764	RUI242	d__Bacteria	p__Bacteroidota	c__Bacteroidia	o__Bacteroidales	f__UBA932	g__RC9	s__	1														GH66	4	10	40			RUI064	99	22	22.2222
k141_10024171_flag=0_multi=14.9981_len=74900_26	GH130	hmmer	N	metabat.bin.1764	RUI242	d__Bacteria	p__Bacteroidota	c__Bacteroidia	o__Bacteroidales	f__UBA932	g__RC9	s__	1														GH13_10	2	5	40			RUI585	123	27	21.9512
k141_10024171_flag=0_multi=14.9981_len=74900_27	GH26	hmmer	Y	metabat.bin.1764	RUI242	d__Bacteria	p__Bacteroidota	c__Bacteroidia	o__Bacteroidales	f__UBA932	g__RC9	s__	1														GH74	11	28	39.2857			RUI367	93	20	21.5054
k141_10024171_flag=0_multi=14.9981_len=74900_28	GH5_4	hmmer	N	metabat.bin.1764	RUI242	d__Bacteria	p__Bacteroidota	c__Bacteroidia	o__Bacteroidales	f__UBA932	g__RC9	s__	1														GH43_28	20	51	39.2157			RUI298	94	20	21.2766
k141_10024171_flag=0_multi=14.9981_len=74900_29	GH26	hmmer	N	metabat.bin.1764	RUI242	d__Bacteria	p__Bacteroidota	c__Bacteroidia	o__Bacteroidales	f__UBA932	g__RC9	s__	1														GH146	85	224	37.9464			RUI115	80	17	21.25
k141_10024171_flag=0_multi=14.9981_len=74900_34	GH5_7	hmmer	Y	metabat.bin.1764	RUI242	d__Bacteria	p__Bacteroidota	c__Bacteroidia	o__Bacteroidales	f__UBA932	g__RC9	s__	1														GH127	91	241	37.7593			RUI546	76	16	21.0526
k141_10024171_flag=0_multi=14.9981_len=74900_38	GH106	hmmer	Y	metabat.bin.1764	RUI242	d__Bacteria	p__Bacteroidota	c__Bacteroidia	o__Bacteroidales	f__UBA932	g__RC9	s__	1														GH99	6	16	37.5			RUI119	133	28	21.0526
k141_10024171_flag=0_multi=14.9981_len=74900_46	GH11	diamond	Y	metabat.bin.1764	RUI242	d__Bacteria	p__Bacteroidota	c__Bacteroidia	o__Bacteroidales	f__UBA932	g__RC9	s__	1														GH43_17	39	105	37.1429			RUI589	29	6	20.6897
k141_10024171_flag=0_multi=14.9981_len=74900_5	GH31	hmmer	Y	metabat.bin.1764	RUI242	d__Bacteria	p__Bacteroidota	c__Bacteroidia	o__Bacteroidales	f__UBA932	g__RC9	s__	1														GH5_19	4	11	36.3636			RUI557	34	7	20.5882
k141_10024171_flag=0_multi=14.9981_len=74900_6	GH2	hmmer	N	metabat.bin.1764	RUI242	d__Bacteria	p__Bacteroidota	c__Bacteroidia	o__Bacteroidales	f__UBA932	g__RC9	s__	1														CBM67	133	366	36.3388			RUI129	93	19	20.4301
k141_10024171_flag=0_multi=14.9981_len=74900_7	GT2_Glycos_transf_2	hmmer	N	metabat.bin.1764	RUI242	d__Bacteria	p__Bacteroidota	c__Bacteroidia	o__Bacteroidales	f__UBA932	g__RC9	s__	1														CBM50	175	484	36.157			RUI323	49	10	20.4082
k141_10025500_flag=1_multi=8.0000_len=28500_9	GH2	hmmer	N	metabat.bin.2020	RUI316	d__Bacteria	p__Firmicutes_A	c__Clostridia	o__Lachnospirales	f__Lachnospiraceae	g__Butyrivibrio	s__	1														GH95	131	368	35.5978			RUI024	74	15	20.2703
k141_10026137_flag=0_multi=9.9964_len=24923_11	GH9	hmmer	N	metabat.bin.663	RUI488	d__Bacteria	p__Firmicutes_A	c__Clostridia	o__Oscillospirales	f__Ruminococcaceae	g__Firm-04	s__	1														GH13_14	48	135	35.5556			RUI564	40	8	20
k141_10026225_flag=0_multi=40.5315_len=24388_17	GT2	diamond	N	metabat.bin.905	RUI564	d__Bacteria	p__Firmicutes	c__Bacilli	o__RFN20	f__CAG-826	g__	s__	1														GT25	6	17	35.2941			RUI143	35	7	20
k141_10026496_flag=0_multi=735.0000_len=51094_12	CE4	hmmer	Y	metabat.bin.1774	RUI247	d__Bacteria	p__Firmicutes_A	c__Clostridia	o__Lachnospirales	f__Lachnospiraceae	g__Lachnospira	s__Lachnospira	1														GH18	124	352	35.2273			RUI262	30	6	20
k141_10026496_flag=0_multi=735.0000_len=51094_13	GH13_20	hmmer	N	metabat.bin.1774	RUI247	d__Bacteria	p__Firmicutes_A	c__Clostridia	o__Lachnospirales	f__Lachnospiraceae	g__Lachnospira	s__Lachnospira	1														GH25	370	1051	35.2046			RUI034	81	16	19.7531
k141_10026496_flag=0_multi=735.0000_len=51094_3	GH13_11	diamond	N	metabat.bin.1774	RUI247	d__Bacteria	p__Firmicutes_A	c__Clostridia	o__Lachnospirales	f__Lachnospiraceae	g__Lachnospira	s__Lachnospira	1														GH115	103	296	34.7973			RUI057	61	12	19.6721
k141_10026542_flag=0_multi=14.6912_len=5040_1	GH149	hmmer	N	metabat.bin.515	RUI445	d__Bacteria	p__Spirochaetota	c__Spirochaetia	o__Treponematales	f__Treponemataceae	g__Treponema_D	s__	1														GH43_18	8	23	34.7826			RUI520	56	11	19.6429
k141_10027464_flag=0_multi=15.0000_len=7959_1	GH36	hmmer	N	metabat.bin.1456	RUI154	d__Bacteria	p__Firmicutes_A	c__Clostridia	o__Lachnospirales	f__Lachnospiraceae	g__SZUA-448	s__	1														GH105	163	470	34.6809			RUI388	37	7	18.9189
k141_10027464_flag=0_multi=15.0000_len=7959_4	GT4	hmmer	N	metabat.bin.1456	RUI154	d__Bacteria	p__Firmicutes_A	c__Clostridia	o__Lachnospirales	f__Lachnospiraceae	g__SZUA-448	s__	1														GH8	63	182	34.6154			RUI439	32	6	18.75
k141_10027536_flag=0_multi=170.0890_len=3873_2	GT2_Glycos_transf_2	hmmer	N	metabat.bin.1605	RUI195	d__Bacteria	p__Firmicutes_A	c__Clostridia	o__Lachnospirales	f__Lachnospiraceae	g__AC2028	s__	1														GH5_13	5	15	33.3333			RUI540	80	15	18.75
k141_1002795_flag=0_multi=68.9680_len=21397_2	GH2	hmmer	N	metabat.bin.991	RUI591	d__Bacteria	p__Bacteroidota	c__Bacteroidia	o__Bacteroidales	f__Bacteroidaceae	g__Prevotella	s__	1														GH30_4	11	33	33.3333			RUI247	92	17	18.4783
k141_1002795_flag=0_multi=68.9680_len=21397_6	PL11_1	hmmer	N	metabat.bin.991	RUI591	d__Bacteria	p__Bacteroidota	c__Bacteroidia	o__Bacteroidales	f__Bacteroidaceae	g__Prevotella	s__	1														GH5_42	1	3	33.3333			RUI568	103	19	18.4466
k141_10027985_flag=0_multi=108.0000_len=16968_11	GT2_Glycos_transf_2	hmmer	N	metabat.bin.371	RUI402	d__Bacteria	p__Firmicutes_A	c__Clostridia	o__Lachnospirales	f__Lachnospiraceae	g__UBA9722	s__	1														GH46	1	3	33.3333			RUI361	38	7	18.4211
k141_10027985_flag=0_multi=108.0000_len=16968_5	GT2_Glycos_transf_2	hmmer	N	metabat.bin.371	RUI402	d__Bacteria	p__Firmicutes_A	c__Clostridia	o__Lachnospirales	f__Lachnospiraceae	g__UBA9722	s__	1														GH5_55	1	3	33.3333			RUI294	87	16	18.3908
k141_10028038_flag=0_multi=52.0000_len=16715_4	GT4	diamond	N	metabat.bin.1287	RUI094	d__Bacteria	p__Firmicutes	c__Bacilli	o__RFN20	f__CAG-826	g__	s__	1														PL15	1	3	33.3333			RUI159	49	9	18.3673
k141_10028324_flag=0_multi=44.1300_len=24258_5	GH3	hmmer	N	metabat.bin.408	RUI414	d__Bacteria	p__Firmicutes_A	c__Clostridia	o__4C28d-15	f__DTU072	g__CAG-1782	s__	1														GH51	241	724	33.2873			RUI300	49	9	18.3673
k141_10028849_flag=0_multi=19.8980_len=9122_3	PL12	hmmer	N	metabat.bin.1357	RUI118	d__Bacteria	p__Firmicutes_A	c__Clostridia	o__Oscillospirales	f__CAG-272	g__	s__	1														GH13	107	332	32.2289			RUI527	60	11	18.3333
k141_10028849_flag=0_multi=19.8980_len=9122_5	GH29	hmmer	N	metabat.bin.1357	RUI118	d__Bacteria	p__Firmicutes_A	c__Clostridia	o__Oscillospirales	f__CAG-272	g__	s__	1														GH2	686	2144	31.9963			RUI253	44	8	18.1818
k141_1002906_flag=0_multi=74.8296_len=4483_3	GH53	hmmer	Y	metabat.bin.991	RUI591	d__Bacteria	p__Bacteroidota	c__Bacteroidia	o__Bacteroidales	f__Bacteroidaceae	g__Prevotella	s__	1														GH3	741	2338	31.6938			RUI061	44	8	18.1818
k141_10029199_flag=0_multi=12.0000_len=17512_13	CBM48	hmmer	N	metabat.bin.473	RUI434	d__Bacteria	p__Firmicutes_A	c__Clostridia	o__Lachnospirales	f__Lachnospiraceae	g__Eubacterium_Q	s__Eubacterium_Q	1														GH102	4	13	30.7692			RUI444	77	14	18.1818
k141_10029990_flag=0_multi=13.4227_len=22197_20	GH32	hmmer	N	metabat.bin.79	RUI530	d__Bacteria	p__Actinobacteriota	c__Coriobacteriia	o__Coriobacteriales	f__Atopobiaceae	g__RUG721	s__RUG721	1														PL33_2	7	23	30.4348			RUI208	88	16	18.1818
k141_10030109_flag=1_multi=5.0000_len=2265_1	GT9	hmmer	N	metabat.bin.394	RUI410	d__Bacteria	p__Elusimicrobiota	c__Endomicrobia	o__Endomicrobiales	f__Endomicrobiaceae	g__RUG658	s__	1														GH143	3	10	30			RUI553	111	20	18.018
k141_10030821_flag=0_multi=44.9427_len=16256_12	GT35	hmmer	N	metabat.bin.363	RUI399	d__Bacteria	p__Firmicutes_A	c__Clostridia	o__Oscillospirales	f__Ruminococcaceae	g__Ruminococcus	s__Ruminococcus	1														GH43	10	34	29.4118			RUI177	89	16	17.9775
k141_10030821_flag=0_multi=44.9427_len=16256_2	GH28	diamond	N	metabat.bin.363	RUI399	d__Bacteria	p__Firmicutes_A	c__Clostridia	o__Oscillospirales	f__Ruminococcaceae	g__Ruminococcus	s__Ruminococcus	1														GH5_36	7	24	29.1667			RUI405	67	12	17.9104
k141_10031101_flag=0_multi=10.8356_len=18842_11	CE1	hmmer	N	metabat.bin.667	RUI489	d__Bacteria	p__Firmicutes_A	c__Clostridia	o__Lachnospirales	f__Lachnospiraceae	g__	s__	1														GH154	30	106	28.3019			RUI206	136	24	17.6471
k141_10031101_flag=0_multi=10.8356_len=18842_12	GH53	hmmer	N	metabat.bin.667	RUI489	d__Bacteria	p__Firmicutes_A	c__Clostridia	o__Lachnospirales	f__Lachnospiraceae	g__	s__	1														PL12	5	18	27.7778			RUI386	85	15	17.6471
k141_10031101_flag=0_multi=10.8356_len=18842_8	GH10	hmmer	N	metabat.bin.667	RUI489	d__Bacteria	p__Firmicutes_A	c__Clostridia	o__Lachnospirales	f__Lachnospiraceae	g__	s__	1														CE4	253	945	26.7725			RUI429	23	4	17.3913
k141_10031340_flag=0_multi=17.0000_len=3476_1	GH43_29	hmmer	N	metabat.bin.1152	RUI045	d__Bacteria	p__Firmicutes_A	c__Clostridia	o__Lachnospirales	f__Lachnospiraceae	g__Eubacterium_Q	s__	1														GH24	9	34	26.4706			RUI389	29	5	17.2414
k141_10031340_flag=0_multi=17.0000_len=3476_4	GH51	hotpep	N	metabat.bin.1152	RUI045	d__Bacteria	p__Firmicutes_A	c__Clostridia	o__Lachnospirales	f__Lachnospiraceae	g__Eubacterium_Q	s__	1														GH67	33	125	26.4			RUI207	93	16	17.2043
k141_100315_flag=1_multi=9.9967_len=27747_21	GH94	hmmer	N	metabat.bin.2099	RUI335	d__Bacteria	p__Firmicutes_A	c__Clostridia	o__Oscillospirales	f__Ruminococcaceae	g__UBA3855	s__	1														GH28	247	973	25.3854			RUI280	64	11	17.1875
k141_10032821_flag=0_multi=10.9916_len=12058_5	CBM32	hmmer	N	metabat.bin.345	RUI397	d__Bacteria	p__Firmicutes_A	c__Clostridia	o__Lachnospirales	f__Lachnospiraceae	g__Eubacterium_G	s__	1														GH43_32	2	8	25			RUI447	47	8	17.0213
k141_10033008_flag=0_multi=144.5754_len=3749_2	CE11	hotpep	N	metabat.bin.1907	RUI282	d__Bacteria	p__Firmicutes_A	c__Clostridia	o__Lachnospirales	f__Lachnospiraceae	g__Pseudobutyrivibrio	s__	1														GH37	3	12	25			RUI267	89	15	16.8539
k141_1003309_flag=0_multi=36.9953_len=151742_2	GH6	diamond	N	metabat.bin.1737	RUI232	d__Bacteria	p__Spirochaetota	c__Spirochaetia	o__Treponematales	f__Treponemataceae	g__Treponema_D	s__	1														PL27	2	8	25			RUI287	101	17	16.8317
k141_1003309_flag=0_multi=36.9953_len=151742_31	GT51	hmmer	N	metabat.bin.1737	RUI232	d__Bacteria	p__Spirochaetota	c__Spirochaetia	o__Treponematales	f__Treponemataceae	g__Treponema_D	s__	1														PL6	1	4	25			RUI236	24	4	16.6667
k141_1003309_flag=0_multi=36.9953_len=151742_41	GT13	diamond	N	metabat.bin.1737	RUI232	d__Bacteria	p__Spirochaetota	c__Spirochaetia	o__Treponematales	f__Treponemataceae	g__Treponema_D	s__	1														CE2	71	290	24.4828			RUI161	36	6	16.6667
k141_1003309_flag=0_multi=36.9953_len=151742_62	GH101	diamond	N	metabat.bin.1737	RUI232	d__Bacteria	p__Spirochaetota	c__Spirochaetia	o__Treponematales	f__Treponemataceae	g__Treponema_D	s__	1														CE10	454	1910	23.7696			RUI234	55	9	16.3636
k141_1003309_flag=0_multi=36.9953_len=151742_7	GH57	hmmer	N	metabat.bin.1737	RUI232	d__Bacteria	p__Spirochaetota	c__Spirochaetia	o__Treponematales	f__Treponemataceae	g__Treponema_D	s__	1														GH78	50	211	23.6967			RUI536	68	11	16.1765
k141_10033825_flag=0_multi=17.0329_len=26793_17	GH51	hmmer	Y	metabat.bin.896	RUI559	d__Bacteria	p__Firmicutes_A	c__Clostridia	o__Lachnospirales	f__Lachnospiraceae	g__Butyrivibrio	s__	1														GH39	55	238	23.1092			RUI233	100	16	16
k141_10033825_flag=0_multi=17.0329_len=26793_3	CBM41	hmmer	N	metabat.bin.896	RUI559	d__Bacteria	p__Firmicutes_A	c__Clostridia	o__Lachnospirales	f__Lachnospiraceae	g__Butyrivibrio	s__	1														PL33	2	9	22.2222			RUI153	25	4	16
k141_10034158_flag=0_multi=26.9897_len=18148_2	GH94	hmmer	N	metabat.bin.785	RUI526	d__Bacteria	p__Firmicutes_A	c__Clostridia	o__Lachnospirales	f__Lachnospiraceae	g__AC2028	s__	1														GH109	91	414	21.9807			RUI249	94	15	15.9574
k141_10034158_flag=0_multi=26.9897_len=18148_3	GH55	hmmer	N	metabat.bin.785	RUI526	d__Bacteria	p__Firmicutes_A	c__Clostridia	o__Lachnospirales	f__Lachnospiraceae	g__AC2028	s__	1														GH31	180	848	21.2264			RUI058	69	11	15.942
k141_1003460_flag=0_multi=27.9683_len=8650_8	GT2_Glycos_transf_2	hmmer	N	metabat.bin.1575	RUI189	d__Bacteria	p__Firmicutes_A	c__Clostridia	o__Lachnospirales	f__Lachnospiraceae	g__Eubacterium_G	s__	1														GH43_26	28	134	20.8955			RUI522	63	10	15.873
k141_10034760_flag=0_multi=63.7663_len=16866_1	CE10	hmmer	N	metabat.bin.1440	RUI151	d__Bacteria	p__Firmicutes_A	c__Clostridia	o__Lachnospirales	f__Lachnospiraceae	g__	s__	1														GH32	68	329	20.6687			RUI274	120	19	15.8333
k141_10034760_flag=0_multi=63.7663_len=16866_2	GH43_16	hmmer	Y	metabat.bin.1440	RUI151	d__Bacteria	p__Firmicutes_A	c__Clostridia	o__Lachnospirales	f__Lachnospiraceae	g__	s__	1														PL17	2	10	20			RUI218	70	11	15.7143
k141_10034760_flag=0_multi=63.7663_len=16866_4	GH10	hmmer	Y	metabat.bin.1440	RUI151	d__Bacteria	p__Firmicutes_A	c__Clostridia	o__Lachnospirales	f__Lachnospiraceae	g__	s__	1														GH43_12	30	153	19.6078			RUI539	51	8	15.6863
k141_10034992_flag=0_multi=160.4078_len=10253_6	GH2	hmmer	Y	metabat.bin.808	RUI537	d__Bacteria	p__Bacteroidota	c__Bacteroidia	o__Bacteroidales	f__UBA932	g__RC9	s__	1														GH27	56	286	19.5804			RUI135	71	11	15.493
k141_10035218_flag=0_multi=10.9387_len=5036_2	GH109	hmmer	N	metabat.bin.2154	RUI359	d__Bacteria	p__Firmicutes_A	c__Clostridia	o__Oscillospirales	f__Acutalibacteraceae	g__UBA1081	s__	1														GH13_5	10	54	18.5185			RUI062	91	14	15.3846
k141_10035218_flag=0_multi=10.9387_len=5036_4	GH141	hmmer	N	metabat.bin.2154	RUI359	d__Bacteria	p__Firmicutes_A	c__Clostridia	o__Oscillospirales	f__Acutalibacteraceae	g__UBA1081	s__	1														GH43_22	8	44	18.1818			RUI160	39	6	15.3846
k141_10035507_flag=0_multi=23.7513_len=5996_3	GH13_11	diamond	N	metabat.bin.686	RUI497	d__Bacteria	p__Firmicutes_A	c__Clostridia	o__Lachnospirales	f__Lachnospiraceae	g__NK4A144	s__	1														GH88	22	131	16.7939			RUI338	118	18	15.2542
k141_10035624_flag=0_multi=24.0371_len=22854_2	GT26	hotpep	N	metabat.bin.731	RUI505	d__Bacteria	p__Firmicutes_A	c__Clostridia	o__Oscillospirales	f__Oscillospiraceae	g__UBA1246	s__UBA1246	1														GH17	2	12	16.6667			RUI157	46	7	15.2174
k141_10035624_flag=0_multi=24.0371_len=22854_3	GT4	hmmer	N	metabat.bin.731	RUI505	d__Bacteria	p__Firmicutes_A	c__Clostridia	o__Oscillospirales	f__Oscillospiraceae	g__UBA1246	s__UBA1246	1														GH156	2	12	16.6667			RUI258	86	13	15.1163
k141_10035749_flag=0_multi=48.8916_len=4568_3	GH141	hmmer	Y	metabat.bin.774	RUI521	d__Bacteria	p__Bacteroidota	c__Bacteroidia	o__Bacteroidales	f__Bacteroidaceae	g__Prevotella	s__	1														GH43_35	57	345	16.5217			RUI291	47	7	14.8936
k141_10036080_flag=0_multi=23.0000_len=31866_15	GH28	diamond	N	metabat.bin.117	RUI051	d__Bacteria	p__Bacteroidota	c__Bacteroidia	o__Bacteroidales	f__WCHB1-69	g__UBA1756	s__	1														GH129	7	48	14.5833			RUI443	74	11	14.8649
k141_10036229_flag=0_multi=35.0000_len=2893_2	GH28	hmmer	N	metabat.bin.613	RUI471	d__Bacteria	p__Firmicutes_A	c__Clostridia	o__Oscillospirales	f__Acutalibacteraceae	g__CAG-180	s__	1														GH165	3	22	13.6364			RUI314	54	8	14.8148
k141_10036234_flag=0_multi=18.9348_len=2902_1	GT13	diamond	N	metabat.bin.14	RUI133	d__Bacteria	p__Spirochaetota	c__Spirochaetia	o__Treponematales	f__Treponemataceae	g__Treponema_D	s__	1														GT66	4	30	13.3333			RUI099	82	12	14.6341
k141_1003668_flag=1_multi=8.0000_len=9495_5	CBM25	hmmer	N	metabat.bin.77	RUI519	d__Bacteria	p__Firmicutes_A	c__Clostridia	o__Lachnospirales	f__Lachnospiraceae	g__CAG-411	s__	1														GT39	7	57	12.2807			RUI096	117	17	14.5299
k141_10036942_flag=1_multi=7.0000_len=4920_2	GH73	hmmer	N	metabat.bin.596	RUI466	d__Bacteria	p__Bacteroidota	c__Bacteroidia	o__Bacteroidales	f__UBA932	g__RC9	s__	1														GH63	7	59	11.8644			RUI094	42	6	14.2857
k141_10037049_flag=0_multi=36.8045_len=40622_14	CE9	hmmer	N	metabat.bin.56	RUI457	d__Bacteria	p__Firmicutes_A	c__Clostridia	o__Lachnospirales	f__Lachnospiraceae	g__UBA2868	s__	1														GH38	21	180	11.6667			RUI401	56	8	14.2857
k141_10037049_flag=0_multi=36.8045_len=40622_20	CBM50	diamond	Y	metabat.bin.56	RUI457	d__Bacteria	p__Firmicutes_A	c__Clostridia	o__Lachnospirales	f__Lachnospiraceae	g__UBA2868	s__	1														GH36	79	711	11.1111			RUI068	21	3	14.2857
k141_10037049_flag=0_multi=36.8045_len=40622_7	GH94	hmmer	N	metabat.bin.56	RUI457	d__Bacteria	p__Firmicutes_A	c__Clostridia	o__Lachnospirales	f__Lachnospiraceae	g__UBA2868	s__	1														PL37	1	9	11.1111			RUI027	35	5	14.2857
k141_10037454_flag=1_multi=25.0000_len=14760_6	GT4	diamond	N	metabat.bin.1816	RUI253	d__Bacteria	p__Firmicutes_A	c__Clostridia	o__Lachnospirales	f__Lachnospiraceae	g__UBA9775	s__UBA9775	1														GH13_3	2	18	11.1111			RUI359	205	29	14.1463
k141_10038064_flag=0_multi=31.0000_len=53991_15	GH13_11	hmmer	N	metabat.bin.2151	RUI357	d__Bacteria	p__Firmicutes_A	c__Clostridia	o__Lachnospirales	f__Lachnospiraceae	g__NK4A144	s__NK4A144	1														GH142	2	19	10.5263			RUI103	50	7	14
k141_10038064_flag=0_multi=31.0000_len=53991_39	CBM48	hmmer	N	metabat.bin.2151	RUI357	d__Bacteria	p__Firmicutes_A	c__Clostridia	o__Lachnospirales	f__Lachnospiraceae	g__NK4A144	s__NK4A144	1														GH126	1	10	10			RUI077	43	6	13.9535
k141_10038103_flag=0_multi=50.9709_len=34526_14	GH13_30	diamond	N	metabat.bin.1916	RUI288	d__Bacteria	p__Firmicutes_A	c__Clostridia	o__Oscillospirales	f__Ruminococcaceae	g__Ruminococcus	s__	1														PL33_1	4	51	7.84314			RUI538	86	12	13.9535
k141_10038103_flag=0_multi=50.9709_len=34526_31	GH16	hmmer	N	metabat.bin.1916	RUI288	d__Bacteria	p__Firmicutes_A	c__Clostridia	o__Oscillospirales	f__Ruminococcaceae	g__Ruminococcus	s__	1														CE14	5	70	7.14286			RUI226	65	9	13.8462
k141_10038136_flag=0_multi=19.6180_len=61732_1	GT2	diamond	N	metabat.bin.1644	RUI209	d__Bacteria	p__Firmicutes_A	c__Clostridia	o__Lachnospirales	f__Lachnospiraceae	g__UBA9722	s__	1														GT76	1	15	6.66667			RUI340	65	9	13.8462
k141_10038736_flag=0_multi=697.4321_len=12415_10	GT4	hmmer	N	metabat.bin.1738	RUI233	d__Bacteria	p__Firmicutes	c__Bacilli	o__Lactobacillales	f__Streptococcaceae	g__Streptococcus	s__Streptococcus	1														CE13	3	56	5.35714			RUI587	94	13	13.8298
k141_10038736_flag=0_multi=697.4321_len=12415_6	GT2_Glycos_transf_2	hmmer	N	metabat.bin.1738	RUI233	d__Bacteria	p__Firmicutes	c__Bacilli	o__Lactobacillales	f__Streptococcaceae	g__Streptococcus	s__Streptococcus	1														GH65	4	75	5.33333			RUI219	87	12	13.7931
k141_10038736_flag=0_multi=697.4321_len=12415_7	GT2_Glycos_transf_2	hmmer	N	metabat.bin.1738	RUI233	d__Bacteria	p__Firmicutes	c__Bacilli	o__Lactobacillales	f__Streptococcaceae	g__Streptococcus	s__Streptococcus	1														GT51	48	907	5.29217			RUI182	87	12	13.7931
k141_10038736_flag=0_multi=697.4321_len=12415_9	GT4	hmmer	N	metabat.bin.1738	RUI233	d__Bacteria	p__Firmicutes	c__Bacilli	o__Lactobacillales	f__Streptococcaceae	g__Streptococcus	s__Streptococcus	1														GH151	2	42	4.7619			RUI032	87	12	13.7931
k141_10039252_flag=0_multi=71.3828_len=6380_5	CE10	hmmer	N	metabat.bin.961	RUI581	d__Bacteria	p__Bacteroidota	c__Bacteroidia	o__Bacteroidales	f__WCHB1-69	g__F23-D06	s__	1														GH13_31	10	234	4.2735			RUI091	124	17	13.7097
k141_10039262_flag=0_multi=12.0000_len=4732_1	GT2_Glyco_tranf_2_5	hmmer	N	metabat.bin.796	RUI534	d__Bacteria	p__Firmicutes_A	c__Clostridia	o__Lachnospirales	f__Lachnospiraceae	g__XBB2008	s__	1														GH116	1	27	3.7037			RUI173	66	9	13.6364
k141_10040447_flag=0_multi=21.9980_len=107024_11	GT51	hmmer	N	metabat.bin.297	RUI385	d__Bacteria	p__Bacteroidota	c__Bacteroidia	o__Bacteroidales	f__Marinilabiliaceae	g__	s__	1														GH42	5	139	3.59712			RUI227	66	9	13.6364
k141_10040447_flag=0_multi=21.9980_len=107024_26	GH23	hmmer	Y	metabat.bin.297	RUI385	d__Bacteria	p__Bacteroidota	c__Bacteroidia	o__Bacteroidales	f__Marinilabiliaceae	g__	s__	1														GT83	4	125	3.2			RUI230	22	3	13.6364
k141_10040447_flag=0_multi=21.9980_len=107024_47	GT4	hmmer	N	metabat.bin.297	RUI385	d__Bacteria	p__Bacteroidota	c__Bacteroidia	o__Bacteroidales	f__Marinilabiliaceae	g__	s__	1														GT9	5	193	2.59067			RUI140	81	11	13.5802
k141_10040447_flag=0_multi=21.9980_len=107024_48	GT2_Glycos_transf_2	hmmer	N	metabat.bin.297	RUI385	d__Bacteria	p__Bacteroidota	c__Bacteroidia	o__Bacteroidales	f__Marinilabiliaceae	g__	s__	1														GT89	1	39	2.5641			RUI012	96	13	13.5417
k141_10040447_flag=0_multi=21.9980_len=107024_49	GT2	hotpep	N	metabat.bin.297	RUI385	d__Bacteria	p__Bacteroidota	c__Bacteroidia	o__Bacteroidales	f__Marinilabiliaceae	g__	s__	1														GH130	8	334	2.39521			RUI006	111	15	13.5135
k141_10040447_flag=0_multi=21.9980_len=107024_70	PL1_2	hmmer	Y	metabat.bin.297	RUI385	d__Bacteria	p__Bacteroidota	c__Bacteroidia	o__Bacteroidales	f__Marinilabiliaceae	g__	s__	1														GH43_27	1	43	2.32558			RUI507	74	10	13.5135
k141_10040447_flag=0_multi=21.9980_len=107024_78	GH2	hmmer	Y	metabat.bin.297	RUI385	d__Bacteria	p__Bacteroidota	c__Bacteroidia	o__Bacteroidales	f__Marinilabiliaceae	g__	s__	1														AA1	12	594	2.0202			RUI082	37	5	13.5135
k141_10040447_flag=0_multi=21.9980_len=107024_80	CE3	hmmer	Y	metabat.bin.297	RUI385	d__Bacteria	p__Bacteroidota	c__Bacteroidia	o__Bacteroidales	f__Marinilabiliaceae	g__	s__	1														GH13_9	2	143	1.3986			RUI193	37	5	13.5135
k141_10040624_flag=0_multi=21.9644_len=14286_5	GH6	diamond	N	metabat.bin.1371	RUI122	d__Bacteria	p__Bacteroidota	c__Bacteroidia	o__Bacteroidales	f__Bacteroidaceae	g__Prevotella	s__	1														GH13_38	1	83	1.20482			RUI215	52	7	13.4615
k141_10040640_flag=0_multi=34.9781_len=31219_7	CE1	hmmer	Y	metabat.bin.1282	RUI091	d__Bacteria	p__Firmicutes_A	c__Clostridia	o__Lachnospirales	f__Lachnospiraceae	g__	s__	1														CBM48	7	737	0.949796			RUI423	119	16	13.4454
k141_10040792_flag=0_multi=31.0592_len=147688_10	GH77	hmmer	N	metabat.bin.1818	RUI254	d__Bacteria	p__Bacteroidota	c__Bacteroidia	o__Bacteroidales	f__Bacteroidaceae	g__UBA4372	s__	1														GH77	5	583	0.857633			RUI026	142	19	13.3803
k141_10040792_flag=0_multi=31.0592_len=147688_14	GH28	diamond	N	metabat.bin.1818	RUI254	d__Bacteria	p__Bacteroidota	c__Bacteroidia	o__Bacteroidales	f__Bacteroidaceae	g__UBA4372	s__	1														CE11	2	245	0.816327			RUI346	120	16	13.3333
k141_10040792_flag=0_multi=31.0592_len=147688_41	CBM62	hmmer	N	metabat.bin.1818	RUI254	d__Bacteria	p__Bacteroidota	c__Bacteroidia	o__Bacteroidales	f__Bacteroidaceae	g__UBA4372	s__	1														GH13_8	1	125	0.8			RUI059	60	8	13.3333
k141_10040792_flag=0_multi=31.0592_len=147688_53	CE11	hmmer	N	metabat.bin.1818	RUI254	d__Bacteria	p__Bacteroidota	c__Bacteroidia	o__Bacteroidales	f__Bacteroidaceae	g__UBA4372	s__	1														GT35	5	730	0.684932			RUI028	75	10	13.3333
k141_10040792_flag=0_multi=31.0592_len=147688_57	GT51	hmmer	N	metabat.bin.1818	RUI254	d__Bacteria	p__Bacteroidota	c__Bacteroidia	o__Bacteroidales	f__Bacteroidaceae	g__UBA4372	s__	1														GT2	6	916	0.655022			RUI251	121	16	13.2231
k141_10040792_flag=0_multi=31.0592_len=147688_69	GH89	hmmer	N	metabat.bin.1818	RUI254	d__Bacteria	p__Bacteroidota	c__Bacteroidia	o__Bacteroidales	f__Bacteroidaceae	g__UBA4372	s__	1														GT30	1	156	0.641026			RUI141	122	16	13.1148
k141_10040792_flag=0_multi=31.0592_len=147688_73	GH20	hmmer	N	metabat.bin.1818	RUI254	d__Bacteria	p__Bacteroidota	c__Bacteroidia	o__Bacteroidales	f__Bacteroidaceae	g__UBA4372	s__	1														GH120	1	229	0.436681			RUI319	107	14	13.0841
k141_10040792_flag=0_multi=31.0592_len=147688_77	GH20	hmmer	Y	metabat.bin.1818	RUI254	d__Bacteria	p__Bacteroidota	c__Bacteroidia	o__Bacteroidales	f__Bacteroidaceae	g__UBA4372	s__	1														GH5_37	1	230	0.434783			RUI295	46	6	13.0435
k141_10040792_flag=0_multi=31.0592_len=147688_8	CBM32	hmmer	Y	metabat.bin.1818	RUI254	d__Bacteria	p__Bacteroidota	c__Bacteroidia	o__Bacteroidales	f__Bacteroidaceae	g__UBA4372	s__	1														GH13_39	1	275	0.363636			RUI285	92	12	13.0435
k141_10041022_flag=0_multi=87.4114_len=10865_10	GH127	hmmer	N	metabat.bin.1688	RUI224	d__Bacteria	p__Firmicutes_A	c__Clostridia	o__Lachnospirales	f__Lachnospiraceae	g__UBA2868	s__	1														GH13_20	1	275	0.363636			RUI329	69	9	13.0435
k141_10041657_flag=0_multi=192.8322_len=18392_10	GH20	hmmer	Y	metabat.bin.1028	RUI010	d__Bacteria	p__Bacteroidota	c__Bacteroidia	o__Bacteroidales	f__F082	g__F082	s__	1														GT5	2	624	0.320513			RUI312	85	11	12.9412
k141_10041657_flag=0_multi=192.8322_len=18392_19	GT30	hmmer	N	metabat.bin.1028	RUI010	d__Bacteria	p__Bacteroidota	c__Bacteroidia	o__Bacteroidales	f__F082	g__F082	s__	1														GT26	1	328	0.304878			RUI265	62	8	12.9032
k141_10043012_flag=1_multi=9.5990_len=11625_12	GH13_11	diamond	N	metabat.bin.1758	RUI238	d__Bacteria	p__Firmicutes_A	c__Clostridia	o__Lachnospirales	f__Lachnospiraceae	g__XBB2008	s__	1														GT8	1	329	0.303951			RUI455	101	13	12.8713
k141_10043266_flag=0_multi=11.7104_len=3584_4	GH78	hmmer	N	metabat.bin.1612	RUI198	d__Bacteria	p__Firmicutes_A	c__Clostridia	o__Lachnospirales	f__Lachnospiraceae	g__AC2028	s__	1														GT0	1	361	0.277008			RUI139	70	9	12.8571
k141_10043973_flag=0_multi=93.9588_len=22695_1	GH154	hmmer	Y	metabat.bin.1297	RUI098	d__Bacteria	p__Bacteroidota	c__Bacteroidia	o__Bacteroidales	f__Bacteroidaceae	g__Prevotella	s__	1														GH13_11	2	726	0.275482			RUI353	125	16	12.8
k141_10043973_flag=0_multi=93.9588_len=22695_2	GH43_4	hmmer	Y	metabat.bin.1297	RUI098	d__Bacteria	p__Bacteroidota	c__Bacteroidia	o__Bacteroidales	f__Bacteroidaceae	g__Prevotella	s__	1														GT4	8	3874	0.206505			RUI255	47	6	12.766
k141_10044121_flag=1_multi=9.4392_len=3206_1	GH9	hmmer	N	metabat.bin.1630	RUI205	d__Bacteria	p__Firmicutes	c__Bacilli	o__ML615J-28	f__CAG-698	g__	s__	1														GT28	1	586	0.170648			RUI293	71	9	12.6761
k141_10044224_flag=0_multi=19.3338_len=87652_31	GT9	hmmer	N	metabat.bin.182	RUI255	d__Bacteria	p__Bacteroidota	c__Bacteroidia	o__Bacteroidales	f__Paludibacteraceae	g__RF16	s__	1														GH6	1	939	0.106496			RUI434	79	10	12.6582
k141_10044224_flag=0_multi=19.3338_len=87652_35	GH23	hmmer	N	metabat.bin.182	RUI255	d__Bacteria	p__Bacteroidota	c__Bacteroidia	o__Bacteroidales	f__Paludibacteraceae	g__RF16	s__	1														GT2_Glycos_transf_2	7	6837	0.102384			RUI075	95	12	12.6316
k141_10044224_flag=0_multi=19.3338_len=87652_47	GT94	hmmer	N	metabat.bin.182	RUI255	d__Bacteria	p__Bacteroidota	c__Bacteroidia	o__Bacteroidales	f__Paludibacteraceae	g__RF16	s__	1														GT14	0	67	0			RUI154	151	19	12.5828
k141_10044224_flag=0_multi=19.3338_len=87652_52	GH13_14	hmmer	Y	metabat.bin.182	RUI255	d__Bacteria	p__Bacteroidota	c__Bacteroidia	o__Bacteroidales	f__Paludibacteraceae	g__RF16	s__	1														GH43_1	0	168	0			RUI149	159	20	12.5786
k141_10044303_flag=0_multi=45.4164_len=15809_11	GT4	hmmer	N	metabat.bin.833	RUI544	d__Bacteria	p__Bacteroidota	c__Bacteroidia	o__Bacteroidales	f__WCHB1-69	g__F23-D06	s__	1														GT3	0	80	0			RUI554	88	11	12.5
k141_10044641_flag=0_multi=30.7605_len=35241_15	CBM50	hotpep	Y	metabat.bin.98	RUI585	d__Bacteria	p__Spirochaetota	c__Spirochaetia	o__Treponematales	f__Treponemataceae	g__Treponema_D	s__	1														GH57	0	215	0			RUI510	48	6	12.5
k141_10044643_flag=0_multi=34.0000_len=33056_14	GH13_30	diamond	N	metabat.bin.380	RUI404	d__Bacteria	p__Spirochaetota	c__Spirochaetia	o__Treponematales	f__Treponemataceae	g__	s__	1														GH133	0	134	0			RUI172	168	21	12.5
k141_10044672_flag=0_multi=179.3201_len=22203_13	GH78	hmmer	N	metabat.bin.1975	RUI302	d__Bacteria	p__Firmicutes_A	c__Clostridia	o__Lachnospirales	f__Lachnospiraceae	g__XBD2001	s__	1														GH94	0	666	0			RUI020	48	6	12.5
k141_10044672_flag=0_multi=179.3201_len=22203_18	GH31	hmmer	N	metabat.bin.1975	RUI302	d__Bacteria	p__Firmicutes_A	c__Clostridia	o__Lachnospirales	f__Lachnospiraceae	g__XBD2001	s__	1														GT32	0	161	0			RUI413	152	19	12.5
k141_10044679_flag=0_multi=37.9886_len=32470_10	AA1	diamond	N	metabat.bin.1066	RUI015	d__Bacteria	p__Firmicutes_A	c__Clostridia	o__Lachnospirales	f__Lachnospiraceae	g__NK4A144	s__	1														GT13	0	514	0			RUI380	113	14	12.3894
k141_10044679_flag=0_multi=37.9886_len=32470_29	GT11	hmmer	N	metabat.bin.1066	RUI015	d__Bacteria	p__Firmicutes_A	c__Clostridia	o__Lachnospirales	f__Lachnospiraceae	g__NK4A144	s__	1														GH101	0	193	0			RUI384	97	12	12.3711
k141_10044874_flag=0_multi=297.7076_len=21815_11	GH51	hmmer	N	metabat.bin.1018	RUI006	d__Bacteria	p__Firmicutes_A	c__Clostridia	o__Lachnospirales	f__Lachnospiraceae	g__Butyrivibrio	s__Butyrivibrio	1														GH13_30	0	551	0			RUI313	73	9	12.3288
k141_10044874_flag=0_multi=297.7076_len=21815_14	GT28	hmmer	N	metabat.bin.1018	RUI006	d__Bacteria	p__Firmicutes_A	c__Clostridia	o__Lachnospirales	f__Lachnospiraceae	g__Butyrivibrio	s__Butyrivibrio	1														GH13_21	0	18	0			RUI416	57	7	12.2807
k141_10045006_flag=0_multi=93.0000_len=6897_3	GT13	diamond	N	metabat.bin.51	RUI443	d__Bacteria	p__Firmicutes_A	c__Clostridia	o__Lachnospirales	f__Lachnospiraceae	g__	s__	1														GH113	0	52	0			RUI325	196	24	12.2449
k141_10045017_flag=0_multi=11.0000_len=9521_7	GH38	diamond	N	metabat.bin.920	RUI569	d__Bacteria	p__Bacteroidota	c__Bacteroidia	o__Bacteroidales	f__Bacteroidaceae	g__UBA4372	s__	1														PL12_3	0	5	0			RUI264	98	12	12.2449
k141_10045027_flag=0_multi=39.0000_len=6076_2	GH2	hmmer	N	metabat.bin.686	RUI497	d__Bacteria	p__Firmicutes_A	c__Clostridia	o__Lachnospirales	f__Lachnospiraceae	g__NK4A144	s__	1														GH149	0	14	0			RUI038	90	11	12.2222
k141_10045356_flag=0_multi=8.8555_len=2162_2	GH25	hmmer	N	metabat.bin.1247	RUI078	d__Bacteria	p__Firmicutes_A	c__Clostridia	o__Lachnospirales	f__Lachnospiraceae	g__UBA2856	s__	1														CE9	0	254	0			RUI530	82	10	12.1951
k141_10045485_flag=0_multi=32.9102_len=6558_2	GH123	hmmer	N	metabat.bin.629	RUI478	d__Bacteria	p__Verrucomicrobiota	c__Lentisphaeria	o__UBA1407	f__UBA1407	g__UBA1407	s__	1														GT2_Glyco_tranf_2_5	0	58	0			RUI184	82	10	12.1951
k141_10046041_flag=1_multi=8.0000_len=5232_1	CBM22	hmmer	N	metabat.bin.1205	RUI065	d__Bacteria	p__Firmicutes_A	c__Clostridia	o__Oscillospirales	f__Ruminococcaceae	g__Ruminococcus_D	s__	1														GT94	0	51	0			RUI209	66	8	12.1212
k141_10047434_flag=0_multi=10.9236_len=29163_20	GH29	hmmer	N	metabat.bin.1882	RUI274	d__Bacteria	p__Firmicutes_A	c__Clostridia	o__Lachnospirales	f__Lachnospiraceae	g__	s__	1														GT11	0	190	0			RUI348	133	16	12.0301
k141_10047434_flag=0_multi=10.9236_len=29163_23	GH42	hmmer	N	metabat.bin.1882	RUI274	d__Bacteria	p__Firmicutes_A	c__Clostridia	o__Lachnospirales	f__Lachnospiraceae	g__	s__	1														AA6	0	19	0			RUI278	25	3	12
k141_10048054_flag=0_multi=14.0621_len=70104_10	GH23	hmmer	N	metabat.bin.1378	RUI125	d__Bacteria	p__Firmicutes_A	c__Clostridia	o__Lachnospirales	f__Lachnospiraceae	g__NK4A144	s__	1														GT2_Glyco_trans_2_3	0	11	0			RUI031	75	9	12
k141_10048054_flag=0_multi=14.0621_len=70104_56	GH24	hmmer	N	metabat.bin.1378	RUI125	d__Bacteria	p__Firmicutes_A	c__Clostridia	o__Lachnospirales	f__Lachnospiraceae	g__NK4A144	s__	1														GT2_Glyco_tranf_2_3	0	186	0			RUI438	117	14	11.9658
k141_10048054_flag=0_multi=14.0621_len=70104_58	GT26	hmmer	N	metabat.bin.1378	RUI125	d__Bacteria	p__Firmicutes_A	c__Clostridia	o__Lachnospirales	f__Lachnospiraceae	g__NK4A144	s__	1														GH1	0	399	0			RUI543	194	23	11.8557
k141_10048054_flag=0_multi=14.0621_len=70104_89	GT2_Glycos_transf_2	hmmer	N	metabat.bin.1378	RUI125	d__Bacteria	p__Firmicutes_A	c__Clostridia	o__Lachnospirales	f__Lachnospiraceae	g__NK4A144	s__	1														GT1	0	141	0			RUI472	76	9	11.8421
k141_10048132_flag=0_multi=13.9920_len=32538_26	GH29	hmmer	N	metabat.bin.946	RUI577	d__Bacteria	p__Firmicutes_A	c__Clostridia	o__Christensenellales	f__CAG-74	g__UBA2943	s__UBA2943	1														GT100	0	25	0			RUI366	144	17	11.8056
k141_10048290_flag=0_multi=22.8749_len=12099_1	GH2	hmmer	N	metabat.bin.1646	RUI210	d__Bacteria	p__Bacteroidota	c__Bacteroidia	o__Bacteroidales	f__Bacteroidaceae	g__UBA4372	s__	1														GH4	0	136	0			RUI418	68	8	11.7647
k141_10048290_flag=0_multi=22.8749_len=12099_2	GH29	hmmer	Y	metabat.bin.1646	RUI210	d__Bacteria	p__Bacteroidota	c__Bacteroidia	o__Bacteroidales	f__Bacteroidaceae	g__UBA4372	s__	1														AA4	0	40	0			RUI137	85	10	11.7647
k141_10048290_flag=0_multi=22.8749_len=12099_3	CE3	hmmer	N	metabat.bin.1646	RUI210	d__Bacteria	p__Bacteroidota	c__Bacteroidia	o__Bacteroidales	f__Bacteroidaceae	g__UBA4372	s__	1														CBM34	0	89	0			RUI305	34	4	11.7647
k141_10048290_flag=0_multi=22.8749_len=12099_5	GH125	hmmer	Y	metabat.bin.1646	RUI210	d__Bacteria	p__Bacteroidota	c__Bacteroidia	o__Bacteroidales	f__Bacteroidaceae	g__UBA4372	s__	1														GT27	0	34	0			RUI132	51	6	11.7647
k141_10048290_flag=0_multi=22.8749_len=12099_6	GH92	hmmer	N	metabat.bin.1646	RUI210	d__Bacteria	p__Bacteroidota	c__Bacteroidia	o__Bacteroidales	f__Bacteroidaceae	g__UBA4372	s__	1														CBM20	0	39	0			RUI244	60	7	11.6667
k141_10048433_flag=0_multi=14.6801_len=32019_19	GH13_30	diamond	N	metabat.bin.1700	RUI225	d__Bacteria	p__Firmicutes_A	c__Clostridia	o__Oscillospirales	f__Acutalibacteraceae	g__UBA1425	s__	1														GT104	0	32	0			RUI463	26	3	11.5385
k141_10049404_flag=0_multi=200.6609_len=9697_1	GH2	hmmer	N	metabat.bin.1488	RUI163	d__Bacteria	p__Firmicutes_A	c__Clostridia	o__Lachnospirales	f__Lachnospiraceae	g__	s__	1														GT84	0	28	0			RUI514	26	3	11.5385
k141_10049512_flag=1_multi=9.0000_len=40442_27	GH2	hmmer	Y	metabat.bin.188	RUI273	d__Bacteria	p__Bacteroidota	c__Bacteroidia	o__Bacteroidales	f__Bacteroidaceae	g__UBA2918	s__	1														GT10	0	62	0			RUI079	148	17	11.4865
k141_10049512_flag=1_multi=9.0000_len=40442_30	CBM50	diamond	N	metabat.bin.188	RUI273	d__Bacteria	p__Bacteroidota	c__Bacteroidia	o__Bacteroidales	f__Bacteroidaceae	g__UBA2918	s__	1														GH43_11	0	29	0			RUI188	35	4	11.4286
k141_10049640_flag=0_multi=11.9835_len=6808_4	AA6	hmmer	N	metabat.bin.1517	RUI174	d__Bacteria	p__Firmicutes	c__Bacilli	o__Erysipelotrichales	f__Erysipelotrichaceae	g__Solobacterium	s__	1														GT19	0	161	0			RUI045	123	14	11.3821
k141_10049751_flag=0_multi=15.1577_len=15083_6	GH94	hmmer	N	metabat.bin.2060	RUI326	d__Bacteria	p__Firmicutes_A	c__Clostridia	o__Lachnospirales	f__Lachnospiraceae	g__UBA2868	s__	1														GT56	0	9	0			RUI138	88	10	11.3636
k141_10050171_flag=0_multi=77.2793_len=4942_7	GT2_Glycos_transf_2	hmmer	N	metabat.bin.1975	RUI302	d__Bacteria	p__Firmicutes_A	c__Clostridia	o__Lachnospirales	f__Lachnospiraceae	g__XBD2001	s__	1														GH161	0	40	0			RUI142	106	12	11.3208
k141_10050540_flag=0_multi=7.9869_len=5476_3	GT2_Glycos_transf_2	hmmer	N	metabat.bin.1103	RUI026	d__Bacteria	p__Firmicutes_A	c__Clostridia	o__Oscillospirales	f__Acutalibacteraceae	g__RUG806	s__	1														AA3	0	11	0			RUI404	98	11	11.2245
k141_10050627_flag=1_multi=6.0000_len=3757_1	GH13_30	diamond	N	metabat.bin.1752	RUI236	d__Bacteria	p__Firmicutes	c__Bacilli	o__RFN20	f__CAG-826	g__	s__	1														GH13_29	0	41	0			RUI301	116	13	11.2069
k141_10051327_flag=0_multi=12.8885_len=2966_2	GH31	hmmer	N	metabat.bin.2154	RUI359	d__Bacteria	p__Firmicutes_A	c__Clostridia	o__Oscillospirales	f__Acutalibacteraceae	g__UBA1081	s__	1														GH30_1	0	38	0			RUI560	135	15	11.1111
k141_1005229_flag=0_multi=13.9824_len=7530_2	GH33	hotpep	Y	metabat.bin.14	RUI133	d__Bacteria	p__Spirochaetota	c__Spirochaetia	o__Treponematales	f__Treponemataceae	g__Treponema_D	s__	1														GH13_4	0	78	0			RUI449	36	4	11.1111
k141_10052450_flag=0_multi=62.0000_len=26786_9	GT28	hmmer	N	metabat.bin.1536	RUI178	d__Bacteria	p__Bacteroidota	c__Bacteroidia	o__Bacteroidales	f__UBA932	g__RC9	s__	1														GH112	0	37	0			RUI383	145	16	11.0345
k141_10052538_flag=1_multi=11.0000_len=3812_3	GH13_14	hmmer	N	metabat.bin.1009	RUI004	d__Bacteria	p__Firmicutes_A	c__Clostridia	o__Lachnospirales	f__Lachnospiraceae	g__XBD2001	s__	1														PL4_4	0	2	0			RUI343	82	9	10.9756
k141_10052682_flag=0_multi=97.9025_len=20045_14	GH6	diamond	N	metabat.bin.1246	RUI077	d__Bacteria	p__Desulfobacterota_A	c__Desulfovibrionia	o__Desulfovibrionales	f__Desulfovibrionaceae	g__Desulfovibrio	s__	1														GT101	0	22	0			RUI318	237	26	10.9705
k141_10052707_flag=0_multi=35.8097_len=65671_40	GH87	hmmer	N	metabat.bin.260	RUI373	d__Bacteria	p__Firmicutes_A	c__Clostridia	o__Lachnospirales	f__Lachnospiraceae	g__Eubacterium_G	s__	1														GH13_18	0	52	0			RUI580	73	8	10.9589
k141_10052707_flag=0_multi=35.8097_len=65671_45	CBM32	hmmer	Y	metabat.bin.260	RUI373	d__Bacteria	p__Firmicutes_A	c__Clostridia	o__Lachnospirales	f__Lachnospiraceae	g__Eubacterium_G	s__	1														GT23	0	18	0			RUI250	55	6	10.9091
k141_10052707_flag=0_multi=35.8097_len=65671_46	GH28	hmmer	N	metabat.bin.260	RUI373	d__Bacteria	p__Firmicutes_A	c__Clostridia	o__Lachnospirales	f__Lachnospiraceae	g__Eubacterium_G	s__	1														AA7	0	20	0			RUI100	102	11	10.7843
k141_10052707_flag=0_multi=35.8097_len=65671_49	GH65	hmmer	N	metabat.bin.260	RUI373	d__Bacteria	p__Firmicutes_A	c__Clostridia	o__Lachnospirales	f__Lachnospiraceae	g__Eubacterium_G	s__	1														GT41	0	21	0			RUI076	122	13	10.6557
k141_10052707_flag=0_multi=35.8097_len=65671_50	GH65	hmmer	N	metabat.bin.260	RUI373	d__Bacteria	p__Firmicutes_A	c__Clostridia	o__Lachnospirales	f__Lachnospiraceae	g__Eubacterium_G	s__	1														GT2_Glyco_tranf_2_4	0	3	0			RUI257	47	5	10.6383
k141_10052901_flag=0_multi=42.2012_len=37613_12	GH28	hmmer	Y	metabat.bin.1980	RUI303	d__Bacteria	p__Bacteroidota	c__Bacteroidia	o__Bacteroidales	f__Bacteroidaceae	g__Prevotella	s__	1														GT47	0	15	0			RUI357	160	17	10.625
k141_10052901_flag=0_multi=42.2012_len=37613_14	GT4	hmmer	N	metabat.bin.1980	RUI303	d__Bacteria	p__Bacteroidota	c__Bacteroidia	o__Bacteroidales	f__Bacteroidaceae	g__Prevotella	s__	1														GT46	0	6	0			RUI382	66	7	10.6061
k141_10052901_flag=0_multi=42.2012_len=37613_17	GH3	hmmer	N	metabat.bin.1980	RUI303	d__Bacteria	p__Bacteroidota	c__Bacteroidia	o__Bacteroidales	f__Bacteroidaceae	g__Prevotella	s__	1														GH5_22	0	2	0			RUI212	85	9	10.5882
k141_10052901_flag=0_multi=42.2012_len=37613_25	GH2	hmmer	N	metabat.bin.1980	RUI303	d__Bacteria	p__Bacteroidota	c__Bacteroidia	o__Bacteroidales	f__Bacteroidaceae	g__Prevotella	s__	1														GH19	0	6	0			RUI180	85	9	10.5882
k141_10052901_flag=0_multi=42.2012_len=37613_26	GH20	hmmer	Y	metabat.bin.1980	RUI303	d__Bacteria	p__Bacteroidota	c__Bacteroidia	o__Bacteroidales	f__Bacteroidaceae	g__Prevotella	s__	1														GH5_28	0	10	0			RUI417	85	9	10.5882
k141_10053230_flag=0_multi=62.7743_len=9275_3	GT2_Glycos_transf_2	hmmer	N	metabat.bin.789	RUI529	d__Bacteria	p__Bacteroidota	c__Bacteroidia	o__Bacteroidales	f__Bacteroidaceae	g__Prevotella	s__	1														GH5_12	0	3	0			RUI266	208	22	10.5769
k141_10053525_flag=0_multi=20.0000_len=23995_7	GH2	hmmer	N	metabat.bin.2005	RUI309	d__Bacteria	p__Firmicutes_A	c__Clostridia	o__Lachnospirales	f__Lachnospiraceae	g__NK4A136	s__NK4A136	1														GT21	0	5	0			RUI307	133	14	10.5263
k141_10053915_flag=0_multi=14.9821_len=15746_3	GH26	hmmer	Y	metabat.bin.914	RUI566	d__Bacteria	p__Bacteroidota	c__Bacteroidia	o__Bacteroidales	f__Bacteroidaceae	g__Prevotella	s__	1														GT92	0	16	0			RUI109	96	10	10.4167
k141_10054015_flag=0_multi=80.1966_len=7294_6	GH30_4	hmmer	N	metabat.bin.1685	RUI223	d__Bacteria	p__Bacteroidota	c__Bacteroidia	o__Bacteroidales	f__Bacteroidaceae	g__Prevotella	s__Prevotella	1														PL17_1	0	2	0			RUI491	77	8	10.3896
k141_10054450_flag=0_multi=10.9977_len=44062_30	GH5_2	hmmer	Y	metabat.bin.1416	RUI140	d__Bacteria	p__Spirochaetota	c__Spirochaetia	o__Treponematales	f__Treponemataceae	g__Treponema_D	s__	1														CBM77	0	2	0			RUI183	77	8	10.3896
k141_10054450_flag=0_multi=10.9977_len=44062_31	GT2_Glyco_trans_2_3	hmmer	N	metabat.bin.1416	RUI140	d__Bacteria	p__Spirochaetota	c__Spirochaetia	o__Treponematales	f__Treponemataceae	g__Treponema_D	s__	1														GH108	0	9	0			RUI339	58	6	10.3448
k141_10055731_flag=0_multi=10.9901_len=20397_6	CE12	hmmer	N	metabat.bin.28	RUI378	d__Bacteria	p__Spirochaetota	c__Spirochaetia	o__Treponematales	f__Treponemataceae	g__Treponema_D	s__	1														GH5_44	0	10	0			RUI252	58	6	10.3448
k141_10055950_flag=0_multi=26.0000_len=7434_4	GT4	hmmer	N	metabat.bin.866	RUI552	d__Bacteria	p__Firmicutes_A	c__Clostridia	o__Christensenellales	f__CAG-74	g__RUG740	s__	1														GT17	0	26	0			RUI283	39	4	10.2564
k141_10055950_flag=0_multi=26.0000_len=7434_5	GH2	hotpep	N	metabat.bin.866	RUI552	d__Bacteria	p__Firmicutes_A	c__Clostridia	o__Christensenellales	f__CAG-74	g__RUG740	s__	1														GH5_48	0	1	0			RUI237	39	4	10.2564
k141_1005620_flag=0_multi=7.9831_len=4288_1	GH36	hotpep	N	metabat.bin.1303	RUI100	d__Bacteria	p__Firmicutes_A	c__Clostridia	o__Oscillospirales	f__Acutalibacteraceae	g__Eubacterium_R	s__	1														GT6	0	3	0			RUI506	118	12	10.1695
k141_10056376_flag=0_multi=43.5564_len=9384_6	GH20	hmmer	N	metabat.bin.1101	RUI025	d__Bacteria	p__Bacteroidota	c__Bacteroidia	o__Bacteroidales	f__F082	g__F082	s__	1														GT22	0	4	0			RUI199	89	9	10.1124
k141_10057257_flag=0_multi=19.8772_len=3236_2	GT4	hmmer	N	metabat.bin.895	RUI558	d__Bacteria	p__Firmicutes_A	c__Clostridia	o__Oscillospirales	f__Ruminococcaceae	g__Ruminococcus	s__Ruminococcus	1														CBM3	0	3	0			RUI559	228	23	10.0877
k141_10058462_flag=0_multi=14.0000_len=9490_6	GH6	diamond	N	metabat.bin.939	RUI574	d__Bacteria	p__Firmicutes_A	c__Clostridia	o__Lachnospirales	f__Lachnospiraceae	g__NK4A144	s__	1														GT81	0	6	0			RUI155	20	2	10
k141_10058660_flag=0_multi=28.3529_len=6143_2	CE8	hmmer	N	metabat.bin.866	RUI552	d__Bacteria	p__Firmicutes_A	c__Clostridia	o__Christensenellales	f__CAG-74	g__RUG740	s__	1														GT20	0	3	0			RUI170	50	5	10
k141_10058660_flag=0_multi=28.3529_len=6143_3	GH3	hmmer	N	metabat.bin.866	RUI552	d__Bacteria	p__Firmicutes_A	c__Clostridia	o__Christensenellales	f__CAG-74	g__RUG740	s__	1														GT70	0	2	0			RUI039	60	6	10
k141_10058734_flag=0_multi=89.0000_len=9611_1	GT2	hotpep	N	metabat.bin.1059	RUI013	d__Bacteria	p__Firmicutes_A	c__Clostridia	o__Lachnospirales	f__Lachnospiraceae	g__Oribacterium	s__	1														GT90	0	15	0			RUI374	120	12	10
k141_10059134_flag=0_multi=186.7842_len=24939_15	GH29	hmmer	N	metabat.bin.673	RUI492	d__Bacteria	p__Firmicutes_A	c__Clostridia	o__Saccharofermentanales	f__Saccharofermentanaceae	g__Saccharofermentans	s__	1														GT75	0	1	0			RUI454	30	3	10
k141_10059448_flag=0_multi=114.9336_len=17299_10	GT51	hmmer	N	metabat.bin.1185	RUI054	d__Bacteria	p__Bacteroidota	c__Bacteroidia	o__Bacteroidales	f__Bacteroidaceae	g__UBA1189	s__	1														CBM68	0	3	0			RUI225	141	14	9.92908
k141_10059448_flag=0_multi=114.9336_len=17299_2	GH2	hotpep	N	metabat.bin.1185	RUI054	d__Bacteria	p__Bacteroidota	c__Bacteroidia	o__Bacteroidales	f__Bacteroidaceae	g__UBA1189	s__	1														GH15	0	5	0			RUI269	121	12	9.91736
k141_10059448_flag=0_multi=114.9336_len=17299_6	CE12	hmmer	Y	metabat.bin.1185	RUI054	d__Bacteria	p__Bacteroidota	c__Bacteroidia	o__Bacteroidales	f__Bacteroidaceae	g__UBA1189	s__	1														PL12_1	0	4	0			RUI171	91	9	9.89011
k141_10059627_flag=0_multi=708.0000_len=41664_21	GT2_Glyco_tranf_2_3	hmmer	N	metabat.bin.1079	RUI018	d__Bacteria	p__Fibrobacterota	c__Fibrobacteria	o__Fibrobacterales	f__Fibrobacteraceae	g__Fibrobacter_A	s__	1														GT107	0	10	0			RUI095	61	6	9.83607
k141_10059627_flag=0_multi=708.0000_len=41664_39	GT2_Glycos_transf_2	hmmer	N	metabat.bin.1079	RUI018	d__Bacteria	p__Fibrobacterota	c__Fibrobacteria	o__Fibrobacterales	f__Fibrobacteraceae	g__Fibrobacter_A	s__	1														GT87	0	1	0			RUI497	163	16	9.81595
k141_10059627_flag=0_multi=708.0000_len=41664_40	CBM51	hmmer	N	metabat.bin.1079	RUI018	d__Bacteria	p__Fibrobacterota	c__Fibrobacteria	o__Fibrobacterales	f__Fibrobacteraceae	g__Fibrobacter_A	s__	1														GH13_23	0	4	0			RUI004	82	8	9.7561
k141_10059888_flag=0_multi=14.9892_len=13116_9	GH77	hmmer	N	metabat.bin.1378	RUI125	d__Bacteria	p__Firmicutes_A	c__Clostridia	o__Lachnospirales	f__Lachnospiraceae	g__NK4A144	s__	1														CBM57	0	2	0			RUI410	72	7	9.72222
k141_10059891_flag=0_multi=40.9867_len=30117_5	GH31	hmmer	N	metabat.bin.125	RUI079	d__Bacteria	p__Firmicutes_A	c__Clostridia	o__Lachnospirales	f__Lachnospiraceae	g__Butyrivibrio	s__	1														GH91	0	1	0			RUI203	145	14	9.65517
k141_100606_flag=0_multi=11.0000_len=20227_13	GH43_24	hmmer	N	metabat.bin.28	RUI378	d__Bacteria	p__Spirochaetota	c__Spirochaetia	o__Treponematales	f__Treponemataceae	g__Treponema_D	s__	1														GH5_52	0	1	0			RUI428	83	8	9.63855
k141_100606_flag=0_multi=11.0000_len=20227_14	GH43_20	hmmer	Y	metabat.bin.28	RUI378	d__Bacteria	p__Spirochaetota	c__Spirochaetia	o__Treponematales	f__Treponemataceae	g__Treponema_D	s__	1														GT12	0	1	0			RUI134	73	7	9.58904
k141_100606_flag=0_multi=11.0000_len=20227_15	GH43_24	hmmer	Y	metabat.bin.28	RUI378	d__Bacteria	p__Spirochaetota	c__Spirochaetia	o__Treponematales	f__Treponemataceae	g__Treponema_D	s__	1														GT99	0	1	0			RUI241	84	8	9.52381
k141_100606_flag=0_multi=11.0000_len=20227_9	GH6	diamond	N	metabat.bin.28	RUI378	d__Bacteria	p__Spirochaetota	c__Spirochaetia	o__Treponematales	f__Treponemataceae	g__Treponema_D	s__	1														GT102	0	2	0			RUI279	42	4	9.52381
k141_10061010_flag=1_multi=53.0000_len=37980_11	GH9	hmmer	N	metabat.bin.2085	RUI332	d__Bacteria	p__Firmicutes_A	c__Clostridia	o__Oscillospirales	f__Ruminococcaceae	g__Ruminococcus	s__	1														GT60	0	1	0			RUI324	64	6	9.375
k141_10061010_flag=1_multi=53.0000_len=37980_12	CBM35	hmmer	Y	metabat.bin.2085	RUI332	d__Bacteria	p__Firmicutes_A	c__Clostridia	o__Oscillospirales	f__Ruminococcaceae	g__Ruminococcus	s__	1																				RUI504	64	6	9.375
k141_10061547_flag=0_multi=133.7882_len=9245_6	GH31	hmmer	N	metabat.bin.1185	RUI054	d__Bacteria	p__Bacteroidota	c__Bacteroidia	o__Bacteroidales	f__Bacteroidaceae	g__UBA1189	s__	1																				RUI562	97	9	9.27835
k141_10062078_flag=0_multi=42.9915_len=49792_14	GT4	diamond	N	metabat.bin.1997	RUI306	d__Bacteria	p__Firmicutes_A	c__Clostridia	o__Lachnospirales	f__Lachnospiraceae	g__FD2005	s__FD2005	1																				RUI146	151	14	9.27152
k141_10062078_flag=0_multi=42.9915_len=49792_24	GH18	hmmer	N	metabat.bin.1997	RUI306	d__Bacteria	p__Firmicutes_A	c__Clostridia	o__Lachnospirales	f__Lachnospiraceae	g__FD2005	s__FD2005	1																				RUI421	108	10	9.25926
k141_10062078_flag=0_multi=42.9915_len=49792_28	GT51	hmmer	N	metabat.bin.1997	RUI306	d__Bacteria	p__Firmicutes_A	c__Clostridia	o__Lachnospirales	f__Lachnospiraceae	g__FD2005	s__FD2005	1																				RUI116	54	5	9.25926
k141_10062078_flag=0_multi=42.9915_len=49792_39	GH2	hmmer	N	metabat.bin.1997	RUI306	d__Bacteria	p__Firmicutes_A	c__Clostridia	o__Lachnospirales	f__Lachnospiraceae	g__FD2005	s__FD2005	1																				RUI072	119	11	9.2437
k141_1006229_flag=0_multi=24.0000_len=4257_2	GH1	hmmer	N	metabat.bin.1015	RUI005	d__Bacteria	p__Firmicutes_A	c__Clostridia	o__Lachnospirales	f__Lachnospiraceae	g__	s__	1																				RUI101	109	10	9.17431
k141_10062742_flag=0_multi=19.9859_len=13640_4	GH73	hmmer	Y	metabat.bin.1769	RUI244	d__Bacteria	p__Bacteroidota	c__Bacteroidia	o__Bacteroidales	f__WCHB1-69	g__UBA1205	s__UBA1205	1																				RUI175	33	3	9.09091
k141_10063038_flag=0_multi=72.6810_len=4457_2	CE10	hmmer	N	metabat.bin.735	RUI507	d__Bacteria	p__Firmicutes_A	c__Clostridia	o__Saccharofermentanales	f__Saccharofermentanaceae	g__Saccharofermentans	s__	1																				RUI505	77	7	9.09091
k141_10063994_flag=1_multi=58.2265_len=5572_3	PL11_1	hmmer	Y	metabat.bin.789	RUI529	d__Bacteria	p__Bacteroidota	c__Bacteroidia	o__Bacteroidales	f__Bacteroidaceae	g__Prevotella	s__	1																				RUI578	209	19	9.09091
k141_10064090_flag=0_multi=15.0000_len=12782_8	GT5	hmmer	N	metabat.bin.62	RUI474	d__Bacteria	p__Firmicutes	c__Bacilli	o__RFN20	f__CAG-826	g__UBA4951	s__	1																				RUI371	22	2	9.09091
k141_10064110_flag=0_multi=103.9493_len=20450_7	GT28	hmmer	N	metabat.bin.1130	RUI037	d__Bacteria	p__Bacteroidota	c__Bacteroidia	o__Bacteroidales	f__Bacteroidaceae	g__Prevotella	s__Prevotella	1																				RUI050	100	9	9
k141_10064197_flag=0_multi=124.6330_len=7141_8	GH25	hmmer	N	metabat.bin.643	RUI484	d__Bacteria	p__Firmicutes_A	c__Clostridia	o__Lachnospirales	f__Lachnospiraceae	g__UBA2727	s__	1																				RUI248	78	7	8.97436
k141_10064324_flag=0_multi=113.9797_len=55854_12	GT26	hotpep	N	metabat.bin.1951	RUI296	d__Bacteria	p__Firmicutes_A	c__Clostridia	o__Lachnospirales	f__Lachnospiraceae	g__AC2028	s__	1																				RUI436	135	12	8.88889
k141_10064324_flag=0_multi=113.9797_len=55854_13	GT2_Glycos_transf_2	hmmer	N	metabat.bin.1951	RUI296	d__Bacteria	p__Firmicutes_A	c__Clostridia	o__Lachnospirales	f__Lachnospiraceae	g__AC2028	s__	1																				RUI528	45	4	8.88889
k141_10064324_flag=0_multi=113.9797_len=55854_14	GT2_Glycos_transf_2	hmmer	N	metabat.bin.1951	RUI296	d__Bacteria	p__Firmicutes_A	c__Clostridia	o__Lachnospirales	f__Lachnospiraceae	g__AC2028	s__	1																				RUI128	45	4	8.88889
k141_10064324_flag=0_multi=113.9797_len=55854_19	GH25	hmmer	N	metabat.bin.1951	RUI296	d__Bacteria	p__Firmicutes_A	c__Clostridia	o__Lachnospirales	f__Lachnospiraceae	g__AC2028	s__	1																				RUI492	79	7	8.86076
k141_10064324_flag=0_multi=113.9797_len=55854_22	GH25	hmmer	N	metabat.bin.1951	RUI296	d__Bacteria	p__Firmicutes_A	c__Clostridia	o__Lachnospirales	f__Lachnospiraceae	g__AC2028	s__	1																				RUI328	125	11	8.8
k141_10064324_flag=0_multi=113.9797_len=55854_27	GT2_Glycos_transf_2	hmmer	N	metabat.bin.1951	RUI296	d__Bacteria	p__Firmicutes_A	c__Clostridia	o__Lachnospirales	f__Lachnospiraceae	g__AC2028	s__	1																				RUI584	46	4	8.69565
k141_10064324_flag=0_multi=113.9797_len=55854_31	GT0	hotpep	N	metabat.bin.1951	RUI296	d__Bacteria	p__Firmicutes_A	c__Clostridia	o__Lachnospirales	f__Lachnospiraceae	g__AC2028	s__	1																				RUI011	105	9	8.57143
k141_10064373_flag=0_multi=16.7662_len=40813_13	GH73	hmmer	N	metabat.bin.910	RUI565	d__Bacteria	p__Bacteroidota	c__Bacteroidia	o__Bacteroidales	f__UBA932	g__RC9	s__RC9	1																				RUI555	35	3	8.57143
k141_10064373_flag=0_multi=16.7662_len=40813_21	GH2	hmmer	N	metabat.bin.910	RUI565	d__Bacteria	p__Bacteroidota	c__Bacteroidia	o__Bacteroidales	f__UBA932	g__RC9	s__RC9	1																				RUI403	35	3	8.57143
k141_10064373_flag=0_multi=16.7662_len=40813_30	GH27	hmmer	Y	metabat.bin.910	RUI565	d__Bacteria	p__Bacteroidota	c__Bacteroidia	o__Bacteroidales	f__UBA932	g__RC9	s__RC9	1																				RUI081	59	5	8.47458
k141_10064391_flag=0_multi=48.6531_len=31128_23	CE11	hmmer	N	metabat.bin.328	RUI393	d__Bacteria	p__Bacteroidota	c__Bacteroidia	o__Bacteroidales	f__UBA932	g__RC9	s__	1																				RUI577	238	20	8.40336
k141_10064696_flag=0_multi=1825.7356_len=19578_4	CBM41	hmmer	N	metabat.bin.1738	RUI233	d__Bacteria	p__Firmicutes	c__Bacilli	o__Lactobacillales	f__Streptococcaceae	g__Streptococcus	s__Streptococcus	1																				RUI090	131	11	8.39695
k141_10064697_flag=0_multi=15.9567_len=3608_2	GT4	hmmer	N	metabat.bin.2101	RUI337	d__Bacteria	p__Firmicutes_A	c__Clostridia	o__Lachnospirales	f__Lachnospiraceae	g__	s__	1																				RUI433	48	4	8.33333
k141_10065049_flag=0_multi=95.0000_len=12561_1	GH146	hmmer	N	metabat.bin.1587	RUI191	d__Bacteria	p__Firmicutes_A	c__Clostridia	o__Lachnospirales	f__Lachnospiraceae	g__NK4A136	s__NK4A136	1																				RUI518	48	4	8.33333
k141_10065049_flag=0_multi=95.0000_len=12561_3	GH31	hmmer	N	metabat.bin.1587	RUI191	d__Bacteria	p__Firmicutes_A	c__Clostridia	o__Lachnospirales	f__Lachnospiraceae	g__NK4A136	s__NK4A136	1																				RUI145	48	4	8.33333
k141_10065049_flag=0_multi=95.0000_len=12561_6	GH39	hmmer	N	metabat.bin.1587	RUI191	d__Bacteria	p__Firmicutes_A	c__Clostridia	o__Lachnospirales	f__Lachnospiraceae	g__NK4A136	s__NK4A136	1																				RUI408	48	4	8.33333
k141_10065049_flag=0_multi=95.0000_len=12561_7	GH27	hotpep	N	metabat.bin.1587	RUI191	d__Bacteria	p__Firmicutes_A	c__Clostridia	o__Lachnospirales	f__Lachnospiraceae	g__NK4A136	s__NK4A136	1																				RUI406	109	9	8.25688
k141_10065561_flag=0_multi=11.9964_len=30284_1	GH97	hmmer	N	metabat.bin.1138	RUI040	d__Bacteria	p__Bacteroidota	c__Bacteroidia	o__Bacteroidales	f__Bacteroidaceae	g__Prevotella	s__	1																				RUI013	85	7	8.23529
k141_10065561_flag=0_multi=11.9964_len=30284_19	GT35	hmmer	N	metabat.bin.1138	RUI040	d__Bacteria	p__Bacteroidota	c__Bacteroidia	o__Bacteroidales	f__Bacteroidaceae	g__Prevotella	s__	1																				RUI104	85	7	8.23529
k141_10065561_flag=0_multi=11.9964_len=30284_20	GT3	hmmer	N	metabat.bin.1138	RUI040	d__Bacteria	p__Bacteroidota	c__Bacteroidia	o__Bacteroidales	f__Bacteroidaceae	g__Prevotella	s__	1																				RUI590	134	11	8.20896
k141_10065604_flag=0_multi=93.8979_len=9254_1	GT4	hmmer	N	metabat.bin.1525	RUI176	d__Bacteria	p__Fibrobacterota	c__Fibrobacteria	o__Fibrobacterales	f__Fibrobacteraceae	g__Fibrobacter	s__Fibrobacter	1																				RUI446	244	20	8.19672
k141_10065604_flag=0_multi=93.8979_len=9254_9	CBM11	hmmer	Y	metabat.bin.1525	RUI176	d__Bacteria	p__Fibrobacterota	c__Fibrobacteria	o__Fibrobacterales	f__Fibrobacteraceae	g__Fibrobacter	s__Fibrobacter	1																				RUI427	61	5	8.19672
k141_10065927_flag=0_multi=8.0000_len=7296_2	GT2	diamond	N	metabat.bin.186	RUI266	d__Bacteria	p__Firmicutes_A	c__Clostridia	o__Lachnospirales	f__Lachnospiraceae	g__Butyrivibrio	s__	1																				RUI395	49	4	8.16327
k141_10065927_flag=0_multi=8.0000_len=7296_3	GT2_Glycos_transf_2	hmmer	N	metabat.bin.186	RUI266	d__Bacteria	p__Firmicutes_A	c__Clostridia	o__Lachnospirales	f__Lachnospiraceae	g__Butyrivibrio	s__	1																				RUI344	86	7	8.13953
k141_10065927_flag=0_multi=8.0000_len=7296_5	GT2	diamond	N	metabat.bin.186	RUI266	d__Bacteria	p__Firmicutes_A	c__Clostridia	o__Lachnospirales	f__Lachnospiraceae	g__Butyrivibrio	s__	1																				RUI309	99	8	8.08081
k141_10066151_flag=0_multi=59.6315_len=37746_18	GT51	hmmer	N	metabat.bin.1619	RUI201	d__Bacteria	p__Firmicutes_A	c__Clostridia	o__Lachnospirales	f__Lachnospiraceae	g__Pseudobutyrivibrio	s__	1																				RUI461	62	5	8.06452
k141_10066347_flag=0_multi=18.6546_len=3169_4	CE10	hmmer	N	metabat.bin.1257	RUI082	d__Bacteria	p__Firmicutes_A	c__Clostridia	o__Oscillospirales	f__Oscillospiraceae	g__	s__	1																				RUI181	137	11	8.0292
k141_10066690_flag=0_multi=63.0000_len=25729_13	GH73	hmmer	Y	metabat.bin.1250	RUI080	d__Bacteria	p__Bacteroidota	c__Bacteroidia	o__Bacteroidales	f__Bacteroidaceae	g__Prevotella	s__	1																				RUI440	150	12	8
k141_10066690_flag=0_multi=63.0000_len=25729_6	CBM35	hmmer	Y	metabat.bin.1250	RUI080	d__Bacteria	p__Bacteroidota	c__Bacteroidia	o__Bacteroidales	f__Bacteroidaceae	g__Prevotella	s__	1																				RUI131	100	8	8
k141_10066728_flag=0_multi=14.9843_len=9074_10	GT83	hmmer	N	metabat.bin.1612	RUI198	d__Bacteria	p__Firmicutes_A	c__Clostridia	o__Lachnospirales	f__Lachnospiraceae	g__AC2028	s__	1																				RUI321	126	10	7.93651
k141_10066728_flag=0_multi=14.9843_len=9074_5	GT4	diamond	N	metabat.bin.1612	RUI198	d__Bacteria	p__Firmicutes_A	c__Clostridia	o__Lachnospirales	f__Lachnospiraceae	g__AC2028	s__	1																				RUI377	114	9	7.89474
k141_10066798_flag=0_multi=18.5194_len=3776_3	GH26	hmmer	N	metabat.bin.1000	RUI001	d__Bacteria	p__Firmicutes_A	c__Clostridia	o__Lachnospirales	f__Lachnospiraceae	g__UBA2868	s__	1																				RUI205	26	2	7.69231
k141_10067103_flag=0_multi=34.6165_len=4136_1	GH94	hmmer	N	metabat.bin.1146	RUI043	d__Bacteria	p__Firmicutes_A	c__Clostridia	o__Lachnospirales	f__Lachnospiraceae	g__Butyrivibrio	s__	1																				RUI326	130	10	7.69231
k141_10067115_flag=0_multi=14.2184_len=14784_5	AA1	diamond	N	metabat.bin.47	RUI432	d__Bacteria	p__Firmicutes_A	c__Clostridia	o__Peptostreptococcales	f__Anaerovoracaceae	g__	s__	1																				RUI407	26	2	7.69231
k141_10068297_flag=0_multi=133.6755_len=34006_15	CE4	hmmer	N	metabat.bin.1438	RUI149	d__Bacteria	p__Firmicutes_A	c__Clostridia	o__Lachnospirales	f__Lachnospiraceae	g__SZUA-448	s__	1																				RUI243	144	11	7.63889
k141_10068297_flag=0_multi=133.6755_len=34006_16	GH115	hmmer	N	metabat.bin.1438	RUI149	d__Bacteria	p__Firmicutes_A	c__Clostridia	o__Lachnospirales	f__Lachnospiraceae	g__SZUA-448	s__	1																				RUI302	93	7	7.52688
k141_10068297_flag=0_multi=133.6755_len=34006_26	GT4	hmmer	N	metabat.bin.1438	RUI149	d__Bacteria	p__Firmicutes_A	c__Clostridia	o__Lachnospirales	f__Lachnospiraceae	g__SZUA-448	s__	1																				RUI490	160	12	7.5
k141_10068297_flag=0_multi=133.6755_len=34006_9	GH43_27	diamond	N	metabat.bin.1438	RUI149	d__Bacteria	p__Firmicutes_A	c__Clostridia	o__Lachnospirales	f__Lachnospiraceae	g__SZUA-448	s__	1																				RUI588	40	3	7.5
k141_10068768_flag=0_multi=112.8443_len=7335_3	GT2_Glycos_transf_2	hmmer	N	metabat.bin.1246	RUI077	d__Bacteria	p__Desulfobacterota_A	c__Desulfovibrionia	o__Desulfovibrionales	f__Desulfovibrionaceae	g__Desulfovibrio	s__	1																				RUI409	67	5	7.46269
k141_10069_flag=1_multi=10.0000_len=22994_4	GT2_Glycos_transf_2	hmmer	N	metabat.bin.1828	RUI258	d__Bacteria	p__Firmicutes_A	c__Clostridia	o__Lachnospirales	f__Lachnospiraceae	g__Eubacterium_Q	s__	1																				RUI390	81	6	7.40741
k141_10069_flag=1_multi=10.0000_len=22994_5	GT8	hmmer	N	metabat.bin.1828	RUI258	d__Bacteria	p__Firmicutes_A	c__Clostridia	o__Lachnospirales	f__Lachnospiraceae	g__Eubacterium_Q	s__	1																				RUI060	149	11	7.38255
k141_10069_flag=1_multi=10.0000_len=22994_8	GT2	diamond	N	metabat.bin.1828	RUI258	d__Bacteria	p__Firmicutes_A	c__Clostridia	o__Lachnospirales	f__Lachnospiraceae	g__Eubacterium_Q	s__	1																				RUI174	95	7	7.36842
k141_10069392_flag=0_multi=21.9487_len=4233_4	GT4	hmmer	N	metabat.bin.739	RUI509	d__Bacteria	p__Firmicutes_A	c__Clostridia	o__Lachnospirales	f__Lachnospiraceae	g__XBB2008	s__	1																				RUI201	110	8	7.27273
k141_10069392_flag=0_multi=21.9487_len=4233_5	GT2_Glycos_transf_2	hmmer	N	metabat.bin.739	RUI509	d__Bacteria	p__Firmicutes_A	c__Clostridia	o__Lachnospirales	f__Lachnospiraceae	g__XBB2008	s__	1																				RUI110	55	4	7.27273
k141_10070203_flag=0_multi=70.5670_len=18131_19	GH43_16	hmmer	Y	metabat.bin.989	RUI590	d__Bacteria	p__Firmicutes_A	c__Clostridia	o__Lachnospirales	f__Lachnospiraceae	g__	s__	1																				RUI376	55	4	7.27273
k141_10070554_flag=0_multi=35.9982_len=28346_27	GH73	hmmer	N	metabat.bin.98	RUI585	d__Bacteria	p__Spirochaetota	c__Spirochaetia	o__Treponematales	f__Treponemataceae	g__Treponema_D	s__	1																				RUI483	138	10	7.24638
k141_10070691_flag=0_multi=38.8376_len=11399_3	GH13_11	hmmer	N	metabat.bin.1631	RUI206	d__Bacteria	p__Firmicutes_A	c__Clostridia	o__Lachnospirales	f__Lachnospiraceae	g__	s__	1																				RUI317	83	6	7.22892
k141_10070691_flag=0_multi=38.8376_len=11399_6	GH43_35	hmmer	N	metabat.bin.1631	RUI206	d__Bacteria	p__Firmicutes_A	c__Clostridia	o__Lachnospirales	f__Lachnospiraceae	g__	s__	1																				RUI296	84	6	7.14286
k141_10071150_flag=0_multi=106.9778_len=27383_4	GH25	hmmer	N	metabat.bin.1839	RUI260	d__Bacteria	p__Bacteroidota	c__Bacteroidia	o__Bacteroidales	f__Bacteroidaceae	g__Prevotella	s__	1																				RUI563	85	6	7.05882
k141_10071221_flag=0_multi=9.9607_len=5632_2	GT4	hmmer	N	metabat.bin.1357	RUI118	d__Bacteria	p__Firmicutes_A	c__Clostridia	o__Oscillospirales	f__CAG-272	g__	s__	1																				RUI195	72	5	6.94444
k141_10071286_flag=0_multi=101.8397_len=18979_3	GH35	hmmer	Y	metabat.bin.1297	RUI098	d__Bacteria	p__Bacteroidota	c__Bacteroidia	o__Bacteroidales	f__Bacteroidaceae	g__Prevotella	s__	1																				RUI362	132	9	6.81818
k141_10071400_flag=0_multi=22.9142_len=45807_12	CE9	hmmer	N	metabat.bin.1039	RUI012	d__Bacteria	p__Firmicutes_A	c__Clostridia	o__Saccharofermentanales	f__Saccharofermentanaceae	g__Saccharofermentans	s__	1																				RUI467	132	9	6.81818
k141_10071400_flag=0_multi=22.9142_len=45807_2	GT2_Glycos_transf_2	hmmer	N	metabat.bin.1039	RUI012	d__Bacteria	p__Firmicutes_A	c__Clostridia	o__Saccharofermentanales	f__Saccharofermentanaceae	g__Saccharofermentans	s__	1																				RUI003	88	6	6.81818
k141_10071400_flag=0_multi=22.9142_len=45807_25	GH2	hmmer	N	metabat.bin.1039	RUI012	d__Bacteria	p__Firmicutes_A	c__Clostridia	o__Saccharofermentanales	f__Saccharofermentanaceae	g__Saccharofermentans	s__	1																				RUI498	132	9	6.81818
k141_10071400_flag=0_multi=22.9142_len=45807_34	GT4	diamond	N	metabat.bin.1039	RUI012	d__Bacteria	p__Firmicutes_A	c__Clostridia	o__Saccharofermentanales	f__Saccharofermentanaceae	g__Saccharofermentans	s__	1																				RUI107	147	10	6.80272
k141_10071712_flag=0_multi=18.2605_len=28755_2	GH28	hotpep	Y	metabat.bin.1764	RUI242	d__Bacteria	p__Bacteroidota	c__Bacteroidia	o__Bacteroidales	f__UBA932	g__RC9	s__	1																				RUI151	118	8	6.77966
k141_10074625_flag=1_multi=13.0000_len=14882_2	GH3	hmmer	N	metabat.bin.1305	RUI101	d__Bacteria	p__Firmicutes_A	c__Clostridia	o__Lachnospirales	f__Lachnospiraceae	g__Eubacterium_Q	s__	1																				RUI402	59	4	6.77966
k141_10074759_flag=0_multi=23.7185_len=3964_1	GH2	hmmer	N	metabat.bin.639	RUI483	d__Bacteria	p__Firmicutes_A	c__Clostridia	o__Lachnospirales	f__Lachnospiraceae	g__UBA1258	s__UBA1258	1																				RUI586	164	11	6.70732
k141_10074891_flag=0_multi=82.0000_len=20176_3	GT2_Glycos_transf_2	hmmer	N	metabat.bin.1619	RUI201	d__Bacteria	p__Firmicutes_A	c__Clostridia	o__Lachnospirales	f__Lachnospiraceae	g__Pseudobutyrivibrio	s__	1																				RUI482	179	12	6.70391
k141_10074891_flag=0_multi=82.0000_len=20176_5	GT2_Glycos_transf_2	hmmer	N	metabat.bin.1619	RUI201	d__Bacteria	p__Firmicutes_A	c__Clostridia	o__Lachnospirales	f__Lachnospiraceae	g__Pseudobutyrivibrio	s__	1																				RUI431	60	4	6.66667
k141_10074891_flag=0_multi=82.0000_len=20176_6	GT2_Glycos_transf_2	hmmer	N	metabat.bin.1619	RUI201	d__Bacteria	p__Firmicutes_A	c__Clostridia	o__Lachnospirales	f__Lachnospiraceae	g__Pseudobutyrivibrio	s__	1																				RUI545	61	4	6.55738
k141_10074891_flag=0_multi=82.0000_len=20176_9	GT2	diamond	N	metabat.bin.1619	RUI201	d__Bacteria	p__Firmicutes_A	c__Clostridia	o__Lachnospirales	f__Lachnospiraceae	g__Pseudobutyrivibrio	s__	1																				RUI282	77	5	6.49351
k141_10075016_flag=0_multi=8.8644_len=4020_5	GH92	hmmer	N	metabat.bin.1128	RUI035	d__Bacteria	p__Bacteroidota	c__Bacteroidia	o__Bacteroidales	f__P3	g__UBA1217	s__	1																				RUI179	124	8	6.45161
k141_10075189_flag=0_multi=14.9971_len=47693_11	GT0	diamond	N	metabat.bin.959	RUI580	d__Bacteria	p__Firmicutes	c__Bacilli	o__Lactobacillales	f__Lactobacillaceae	g__Lactobacillus_B	s__Lactobacillus_B	1																				RUI420	93	6	6.45161
k141_10075189_flag=0_multi=14.9971_len=47693_15	GH65	hmmer	N	metabat.bin.959	RUI580	d__Bacteria	p__Firmicutes	c__Bacilli	o__Lactobacillales	f__Lactobacillaceae	g__Lactobacillus_B	s__Lactobacillus_B	1																				RUI576	110	7	6.36364
k141_10075189_flag=0_multi=14.9971_len=47693_24	GH13_39	diamond	N	metabat.bin.959	RUI580	d__Bacteria	p__Firmicutes	c__Bacilli	o__Lactobacillales	f__Lactobacillaceae	g__Lactobacillus_B	s__Lactobacillus_B	1																				RUI105	95	6	6.31579
k141_10075189_flag=0_multi=14.9971_len=47693_39	GH73	hmmer	N	metabat.bin.959	RUI580	d__Bacteria	p__Firmicutes	c__Bacilli	o__Lactobacillales	f__Lactobacillaceae	g__Lactobacillus_B	s__Lactobacillus_B	1																				RUI450	127	8	6.29921
k141_10075384_flag=0_multi=27.9861_len=7408_2	GH115	hmmer	N	metabat.bin.1074	RUI016	d__Bacteria	p__Bacteroidota	c__Bacteroidia	o__Bacteroidales	f__UBA932	g__RC9	s__	1																				RUI430	64	4	6.25
k141_10075384_flag=0_multi=27.9861_len=7408_3	GH26	hmmer	Y	metabat.bin.1074	RUI016	d__Bacteria	p__Bacteroidota	c__Bacteroidia	o__Bacteroidales	f__UBA932	g__RC9	s__	1																				RUI479	64	4	6.25
k141_10075791_flag=0_multi=16.9716_len=5765_4	GH29	hmmer	N	metabat.bin.1357	RUI118	d__Bacteria	p__Firmicutes_A	c__Clostridia	o__Oscillospirales	f__CAG-272	g__	s__	1																				RUI511	145	9	6.2069
k141_10076220_flag=1_multi=11.3325_len=19463_12	GT2_Glycos_transf_2	hmmer	N	metabat.bin.2023	RUI317	d__Bacteria	p__Firmicutes_A	c__Clostridia	o__Lachnospirales	f__Lachnospiraceae	g__UBA2868	s__	1																				RUI550	97	6	6.18557
k141_10076220_flag=1_multi=11.3325_len=19463_18	GT4	diamond	N	metabat.bin.2023	RUI317	d__Bacteria	p__Firmicutes_A	c__Clostridia	o__Lachnospirales	f__Lachnospiraceae	g__UBA2868	s__	1																				RUI078	65	4	6.15385
k141_10076220_flag=1_multi=11.3325_len=19463_19	GT2	hotpep	N	metabat.bin.2023	RUI317	d__Bacteria	p__Firmicutes_A	c__Clostridia	o__Lachnospirales	f__Lachnospiraceae	g__UBA2868	s__	1																				RUI191	131	8	6.10687
k141_10076220_flag=1_multi=11.3325_len=19463_20	GT4	hmmer	N	metabat.bin.2023	RUI317	d__Bacteria	p__Firmicutes_A	c__Clostridia	o__Lachnospirales	f__Lachnospiraceae	g__UBA2868	s__	1																				RUI457	148	9	6.08108
k141_10076335_flag=0_multi=8.0000_len=4213_4	GH2	hmmer	Y	metabat.bin.1432	RUI147	d__Bacteria	p__Bacteroidota	c__Bacteroidia	o__Bacteroidales	f__Bacteroidaceae	g__UBA4334	s__	1																				RUI484	66	4	6.06061
k141_10076712_flag=0_multi=24.9932_len=35589_10	GH13_30	diamond	N	metabat.bin.1466	RUI159	d__Bacteria	p__Firmicutes	c__Bacilli	o__RFN20	f__CAG-826	g__UBA733	s__	1																				RUI033	66	4	6.06061
k141_10076712_flag=0_multi=24.9932_len=35589_13	GT2_Glyco_tranf_2_3	hmmer	N	metabat.bin.1466	RUI159	d__Bacteria	p__Firmicutes	c__Bacilli	o__RFN20	f__CAG-826	g__UBA733	s__	1																				RUI534	117	7	5.98291
k141_10076712_flag=0_multi=24.9932_len=35589_19	GH13_9	hmmer	N	metabat.bin.1466	RUI159	d__Bacteria	p__Firmicutes	c__Bacilli	o__RFN20	f__CAG-826	g__UBA733	s__	1																				RUI198	151	9	5.96026
k141_10076712_flag=0_multi=24.9932_len=35589_20	GT35	hmmer	N	metabat.bin.1466	RUI159	d__Bacteria	p__Firmicutes	c__Bacilli	o__RFN20	f__CAG-826	g__UBA733	s__	1																				RUI351	235	14	5.95745
k141_10077345_flag=1_multi=9.5099_len=6176_3	GH95	hmmer	N	metabat.bin.1103	RUI026	d__Bacteria	p__Firmicutes_A	c__Clostridia	o__Oscillospirales	f__Acutalibacteraceae	g__RUG806	s__	1																				RUI548	85	5	5.88235
k141_10077345_flag=1_multi=9.5099_len=6176_4	GH141	hmmer	N	metabat.bin.1103	RUI026	d__Bacteria	p__Firmicutes_A	c__Clostridia	o__Oscillospirales	f__Acutalibacteraceae	g__RUG806	s__	1																				RUI517	102	6	5.88235
k141_10077397_flag=0_multi=16.9947_len=60858_21	CBM50	hotpep	Y	metabat.bin.959	RUI580	d__Bacteria	p__Firmicutes	c__Bacilli	o__Lactobacillales	f__Lactobacillaceae	g__Lactobacillus_B	s__Lactobacillus_B	1																				RUI069	119	7	5.88235
k141_10077397_flag=0_multi=16.9947_len=60858_4	AA1	diamond	N	metabat.bin.959	RUI580	d__Bacteria	p__Firmicutes	c__Bacilli	o__Lactobacillales	f__Lactobacillaceae	g__Lactobacillus_B	s__Lactobacillus_B	1																				RUI277	34	2	5.88235
k141_10077425_flag=0_multi=305.0814_len=19442_13	GH43_19	hmmer	Y	metabat.bin.449	RUI425	d__Bacteria	p__Bacteroidota	c__Bacteroidia	o__Bacteroidales	f__Bacteroidaceae	g__Ga6A1	s__Ga6A1	1																				RUI102	69	4	5.7971
k141_10077425_flag=0_multi=305.0814_len=19442_5	GH43_19	hmmer	N	metabat.bin.449	RUI425	d__Bacteria	p__Bacteroidota	c__Bacteroidia	o__Bacteroidales	f__Bacteroidaceae	g__Ga6A1	s__Ga6A1	1																				RUI221	157	9	5.73248
k141_10077882_flag=0_multi=17.0000_len=14993_1	GH43_19	hmmer	Y	metabat.bin.1432	RUI147	d__Bacteria	p__Bacteroidota	c__Bacteroidia	o__Bacteroidales	f__Bacteroidaceae	g__UBA4334	s__	1																				RUI524	88	5	5.68182
k141_10077882_flag=0_multi=17.0000_len=14993_2	PL11_1	hmmer	N	metabat.bin.1432	RUI147	d__Bacteria	p__Bacteroidota	c__Bacteroidia	o__Bacteroidales	f__Bacteroidaceae	g__UBA4334	s__	1																				RUI136	141	8	5.67376
k141_10077950_flag=0_multi=15.9934_len=23495_15	GH43_12	hmmer	Y	metabat.bin.2034	RUI320	d__Bacteria	p__Bacteroidota	c__Bacteroidia	o__Bacteroidales	f__Bacteroidaceae	g__Prevotella	s__	1																				RUI358	53	3	5.66038
k141_10077984_flag=0_multi=15.9481_len=28278_17	AA1	diamond	N	metabat.bin.1131	RUI038	d__Bacteria	p__Spirochaetota	c__Spirochaetia	o__Treponematales	f__Treponemataceae	g__Treponema_D	s__	1																				RUI387	107	6	5.60748
k141_10077984_flag=0_multi=15.9481_len=28278_24	GH23	hmmer	Y	metabat.bin.1131	RUI038	d__Bacteria	p__Spirochaetota	c__Spirochaetia	o__Treponematales	f__Treponemataceae	g__Treponema_D	s__	1																				RUI574	90	5	5.55556
k141_10078343_flag=0_multi=11.9959_len=26872_8	GH0	hotpep	Y	metabat.bin.285	RUI380	d__Bacteria	p__Firmicutes_A	c__Clostridia	o__Lachnospirales	f__Lachnospiraceae	g__SZUA-448	s__	1																				RUI475	180	10	5.55556
k141_10078425_flag=0_multi=56.9806_len=57827_18	GH5_36	hmmer	Y	metabat.bin.427	RUI418	d__Bacteria	p__Firmicutes_A	c__Clostridia	o__Lachnospirales	f__Lachnospiraceae	g__UBA3766	s__	1																				RUI573	90	5	5.55556
k141_10078425_flag=0_multi=56.9806_len=57827_31	GT83	hmmer	N	metabat.bin.427	RUI418	d__Bacteria	p__Firmicutes_A	c__Clostridia	o__Lachnospirales	f__Lachnospiraceae	g__UBA3766	s__	1																				RUI349	54	3	5.55556
k141_10078425_flag=0_multi=56.9806_len=57827_41	GH36	hmmer	N	metabat.bin.427	RUI418	d__Bacteria	p__Firmicutes_A	c__Clostridia	o__Lachnospirales	f__Lachnospiraceae	g__UBA3766	s__	1																				RUI088	18	1	5.55556
k141_10078425_flag=0_multi=56.9806_len=57827_43	GH2	hmmer	N	metabat.bin.427	RUI418	d__Bacteria	p__Firmicutes_A	c__Clostridia	o__Lachnospirales	f__Lachnospiraceae	g__UBA3766	s__	1																				RUI015	92	5	5.43478
k141_10078425_flag=0_multi=56.9806_len=57827_8	GH13_11	diamond	N	metabat.bin.427	RUI418	d__Bacteria	p__Firmicutes_A	c__Clostridia	o__Lachnospirales	f__Lachnospiraceae	g__UBA3766	s__	1																				RUI412	37	2	5.40541
k141_10078433_flag=0_multi=7.9879_len=21354_1	CE9	hmmer	N	metabat.bin.947	RUI578	d__Bacteria	p__Firmicutes_A	c__Clostridia	o__Oscillospirales	f__CAG-272	g__	s__	1																				RUI458	56	3	5.35714
k141_10078433_flag=0_multi=7.9879_len=21354_14	GH28	hmmer	N	metabat.bin.947	RUI578	d__Bacteria	p__Firmicutes_A	c__Clostridia	o__Oscillospirales	f__CAG-272	g__	s__	1																				RUI503	56	3	5.35714
k141_10078844_flag=0_multi=84.4145_len=11210_10	AA1	diamond	N	metabat.bin.989	RUI590	d__Bacteria	p__Firmicutes_A	c__Clostridia	o__Lachnospirales	f__Lachnospiraceae	g__	s__	1																				RUI019	189	10	5.29101
k141_10078908_flag=0_multi=21.1563_len=9330_8	GH63	hmmer	N	metabat.bin.2029	RUI318	d__Bacteria	p__Firmicutes_A	c__Clostridia	o__Oscillospirales	f__CAG-272	g__	s__	1																				RUI582	38	2	5.26316
k141_10079029_flag=0_multi=88.9766_len=37795_12	CBM48	hmmer	N	metabat.bin.371	RUI402	d__Bacteria	p__Firmicutes_A	c__Clostridia	o__Lachnospirales	f__Lachnospiraceae	g__UBA9722	s__	1																				RUI515	76	4	5.26316
k141_10079113_flag=0_multi=155.8829_len=25287_6	GH28	diamond	N	metabat.bin.1127	RUI034	d__Bacteria	p__Firmicutes_A	c__Clostridia	o__Saccharofermentanales	f__Saccharofermentanaceae	g__Firm-16	s__	1																				RUI299	96	5	5.20833
k141_10079649_flag=0_multi=22.0000_len=4068_3	GH3	hmmer	N	metabat.bin.983	RUI586	d__Bacteria	p__Firmicutes	c__Bacilli	o__Erysipelotrichales	f__Erysipelotrichaceae	g__Solobacterium	s__	1																				RUI471	77	4	5.19481
k141_10079765_flag=1_multi=7.0000_len=16360_13	GT4	hmmer	N	metabat.bin.1927	RUI290	d__Bacteria	p__Firmicutes_A	c__Clostridia	o__Lachnospirales	f__Lachnospiraceae	g__	s__	1																				RUI526	135	7	5.18519
k141_10079765_flag=1_multi=7.0000_len=16360_3	GT2_Glycos_transf_2	hmmer	N	metabat.bin.1927	RUI290	d__Bacteria	p__Firmicutes_A	c__Clostridia	o__Lachnospirales	f__Lachnospiraceae	g__	s__	1																				RUI092	59	3	5.08475
k141_10079765_flag=1_multi=7.0000_len=16360_5	GH5	hmmer	Y	metabat.bin.1927	RUI290	d__Bacteria	p__Firmicutes_A	c__Clostridia	o__Lachnospirales	f__Lachnospiraceae	g__	s__	1																				RUI370	99	5	5.05051
k141_10079765_flag=1_multi=7.0000_len=16360_8	GT2_Glycos_transf_2	hmmer	N	metabat.bin.1927	RUI290	d__Bacteria	p__Firmicutes_A	c__Clostridia	o__Lachnospirales	f__Lachnospiraceae	g__	s__	1																				RUI315	140	7	5
k141_10080592_flag=0_multi=92.9965_len=20766_1	GH105	hmmer	N	metabat.bin.1874	RUI271	d__Bacteria	p__Bacteroidota	c__Bacteroidia	o__Bacteroidales	f__Bacteroidaceae	g__Prevotella	s__	1																				RUI228	20	1	5
k141_10080592_flag=0_multi=92.9965_len=20766_2	GH2	hmmer	N	metabat.bin.1874	RUI271	d__Bacteria	p__Bacteroidota	c__Bacteroidia	o__Bacteroidales	f__Bacteroidaceae	g__Prevotella	s__	1																				RUI464	101	5	4.9505
k141_10081111_flag=0_multi=49.9746_len=38790_15	GH51	hmmer	Y	metabat.bin.1004	RUI002	d__Bacteria	p__Bacteroidota	c__Bacteroidia	o__Bacteroidales	f__Bacteroidaceae	g__UBA4372	s__	1																				RUI055	184	9	4.8913
k141_10081111_flag=0_multi=49.9746_len=38790_16	CE10	hmmer	Y	metabat.bin.1004	RUI002	d__Bacteria	p__Bacteroidota	c__Bacteroidia	o__Bacteroidales	f__Bacteroidaceae	g__UBA4372	s__	1																				RUI256	41	2	4.87805
k141_10081111_flag=0_multi=49.9746_len=38790_3	GH0	diamond	Y	metabat.bin.1004	RUI002	d__Bacteria	p__Bacteroidota	c__Bacteroidia	o__Bacteroidales	f__Bacteroidaceae	g__UBA4372	s__	1																				RUI235	123	6	4.87805
k141_10081186_flag=0_multi=443.6174_len=11719_1	GH77	hmmer	N	metabat.bin.1340	RUI112	d__Bacteria	p__Bacteroidota	c__Bacteroidia	o__Bacteroidales	f__Bacteroidaceae	g__Prevotella	s__Prevotella	1																				RUI333	103	5	4.85437
k141_10081186_flag=0_multi=443.6174_len=11719_2	GH97	hmmer	Y	metabat.bin.1340	RUI112	d__Bacteria	p__Bacteroidota	c__Bacteroidia	o__Bacteroidales	f__Bacteroidaceae	g__Prevotella	s__Prevotella	1																				RUI118	207	10	4.83092
k141_10081186_flag=0_multi=443.6174_len=11719_4	GH13_14	hmmer	Y	metabat.bin.1340	RUI112	d__Bacteria	p__Bacteroidota	c__Bacteroidia	o__Bacteroidales	f__Bacteroidaceae	g__Prevotella	s__Prevotella	1																				RUI477	83	4	4.81928
k141_10081186_flag=0_multi=443.6174_len=11719_6	CE10	hmmer	Y	metabat.bin.1340	RUI112	d__Bacteria	p__Bacteroidota	c__Bacteroidia	o__Bacteroidales	f__Bacteroidaceae	g__Prevotella	s__Prevotella	1																				RUI286	125	6	4.8
k141_10081531_flag=0_multi=19.9494_len=14858_3	GT0	hotpep	N	metabat.bin.558	RUI456	d__Bacteria	p__Firmicutes_A	c__Clostridia	o__Lachnospirales	f__Lachnospiraceae	g__UBA3766	s__	1																				RUI350	21	1	4.7619
k141_10081671_flag=0_multi=162.9595_len=80177_16	GH31	hmmer	N	metabat.bin.1127	RUI034	d__Bacteria	p__Firmicutes_A	c__Clostridia	o__Saccharofermentanales	f__Saccharofermentanaceae	g__Firm-16	s__	1																				RUI083	21	1	4.7619
k141_10081671_flag=0_multi=162.9595_len=80177_36	PL35	hmmer	Y	metabat.bin.1127	RUI034	d__Bacteria	p__Firmicutes_A	c__Clostridia	o__Saccharofermentanales	f__Saccharofermentanaceae	g__Firm-16	s__	1																				RUI453	150	7	4.66667
k141_10083068_flag=1_multi=11.0000_len=56186_19	GH5_2	hmmer	Y	metabat.bin.285	RUI380	d__Bacteria	p__Firmicutes_A	c__Clostridia	o__Lachnospirales	f__Lachnospiraceae	g__SZUA-448	s__	1																				RUI047	86	4	4.65116
k141_10083068_flag=1_multi=11.0000_len=56186_26	GH36	hmmer	N	metabat.bin.285	RUI380	d__Bacteria	p__Firmicutes_A	c__Clostridia	o__Lachnospirales	f__Lachnospiraceae	g__SZUA-448	s__	1																				RUI381	86	4	4.65116
k141_10083068_flag=1_multi=11.0000_len=56186_27	GH3	hmmer	N	metabat.bin.285	RUI380	d__Bacteria	p__Firmicutes_A	c__Clostridia	o__Lachnospirales	f__Lachnospiraceae	g__SZUA-448	s__	1																				RUI442	173	8	4.62428
k141_10083068_flag=1_multi=11.0000_len=56186_39	GH31	hmmer	N	metabat.bin.285	RUI380	d__Bacteria	p__Firmicutes_A	c__Clostridia	o__Lachnospirales	f__Lachnospiraceae	g__SZUA-448	s__	1																				RUI571	65	3	4.61538
k141_10083450_flag=1_multi=9.0000_len=4505_1	CBM22	diamond	N	metabat.bin.1205	RUI065	d__Bacteria	p__Firmicutes_A	c__Clostridia	o__Oscillospirales	f__Ruminococcaceae	g__Ruminococcus_D	s__	1																				RUI369	109	5	4.58716
k141_10083534_flag=0_multi=64.6143_len=3760_3	GH43_10	hmmer	Y	metabat.bin.789	RUI529	d__Bacteria	p__Bacteroidota	c__Bacteroidia	o__Bacteroidales	f__Bacteroidaceae	g__Prevotella	s__	1																				RUI238	153	7	4.57516
k141_10083783_flag=0_multi=13.4675_len=7319_1	CBM50	diamond	N	metabat.bin.288	RUI382	d__Bacteria	p__Firmicutes_A	c__Clostridia	o__Oscillospirales	f__Oscillospiraceae	g__	s__	1																				RUI152	88	4	4.54545
k141_10084843_flag=0_multi=37.7587_len=41455_33	GH120	hmmer	N	metabat.bin.1944	RUI295	d__Bacteria	p__Firmicutes_A	c__Clostridia	o__Lachnospirales	f__Lachnospiraceae	g__Eubacterium_Q	s__Eubacterium_Q	1																				RUI261	132	6	4.54545
k141_10085326_flag=0_multi=67.6492_len=33894_4	CBM50	diamond	N	metabat.bin.520	RUI447	d__Bacteria	p__Firmicutes_A	c__Clostridia	o__Lachnospirales	f__Lachnospiraceae	g__Clostridium_R	s__Clostridium_R	1																				RUI185	89	4	4.49438
k141_10085350_flag=0_multi=28.6719_len=17853_7	GH113	hmmer	N	metabat.bin.537	RUI450	d__Bacteria	p__Firmicutes_A	c__Clostridia	o__Lachnospirales	f__Lachnospiraceae	g__AC2028	s__	1																				RUI452	112	5	4.46429
k141_1008573_flag=0_multi=43.9671_len=26254_33	CE1	hmmer	Y	metabat.bin.1371	RUI122	d__Bacteria	p__Bacteroidota	c__Bacteroidia	o__Bacteroidales	f__Bacteroidaceae	g__Prevotella	s__	1																				RUI456	113	5	4.42478
k141_10086219_flag=0_multi=7.6198_len=3316_2	GH2	hmmer	Y	metabat.bin.1651	RUI211	d__Bacteria	p__Bacteroidota	c__Bacteroidia	o__Bacteroidales	f__UBA3824	g__UBA3824	s__	1																				RUI570	113	5	4.42478
k141_10088232_flag=0_multi=57.9652_len=32899_14	GT2	diamond	N	metabat.bin.1196	RUI061	d__Bacteria	p__Firmicutes	c__Bacilli	o__RFN20	f__CAG-826	g__UBA733	s__UBA733	1																				RUI316	159	7	4.40252
k141_10089035_flag=0_multi=31.8100_len=11377_6	CBM48	hmmer	N	metabat.bin.1066	RUI015	d__Bacteria	p__Firmicutes_A	c__Clostridia	o__Lachnospirales	f__Lachnospiraceae	g__NK4A144	s__	1																				RUI216	183	8	4.37158
k141_10089115_flag=0_multi=39.9777_len=17627_8	GT4	diamond	N	metabat.bin.1514	RUI173	d__Bacteria	p__Firmicutes_A	c__Clostridia	o__Saccharofermentanales	f__Saccharofermentanaceae	g__Saccharofermentans	s__	1																				RUI086	140	6	4.28571
k141_10089448_flag=0_multi=28.9875_len=7015_4	GH2	hmmer	N	metabat.bin.98	RUI585	d__Bacteria	p__Spirochaetota	c__Spirochaetia	o__Treponematales	f__Treponemataceae	g__Treponema_D	s__	1																				RUI052	141	6	4.25532
k141_10089556_flag=0_multi=10.9904_len=10509_2	CBM48	hmmer	N	metabat.bin.29	RUI383	d__Bacteria	p__Firmicutes_A	c__Clostridia	o__Oscillospirales	f__Acutalibacteraceae	g__	s__	1																				RUI156	94	4	4.25532
k141_10089556_flag=0_multi=10.9904_len=10509_3	CBM48	diamond	N	metabat.bin.29	RUI383	d__Bacteria	p__Firmicutes_A	c__Clostridia	o__Oscillospirales	f__Acutalibacteraceae	g__	s__	1																				RUI365	118	5	4.23729
k141_10089617_flag=0_multi=7.9649_len=17409_11	CBM50	diamond	N	metabat.bin.1899	RUI278	d__Bacteria	p__Patescibacteria	c__Saccharimonadia	o__Saccharimonadales	f__Saccharimonadaceae	g__UBA2834	s__	1																				RUI306	72	3	4.16667
k141_10090176_flag=0_multi=157.9810_len=82757_20	GT2_Glycos_transf_2	hmmer	N	metabat.bin.672	RUI491	d__Bacteria	p__Firmicutes_A	c__Clostridia	o__Saccharofermentanales	f__Saccharofermentanaceae	g__Saccharofermentans	s__	1																				RUI481	24	1	4.16667
k141_10090176_flag=0_multi=157.9810_len=82757_27	GT1	hmmer	N	metabat.bin.672	RUI491	d__Bacteria	p__Firmicutes_A	c__Clostridia	o__Saccharofermentanales	f__Saccharofermentanaceae	g__Saccharofermentans	s__	1																				RUI117	169	7	4.14201
k141_10090497_flag=0_multi=13.0000_len=44762_30	GH28	diamond	N	metabat.bin.1164	RUI048	d__Bacteria	p__Firmicutes_A	c__Clostridia	o__Oscillospirales	f__Ruminococcaceae	g__Ruminococcus	s__	1																				RUI046	146	6	4.10959
k141_10091199_flag=0_multi=45.0000_len=14027_12	GT13	diamond	N	metabat.bin.976	RUI584	d__Bacteria	p__Firmicutes_A	c__Clostridia	o__Oscillospirales	f__Oscillospiraceae	g__	s__	1																				RUI289	123	5	4.06504
k141_10091313_flag=0_multi=51.9893_len=47719_11	GH130	hmmer	N	metabat.bin.1186	RUI055	d__Bacteria	p__Firmicutes_A	c__Clostridia	o__Lachnospirales	f__Lachnospiraceae	g__NK4A136	s__	1																				RUI469	148	6	4.05405
k141_10091313_flag=0_multi=51.9893_len=47719_12	GH130	hmmer	N	metabat.bin.1186	RUI055	d__Bacteria	p__Firmicutes_A	c__Clostridia	o__Lachnospirales	f__Lachnospiraceae	g__NK4A136	s__	1																				RUI424	75	3	4
k141_10091371_flag=1_multi=44.9981_len=253995_127	GH13_30	diamond	N	metabat.bin.1371	RUI122	d__Bacteria	p__Bacteroidota	c__Bacteroidia	o__Bacteroidales	f__Bacteroidaceae	g__Prevotella	s__	1																				RUI270	77	3	3.8961
k141_10091371_flag=1_multi=44.9981_len=253995_130	GH78	hmmer	Y	metabat.bin.1371	RUI122	d__Bacteria	p__Bacteroidota	c__Bacteroidia	o__Bacteroidales	f__Bacteroidaceae	g__Prevotella	s__	1																				RUI509	155	6	3.87097
k141_10091371_flag=1_multi=44.9981_len=253995_134	GH53	hmmer	Y	metabat.bin.1371	RUI122	d__Bacteria	p__Bacteroidota	c__Bacteroidia	o__Bacteroidales	f__Bacteroidaceae	g__Prevotella	s__	1																				RUI400	26	1	3.84615
k141_10091371_flag=1_multi=44.9981_len=253995_14	GH35	diamond	Y	metabat.bin.1371	RUI122	d__Bacteria	p__Bacteroidota	c__Bacteroidia	o__Bacteroidales	f__Bacteroidaceae	g__Prevotella	s__	1																				RUI224	105	4	3.80952
k141_10091371_flag=1_multi=44.9981_len=253995_143	GH43_19	hmmer	Y	metabat.bin.1371	RUI122	d__Bacteria	p__Bacteroidota	c__Bacteroidia	o__Bacteroidales	f__Bacteroidaceae	g__Prevotella	s__	1																				RUI284	107	4	3.73832
k141_10091371_flag=1_multi=44.9981_len=253995_144	GH43_19	hmmer	Y	metabat.bin.1371	RUI122	d__Bacteria	p__Bacteroidota	c__Bacteroidia	o__Bacteroidales	f__Bacteroidaceae	g__Prevotella	s__	1																				RUI166	109	4	3.66972
k141_10091371_flag=1_multi=44.9981_len=253995_145	GH43_5	hmmer	Y	metabat.bin.1371	RUI122	d__Bacteria	p__Bacteroidota	c__Bacteroidia	o__Bacteroidales	f__Bacteroidaceae	g__Prevotella	s__	1																				RUI001	109	4	3.66972
k141_10091371_flag=1_multi=44.9981_len=253995_155	GH2	hmmer	Y	metabat.bin.1371	RUI122	d__Bacteria	p__Bacteroidota	c__Bacteroidia	o__Bacteroidales	f__Bacteroidaceae	g__Prevotella	s__	1																				RUI229	110	4	3.63636
k141_10091371_flag=1_multi=44.9981_len=253995_162	PL11_1	hmmer	Y	metabat.bin.1371	RUI122	d__Bacteria	p__Bacteroidota	c__Bacteroidia	o__Bacteroidales	f__Bacteroidaceae	g__Prevotella	s__	1																				RUI493	111	4	3.6036
k141_10091371_flag=1_multi=44.9981_len=253995_163	PL11	hmmer	Y	metabat.bin.1371	RUI122	d__Bacteria	p__Bacteroidota	c__Bacteroidia	o__Bacteroidales	f__Bacteroidaceae	g__Prevotella	s__	1																				RUI121	112	4	3.57143
k141_10091371_flag=1_multi=44.9981_len=253995_17	GH128	hmmer	N	metabat.bin.1371	RUI122	d__Bacteria	p__Bacteroidota	c__Bacteroidia	o__Bacteroidales	f__Bacteroidaceae	g__Prevotella	s__	1																				RUI372	112	4	3.57143
k141_10091371_flag=1_multi=44.9981_len=253995_171	GH35	diamond	Y	metabat.bin.1371	RUI122	d__Bacteria	p__Bacteroidota	c__Bacteroidia	o__Bacteroidales	f__Bacteroidaceae	g__Prevotella	s__	1																				RUI163	86	3	3.48837
k141_10091371_flag=1_multi=44.9981_len=253995_174	GH32	hmmer	Y	metabat.bin.1371	RUI122	d__Bacteria	p__Bacteroidota	c__Bacteroidia	o__Bacteroidales	f__Bacteroidaceae	g__Prevotella	s__	1																				RUI310	58	2	3.44828
k141_10091371_flag=1_multi=44.9981_len=253995_175	GH32	hmmer	Y	metabat.bin.1371	RUI122	d__Bacteria	p__Bacteroidota	c__Bacteroidia	o__Bacteroidales	f__Bacteroidaceae	g__Prevotella	s__	1																				RUI499	116	4	3.44828
k141_10091371_flag=1_multi=44.9981_len=253995_18	GH16	hmmer	N	metabat.bin.1371	RUI122	d__Bacteria	p__Bacteroidota	c__Bacteroidia	o__Bacteroidales	f__Bacteroidaceae	g__Prevotella	s__	1																				RUI489	175	6	3.42857
k141_10091371_flag=1_multi=44.9981_len=253995_180	CE10	hmmer	Y	metabat.bin.1371	RUI122	d__Bacteria	p__Bacteroidota	c__Bacteroidia	o__Bacteroidales	f__Bacteroidaceae	g__Prevotella	s__	1																				RUI197	149	5	3.3557
k141_10091371_flag=1_multi=44.9981_len=253995_19	CBM32	hmmer	Y	metabat.bin.1371	RUI122	d__Bacteria	p__Bacteroidota	c__Bacteroidia	o__Bacteroidales	f__Bacteroidaceae	g__Prevotella	s__	1																				RUI356	90	3	3.33333
k141_10091371_flag=1_multi=44.9981_len=253995_22	GH81	hmmer	Y	metabat.bin.1371	RUI122	d__Bacteria	p__Bacteroidota	c__Bacteroidia	o__Bacteroidales	f__Bacteroidaceae	g__Prevotella	s__	1																				RUI495	30	1	3.33333
k141_10091371_flag=1_multi=44.9981_len=253995_23	GH3	hmmer	Y	metabat.bin.1371	RUI122	d__Bacteria	p__Bacteroidota	c__Bacteroidia	o__Bacteroidales	f__Bacteroidaceae	g__Prevotella	s__	1																				RUI093	91	3	3.2967
k141_10091371_flag=1_multi=44.9981_len=253995_24	GH3	hmmer	N	metabat.bin.1371	RUI122	d__Bacteria	p__Bacteroidota	c__Bacteroidia	o__Bacteroidales	f__Bacteroidaceae	g__Prevotella	s__	1																				RUI125	93	3	3.22581
k141_10091662_flag=0_multi=45.9835_len=54742_6	GH43_4	hmmer	N	metabat.bin.95	RUI579	d__Bacteria	p__Bacteroidota	c__Bacteroidia	o__Bacteroidales	f__Bacteroidaceae	g__Prevotella	s__Prevotella	1																				RUI126	155	5	3.22581
k141_10091662_flag=0_multi=45.9835_len=54742_8	GH5_4	hmmer	Y	metabat.bin.95	RUI579	d__Bacteria	p__Bacteroidota	c__Bacteroidia	o__Bacteroidales	f__Bacteroidaceae	g__Prevotella	s__Prevotella	1																				RUI005	125	4	3.2
k141_10092007_flag=0_multi=9.7085_len=3482_2	GT2_Glycos_transf_2	hmmer	N	metabat.bin.1419	RUI142	d__Bacteria	p__Firmicutes_A	c__Clostridia	o__Christensenellales	f__CAG-74	g__GCA-900199385	s__	1																				RUI022	65	2	3.07692
k141_10092948_flag=0_multi=68.8874_len=48197_10	GH92	hmmer	Y	metabat.bin.789	RUI529	d__Bacteria	p__Bacteroidota	c__Bacteroidia	o__Bacteroidales	f__Bacteroidaceae	g__Prevotella	s__	1																				RUI297	98	3	3.06122
k141_10092948_flag=0_multi=68.8874_len=48197_11	GH125	hmmer	Y	metabat.bin.789	RUI529	d__Bacteria	p__Bacteroidota	c__Bacteroidia	o__Bacteroidales	f__Bacteroidaceae	g__Prevotella	s__	1																				RUI414	66	2	3.0303
k141_10092948_flag=0_multi=68.8874_len=48197_3	GH35	diamond	Y	metabat.bin.789	RUI529	d__Bacteria	p__Bacteroidota	c__Bacteroidia	o__Bacteroidales	f__Bacteroidaceae	g__Prevotella	s__	1																				RUI337	137	4	2.91971
k141_10093139_flag=0_multi=47.5425_len=5509_3	GH51	hmmer	Y	metabat.bin.991	RUI591	d__Bacteria	p__Bacteroidota	c__Bacteroidia	o__Bacteroidales	f__Bacteroidaceae	g__Prevotella	s__	1																				RUI192	107	3	2.80374
k141_10093343_flag=0_multi=38.9886_len=33548_7	GH120	hmmer	N	metabat.bin.830	RUI542	d__Bacteria	p__Firmicutes_A	c__Clostridia	o__Lachnospirales	f__Lachnospiraceae	g__Pseudobutyrivibrio	s__	1																				RUI043	182	5	2.74725
k141_10093373_flag=0_multi=9.9980_len=44383_21	GH5_2	hmmer	N	metabat.bin.275	RUI377	d__Bacteria	p__Firmicutes_A	c__Clostridia	o__Lachnospirales	f__Lachnospiraceae	g__AC2028	s__AC2028	1																				RUI217	110	3	2.72727
k141_10093373_flag=0_multi=9.9980_len=44383_25	CBM48	hmmer	N	metabat.bin.275	RUI377	d__Bacteria	p__Firmicutes_A	c__Clostridia	o__Lachnospirales	f__Lachnospiraceae	g__AC2028	s__AC2028	1																				RUI268	38	1	2.63158
k141_10093373_flag=0_multi=9.9980_len=44383_7	GT28	hmmer	N	metabat.bin.275	RUI377	d__Bacteria	p__Firmicutes_A	c__Clostridia	o__Lachnospirales	f__Lachnospiraceae	g__AC2028	s__AC2028	1																				RUI120	78	2	2.5641
k141_10093428_flag=0_multi=14.9496_len=7084_1	GH2	hmmer	N	metabat.bin.544	RUI453	d__Bacteria	p__Firmicutes_A	c__Clostridia	o__Lachnospirales	f__Lachnospiraceae	g__	s__	1																				RUI044	79	2	2.53165
k141_10093815_flag=0_multi=28.2983_len=28732_10	GH57	hmmer	N	metabat.bin.1341	RUI113	d__Bacteria	p__Bacteroidota	c__Bacteroidia	o__Bacteroidales	f__UBA932	g__RC9	s__	1																				RUI394	41	1	2.43902
k141_10093815_flag=0_multi=28.2983_len=28732_11	GT4	hmmer	N	metabat.bin.1341	RUI113	d__Bacteria	p__Bacteroidota	c__Bacteroidia	o__Bacteroidales	f__UBA932	g__RC9	s__	1																				RUI552	124	3	2.41935
k141_10093815_flag=0_multi=28.2983_len=28732_12	GH133	hmmer	N	metabat.bin.1341	RUI113	d__Bacteria	p__Bacteroidota	c__Bacteroidia	o__Bacteroidales	f__UBA932	g__RC9	s__	1																				RUI017	208	5	2.40385
k141_10093815_flag=0_multi=28.2983_len=28732_13	GH13_8	hmmer	N	metabat.bin.1341	RUI113	d__Bacteria	p__Bacteroidota	c__Bacteroidia	o__Bacteroidales	f__UBA932	g__RC9	s__	1																				RUI345	44	1	2.27273
k141_10093815_flag=0_multi=28.2983_len=28732_9	GT3	hmmer	N	metabat.bin.1341	RUI113	d__Bacteria	p__Bacteroidota	c__Bacteroidia	o__Bacteroidales	f__UBA932	g__RC9	s__	1																				RUI334	92	2	2.17391
k141_10094246_flag=0_multi=10.9931_len=14628_12	GH13_38	hmmer	N	metabat.bin.84	RUI547	d__Bacteria	p__Bacteroidota	c__Bacteroidia	o__Bacteroidales	f__UBA932	g__RC9	s__	1																				RUI451	47	1	2.12766
k141_10094991_flag=1_multi=5.0000_len=2805_1	GH77	hmmer	N	metabat.bin.2127	RUI346	d__Bacteria	p__Spirochaetota	c__Spirochaetia	o__Treponematales	f__Treponemataceae	g__Treponema_D	s__	1																				RUI485	47	1	2.12766
k141_10095365_flag=1_multi=9.0000_len=4363_1	GH57	hmmer	N	metabat.bin.394	RUI410	d__Bacteria	p__Elusimicrobiota	c__Endomicrobia	o__Endomicrobiales	f__Endomicrobiaceae	g__RUG658	s__	1																				RUI063	98	2	2.04082
k141_10095509_flag=0_multi=31.9836_len=5827_2	GH43_32	hmmer	N	metabat.bin.2029	RUI318	d__Bacteria	p__Firmicutes_A	c__Clostridia	o__Oscillospirales	f__CAG-272	g__	s__	1																				RUI070	100	2	2
k141_10095839_flag=0_multi=26.5389_len=39725_22	GT2_Glycos_transf_2	hmmer	N	metabat.bin.796	RUI534	d__Bacteria	p__Firmicutes_A	c__Clostridia	o__Lachnospirales	f__Lachnospiraceae	g__XBB2008	s__	1																				RUI304	123	2	1.62602
k141_10095839_flag=0_multi=26.5389_len=39725_23	GT100	diamond	N	metabat.bin.796	RUI534	d__Bacteria	p__Firmicutes_A	c__Clostridia	o__Lachnospirales	f__Lachnospiraceae	g__XBB2008	s__	1																				RUI542	68	1	1.47059
k141_10095839_flag=0_multi=26.5389_len=39725_3	GH13_9	hmmer	Y	metabat.bin.796	RUI534	d__Bacteria	p__Firmicutes_A	c__Clostridia	o__Lachnospirales	f__Lachnospiraceae	g__XBB2008	s__	1																				RUI202	72	1	1.38889
k141_10096173_flag=0_multi=69.8785_len=5818_1	GH43_12	hmmer	N	metabat.bin.789	RUI529	d__Bacteria	p__Bacteroidota	c__Bacteroidia	o__Bacteroidales	f__Bacteroidaceae	g__Prevotella	s__	1																				RUI508	79	1	1.26582
k141_10096404_flag=0_multi=39.9571_len=9229_5	GH31	hmmer	N	metabat.bin.1631	RUI206	d__Bacteria	p__Firmicutes_A	c__Clostridia	o__Lachnospirales	f__Lachnospiraceae	g__	s__	1																				RUI240	105	1	0.952381
k141_10096550_flag=0_multi=56.0920_len=30801_13	GH154	hmmer	Y	metabat.bin.1260	RUI084	d__Bacteria	p__Bacteroidota	c__Bacteroidia	o__Bacteroidales	f__Bacteroidaceae	g__UBA4372	s__	1																				RUI583	110	1	0.909091
k141_10096550_flag=0_multi=56.0920_len=30801_23	CE12	hmmer	Y	metabat.bin.1260	RUI084	d__Bacteria	p__Bacteroidota	c__Bacteroidia	o__Bacteroidales	f__Bacteroidaceae	g__UBA4372	s__	1																				RUI432	26	0	0
k141_10096792_flag=0_multi=15.2521_len=6429_5	CE1	hmmer	N	metabat.bin.872	RUI554	d__Bacteria	p__Spirochaetota	c__Spirochaetia	o__Treponematales	f__Treponemataceae	g__Treponema_D	s__	1																				RUI239	28	0	0
k141_10097032_flag=0_multi=46.0000_len=17701_16	GH2	hmmer	N	metabat.bin.2088	RUI333	d__Bacteria	p__Firmicutes_A	c__Clostridia	o__Lachnospirales	f__Lachnospiraceae	g__	s__	1																				RUI106	23	0	0
k141_10097078_flag=0_multi=20.1783_len=4510_4	GT2_Glycos_transf_2	hmmer	N	metabat.bin.1350	RUI116	d__Bacteria	p__Desulfobacterota_A	c__Desulfovibrionia	o__Desulfovibrionales	f__Desulfovibrionaceae	g__Desulfovibrio	s__Desulfovibrio	1																				RUI363	18	0	0
k141_10097323_flag=0_multi=14.4359_len=9465_2	GT4	hmmer	N	metabat.bin.1856	RUI265	d__Bacteria	p__Desulfobacterota_A	c__Desulfovibrionia	o__Desulfovibrionales	f__Desulfovibrionaceae	g__Desulfovibrio	s__	1																				RUI021	37	0	0
k141_10097323_flag=0_multi=14.4359_len=9465_4	GT4	hmmer	N	metabat.bin.1856	RUI265	d__Bacteria	p__Desulfobacterota_A	c__Desulfovibrionia	o__Desulfovibrionales	f__Desulfovibrionaceae	g__Desulfovibrio	s__	1																				RUI496	27	0	0
k141_10097437_flag=0_multi=38.9748_len=30309_16	CE10	hmmer	N	metabat.bin.56	RUI457	d__Bacteria	p__Firmicutes_A	c__Clostridia	o__Lachnospirales	f__Lachnospiraceae	g__UBA2868	s__	1																				RUI556	50	0	0
k141_10098522_flag=0_multi=40.8124_len=5014_1	GH77	hmmer	N	metabat.bin.1764	RUI242	d__Bacteria	p__Bacteroidota	c__Bacteroidia	o__Bacteroidales	f__UBA932	g__RC9	s__	1																				RUI071	49	0	0
k141_10099285_flag=0_multi=144.9316_len=42253_5	GH3	hmmer	N	metabat.bin.672	RUI491	d__Bacteria	p__Firmicutes_A	c__Clostridia	o__Saccharofermentanales	f__Saccharofermentanaceae	g__Saccharofermentans	s__	1																				RUI575	49	0	0
k141_10099312_flag=0_multi=140.3258_len=9979_4	GH3	hmmer	N	metabat.bin.672	RUI491	d__Bacteria	p__Firmicutes_A	c__Clostridia	o__Saccharofermentanales	f__Saccharofermentanaceae	g__Saccharofermentans	s__	1																				RUI245	18	0	0
k141_10099454_flag=0_multi=100.0000_len=13226_11	GH3	hmmer	N	metabat.bin.413	RUI416	d__Bacteria	p__Firmicutes_A	c__Clostridia	o__Saccharofermentanales	f__Saccharofermentanaceae	g__Saccharofermentans	s__	1																				RUI108	22	0	0
k141_10099650_flag=0_multi=13.9955_len=29293_21	GH43_4	hmmer	Y	metabat.bin.1194	RUI060	d__Bacteria	p__Firmicutes_A	c__Clostridia	o__Lachnospirales	f__Lachnospiraceae	g__	s__	1																				RUI567	20	0	0
k141_10099650_flag=0_multi=13.9955_len=29293_22	GH43_26	hmmer	N	metabat.bin.1194	RUI060	d__Bacteria	p__Firmicutes_A	c__Clostridia	o__Lachnospirales	f__Lachnospiraceae	g__	s__	1																				RUI200	4	0	0
k141_10099944_flag=0_multi=48.8406_len=6162_1	GH94	hotpep	N	metabat.bin.12	RUI062	d__Bacteria	p__Firmicutes_A	c__Clostridia	o__Lachnospirales	f__Lachnospiraceae	g__ISDg	s__	1
k141_10100362_flag=1_multi=17.9882_len=14518_2	GH13_11	hmmer	N	metabat.bin.1621	RUI202	d__Bacteria	p__Firmicutes_A	c__Clostridia	o__Lachnospirales	f__Lachnospiraceae	g__NK4A144	s__NK4A144	1
k141_10100638_flag=0_multi=16.9978_len=73044_1	GH2	hmmer	N	metabat.bin.2075	RUI328	d__Bacteria	p__Firmicutes_A	c__Clostridia	o__Lachnospirales	f__Lachnospiraceae	g__CAG-791	s__	1
k141_10100638_flag=0_multi=16.9978_len=73044_41	GH73	hmmer	N	metabat.bin.2075	RUI328	d__Bacteria	p__Firmicutes_A	c__Clostridia	o__Lachnospirales	f__Lachnospiraceae	g__CAG-791	s__	1
k141_10100638_flag=0_multi=16.9978_len=73044_5	GT1	hmmer	N	metabat.bin.2075	RUI328	d__Bacteria	p__Firmicutes_A	c__Clostridia	o__Lachnospirales	f__Lachnospiraceae	g__CAG-791	s__	1
k141_10101036_flag=0_multi=16.4856_len=31327_18	GH25	hmmer	N	metabat.bin.1331	RUI107	d__Bacteria	p__Firmicutes	c__Bacilli	o__Erysipelotrichales	f__Erysipelotrichaceae	g__Solobacterium	s__	1
k141_10101168_flag=1_multi=44.1187_len=28557_1	GH33	hotpep	Y	metabat.bin.1250	RUI080	d__Bacteria	p__Bacteroidota	c__Bacteroidia	o__Bacteroidales	f__Bacteroidaceae	g__Prevotella	s__	1
k141_10101168_flag=1_multi=44.1187_len=28557_24	GH2	hmmer	Y	metabat.bin.1250	RUI080	d__Bacteria	p__Bacteroidota	c__Bacteroidia	o__Bacteroidales	f__Bacteroidaceae	g__Prevotella	s__	1
k141_10101277_flag=0_multi=15.9892_len=14035_4	GH127	hmmer	N	metabat.bin.2035	RUI321	d__Bacteria	p__Firmicutes_A	c__Clostridia	o__Lachnospirales	f__Lachnospiraceae	g__Butyrivibrio	s__	1
k141_10101483_flag=0_multi=268.7870_len=12726_3	GH8	hmmer	Y	metabat.bin.449	RUI425	d__Bacteria	p__Bacteroidota	c__Bacteroidia	o__Bacteroidales	f__Bacteroidaceae	g__Ga6A1	s__Ga6A1	1
k141_10102601_flag=1_multi=10.6523_len=13894_3	GT51	hmmer	N	metabat.bin.1370	RUI121	d__Bacteria	p__Firmicutes_A	c__Clostridia	o__Lachnospirales	f__Lachnospiraceae	g__UBA2868	s__	1
k141_10102972_flag=1_multi=5.7120_len=4769_2	GH109	hmmer	Y	metabat.bin.1231	RUI074	d__Bacteria	p__Planctomycetota	c__Planctomycetes	o__Pirellulales	f__Thermoguttaceae	g__	s__	1
k141_1010314_flag=1_multi=8.0000_len=4742_2	GT2_Glycos_transf_2	hmmer	N	metabat.bin.1956	RUI297	d__Bacteria	p__Firmicutes_A	c__Clostridia	o__Lachnospirales	f__Lachnospiraceae	g__NK4A144	s__	1
k141_1010314_flag=1_multi=8.0000_len=4742_4	GH43_4	hmmer	Y	metabat.bin.1956	RUI297	d__Bacteria	p__Firmicutes_A	c__Clostridia	o__Lachnospirales	f__Lachnospiraceae	g__NK4A144	s__	1
k141_10103356_flag=0_multi=24.0000_len=24801_5	GT2	diamond	N	metabat.bin.1192	RUI059	d__Bacteria	p__Firmicutes_A	c__Clostridia	o__Lachnospirales	f__Lachnospiraceae	g__Parasporobacterium	s__	1
k141_10104319_flag=0_multi=59.3040_len=9837_8	GT13	diamond	N	metabat.bin.1440	RUI151	d__Bacteria	p__Firmicutes_A	c__Clostridia	o__Lachnospirales	f__Lachnospiraceae	g__	s__	1
k141_10104319_flag=0_multi=59.3040_len=9837_9	GH3	hmmer	N	metabat.bin.1440	RUI151	d__Bacteria	p__Firmicutes_A	c__Clostridia	o__Lachnospirales	f__Lachnospiraceae	g__	s__	1
k141_10104580_flag=0_multi=10.9936_len=15838_2	GH106	hmmer	Y	metabat.bin.84	RUI547	d__Bacteria	p__Bacteroidota	c__Bacteroidia	o__Bacteroidales	f__UBA932	g__RC9	s__	1
k141_10105122_flag=0_multi=9.0000_len=2893_1	GH5	hotpep	N	metabat.bin.1373	RUI123	d__Bacteria	p__Bacteroidota	c__Bacteroidia	o__Bacteroidales	f__Paludibacteraceae	g__UBA1723	s__UBA1723	1
k141_10105858_flag=0_multi=47.9734_len=17783_14	GT51	hmmer	N	metabat.bin.166	RUI214	d__Bacteria	p__Bacteroidota	c__Bacteroidia	o__Bacteroidales	f__P3	g__UBA1711	s__	1
k141_10105876_flag=0_multi=77.0000_len=17429_1	GH95	hmmer	Y	metabat.bin.265	RUI375	d__Bacteria	p__Bacteroidota	c__Bacteroidia	o__Bacteroidales	f__UBA932	g__	s__	1
k141_10106174_flag=0_multi=13.0000_len=7355_3	GH3	hmmer	N	metabat.bin.563	RUI458	d__Bacteria	p__Spirochaetota	c__Spirochaetia	o__Sphaerochaetales	f__Sphaerochaetaceae	g__UBA1265	s__	1
k141_10106524_flag=0_multi=31.9888_len=60981_1	GH6	diamond	N	metabat.bin.83	RUI541	d__Bacteria	p__Bacteroidota	c__Bacteroidia	o__Bacteroidales	f__Bacteroidaceae	g__UBA1786	s__	1
k141_10106524_flag=0_multi=31.9888_len=60981_10	GT2_Glycos_transf_2	hmmer	N	metabat.bin.83	RUI541	d__Bacteria	p__Bacteroidota	c__Bacteroidia	o__Bacteroidales	f__Bacteroidaceae	g__UBA1786	s__	1
k141_10106524_flag=0_multi=31.9888_len=60981_11	GT2_Glycos_transf_2	hmmer	N	metabat.bin.83	RUI541	d__Bacteria	p__Bacteroidota	c__Bacteroidia	o__Bacteroidales	f__Bacteroidaceae	g__UBA1786	s__	1
k141_10106524_flag=0_multi=31.9888_len=60981_13	GH16	hmmer	Y	metabat.bin.83	RUI541	d__Bacteria	p__Bacteroidota	c__Bacteroidia	o__Bacteroidales	f__Bacteroidaceae	g__UBA1786	s__	1
k141_10106524_flag=0_multi=31.9888_len=60981_14	GT2_Glycos_transf_2	hmmer	N	metabat.bin.83	RUI541	d__Bacteria	p__Bacteroidota	c__Bacteroidia	o__Bacteroidales	f__Bacteroidaceae	g__UBA1786	s__	1
k141_10106524_flag=0_multi=31.9888_len=60981_40	GH29	hmmer	Y	metabat.bin.83	RUI541	d__Bacteria	p__Bacteroidota	c__Bacteroidia	o__Bacteroidales	f__Bacteroidaceae	g__UBA1786	s__	1
k141_10107876_flag=0_multi=43.9274_len=11987_1	GH4	hmmer	N	metabat.bin.445	RUI423	d__Bacteria	p__Firmicutes_A	c__Clostridia	o__Lachnospirales	f__Lachnospiraceae	g__Pseudobutyrivibrio	s__	1
k141_10108085_flag=0_multi=31.5497_len=67004_36	CE9	hmmer	N	metabat.bin.601	RUI467	d__Bacteria	p__Firmicutes_A	c__Clostridia	o__Lachnospirales	f__Lachnospiraceae	g__XBB2008	s__	1
k141_10108085_flag=0_multi=31.5497_len=67004_52	GH36	hmmer	N	metabat.bin.601	RUI467	d__Bacteria	p__Firmicutes_A	c__Clostridia	o__Lachnospirales	f__Lachnospiraceae	g__XBB2008	s__	1
k141_10108457_flag=0_multi=25.9717_len=8984_6	CBM35	hmmer	Y	metabat.bin.320	RUI392	d__Bacteria	p__Bacteroidota	c__Bacteroidia	o__Bacteroidales	f__Bacteroidaceae	g__UBA4372	s__	1
k141_10108457_flag=0_multi=25.9717_len=8984_9	GH20	hmmer	Y	metabat.bin.320	RUI392	d__Bacteria	p__Bacteroidota	c__Bacteroidia	o__Bacteroidales	f__Bacteroidaceae	g__UBA4372	s__	1
k141_10109096_flag=0_multi=47.0000_len=5259_5	GT4	hmmer	N	metabat.bin.1337	RUI110	d__Bacteria	p__Desulfuromonadota	c__Desulfuromonadia	o__	f__	g__	s__	1
k141_10109528_flag=1_multi=6.0000_len=13566_11	GH13_9	hmmer	N	metabat.bin.1523	RUI175	d__Bacteria	p__Firmicutes_A	c__Clostridia	o__Lachnospirales	f__Lachnospiraceae	g__XBB1006	s__	1
k141_10109528_flag=1_multi=6.0000_len=13566_12	GT35	hmmer	N	metabat.bin.1523	RUI175	d__Bacteria	p__Firmicutes_A	c__Clostridia	o__Lachnospirales	f__Lachnospiraceae	g__XBB1006	s__	1
k141_10109607_flag=0_multi=20.1814_len=5504_6	CE1	hmmer	N	metabat.bin.629	RUI478	d__Bacteria	p__Verrucomicrobiota	c__Lentisphaeria	o__UBA1407	f__UBA1407	g__UBA1407	s__	1
k141_10110036_flag=0_multi=80.9452_len=14727_10	GH20	hmmer	N	metabat.bin.113	RUI036	d__Bacteria	p__Bacteroidota	c__Bacteroidia	o__Bacteroidales	f__UBA932	g__RC9	s__	1
k141_10110177_flag=0_multi=17.5234_len=28661_11	GT9	hmmer	N	metabat.bin.590	RUI465	d__Bacteria	p__Bacteroidota	c__Bacteroidia	o__Bacteroidales	f__UBA3824	g__UBA3824	s__	1
k141_10110177_flag=0_multi=17.5234_len=28661_20	GH43_10	hmmer	N	metabat.bin.590	RUI465	d__Bacteria	p__Bacteroidota	c__Bacteroidia	o__Bacteroidales	f__UBA3824	g__UBA3824	s__	1
k141_10110177_flag=0_multi=17.5234_len=28661_21	CE6	hmmer	Y	metabat.bin.590	RUI465	d__Bacteria	p__Bacteroidota	c__Bacteroidia	o__Bacteroidales	f__UBA3824	g__UBA3824	s__	1
k141_10110177_flag=0_multi=17.5234_len=28661_6	GT4	diamond	N	metabat.bin.590	RUI465	d__Bacteria	p__Bacteroidota	c__Bacteroidia	o__Bacteroidales	f__UBA3824	g__UBA3824	s__	1
k141_10110327_flag=0_multi=122.3506_len=17173_4	GT2_Glycos_transf_2	hmmer	N	metabat.bin.1168	RUI050	d__Bacteria	p__Firmicutes_A	c__Clostridia	o__Lachnospirales	f__Lachnospiraceae	g__	s__	1
k141_10110327_flag=0_multi=122.3506_len=17173_6	GT2_Glycos_transf_2	hmmer	N	metabat.bin.1168	RUI050	d__Bacteria	p__Firmicutes_A	c__Clostridia	o__Lachnospirales	f__Lachnospiraceae	g__	s__	1
k141_1011065_flag=0_multi=35.9154_len=4277_1	GH94	hmmer	N	metabat.bin.1176	RUI052	d__Bacteria	p__Firmicutes_A	c__Clostridia	o__Lachnospirales	f__Lachnospiraceae	g__NK4A136	s__	1
k141_10111597_flag=0_multi=91.7359_len=3587_3	CE4	hmmer	Y	metabat.bin.1007	RUI003	d__Bacteria	p__Firmicutes_A	c__Clostridia	o__Lachnospirales	f__Lachnospiraceae	g__	s__	1
k141_10111953_flag=0_multi=35.9865_len=7904_3	GH3	hmmer	N	metabat.bin.985	RUI587	d__Bacteria	p__Spirochaetota	c__Spirochaetia	o__Treponematales	f__Treponemataceae	g__Treponema_D	s__	1
k141_10113089_flag=1_multi=10.0000_len=11662_4	GT2_Glycos_transf_2	hmmer	N	metabat.bin.1423	RUI143	d__Bacteria	p__Firmicutes	c__Bacilli	o__RFN20	f__CAG-826	g__	s__	1
k141_10113201_flag=0_multi=25.8958_len=2541_1	CE10	hmmer	N	metabat.bin.1146	RUI043	d__Bacteria	p__Firmicutes_A	c__Clostridia	o__Lachnospirales	f__Lachnospiraceae	g__Butyrivibrio	s__	1
k141_10113348_flag=0_multi=76.0000_len=15878_7	CE12	hmmer	N	metabat.bin.605	RUI468	d__Bacteria	p__Bacteroidota	c__Bacteroidia	o__Bacteroidales	f__Bacteroidaceae	g__Prevotella	s__	1
k141_10113836_flag=1_multi=6.9957_len=14039_3	GH51	hmmer	N	metabat.bin.1303	RUI100	d__Bacteria	p__Firmicutes_A	c__Clostridia	o__Oscillospirales	f__Acutalibacteraceae	g__Eubacterium_R	s__	1
k141_10113836_flag=1_multi=6.9957_len=14039_6	GH13_31	hmmer	N	metabat.bin.1303	RUI100	d__Bacteria	p__Firmicutes_A	c__Clostridia	o__Oscillospirales	f__Acutalibacteraceae	g__Eubacterium_R	s__	1
k141_10114071_flag=0_multi=64.9651_len=56980_14	GH94	hmmer	N	metabat.bin.1340	RUI112	d__Bacteria	p__Bacteroidota	c__Bacteroidia	o__Bacteroidales	f__Bacteroidaceae	g__Prevotella	s__Prevotella	1
k141_10114071_flag=0_multi=64.9651_len=56980_3	GH25	hmmer	Y	metabat.bin.1340	RUI112	d__Bacteria	p__Bacteroidota	c__Bacteroidia	o__Bacteroidales	f__Bacteroidaceae	g__Prevotella	s__Prevotella	1
k141_10114851_flag=0_multi=16.9875_len=12934_2	GH2	hmmer	N	metabat.bin.499	RUI440	d__Bacteria	p__Firmicutes_A	c__Clostridia	o__Lachnospirales	f__Lachnospiraceae	g__NK4A136	s__	1
k141_10114851_flag=0_multi=16.9875_len=12934_7	GH13_39	hmmer	N	metabat.bin.499	RUI440	d__Bacteria	p__Firmicutes_A	c__Clostridia	o__Lachnospirales	f__Lachnospiraceae	g__NK4A136	s__	1
k141_10114898_flag=1_multi=7.0000_len=6789_2	GH31	hmmer	N	metabat.bin.1109	RUI028	d__Bacteria	p__Bacteroidota	c__Bacteroidia	o__Bacteroidales	f__Paludibacteraceae	g__RF16	s__	1
k141_10115036_flag=0_multi=8.9866_len=6115_3	GT2_Glycos_transf_2	hmmer	N	metabat.bin.77	RUI519	d__Bacteria	p__Firmicutes_A	c__Clostridia	o__Lachnospirales	f__Lachnospiraceae	g__CAG-411	s__	1
k141_10115156_flag=0_multi=10.0000_len=41544_11	GT2_Glycos_transf_2	hmmer	N	metabat.bin.1370	RUI121	d__Bacteria	p__Firmicutes_A	c__Clostridia	o__Lachnospirales	f__Lachnospiraceae	g__UBA2868	s__	1
k141_10115156_flag=0_multi=10.0000_len=41544_15	GT0	hotpep	N	metabat.bin.1370	RUI121	d__Bacteria	p__Firmicutes_A	c__Clostridia	o__Lachnospirales	f__Lachnospiraceae	g__UBA2868	s__	1
k141_10115156_flag=0_multi=10.0000_len=41544_16	GT4	hmmer	N	metabat.bin.1370	RUI121	d__Bacteria	p__Firmicutes_A	c__Clostridia	o__Lachnospirales	f__Lachnospiraceae	g__UBA2868	s__	1
k141_10115156_flag=0_multi=10.0000_len=41544_17	GT26	hotpep	N	metabat.bin.1370	RUI121	d__Bacteria	p__Firmicutes_A	c__Clostridia	o__Lachnospirales	f__Lachnospiraceae	g__UBA2868	s__	1
k141_10115156_flag=0_multi=10.0000_len=41544_18	GT2_Glycos_transf_2	hmmer	N	metabat.bin.1370	RUI121	d__Bacteria	p__Firmicutes_A	c__Clostridia	o__Lachnospirales	f__Lachnospiraceae	g__UBA2868	s__	1
k141_10115156_flag=0_multi=10.0000_len=41544_19	GT4	hmmer	N	metabat.bin.1370	RUI121	d__Bacteria	p__Firmicutes_A	c__Clostridia	o__Lachnospirales	f__Lachnospiraceae	g__UBA2868	s__	1
k141_10115156_flag=0_multi=10.0000_len=41544_20	GT4	hmmer	N	metabat.bin.1370	RUI121	d__Bacteria	p__Firmicutes_A	c__Clostridia	o__Lachnospirales	f__Lachnospiraceae	g__UBA2868	s__	1
k141_10115156_flag=0_multi=10.0000_len=41544_31	GH25	hmmer	N	metabat.bin.1370	RUI121	d__Bacteria	p__Firmicutes_A	c__Clostridia	o__Lachnospirales	f__Lachnospiraceae	g__UBA2868	s__	1
k141_10115156_flag=0_multi=10.0000_len=41544_6	GT4	diamond	N	metabat.bin.1370	RUI121	d__Bacteria	p__Firmicutes_A	c__Clostridia	o__Lachnospirales	f__Lachnospiraceae	g__UBA2868	s__	1
k141_10115156_flag=0_multi=10.0000_len=41544_8	GT0	diamond	N	metabat.bin.1370	RUI121	d__Bacteria	p__Firmicutes_A	c__Clostridia	o__Lachnospirales	f__Lachnospiraceae	g__UBA2868	s__	1
k141_10115156_flag=0_multi=10.0000_len=41544_9	GT4	hmmer	N	metabat.bin.1370	RUI121	d__Bacteria	p__Firmicutes_A	c__Clostridia	o__Lachnospirales	f__Lachnospiraceae	g__UBA2868	s__	1
k141_10115653_flag=0_multi=10.9870_len=15479_11	GT2_Glycos_transf_2	hmmer	N	metabat.bin.499	RUI440	d__Bacteria	p__Firmicutes_A	c__Clostridia	o__Lachnospirales	f__Lachnospiraceae	g__NK4A136	s__	1
k141_10115949_flag=0_multi=31.9819_len=7716_4	GH23	hmmer	Y	metabat.bin.767	RUI518	d__Bacteria	p__Synergistota	c__Synergistia	o__Synergistales	f__Aminobacteriaceae	g__Fretibacterium	s__	1
k141_10115949_flag=0_multi=31.9819_len=7716_7	GH77	hmmer	N	metabat.bin.767	RUI518	d__Bacteria	p__Synergistota	c__Synergistia	o__Synergistales	f__Aminobacteriaceae	g__Fretibacterium	s__	1
k141_10116014_flag=0_multi=72.0474_len=17627_13	GH43_35	hmmer	N	metabat.bin.1000	RUI001	d__Bacteria	p__Firmicutes_A	c__Clostridia	o__Lachnospirales	f__Lachnospiraceae	g__UBA2868	s__	1
k141_10116014_flag=0_multi=72.0474_len=17627_7	GH43_35	diamond	N	metabat.bin.1000	RUI001	d__Bacteria	p__Firmicutes_A	c__Clostridia	o__Lachnospirales	f__Lachnospiraceae	g__UBA2868	s__	1
k141_10116014_flag=0_multi=72.0474_len=17627_9	GH51	hmmer	N	metabat.bin.1000	RUI001	d__Bacteria	p__Firmicutes_A	c__Clostridia	o__Lachnospirales	f__Lachnospiraceae	g__UBA2868	s__	1
k141_10116069_flag=0_multi=90.9282_len=9705_4	GH115	hmmer	N	metabat.bin.1414	RUI139	d__Bacteria	p__Firmicutes_A	c__Clostridia	o__Saccharofermentanales	f__Saccharofermentanaceae	g__Saccharofermentans	s__	1
k141_10116387_flag=0_multi=23.0000_len=57878_1	GH11	diamond	Y	metabat.bin.474	RUI435	d__Bacteria	p__Bacteroidota	c__Bacteroidia	o__Bacteroidales	f__Bacteroidaceae	g__Prevotella	s__	1
k141_10116387_flag=0_multi=23.0000_len=57878_14	GH88	hmmer	N	metabat.bin.474	RUI435	d__Bacteria	p__Bacteroidota	c__Bacteroidia	o__Bacteroidales	f__Bacteroidaceae	g__Prevotella	s__	1
k141_10116387_flag=0_multi=23.0000_len=57878_15	CE10	hmmer	N	metabat.bin.474	RUI435	d__Bacteria	p__Bacteroidota	c__Bacteroidia	o__Bacteroidales	f__Bacteroidaceae	g__Prevotella	s__	1
k141_10116387_flag=0_multi=23.0000_len=57878_19	CE10	hmmer	Y	metabat.bin.474	RUI435	d__Bacteria	p__Bacteroidota	c__Bacteroidia	o__Bacteroidales	f__Bacteroidaceae	g__Prevotella	s__	1
k141_10116387_flag=0_multi=23.0000_len=57878_22	CE7	hmmer	N	metabat.bin.474	RUI435	d__Bacteria	p__Bacteroidota	c__Bacteroidia	o__Bacteroidales	f__Bacteroidaceae	g__Prevotella	s__	1
k141_10116387_flag=0_multi=23.0000_len=57878_23	GH26	hmmer	N	metabat.bin.474	RUI435	d__Bacteria	p__Bacteroidota	c__Bacteroidia	o__Bacteroidales	f__Bacteroidaceae	g__Prevotella	s__	1
k141_10116387_flag=0_multi=23.0000_len=57878_24	GH130	hmmer	N	metabat.bin.474	RUI435	d__Bacteria	p__Bacteroidota	c__Bacteroidia	o__Bacteroidales	f__Bacteroidaceae	g__Prevotella	s__	1
k141_10116387_flag=0_multi=23.0000_len=57878_3	GH10	hmmer	Y	metabat.bin.474	RUI435	d__Bacteria	p__Bacteroidota	c__Bacteroidia	o__Bacteroidales	f__Bacteroidaceae	g__Prevotella	s__	1
k141_10116387_flag=0_multi=23.0000_len=57878_35	GH29	hmmer	Y	metabat.bin.474	RUI435	d__Bacteria	p__Bacteroidota	c__Bacteroidia	o__Bacteroidales	f__Bacteroidaceae	g__Prevotella	s__	1
k141_10116387_flag=0_multi=23.0000_len=57878_4	GH43_1	hmmer	N	metabat.bin.474	RUI435	d__Bacteria	p__Bacteroidota	c__Bacteroidia	o__Bacteroidales	f__Bacteroidaceae	g__Prevotella	s__	1
k141_10116914_flag=0_multi=37.9821_len=61426_14	CE10	hmmer	N	metabat.bin.1257	RUI082	d__Bacteria	p__Firmicutes_A	c__Clostridia	o__Oscillospirales	f__Oscillospiraceae	g__	s__	1
k141_10116914_flag=0_multi=37.9821_len=61426_19	AA4	hmmer	N	metabat.bin.1257	RUI082	d__Bacteria	p__Firmicutes_A	c__Clostridia	o__Oscillospirales	f__Oscillospiraceae	g__	s__	1
k141_10118719_flag=0_multi=33.9570_len=7813_8	CE10	hmmer	N	metabat.bin.380	RUI404	d__Bacteria	p__Spirochaetota	c__Spirochaetia	o__Treponematales	f__Treponemataceae	g__	s__	1
k141_10119104_flag=0_multi=38.0000_len=13050_1	GT2_Glycos_transf_2	hmmer	N	metabat.bin.2101	RUI337	d__Bacteria	p__Firmicutes_A	c__Clostridia	o__Lachnospirales	f__Lachnospiraceae	g__	s__	1
k141_10120223_flag=0_multi=24.6815_len=143089_120	GH73	hmmer	Y	metabat.bin.432	RUI421	d__Bacteria	p__Firmicutes_A	c__Clostridia	o__Lachnospirales	f__Lachnospiraceae	g__CAG-194	s__	1
k141_10120223_flag=0_multi=24.6815_len=143089_50	GT2_Glycos_transf_2	hmmer	N	metabat.bin.432	RUI421	d__Bacteria	p__Firmicutes_A	c__Clostridia	o__Lachnospirales	f__Lachnospiraceae	g__CAG-194	s__	1
k141_10120223_flag=0_multi=24.6815_len=143089_51	GT2_Glycos_transf_2	hmmer	N	metabat.bin.432	RUI421	d__Bacteria	p__Firmicutes_A	c__Clostridia	o__Lachnospirales	f__Lachnospiraceae	g__CAG-194	s__	1
k141_10120223_flag=0_multi=24.6815_len=143089_60	GT2_Glycos_transf_2	hmmer	N	metabat.bin.432	RUI421	d__Bacteria	p__Firmicutes_A	c__Clostridia	o__Lachnospirales	f__Lachnospiraceae	g__CAG-194	s__	1
k141_10120223_flag=0_multi=24.6815_len=143089_62	GT2_Glycos_transf_2	hmmer	N	metabat.bin.432	RUI421	d__Bacteria	p__Firmicutes_A	c__Clostridia	o__Lachnospirales	f__Lachnospiraceae	g__CAG-194	s__	1
k141_10120223_flag=0_multi=24.6815_len=143089_71	GH25	hmmer	N	metabat.bin.432	RUI421	d__Bacteria	p__Firmicutes_A	c__Clostridia	o__Lachnospirales	f__Lachnospiraceae	g__CAG-194	s__	1
k141_10120699_flag=0_multi=667.0000_len=29105_10	CBM13	hmmer	Y	metabat.bin.1774	RUI247	d__Bacteria	p__Firmicutes_A	c__Clostridia	o__Lachnospirales	f__Lachnospiraceae	g__Lachnospira	s__Lachnospira	1
k141_10120741_flag=0_multi=99.6353_len=27970_1	GH154	hmmer	Y	metabat.bin.1130	RUI037	d__Bacteria	p__Bacteroidota	c__Bacteroidia	o__Bacteroidales	f__Bacteroidaceae	g__Prevotella	s__Prevotella	1
k141_10120741_flag=0_multi=99.6353_len=27970_14	CE10	hmmer	Y	metabat.bin.1130	RUI037	d__Bacteria	p__Bacteroidota	c__Bacteroidia	o__Bacteroidales	f__Bacteroidaceae	g__Prevotella	s__Prevotella	1
k141_10120741_flag=0_multi=99.6353_len=27970_15	CE10	hmmer	Y	metabat.bin.1130	RUI037	d__Bacteria	p__Bacteroidota	c__Bacteroidia	o__Bacteroidales	f__Bacteroidaceae	g__Prevotella	s__Prevotella	1
k141_10120779_flag=0_multi=31.9943_len=54207_18	GH128	diamond	Y	metabat.bin.1980	RUI303	d__Bacteria	p__Bacteroidota	c__Bacteroidia	o__Bacteroidales	f__Bacteroidaceae	g__Prevotella	s__	1
k141_10120779_flag=0_multi=31.9943_len=54207_28	GT2_Glycos_transf_2	hmmer	N	metabat.bin.1980	RUI303	d__Bacteria	p__Bacteroidota	c__Bacteroidia	o__Bacteroidales	f__Bacteroidaceae	g__Prevotella	s__	1
k141_10120779_flag=0_multi=31.9943_len=54207_40	GT51	hmmer	Y	metabat.bin.1980	RUI303	d__Bacteria	p__Bacteroidota	c__Bacteroidia	o__Bacteroidales	f__Bacteroidaceae	g__Prevotella	s__	1
k141_10121105_flag=0_multi=14.7702_len=18964_10	GH43_29	hmmer	Y	metabat.bin.1652	RUI212	d__Bacteria	p__Firmicutes_A	c__Clostridia	o__Lachnospirales	f__Lachnospiraceae	g__	s__	1
k141_10122090_flag=0_multi=10.9867_len=32511_1	GT5	hmmer	N	metabat.bin.696	RUI498	d__Bacteria	p__Firmicutes_A	c__Clostridia	o__Lachnospirales	f__Lachnospiraceae	g__UBA2868	s__	1
k141_10122573_flag=0_multi=35.0000_len=11508_3	CBM35	hmmer	Y	metabat.bin.1164	RUI048	d__Bacteria	p__Firmicutes_A	c__Clostridia	o__Oscillospirales	f__Ruminococcaceae	g__Ruminococcus	s__	1
k141_10122977_flag=1_multi=9.9858_len=6479_7	GH43_35	hmmer	N	metabat.bin.51	RUI443	d__Bacteria	p__Firmicutes_A	c__Clostridia	o__Lachnospirales	f__Lachnospiraceae	g__	s__	1
k141_10123042_flag=0_multi=18.9449_len=6672_3	CE10	hmmer	N	metabat.bin.30	RUI387	d__Bacteria	p__Firmicutes_A	c__Clostridia	o__Lachnospirales	f__Lachnospiraceae	g__UBA2868	s__	1
k141_10123472_flag=0_multi=47.5315_len=4845_1	GH127	hmmer	N	metabat.bin.974	RUI583	d__Bacteria	p__Firmicutes_A	c__Clostridia	o__Lachnospirales	f__Lachnospiraceae	g__UBA1258	s__	1
k141_10124062_flag=0_multi=4.3645_len=2662_2	GH1	hmmer	N	metabat.bin.200	RUI307	d__Bacteria	p__Spirochaetota	c__Spirochaetia	o__Treponematales	f__Treponemataceae	g__Treponema_D	s__	1
k141_10124618_flag=0_multi=10.0811_len=8711_4	CE1	hmmer	N	metabat.bin.2029	RUI318	d__Bacteria	p__Firmicutes_A	c__Clostridia	o__Oscillospirales	f__CAG-272	g__	s__	1
k141_10124618_flag=0_multi=10.0811_len=8711_5	CE1	hmmer	N	metabat.bin.2029	RUI318	d__Bacteria	p__Firmicutes_A	c__Clostridia	o__Oscillospirales	f__CAG-272	g__	s__	1
k141_10124618_flag=0_multi=10.0811_len=8711_6	CBM9	hmmer	Y	metabat.bin.2029	RUI318	d__Bacteria	p__Firmicutes_A	c__Clostridia	o__Oscillospirales	f__CAG-272	g__	s__	1
k141_10124687_flag=0_multi=71.2067_len=27738_4	AA1	diamond	N	metabat.bin.1841	RUI262	d__Bacteria	p__Firmicutes	c__Bacilli	o__RFN20	f__CAG-826	g__UBA4951	s__	1
k141_10126026_flag=0_multi=56.3089_len=7115_1	GH35	hmmer	Y	metabat.bin.1004	RUI002	d__Bacteria	p__Bacteroidota	c__Bacteroidia	o__Bacteroidales	f__Bacteroidaceae	g__UBA4372	s__	1
k141_10126654_flag=0_multi=73.9211_len=9394_3	CE4	hmmer	N	metabat.bin.1677	RUI219	d__Bacteria	p__Firmicutes_A	c__Clostridia	o__Lachnospirales	f__Lachnospiraceae	g__ISDg	s__	1
k141_1012666_flag=1_multi=4.0000_len=2847_1	GH146	hmmer	N	metabat.bin.111	RUI029	d__Bacteria	p__Bacteroidota	c__Bacteroidia	o__Bacteroidales	f__Bacteroidaceae	g__UBA4334	s__	1
k141_10127233_flag=0_multi=746.4965_len=14956_3	GT2_Glyco_tranf_2_3	hmmer	N	metabat.bin.1079	RUI018	d__Bacteria	p__Fibrobacterota	c__Fibrobacteria	o__Fibrobacterales	f__Fibrobacteraceae	g__Fibrobacter_A	s__	1
k141_10127492_flag=0_multi=37.0000_len=6183_4	GH115	hmmer	N	metabat.bin.623	RUI476	d__Bacteria	p__Bacteroidota	c__Bacteroidia	o__Bacteroidales	f__UBA932	g__RC9	s__	1
k141_10127779_flag=0_multi=63.9574_len=29697_5	GH25	hmmer	N	metabat.bin.168	RUI221	d__Bacteria	p__Firmicutes_A	c__Clostridia	o__Lachnospirales	f__Lachnospiraceae	g__Acetatctor	s__	1
k141_1012791_flag=0_multi=10.0000_len=31844_15	GH2	hmmer	N	metabat.bin.1023	RUI008	d__Bacteria	p__Firmicutes_A	c__Clostridia	o__Peptostreptococcales	f__Anaerovoracaceae	g__	s__	1
k141_10129069_flag=0_multi=22.9686_len=8559_2	GT26	hotpep	N	metabat.bin.522	RUI448	d__Bacteria	p__Firmicutes_A	c__Clostridia	o__Oscillospirales	f__Ruminococcaceae	g__Ruminococcus	s__	1
k141_10129764_flag=0_multi=13.2098_len=5356_1	GH31	hotpep	N	metabat.bin.1542	RUI181	d__Bacteria	p__Firmicutes_A	c__Clostridia	o__Lachnospirales	f__Lachnospiraceae	g__Butyrivibrio	s__	1
k141_10129804_flag=1_multi=8.0000_len=18074_1	GH55	hmmer	Y	metabat.bin.345	RUI397	d__Bacteria	p__Firmicutes_A	c__Clostridia	o__Lachnospirales	f__Lachnospiraceae	g__Eubacterium_G	s__	1
k141_10130832_flag=0_multi=30.9383_len=9867_9	GH43_16	hmmer	Y	metabat.bin.90	RUI562	d__Bacteria	p__Firmicutes_A	c__Clostridia	o__Lachnospirales	f__Lachnospiraceae	g__	s__	1
k141_1013121_flag=0_multi=100.9022_len=10363_3	CE6	diamond	N	metabat.bin.1874	RUI271	d__Bacteria	p__Bacteroidota	c__Bacteroidia	o__Bacteroidales	f__Bacteroidaceae	g__Prevotella	s__	1
k141_1013121_flag=0_multi=100.9022_len=10363_4	PL1_2	hmmer	Y	metabat.bin.1874	RUI271	d__Bacteria	p__Bacteroidota	c__Bacteroidia	o__Bacteroidales	f__Bacteroidaceae	g__Prevotella	s__	1
k141_10131222_flag=0_multi=64.9662_len=19056_1	CE11	hmmer	N	metabat.bin.84	RUI547	d__Bacteria	p__Bacteroidota	c__Bacteroidia	o__Bacteroidales	f__UBA932	g__RC9	s__	1
k141_10131222_flag=0_multi=64.9662_len=19056_11	GH146	hmmer	Y	metabat.bin.84	RUI547	d__Bacteria	p__Bacteroidota	c__Bacteroidia	o__Bacteroidales	f__UBA932	g__RC9	s__	1
k141_10131351_flag=0_multi=99.5316_len=6204_2	GT5	hmmer	N	metabat.bin.1525	RUI176	d__Bacteria	p__Fibrobacterota	c__Fibrobacteria	o__Fibrobacterales	f__Fibrobacteraceae	g__Fibrobacter	s__Fibrobacter	1
k141_10131508_flag=0_multi=88.0000_len=9726_10	GH13_20	hmmer	N	metabat.bin.413	RUI416	d__Bacteria	p__Firmicutes_A	c__Clostridia	o__Saccharofermentanales	f__Saccharofermentanaceae	g__Saccharofermentans	s__	1
k141_10132458_flag=0_multi=74.8331_len=38179_8	GH18	hmmer	N	metabat.bin.520	RUI447	d__Bacteria	p__Firmicutes_A	c__Clostridia	o__Lachnospirales	f__Lachnospiraceae	g__Clostridium_R	s__Clostridium_R	1
k141_10132666_flag=0_multi=49.3021_len=3517_2	GH35	hmmer	N	metabat.bin.637	RUI482	d__Bacteria	p__Firmicutes_A	c__Clostridia	o__Lachnospirales	f__Lachnospiraceae	g__	s__	1
k141_10132671_flag=0_multi=11.9938_len=17765_12	GT2_Glycos_transf_2	hmmer	N	metabat.bin.558	RUI456	d__Bacteria	p__Firmicutes_A	c__Clostridia	o__Lachnospirales	f__Lachnospiraceae	g__UBA3766	s__	1
k141_10132671_flag=0_multi=11.9938_len=17765_13	GT4	hmmer	N	metabat.bin.558	RUI456	d__Bacteria	p__Firmicutes_A	c__Clostridia	o__Lachnospirales	f__Lachnospiraceae	g__UBA3766	s__	1
k141_10132671_flag=0_multi=11.9938_len=17765_8	GT2_Glycos_transf_2	hmmer	N	metabat.bin.558	RUI456	d__Bacteria	p__Firmicutes_A	c__Clostridia	o__Lachnospirales	f__Lachnospiraceae	g__UBA3766	s__	1
k141_10132826_flag=0_multi=37.0170_len=11273_12	GT5	hmmer	N	metabat.bin.1656	RUI213	d__Bacteria	p__Firmicutes	c__Bacilli	o__RFN20	f__CAG-826	g__UBA733	s__	1
k141_10133278_flag=0_multi=42.9349_len=19916_3	GH35	hmmer	N	metabat.bin.56	RUI457	d__Bacteria	p__Firmicutes_A	c__Clostridia	o__Lachnospirales	f__Lachnospiraceae	g__UBA2868	s__	1
k141_10133708_flag=1_multi=2.6224_len=2413_2	GT0	diamond	N	metabat.bin.1507	RUI169	d__Bacteria	p__Bacteroidota	c__Bacteroidia	o__Bacteroidales	f__Bacteroidaceae	g__UBA4372	s__UBA4372	1
k141_10134085_flag=1_multi=43.6227_len=10602_4	GT2_Glycos_transf_2	hmmer	N	metabat.bin.1186	RUI055	d__Bacteria	p__Firmicutes_A	c__Clostridia	o__Lachnospirales	f__Lachnospiraceae	g__NK4A136	s__	1
k141_10134380_flag=0_multi=32.4137_len=6656_3	CE12	hmmer	Y	metabat.bin.315	RUI391	d__Bacteria	p__Verrucomicrobiota	c__Kiritimatiellae	o__RFP12	f__UBA1067	g__UBA1067	s__	1
k141_10134425_flag=1_multi=6.0000_len=5928_2	CE4	hmmer	N	metabat.bin.353	RUI398	d__Bacteria	p__Firmicutes_A	c__Clostridia	o__Lachnospirales	f__Lachnospiraceae	g__Eubacterium_F	s__	1
k141_10134625_flag=1_multi=8.0000_len=6248_3	GT4	diamond	N	metabat.bin.1240	RUI076	d__Bacteria	p__Firmicutes_A	c__Clostridia	o__Lachnospirales	f__Lachnospiraceae	g__	s__	1
k141_10134649_flag=0_multi=17.9931_len=24604_2	AA1	diamond	N	metabat.bin.2035	RUI321	d__Bacteria	p__Firmicutes_A	c__Clostridia	o__Lachnospirales	f__Lachnospiraceae	g__Butyrivibrio	s__	1
k141_10134834_flag=0_multi=15.4110_len=2316_3	GH43_35	hmmer	N	metabat.bin.1078	RUI017	d__Bacteria	p__Firmicutes_A	c__Clostridia	o__Lachnospirales	f__UBA1390	g__RUG159	s__	1
k141_10134959_flag=1_multi=13.0000_len=26951_5	CBM25	hmmer	N	metabat.bin.77	RUI519	d__Bacteria	p__Firmicutes_A	c__Clostridia	o__Lachnospirales	f__Lachnospiraceae	g__CAG-411	s__	1
k141_10135816_flag=1_multi=10.0000_len=15633_10	CE12	diamond	N	metabat.bin.1456	RUI154	d__Bacteria	p__Firmicutes_A	c__Clostridia	o__Lachnospirales	f__Lachnospiraceae	g__SZUA-448	s__	1
k141_10135816_flag=1_multi=10.0000_len=15633_3	GH6	diamond	N	metabat.bin.1456	RUI154	d__Bacteria	p__Firmicutes_A	c__Clostridia	o__Lachnospirales	f__Lachnospiraceae	g__SZUA-448	s__	1
k141_10136181_flag=0_multi=24.8457_len=23374_18	GH120	hmmer	N	metabat.bin.765	RUI517	d__Bacteria	p__Firmicutes_A	c__Clostridia	o__Lachnospirales	f__Lachnospiraceae	g__UBA2868	s__	1
k141_10136461_flag=1_multi=15.0000_len=32310_23	GH25	hmmer	Y	metabat.bin.30	RUI387	d__Bacteria	p__Firmicutes_A	c__Clostridia	o__Lachnospirales	f__Lachnospiraceae	g__UBA2868	s__	1
k141_10136461_flag=1_multi=15.0000_len=32310_3	GT51	hmmer	N	metabat.bin.30	RUI387	d__Bacteria	p__Firmicutes_A	c__Clostridia	o__Lachnospirales	f__Lachnospiraceae	g__UBA2868	s__	1
k141_10136464_flag=0_multi=20.9913_len=23030_18	GH23	hmmer	N	metabat.bin.573	RUI461	d__Bacteria	p__Desulfobacterota_A	c__Desulfovibrionia	o__Desulfovibrionales	f__Desulfovibrionaceae	g__Desulfovibrio	s__	1
k141_10136491_flag=0_multi=18.9784_len=8462_9	GH3	hmmer	N	metabat.bin.215	RUI356	d__Bacteria	p__Firmicutes_A	c__Clostridia	o__Lachnospirales	f__Lachnospiraceae	g__NK4A144	s__	1
k141_10136551_flag=0_multi=5.9943_len=8906_2	GH116	hmmer	N	metabat.bin.2056	RUI325	d__Bacteria	p__Firmicutes_A	c__Clostridia	o__Lachnospirales	f__Lachnospiraceae	g__Acetatctor	s__	1
k141_10136753_flag=0_multi=15.0000_len=2347_1	GH55	hmmer	Y	metabat.bin.283	RUI379	d__Bacteria	p__Firmicutes_A	c__Clostridia	o__Lachnospirales	f__Lachnospiraceae	g__	s__	1
k141_10136784_flag=0_multi=14.0000_len=24164_9	GT2_Glycos_transf_2	hmmer	N	metabat.bin.918	RUI568	d__Bacteria	p__Firmicutes_A	c__Clostridia	o__Lachnospirales	f__Lachnospiraceae	g__UBA1201_A	s__	1
k141_10136826_flag=0_multi=8.9751_len=3350_3	GH78	hmmer	N	metabat.bin.1537	RUI179	d__Bacteria	p__Firmicutes_A	c__Clostridia	o__Lachnospirales	f__Lachnospiraceae	g__	s__	1
k141_10137104_flag=1_multi=40.0000_len=38672_22	GH3	hmmer	N	metabat.bin.166	RUI214	d__Bacteria	p__Bacteroidota	c__Bacteroidia	o__Bacteroidales	f__P3	g__UBA1711	s__	1
k141_10137281_flag=0_multi=15.7263_len=3480_5	GH25	hmmer	N	metabat.bin.1709	RUI226	d__Bacteria	p__Firmicutes_A	c__Clostridia	o__Oscillospirales	f__Ruminococcaceae	g__Ruminococcus_D	s__	1
k141_10137950_flag=0_multi=48.9770_len=20981_17	GH94	hmmer	N	metabat.bin.1382	RUI126	d__Bacteria	p__Firmicutes_A	c__Clostridia	o__Lachnospirales	f__Lachnospiraceae	g__UBA2868	s__	1
k141_10138231_flag=0_multi=34.0000_len=5506_1	GT2	hotpep	N	metabat.bin.1631	RUI206	d__Bacteria	p__Firmicutes_A	c__Clostridia	o__Lachnospirales	f__Lachnospiraceae	g__	s__	1
k141_10138991_flag=1_multi=9.0000_len=4311_4	GT2_Glycos_transf_2	hmmer	N	metabat.bin.2151	RUI357	d__Bacteria	p__Firmicutes_A	c__Clostridia	o__Lachnospirales	f__Lachnospiraceae	g__NK4A144	s__NK4A144	1
k141_10139222_flag=1_multi=10.9974_len=40898_3	GH43_29	hmmer	N	metabat.bin.2147	RUI353	d__Bacteria	p__Firmicutes_A	c__Clostridia	o__Lachnospirales	f__Lachnospiraceae	g__SZUA-448	s__	1
k141_10139371_flag=1_multi=5.0000_len=5718_2	GT26	hmmer	N	metabat.bin.928	RUI572	d__Bacteria	p__Firmicutes_A	c__Clostridia	o__Clostridiales	f__Clostridiaceae	g__Clostridium	s__Clostridium	1
k141_10139371_flag=1_multi=5.0000_len=5718_4	GT0	hotpep	N	metabat.bin.928	RUI572	d__Bacteria	p__Firmicutes_A	c__Clostridia	o__Clostridiales	f__Clostridiaceae	g__Clostridium	s__Clostridium	1
k141_10139371_flag=1_multi=5.0000_len=5718_5	GT4	hmmer	N	metabat.bin.928	RUI572	d__Bacteria	p__Firmicutes_A	c__Clostridia	o__Clostridiales	f__Clostridiaceae	g__Clostridium	s__Clostridium	1
k141_10140151_flag=0_multi=35.9553_len=7970_4	GT3	hmmer	N	metabat.bin.117	RUI051	d__Bacteria	p__Bacteroidota	c__Bacteroidia	o__Bacteroidales	f__WCHB1-69	g__UBA1756	s__	1
k141_10140617_flag=0_multi=76.3408_len=2447_1	GH95	hmmer	N	metabat.bin.774	RUI521	d__Bacteria	p__Bacteroidota	c__Bacteroidia	o__Bacteroidales	f__Bacteroidaceae	g__Prevotella	s__	1
k141_10140884_flag=0_multi=17.9710_len=12429_5	GH23	hmmer	N	metabat.bin.590	RUI465	d__Bacteria	p__Bacteroidota	c__Bacteroidia	o__Bacteroidales	f__UBA3824	g__UBA3824	s__	1
k141_10142481_flag=0_multi=65.9233_len=17092_12	GT4	diamond	N	metabat.bin.789	RUI529	d__Bacteria	p__Bacteroidota	c__Bacteroidia	o__Bacteroidales	f__Bacteroidaceae	g__Prevotella	s__	1
k141_10142481_flag=0_multi=65.9233_len=17092_3	GH51	hmmer	Y	metabat.bin.789	RUI529	d__Bacteria	p__Bacteroidota	c__Bacteroidia	o__Bacteroidales	f__Bacteroidaceae	g__Prevotella	s__	1
k141_10142898_flag=0_multi=29.9978_len=129970_102	CE4	hmmer	N	metabat.bin.475	RUI436	d__Bacteria	p__Firmicutes_A	c__Clostridia	o__Lachnospirales	f__Lachnospiraceae	g__Acetatctor	s__	1
k141_10142898_flag=0_multi=29.9978_len=129970_11	GH43_29	hmmer	N	metabat.bin.475	RUI436	d__Bacteria	p__Firmicutes_A	c__Clostridia	o__Lachnospirales	f__Lachnospiraceae	g__Acetatctor	s__	1
k141_10142898_flag=0_multi=29.9978_len=129970_13	GH2	hmmer	N	metabat.bin.475	RUI436	d__Bacteria	p__Firmicutes_A	c__Clostridia	o__Lachnospirales	f__Lachnospiraceae	g__Acetatctor	s__	1
k141_10142898_flag=0_multi=29.9978_len=129970_26	CE14	hmmer	N	metabat.bin.475	RUI436	d__Bacteria	p__Firmicutes_A	c__Clostridia	o__Lachnospirales	f__Lachnospiraceae	g__Acetatctor	s__	1
k141_10142898_flag=0_multi=29.9978_len=129970_27	GT2_Glycos_transf_2	hmmer	N	metabat.bin.475	RUI436	d__Bacteria	p__Firmicutes_A	c__Clostridia	o__Lachnospirales	f__Lachnospiraceae	g__Acetatctor	s__	1
k141_10142898_flag=0_multi=29.9978_len=129970_61	GH10	hmmer	N	metabat.bin.475	RUI436	d__Bacteria	p__Firmicutes_A	c__Clostridia	o__Lachnospirales	f__Lachnospiraceae	g__Acetatctor	s__	1
k141_10143290_flag=0_multi=137.9343_len=20998_2	GT94	hmmer	N	metabat.bin.1185	RUI054	d__Bacteria	p__Bacteroidota	c__Bacteroidia	o__Bacteroidales	f__Bacteroidaceae	g__UBA1189	s__	1
k141_10143611_flag=0_multi=25.7237_len=3054_2	GT2_Glycos_transf_2	hmmer	N	metabat.bin.1074	RUI016	d__Bacteria	p__Bacteroidota	c__Bacteroidia	o__Bacteroidales	f__UBA932	g__RC9	s__	1
k141_10143667_flag=0_multi=144.8677_len=11024_4	GH92	hmmer	Y	metabat.bin.1185	RUI054	d__Bacteria	p__Bacteroidota	c__Bacteroidia	o__Bacteroidales	f__Bacteroidaceae	g__UBA1189	s__	1
k141_10144891_flag=0_multi=10.0000_len=15675_1	GT35	hmmer	N	metabat.bin.1370	RUI121	d__Bacteria	p__Firmicutes_A	c__Clostridia	o__Lachnospirales	f__Lachnospiraceae	g__UBA2868	s__	1
k141_10144891_flag=0_multi=10.0000_len=15675_12	GH13_30	diamond	N	metabat.bin.1370	RUI121	d__Bacteria	p__Firmicutes_A	c__Clostridia	o__Lachnospirales	f__Lachnospiraceae	g__UBA2868	s__	1
k141_10145105_flag=0_multi=16.9835_len=23441_3	GH13_30	diamond	N	metabat.bin.1526	RUI177	d__Bacteria	p__Firmicutes_A	c__Clostridia	o__Lachnospirales	f__Lachnospiraceae	g__ISDg	s__	1
k141_10145582_flag=1_multi=13.5667_len=67080_22	GH2	hmmer	N	metabat.bin.793	RUI533	d__Bacteria	p__Bacteroidota	c__Bacteroidia	o__Bacteroidales	f__UBA932	g__RC9	s__	1
k141_10145582_flag=1_multi=13.5667_len=67080_3	GT2_Glycos_transf_2	hmmer	N	metabat.bin.793	RUI533	d__Bacteria	p__Bacteroidota	c__Bacteroidia	o__Bacteroidales	f__UBA932	g__RC9	s__	1
k141_10145582_flag=1_multi=13.5667_len=67080_36	GH31	hmmer	Y	metabat.bin.793	RUI533	d__Bacteria	p__Bacteroidota	c__Bacteroidia	o__Bacteroidales	f__UBA932	g__RC9	s__	1
k141_10145582_flag=1_multi=13.5667_len=67080_37	GH43_2	hmmer	Y	metabat.bin.793	RUI533	d__Bacteria	p__Bacteroidota	c__Bacteroidia	o__Bacteroidales	f__UBA932	g__RC9	s__	1
k141_10145582_flag=1_multi=13.5667_len=67080_42	GH3	hmmer	Y	metabat.bin.793	RUI533	d__Bacteria	p__Bacteroidota	c__Bacteroidia	o__Bacteroidales	f__UBA932	g__RC9	s__	1
k141_10145582_flag=1_multi=13.5667_len=67080_44	GH146	hmmer	Y	metabat.bin.793	RUI533	d__Bacteria	p__Bacteroidota	c__Bacteroidia	o__Bacteroidales	f__UBA932	g__RC9	s__	1
k141_10145582_flag=1_multi=13.5667_len=67080_48	GH9	hmmer	N	metabat.bin.793	RUI533	d__Bacteria	p__Bacteroidota	c__Bacteroidia	o__Bacteroidales	f__UBA932	g__RC9	s__	1
k141_10145582_flag=1_multi=13.5667_len=67080_53	CE1	hmmer	Y	metabat.bin.793	RUI533	d__Bacteria	p__Bacteroidota	c__Bacteroidia	o__Bacteroidales	f__UBA932	g__RC9	s__	1
k141_10146286_flag=0_multi=55.9939_len=89715_15	GH98	hmmer	Y	metabat.bin.1980	RUI303	d__Bacteria	p__Bacteroidota	c__Bacteroidia	o__Bacteroidales	f__Bacteroidaceae	g__Prevotella	s__	1
k141_10146286_flag=0_multi=55.9939_len=89715_27	GH97	hmmer	Y	metabat.bin.1980	RUI303	d__Bacteria	p__Bacteroidota	c__Bacteroidia	o__Bacteroidales	f__Bacteroidaceae	g__Prevotella	s__	1
k141_10146286_flag=0_multi=55.9939_len=89715_30	CE6	hmmer	Y	metabat.bin.1980	RUI303	d__Bacteria	p__Bacteroidota	c__Bacteroidia	o__Bacteroidales	f__Bacteroidaceae	g__Prevotella	s__	1
k141_10146286_flag=0_multi=55.9939_len=89715_7	CE10	hmmer	Y	metabat.bin.1980	RUI303	d__Bacteria	p__Bacteroidota	c__Bacteroidia	o__Bacteroidales	f__Bacteroidaceae	g__Prevotella	s__	1
k141_10146746_flag=1_multi=8.0000_len=3451_4	GH31	hmmer	N	metabat.bin.1651	RUI211	d__Bacteria	p__Bacteroidota	c__Bacteroidia	o__Bacteroidales	f__UBA3824	g__UBA3824	s__	1
k141_10146984_flag=1_multi=5.0000_len=2543_1	CBM48	hmmer	N	metabat.bin.2056	RUI325	d__Bacteria	p__Firmicutes_A	c__Clostridia	o__Lachnospirales	f__Lachnospiraceae	g__Acetatctor	s__	1
k141_10146989_flag=0_multi=193.3088_len=68629_10	GH28	diamond	N	metabat.bin.1112	RUI030	d__Bacteria	p__Firmicutes	c__Bacilli	o__Lactobacillales	f__Streptococcaceae	g__Streptococcus	s__Streptococcus	1
k141_10146989_flag=0_multi=193.3088_len=68629_11	GT4	hmmer	N	metabat.bin.1112	RUI030	d__Bacteria	p__Firmicutes	c__Bacilli	o__Lactobacillales	f__Streptococcaceae	g__Streptococcus	s__Streptococcus	1
k141_10146989_flag=0_multi=193.3088_len=68629_12	GT4	hmmer	N	metabat.bin.1112	RUI030	d__Bacteria	p__Firmicutes	c__Bacilli	o__Lactobacillales	f__Streptococcaceae	g__Streptococcus	s__Streptococcus	1
k141_10146989_flag=0_multi=193.3088_len=68629_39	GH1	hmmer	N	metabat.bin.1112	RUI030	d__Bacteria	p__Firmicutes	c__Bacilli	o__Lactobacillales	f__Streptococcaceae	g__Streptococcus	s__Streptococcus	1
k141_10146989_flag=0_multi=193.3088_len=68629_51	GH13_28	hmmer	Y	metabat.bin.1112	RUI030	d__Bacteria	p__Firmicutes	c__Bacilli	o__Lactobacillales	f__Streptococcaceae	g__Streptococcus	s__Streptococcus	1
k141_10146989_flag=0_multi=193.3088_len=68629_8	CBM13	hmmer	Y	metabat.bin.1112	RUI030	d__Bacteria	p__Firmicutes	c__Bacilli	o__Lactobacillales	f__Streptococcaceae	g__Streptococcus	s__Streptococcus	1
k141_10146989_flag=0_multi=193.3088_len=68629_9	PL9	hmmer	Y	metabat.bin.1112	RUI030	d__Bacteria	p__Firmicutes	c__Bacilli	o__Lactobacillales	f__Streptococcaceae	g__Streptococcus	s__Streptococcus	1
k141_10147471_flag=0_multi=132.0000_len=16788_6	GH28	hmmer	N	metabat.bin.174	RUI235	d__Bacteria	p__Firmicutes_A	c__Clostridia	o__Lachnospirales	f__Lachnospiraceae	g__Acetatctor	s__	1
k141_10147471_flag=0_multi=132.0000_len=16788_7	GH0	diamond	N	metabat.bin.174	RUI235	d__Bacteria	p__Firmicutes_A	c__Clostridia	o__Lachnospirales	f__Lachnospiraceae	g__Acetatctor	s__	1
k141_10147471_flag=0_multi=132.0000_len=16788_8	GH43_17	hmmer	N	metabat.bin.174	RUI235	d__Bacteria	p__Firmicutes_A	c__Clostridia	o__Lachnospirales	f__Lachnospiraceae	g__Acetatctor	s__	1
k141_10147856_flag=1_multi=7.9936_len=11145_3	GH1	hmmer	N	metabat.bin.1956	RUI297	d__Bacteria	p__Firmicutes_A	c__Clostridia	o__Lachnospirales	f__Lachnospiraceae	g__NK4A144	s__	1
k141_10147901_flag=1_multi=13.9976_len=26874_15	GH6	diamond	N	metabat.bin.573	RUI461	d__Bacteria	p__Desulfobacterota_A	c__Desulfovibrionia	o__Desulfovibrionales	f__Desulfovibrionaceae	g__Desulfovibrio	s__	1
k141_10147911_flag=0_multi=47.0000_len=7656_3	GH3	hmmer	Y	metabat.bin.2101	RUI337	d__Bacteria	p__Firmicutes_A	c__Clostridia	o__Lachnospirales	f__Lachnospiraceae	g__	s__	1
k141_10147911_flag=0_multi=47.0000_len=7656_5	GH2	hmmer	N	metabat.bin.2101	RUI337	d__Bacteria	p__Firmicutes_A	c__Clostridia	o__Lachnospirales	f__Lachnospiraceae	g__	s__	1
k141_1014806_flag=0_multi=18.0000_len=12260_2	GT35	hmmer	N	metabat.bin.896	RUI559	d__Bacteria	p__Firmicutes_A	c__Clostridia	o__Lachnospirales	f__Lachnospiraceae	g__Butyrivibrio	s__	1
k141_1014806_flag=0_multi=18.0000_len=12260_4	GH9	hmmer	Y	metabat.bin.896	RUI559	d__Bacteria	p__Firmicutes_A	c__Clostridia	o__Lachnospirales	f__Lachnospiraceae	g__Butyrivibrio	s__	1
k141_10148742_flag=0_multi=11.6527_len=9009_7	GH5_2	hmmer	Y	metabat.bin.1652	RUI212	d__Bacteria	p__Firmicutes_A	c__Clostridia	o__Lachnospirales	f__Lachnospiraceae	g__	s__	1
k141_10149504_flag=0_multi=45.0000_len=7353_7	GH105	hmmer	N	metabat.bin.2101	RUI337	d__Bacteria	p__Firmicutes_A	c__Clostridia	o__Lachnospirales	f__Lachnospiraceae	g__	s__	1
k141_10149689_flag=0_multi=13.9962_len=34573_30	GH2	hmmer	N	metabat.bin.1331	RUI107	d__Bacteria	p__Firmicutes	c__Bacilli	o__Erysipelotrichales	f__Erysipelotrichaceae	g__Solobacterium	s__	1
k141_10149695_flag=0_multi=10.9935_len=30850_11	GH18	hmmer	N	metabat.bin.696	RUI498	d__Bacteria	p__Firmicutes_A	c__Clostridia	o__Lachnospirales	f__Lachnospiraceae	g__UBA2868	s__	1
k141_10149695_flag=0_multi=10.9935_len=30850_12	GH31	hmmer	N	metabat.bin.696	RUI498	d__Bacteria	p__Firmicutes_A	c__Clostridia	o__Lachnospirales	f__Lachnospiraceae	g__UBA2868	s__	1
k141_10149695_flag=0_multi=10.9935_len=30850_24	GH31	hmmer	N	metabat.bin.696	RUI498	d__Bacteria	p__Firmicutes_A	c__Clostridia	o__Lachnospirales	f__Lachnospiraceae	g__UBA2868	s__	1
k141_10149695_flag=0_multi=10.9935_len=30850_31	GT4	diamond	N	metabat.bin.696	RUI498	d__Bacteria	p__Firmicutes_A	c__Clostridia	o__Lachnospirales	f__Lachnospiraceae	g__UBA2868	s__	1
k141_10149802_flag=0_multi=26.9953_len=55312_27	GH77	hmmer	N	metabat.bin.831	RUI543	d__Bacteria	p__Firmicutes_A	c__Clostridia	o__Lachnospirales	f__Lachnospiraceae	g__Butyrivibrio	s__	1
k141_10149802_flag=0_multi=26.9953_len=55312_3	GH9	hmmer	N	metabat.bin.831	RUI543	d__Bacteria	p__Firmicutes_A	c__Clostridia	o__Lachnospirales	f__Lachnospiraceae	g__Butyrivibrio	s__	1
k141_10149802_flag=0_multi=26.9953_len=55312_36	GH105	hmmer	N	metabat.bin.831	RUI543	d__Bacteria	p__Firmicutes_A	c__Clostridia	o__Lachnospirales	f__Lachnospiraceae	g__Butyrivibrio	s__	1
k141_10149802_flag=0_multi=26.9953_len=55312_4	GH28	hmmer	N	metabat.bin.831	RUI543	d__Bacteria	p__Firmicutes_A	c__Clostridia	o__Lachnospirales	f__Lachnospiraceae	g__Butyrivibrio	s__	1
k141_10149802_flag=0_multi=26.9953_len=55312_9	GH0	hotpep	Y	metabat.bin.831	RUI543	d__Bacteria	p__Firmicutes_A	c__Clostridia	o__Lachnospirales	f__Lachnospiraceae	g__Butyrivibrio	s__	1
k141_10149957_flag=1_multi=8.0000_len=9941_8	GT4	hmmer	N	metabat.bin.1458	RUI155	d__Bacteria	p__Firmicutes	c__Bacilli	o__Acholeplasmatales	f__	g__	s__	1
k141_10150090_flag=1_multi=9.9596_len=2367_1	GH105	hmmer	Y	metabat.bin.353	RUI398	d__Bacteria	p__Firmicutes_A	c__Clostridia	o__Lachnospirales	f__Lachnospiraceae	g__Eubacterium_F	s__	1
k141_10150236_flag=1_multi=17.0000_len=48492_14	GH57	hmmer	N	metabat.bin.1191	RUI058	d__Bacteria	p__Spirochaetota	c__Spirochaetia	o__Treponematales	f__Treponemataceae	g__Treponema_D	s__	1
k141_10150264_flag=0_multi=8.9807_len=15504_13	GH50	hmmer	N	metabat.bin.947	RUI578	d__Bacteria	p__Firmicutes_A	c__Clostridia	o__Oscillospirales	f__CAG-272	g__	s__	1
k141_10150839_flag=0_multi=84.8949_len=8136_3	CBM34	hmmer	N	metabat.bin.2142	RUI351	d__Bacteria	p__Firmicutes_A	c__Clostridia	o__Lachnospirales	f__Lachnospiraceae	g__Butyrivibrio	s__	1
k141_10151345_flag=0_multi=14.9929_len=19795_10	GH36	hmmer	N	metabat.bin.2154	RUI359	d__Bacteria	p__Firmicutes_A	c__Clostridia	o__Oscillospirales	f__Acutalibacteraceae	g__UBA1081	s__	1
k141_10151443_flag=0_multi=70.0676_len=81783_51	GH25	hmmer	N	metabat.bin.1286	RUI093	d__Bacteria	p__Firmicutes_A	c__Clostridia	o__Lachnospirales	f__Lachnospiraceae	g__Pseudobutyrivibrio	s__	1
k141_10153187_flag=0_multi=401.9574_len=17570_4	GH9	hmmer	Y	metabat.bin.1018	RUI006	d__Bacteria	p__Firmicutes_A	c__Clostridia	o__Lachnospirales	f__Lachnospiraceae	g__Butyrivibrio	s__Butyrivibrio	1
k141_10153779_flag=0_multi=44.0000_len=5210_2	GH13_14	hmmer	N	metabat.bin.1656	RUI213	d__Bacteria	p__Firmicutes	c__Bacilli	o__RFN20	f__CAG-826	g__UBA733	s__	1
k141_10154279_flag=1_multi=7.0000_len=5503_5	GH77	hmmer	N	metabat.bin.1572	RUI188	d__Bacteria	p__Firmicutes_A	c__Clostridia	o__Lachnospirales	f__Lachnospiraceae	g__	s__	1
k141_10154551_flag=1_multi=5.0000_len=3045_3	GT26	hotpep	N	metabat.bin.1180	RUI053	d__Bacteria	p__Bacteroidota	c__Bacteroidia	o__Bacteroidales	f__Bacteroidaceae	g__Prevotella	s__	1
k141_10154921_flag=0_multi=81.3745_len=22820_21	GT5	hmmer	N	metabat.bin.1000	RUI001	d__Bacteria	p__Firmicutes_A	c__Clostridia	o__Lachnospirales	f__Lachnospiraceae	g__UBA2868	s__	1
k141_10154985_flag=0_multi=129.9862_len=19129_6	GH31	hmmer	N	metabat.bin.673	RUI492	d__Bacteria	p__Firmicutes_A	c__Clostridia	o__Saccharofermentanales	f__Saccharofermentanaceae	g__Saccharofermentans	s__	1
k141_10156549_flag=0_multi=24.0000_len=5973_3	GH43_35	diamond	N	metabat.bin.765	RUI517	d__Bacteria	p__Firmicutes_A	c__Clostridia	o__Lachnospirales	f__Lachnospiraceae	g__UBA2868	s__	1
k141_10156549_flag=0_multi=24.0000_len=5973_5	GH51	hmmer	N	metabat.bin.765	RUI517	d__Bacteria	p__Firmicutes_A	c__Clostridia	o__Lachnospirales	f__Lachnospiraceae	g__UBA2868	s__	1
k141_10156899_flag=1_multi=8.0000_len=5046_1	GH13_9	hmmer	N	metabat.bin.824	RUI539	d__Bacteria	p__Firmicutes_A	c__Clostridia	o__Lachnospirales	f__Lachnospiraceae	g__Eubacterium_C	s__	1
k141_10156899_flag=1_multi=8.0000_len=5046_2	CBM48	diamond	N	metabat.bin.824	RUI539	d__Bacteria	p__Firmicutes_A	c__Clostridia	o__Lachnospirales	f__Lachnospiraceae	g__Eubacterium_C	s__	1
k141_10157112_flag=1_multi=8.0000_len=8713_7	GH36	hmmer	N	metabat.bin.235	RUI366	d__Bacteria	p__Firmicutes_A	c__Clostridia	o__Lachnospirales	f__Lachnospiraceae	g__UBA1258	s__	1
k141_10157182_flag=0_multi=49.3773_len=34448_12	GH18	hmmer	N	metabat.bin.989	RUI590	d__Bacteria	p__Firmicutes_A	c__Clostridia	o__Lachnospirales	f__Lachnospiraceae	g__	s__	1
k141_10157182_flag=0_multi=49.3773_len=34448_26	GH25	hmmer	N	metabat.bin.989	RUI590	d__Bacteria	p__Firmicutes_A	c__Clostridia	o__Lachnospirales	f__Lachnospiraceae	g__	s__	1
k141_10157946_flag=1_multi=5.0000_len=2370_2	CE4	hmmer	N	metabat.bin.868	RUI553	d__Bacteria	p__Firmicutes_A	c__Clostridia	o__Christensenellales	f__CAG-74	g__RUG563	s__	1
k141_10159151_flag=0_multi=39.2311_len=73909_34	CE10	hmmer	N	metabat.bin.1466	RUI159	d__Bacteria	p__Firmicutes	c__Bacilli	o__RFN20	f__CAG-826	g__UBA733	s__	1
k141_10159151_flag=0_multi=39.2311_len=73909_36	GH2	hmmer	N	metabat.bin.1466	RUI159	d__Bacteria	p__Firmicutes	c__Bacilli	o__RFN20	f__CAG-826	g__UBA733	s__	1
k141_10159151_flag=0_multi=39.2311_len=73909_49	AA1	diamond	N	metabat.bin.1466	RUI159	d__Bacteria	p__Firmicutes	c__Bacilli	o__RFN20	f__CAG-826	g__UBA733	s__	1
k141_10159542_flag=0_multi=27.9893_len=25408_4	GT28	hmmer	N	metabat.bin.922	RUI570	d__Bacteria	p__Firmicutes_A	c__Clostridia	o__Lachnospirales	f__Lachnospiraceae	g__UBA2868	s__	1
k141_1016000_flag=0_multi=39.9861_len=56413_12	GH43_19	hmmer	Y	metabat.bin.95	RUI579	d__Bacteria	p__Bacteroidota	c__Bacteroidia	o__Bacteroidales	f__Bacteroidaceae	g__Prevotella	s__Prevotella	1
k141_1016000_flag=0_multi=39.9861_len=56413_13	GH43_19	hmmer	Y	metabat.bin.95	RUI579	d__Bacteria	p__Bacteroidota	c__Bacteroidia	o__Bacteroidales	f__Bacteroidaceae	g__Prevotella	s__Prevotella	1
k141_1016000_flag=0_multi=39.9861_len=56413_16	GH13	hmmer	Y	metabat.bin.95	RUI579	d__Bacteria	p__Bacteroidota	c__Bacteroidia	o__Bacteroidales	f__Bacteroidaceae	g__Prevotella	s__Prevotella	1
k141_1016000_flag=0_multi=39.9861_len=56413_18	GH9	hmmer	N	metabat.bin.95	RUI579	d__Bacteria	p__Bacteroidota	c__Bacteroidia	o__Bacteroidales	f__Bacteroidaceae	g__Prevotella	s__Prevotella	1
k141_1016000_flag=0_multi=39.9861_len=56413_20	GH2	hmmer	Y	metabat.bin.95	RUI579	d__Bacteria	p__Bacteroidota	c__Bacteroidia	o__Bacteroidales	f__Bacteroidaceae	g__Prevotella	s__Prevotella	1
k141_1016000_flag=0_multi=39.9861_len=56413_21	CE10	hmmer	Y	metabat.bin.95	RUI579	d__Bacteria	p__Bacteroidota	c__Bacteroidia	o__Bacteroidales	f__Bacteroidaceae	g__Prevotella	s__Prevotella	1
k141_1016000_flag=0_multi=39.9861_len=56413_22	PL11_1	hmmer	Y	metabat.bin.95	RUI579	d__Bacteria	p__Bacteroidota	c__Bacteroidia	o__Bacteroidales	f__Bacteroidaceae	g__Prevotella	s__Prevotella	1
k141_1016000_flag=0_multi=39.9861_len=56413_23	GH28	hmmer	Y	metabat.bin.95	RUI579	d__Bacteria	p__Bacteroidota	c__Bacteroidia	o__Bacteroidales	f__Bacteroidaceae	g__Prevotella	s__Prevotella	1
k141_1016000_flag=0_multi=39.9861_len=56413_25	GH51	hmmer	N	metabat.bin.95	RUI579	d__Bacteria	p__Bacteroidota	c__Bacteroidia	o__Bacteroidales	f__Bacteroidaceae	g__Prevotella	s__Prevotella	1
k141_1016003_flag=0_multi=9.9983_len=54608_11	GH13_38	hmmer	N	metabat.bin.1138	RUI040	d__Bacteria	p__Bacteroidota	c__Bacteroidia	o__Bacteroidales	f__Bacteroidaceae	g__Prevotella	s__	1
k141_1016003_flag=0_multi=9.9983_len=54608_14	GH109	hmmer	Y	metabat.bin.1138	RUI040	d__Bacteria	p__Bacteroidota	c__Bacteroidia	o__Bacteroidales	f__Bacteroidaceae	g__Prevotella	s__	1
k141_10160327_flag=0_multi=38.9646_len=21606_10	CE1	hmmer	N	metabat.bin.1393	RUI130	d__Bacteria	p__Bacteroidota	c__Bacteroidia	o__Bacteroidales	f__UBA932	g__RC9	s__	1
k141_10160327_flag=0_multi=38.9646_len=21606_2	GH2	hmmer	Y	metabat.bin.1393	RUI130	d__Bacteria	p__Bacteroidota	c__Bacteroidia	o__Bacteroidales	f__UBA932	g__RC9	s__	1
k141_10160956_flag=0_multi=78.6701_len=27078_17	CE4	hmmer	N	metabat.bin.1340	RUI112	d__Bacteria	p__Bacteroidota	c__Bacteroidia	o__Bacteroidales	f__Bacteroidaceae	g__Prevotella	s__Prevotella	1
k141_10160956_flag=0_multi=78.6701_len=27078_18	GH3	hmmer	N	metabat.bin.1340	RUI112	d__Bacteria	p__Bacteroidota	c__Bacteroidia	o__Bacteroidales	f__Bacteroidaceae	g__Prevotella	s__Prevotella	1
k141_1016121_flag=1_multi=24.5678_len=9637_1	GH67	hmmer	N	metabat.bin.84	RUI547	d__Bacteria	p__Bacteroidota	c__Bacteroidia	o__Bacteroidales	f__UBA932	g__RC9	s__	1
k141_10161353_flag=0_multi=14.0000_len=56144_11	GH13_11	hmmer	N	metabat.bin.469	RUI431	d__Bacteria	p__Firmicutes_A	c__Clostridia	o__Lachnospirales	f__Lachnospiraceae	g__	s__	1
k141_10161353_flag=0_multi=14.0000_len=56144_14	GT28	hmmer	N	metabat.bin.469	RUI431	d__Bacteria	p__Firmicutes_A	c__Clostridia	o__Lachnospirales	f__Lachnospiraceae	g__	s__	1
k141_10162303_flag=0_multi=54.3227_len=9663_4	CE1	hmmer	Y	metabat.bin.1385	RUI127	d__Bacteria	p__Bacteroidota	c__Bacteroidia	o__Bacteroidales	f__Bacteroidaceae	g__Prevotella	s__	1
k141_10162411_flag=1_multi=7.0000_len=13487_5	GT28	hmmer	N	metabat.bin.1760	RUI239	d__Bacteria	p__Proteobacteria	c__Alphaproteobacteria	o__Rs-D84	f__	g__	s__	1
k141_10163280_flag=1_multi=6.0000_len=4380_1	GH2	hmmer	N	metabat.bin.2056	RUI325	d__Bacteria	p__Firmicutes_A	c__Clostridia	o__Lachnospirales	f__Lachnospiraceae	g__Acetatctor	s__	1
k141_10164352_flag=0_multi=5.4787_len=2274_1	GT4	hmmer	N	metabat.bin.1131	RUI038	d__Bacteria	p__Spirochaetota	c__Spirochaetia	o__Treponematales	f__Treponemataceae	g__Treponema_D	s__	1
k141_10164444_flag=0_multi=17.0565_len=4498_4	GH53	hmmer	Y	metabat.bin.14	RUI133	d__Bacteria	p__Spirochaetota	c__Spirochaetia	o__Treponematales	f__Treponemataceae	g__Treponema_D	s__	1
k141_10164579_flag=0_multi=25.6310_len=11086_8	GH9	hmmer	N	metabat.bin.537	RUI450	d__Bacteria	p__Firmicutes_A	c__Clostridia	o__Lachnospirales	f__Lachnospiraceae	g__AC2028	s__	1
k141_10164662_flag=0_multi=133.9571_len=31133_13	GH43_1	hmmer	N	metabat.bin.672	RUI491	d__Bacteria	p__Firmicutes_A	c__Clostridia	o__Saccharofermentanales	f__Saccharofermentanaceae	g__Saccharofermentans	s__	1
k141_10166798_flag=0_multi=19.9908_len=61769_1	CE4	hmmer	Y	metabat.bin.987	RUI589	d__Bacteria	p__Firmicutes_B	c__Dehalobacteriia	o__UBA4068	f__UBA4068	g__	s__	1
k141_10167608_flag=0_multi=34.2796_len=20134_12	GH142	hmmer	N	metabat.bin.985	RUI587	d__Bacteria	p__Spirochaetota	c__Spirochaetia	o__Treponematales	f__Treponemataceae	g__Treponema_D	s__	1
k141_10167608_flag=0_multi=34.2796_len=20134_9	GT26	hmmer	N	metabat.bin.985	RUI587	d__Bacteria	p__Spirochaetota	c__Spirochaetia	o__Treponematales	f__Treponemataceae	g__Treponema_D	s__	1
k141_10167645_flag=0_multi=41.4098_len=11615_10	GT83	hmmer	N	metabat.bin.1101	RUI025	d__Bacteria	p__Bacteroidota	c__Bacteroidia	o__Bacteroidales	f__F082	g__F082	s__	1
k141_10167645_flag=0_multi=41.4098_len=11615_9	GT83	hmmer	N	metabat.bin.1101	RUI025	d__Bacteria	p__Bacteroidota	c__Bacteroidia	o__Bacteroidales	f__F082	g__F082	s__	1
k141_10167906_flag=0_multi=17.8933_len=51985_15	GT51	hmmer	N	metabat.bin.872	RUI554	d__Bacteria	p__Spirochaetota	c__Spirochaetia	o__Treponematales	f__Treponemataceae	g__Treponema_D	s__	1
k141_10167906_flag=0_multi=17.8933_len=51985_30	GH9	hmmer	N	metabat.bin.872	RUI554	d__Bacteria	p__Spirochaetota	c__Spirochaetia	o__Treponematales	f__Treponemataceae	g__Treponema_D	s__	1
k141_10167906_flag=0_multi=17.8933_len=51985_4	GT26	hmmer	N	metabat.bin.872	RUI554	d__Bacteria	p__Spirochaetota	c__Spirochaetia	o__Treponematales	f__Treponemataceae	g__Treponema_D	s__	1
k141_1016893_flag=1_multi=10.9838_len=6310_1	GH88	hmmer	Y	metabat.bin.2133	RUI347	d__Bacteria	p__Verrucomicrobiota	c__Kiritimatiellae	o__RFP12	f__UBA1067	g__UBA1067	s__	1
k141_1016893_flag=1_multi=10.9838_len=6310_2	GH50	hmmer	Y	metabat.bin.2133	RUI347	d__Bacteria	p__Verrucomicrobiota	c__Kiritimatiellae	o__RFP12	f__UBA1067	g__UBA1067	s__	1
k141_10168972_flag=0_multi=37.8398_len=2451_3	GT8	hmmer	N	metabat.bin.1776	RUI248	d__Bacteria	p__Firmicutes_A	c__Clostridia	o__Lachnospirales	f__Lachnospiraceae	g__ISDg	s__ISDg	1
k141_10169987_flag=0_multi=129.6397_len=63799_1	GH92	hmmer	Y	metabat.bin.1185	RUI054	d__Bacteria	p__Bacteroidota	c__Bacteroidia	o__Bacteroidales	f__Bacteroidaceae	g__UBA1189	s__	1
k141_10169987_flag=0_multi=129.6397_len=63799_28	GH3	hmmer	Y	metabat.bin.1185	RUI054	d__Bacteria	p__Bacteroidota	c__Bacteroidia	o__Bacteroidales	f__Bacteroidaceae	g__UBA1189	s__	1
k141_10169987_flag=0_multi=129.6397_len=63799_36	CBM13	hmmer	Y	metabat.bin.1185	RUI054	d__Bacteria	p__Bacteroidota	c__Bacteroidia	o__Bacteroidales	f__Bacteroidaceae	g__UBA1189	s__	1
k141_10169987_flag=0_multi=129.6397_len=63799_37	GH57	hmmer	N	metabat.bin.1185	RUI054	d__Bacteria	p__Bacteroidota	c__Bacteroidia	o__Bacteroidales	f__Bacteroidaceae	g__UBA1189	s__	1
k141_10169987_flag=0_multi=129.6397_len=63799_38	GT4	hmmer	N	metabat.bin.1185	RUI054	d__Bacteria	p__Bacteroidota	c__Bacteroidia	o__Bacteroidales	f__Bacteroidaceae	g__UBA1189	s__	1
k141_10169987_flag=0_multi=129.6397_len=63799_39	GH133	hmmer	N	metabat.bin.1185	RUI054	d__Bacteria	p__Bacteroidota	c__Bacteroidia	o__Bacteroidales	f__Bacteroidaceae	g__UBA1189	s__	1
k141_10169987_flag=0_multi=129.6397_len=63799_42	GH43_24	hmmer	Y	metabat.bin.1185	RUI054	d__Bacteria	p__Bacteroidota	c__Bacteroidia	o__Bacteroidales	f__Bacteroidaceae	g__UBA1189	s__	1
k141_10170175_flag=0_multi=38.0000_len=8074_9	GH43_29	hmmer	Y	metabat.bin.2151	RUI357	d__Bacteria	p__Firmicutes_A	c__Clostridia	o__Lachnospirales	f__Lachnospiraceae	g__NK4A144	s__NK4A144	1
k141_10170370_flag=1_multi=13.0327_len=75623_12	GH77	hmmer	N	metabat.bin.1338	RUI111	d__Bacteria	p__Spirochaetota	c__Spirochaetia	o__Treponematales	f__Treponemataceae	g__Treponema_D	s__	1
k141_10170370_flag=1_multi=13.0327_len=75623_18	GH3	hmmer	N	metabat.bin.1338	RUI111	d__Bacteria	p__Spirochaetota	c__Spirochaetia	o__Treponematales	f__Treponemataceae	g__Treponema_D	s__	1
k141_10170370_flag=1_multi=13.0327_len=75623_33	CE4	hmmer	Y	metabat.bin.1338	RUI111	d__Bacteria	p__Spirochaetota	c__Spirochaetia	o__Treponematales	f__Treponemataceae	g__Treponema_D	s__	1
k141_10170370_flag=1_multi=13.0327_len=75623_52	GH128	hmmer	Y	metabat.bin.1338	RUI111	d__Bacteria	p__Spirochaetota	c__Spirochaetia	o__Treponematales	f__Treponemataceae	g__Treponema_D	s__	1
k141_1017052_flag=1_multi=14.0000_len=39120_16	GH13_20	hmmer	N	metabat.bin.161	RUI197	d__Bacteria	p__Firmicutes_A	c__Clostridia	o__Lachnospirales	f__Lachnospiraceae	g__UBA2868	s__	1
k141_1017052_flag=1_multi=14.0000_len=39120_29	GH26	hmmer	N	metabat.bin.161	RUI197	d__Bacteria	p__Firmicutes_A	c__Clostridia	o__Lachnospirales	f__Lachnospiraceae	g__UBA2868	s__	1
k141_1017052_flag=1_multi=14.0000_len=39120_4	CE10	hmmer	N	metabat.bin.161	RUI197	d__Bacteria	p__Firmicutes_A	c__Clostridia	o__Lachnospirales	f__Lachnospiraceae	g__UBA2868	s__	1
k141_1017052_flag=1_multi=14.0000_len=39120_7	GH51	hmmer	N	metabat.bin.161	RUI197	d__Bacteria	p__Firmicutes_A	c__Clostridia	o__Lachnospirales	f__Lachnospiraceae	g__UBA2868	s__	1
k141_1017052_flag=1_multi=14.0000_len=39120_9	GH43_35	hmmer	N	metabat.bin.161	RUI197	d__Bacteria	p__Firmicutes_A	c__Clostridia	o__Lachnospirales	f__Lachnospiraceae	g__UBA2868	s__	1
k141_10170635_flag=0_multi=28.9423_len=8853_2	GH128	hmmer	Y	metabat.bin.1818	RUI254	d__Bacteria	p__Bacteroidota	c__Bacteroidia	o__Bacteroidales	f__Bacteroidaceae	g__UBA4372	s__	1
k141_10170671_flag=0_multi=75.9804_len=38323_26	GH43_16	hmmer	Y	metabat.bin.1438	RUI149	d__Bacteria	p__Firmicutes_A	c__Clostridia	o__Lachnospirales	f__Lachnospiraceae	g__SZUA-448	s__	1
k141_10170686_flag=0_multi=40.9306_len=5905_5	GT13	diamond	N	metabat.bin.880	RUI557	d__Bacteria	p__Firmicutes	c__Bacilli	o__RFN20	f__CAG-826	g__	s__	1
k141_10170720_flag=0_multi=15.8125_len=21126_2	CE12	diamond	N	metabat.bin.590	RUI465	d__Bacteria	p__Bacteroidota	c__Bacteroidia	o__Bacteroidales	f__UBA3824	g__UBA3824	s__	1
k141_10170720_flag=0_multi=15.8125_len=21126_3	GH146	hmmer	N	metabat.bin.590	RUI465	d__Bacteria	p__Bacteroidota	c__Bacteroidia	o__Bacteroidales	f__UBA3824	g__UBA3824	s__	1
k141_10170720_flag=0_multi=15.8125_len=21126_4	GH43_10	hmmer	Y	metabat.bin.590	RUI465	d__Bacteria	p__Bacteroidota	c__Bacteroidia	o__Bacteroidales	f__UBA3824	g__UBA3824	s__	1
k141_10170992_flag=0_multi=130.8520_len=8923_3	GH43_16	hmmer	N	metabat.bin.1438	RUI149	d__Bacteria	p__Firmicutes_A	c__Clostridia	o__Lachnospirales	f__Lachnospiraceae	g__SZUA-448	s__	1
k141_10171619_flag=0_multi=12.9809_len=12702_5	GT2_Glycos_transf_2	hmmer	N	metabat.bin.2154	RUI359	d__Bacteria	p__Firmicutes_A	c__Clostridia	o__Oscillospirales	f__Acutalibacteraceae	g__UBA1081	s__	1
k141_10173028_flag=1_multi=11.0000_len=16105_8	GT35	hmmer	N	metabat.bin.696	RUI498	d__Bacteria	p__Firmicutes_A	c__Clostridia	o__Lachnospirales	f__Lachnospiraceae	g__UBA2868	s__	1
k141_10173380_flag=0_multi=79.9557_len=10401_1	GH2	hmmer	Y	metabat.bin.789	RUI529	d__Bacteria	p__Bacteroidota	c__Bacteroidia	o__Bacteroidales	f__Bacteroidaceae	g__Prevotella	s__	1
k141_10173461_flag=1_multi=11.0000_len=7606_7	PL1	hmmer	Y	metabat.bin.28	RUI378	d__Bacteria	p__Spirochaetota	c__Spirochaetia	o__Treponematales	f__Treponemataceae	g__Treponema_D	s__	1
k141_1017420_flag=0_multi=27.9964_len=75687_36	GT2_Glycos_transf_2	hmmer	N	metabat.bin.1015	RUI005	d__Bacteria	p__Firmicutes_A	c__Clostridia	o__Lachnospirales	f__Lachnospiraceae	g__	s__	1
k141_1017420_flag=0_multi=27.9964_len=75687_37	GT2_Glycos_transf_2	hmmer	N	metabat.bin.1015	RUI005	d__Bacteria	p__Firmicutes_A	c__Clostridia	o__Lachnospirales	f__Lachnospiraceae	g__	s__	1
k141_1017420_flag=0_multi=27.9964_len=75687_42	GT2_Glycos_transf_2	hmmer	N	metabat.bin.1015	RUI005	d__Bacteria	p__Firmicutes_A	c__Clostridia	o__Lachnospirales	f__Lachnospiraceae	g__	s__	1
k141_1017420_flag=0_multi=27.9964_len=75687_43	GT4	hmmer	N	metabat.bin.1015	RUI005	d__Bacteria	p__Firmicutes_A	c__Clostridia	o__Lachnospirales	f__Lachnospiraceae	g__	s__	1
k141_1017420_flag=0_multi=27.9964_len=75687_44	GT4	hmmer	N	metabat.bin.1015	RUI005	d__Bacteria	p__Firmicutes_A	c__Clostridia	o__Lachnospirales	f__Lachnospiraceae	g__	s__	1
k141_1017420_flag=0_multi=27.9964_len=75687_45	GT2_Glycos_transf_2	hmmer	N	metabat.bin.1015	RUI005	d__Bacteria	p__Firmicutes_A	c__Clostridia	o__Lachnospirales	f__Lachnospiraceae	g__	s__	1
k141_1017420_flag=0_multi=27.9964_len=75687_6	GH3	hmmer	N	metabat.bin.1015	RUI005	d__Bacteria	p__Firmicutes_A	c__Clostridia	o__Lachnospirales	f__Lachnospiraceae	g__	s__	1
k141_1017420_flag=0_multi=27.9964_len=75687_7	GH2	hmmer	N	metabat.bin.1015	RUI005	d__Bacteria	p__Firmicutes_A	c__Clostridia	o__Lachnospirales	f__Lachnospiraceae	g__	s__	1
k141_10174861_flag=1_multi=9.4671_len=22605_11	CE12	hmmer	N	metabat.bin.800	RUI535	d__Bacteria	p__Bacteroidota	c__Bacteroidia	o__Bacteroidales	f__UBA932	g__RC9	s__	1
k141_10175468_flag=0_multi=100.0000_len=2672_1	GH92	hmmer	N	metabat.bin.633	RUI480	d__Bacteria	p__Bacteroidota	c__Bacteroidia	o__Bacteroidales	f__UBA932	g__RC9	s__	1
k141_1017699_flag=1_multi=16.9861_len=11631_5	GT51	hmmer	N	metabat.bin.1284	RUI092	d__Bacteria	p__Firmicutes_A	c__Clostridia	o__TANB77	f__CAG-508	g__UBA7001	s__	1
k141_10177430_flag=1_multi=97.9725_len=31923_14	GH8	hmmer	N	metabat.bin.847	RUI548	d__Bacteria	p__Firmicutes_A	c__Clostridia	o__Lachnospirales	f__Lachnospiraceae	g__UBA1712-A	s__	1
k141_10177835_flag=0_multi=27.0040_len=35981_11	GT2_Glycos_transf_2	hmmer	N	metabat.bin.320	RUI392	d__Bacteria	p__Bacteroidota	c__Bacteroidia	o__Bacteroidales	f__Bacteroidaceae	g__UBA4372	s__	1
k141_10177835_flag=0_multi=27.0040_len=35981_9	GH92	hmmer	Y	metabat.bin.320	RUI392	d__Bacteria	p__Bacteroidota	c__Bacteroidia	o__Bacteroidales	f__Bacteroidaceae	g__UBA4372	s__	1
k141_10177951_flag=0_multi=13.0000_len=31490_10	GH53	hmmer	N	metabat.bin.667	RUI489	d__Bacteria	p__Firmicutes_A	c__Clostridia	o__Lachnospirales	f__Lachnospiraceae	g__	s__	1
k141_10177951_flag=0_multi=13.0000_len=31490_4	GH36	hmmer	N	metabat.bin.667	RUI489	d__Bacteria	p__Firmicutes_A	c__Clostridia	o__Lachnospirales	f__Lachnospiraceae	g__	s__	1
k141_10179281_flag=0_multi=11.9959_len=26809_10	GH13_20	hmmer	N	metabat.bin.1542	RUI181	d__Bacteria	p__Firmicutes_A	c__Clostridia	o__Lachnospirales	f__Lachnospiraceae	g__Butyrivibrio	s__	1
k141_10179950_flag=0_multi=46.3066_len=10836_6	CBM2	hmmer	N	metabat.bin.1382	RUI126	d__Bacteria	p__Firmicutes_A	c__Clostridia	o__Lachnospirales	f__Lachnospiraceae	g__UBA2868	s__	1
k141_10180391_flag=0_multi=27.0048_len=16240_3	CE4	hmmer	N	metabat.bin.1866	RUI269	d__Bacteria	p__Firmicutes_A	c__Clostridia	o__Christensenellales	f__CAG-74	g__GCA-900199385	s__	1
k141_10180510_flag=1_multi=9.0000_len=11396_4	GT51	hmmer	N	metabat.bin.1956	RUI297	d__Bacteria	p__Firmicutes_A	c__Clostridia	o__Lachnospirales	f__Lachnospiraceae	g__NK4A144	s__	1
k141_10182297_flag=1_multi=21.0000_len=39958_11	GH53	hmmer	Y	metabat.bin.1957	RUI298	d__Bacteria	p__Firmicutes_A	c__Clostridia	o__Lachnospirales	f__Lachnospiraceae	g__Eubacterium_S	s__Eubacterium_S	1
k141_10182297_flag=1_multi=21.0000_len=39958_12	GH35	hmmer	N	metabat.bin.1957	RUI298	d__Bacteria	p__Firmicutes_A	c__Clostridia	o__Lachnospirales	f__Lachnospiraceae	g__Eubacterium_S	s__Eubacterium_S	1
k141_10182297_flag=1_multi=21.0000_len=39958_13	GH53	hmmer	Y	metabat.bin.1957	RUI298	d__Bacteria	p__Firmicutes_A	c__Clostridia	o__Lachnospirales	f__Lachnospiraceae	g__Eubacterium_S	s__Eubacterium_S	1
k141_10182297_flag=1_multi=21.0000_len=39958_7	GH53	hmmer	N	metabat.bin.1957	RUI298	d__Bacteria	p__Firmicutes_A	c__Clostridia	o__Lachnospirales	f__Lachnospiraceae	g__Eubacterium_S	s__Eubacterium_S	1
k141_10183056_flag=0_multi=29.9960_len=72984_40	GH136	hmmer	Y	metabat.bin.84	RUI547	d__Bacteria	p__Bacteroidota	c__Bacteroidia	o__Bacteroidales	f__UBA932	g__RC9	s__	1
k141_10183056_flag=0_multi=29.9960_len=72984_48	GH43_5	hmmer	Y	metabat.bin.84	RUI547	d__Bacteria	p__Bacteroidota	c__Bacteroidia	o__Bacteroidales	f__UBA932	g__RC9	s__	1
k141_10183056_flag=0_multi=29.9960_len=72984_49	GH54	hmmer	Y	metabat.bin.84	RUI547	d__Bacteria	p__Bacteroidota	c__Bacteroidia	o__Bacteroidales	f__UBA932	g__RC9	s__	1
k141_10183056_flag=0_multi=29.9960_len=72984_53	GH109	hmmer	N	metabat.bin.84	RUI547	d__Bacteria	p__Bacteroidota	c__Bacteroidia	o__Bacteroidales	f__UBA932	g__RC9	s__	1
k141_10183155_flag=1_multi=9.1861_len=80016_17	GT3	hmmer	N	metabat.bin.1109	RUI028	d__Bacteria	p__Bacteroidota	c__Bacteroidia	o__Bacteroidales	f__Paludibacteraceae	g__RF16	s__	1
k141_10183155_flag=1_multi=9.1861_len=80016_25	GT0	hotpep	N	metabat.bin.1109	RUI028	d__Bacteria	p__Bacteroidota	c__Bacteroidia	o__Bacteroidales	f__Paludibacteraceae	g__RF16	s__	1
k141_101832_flag=1_multi=9.0000_len=3424_3	GT35	hotpep	N	metabat.bin.1592	RUI192	d__Bacteria	p__Firmicutes_A	c__Clostridia	o__Lachnospirales	f__Lachnospiraceae	g__UBA1712	s__	1
k141_10183743_flag=0_multi=31.9075_len=6843_2	GH77	hmmer	N	metabat.bin.184	RUI261	d__Bacteria	p__Firmicutes_A	c__Clostridia	o__Lachnospirales	f__Lachnospiraceae	g__XBB2008	s__XBB2008	1
k141_10183743_flag=0_multi=31.9075_len=6843_3	GH13_9	hmmer	N	metabat.bin.184	RUI261	d__Bacteria	p__Firmicutes_A	c__Clostridia	o__Lachnospirales	f__Lachnospiraceae	g__XBB2008	s__XBB2008	1
k141_10184160_flag=0_multi=11.9827_len=12831_2	GH77	hmmer	N	metabat.bin.184	RUI261	d__Bacteria	p__Firmicutes_A	c__Clostridia	o__Lachnospirales	f__Lachnospiraceae	g__XBB2008	s__XBB2008	1
k141_10184160_flag=0_multi=11.9827_len=12831_3	GH13_9	hmmer	N	metabat.bin.184	RUI261	d__Bacteria	p__Firmicutes_A	c__Clostridia	o__Lachnospirales	f__Lachnospiraceae	g__XBB2008	s__XBB2008	1
k141_10185475_flag=1_multi=5.9803_len=12092_3	GT2_Glycos_transf_2	hmmer	N	metabat.bin.2127	RUI346	d__Bacteria	p__Spirochaetota	c__Spirochaetia	o__Treponematales	f__Treponemataceae	g__Treponema_D	s__	1
k141_10185475_flag=1_multi=5.9803_len=12092_8	GH94	hotpep	N	metabat.bin.2127	RUI346	d__Bacteria	p__Spirochaetota	c__Spirochaetia	o__Treponematales	f__Treponemataceae	g__Treponema_D	s__	1
k141_10185809_flag=0_multi=9.0000_len=2588_1	GH3	hmmer	N	metabat.bin.754	RUI515	d__Bacteria	p__Firmicutes_A	c__Clostridia	o__Lachnospirales	f__Lachnospiraceae	g__XBD2001	s__	1
k141_10185901_flag=0_multi=26.5577_len=4762_4	CE10	hmmer	Y	metabat.bin.1128	RUI035	d__Bacteria	p__Bacteroidota	c__Bacteroidia	o__Bacteroidales	f__P3	g__UBA1217	s__	1
k141_10186032_flag=0_multi=13.4621_len=8752_1	GH2	hmmer	N	metabat.bin.1430	RUI146	d__Bacteria	p__Firmicutes_A	c__Clostridia	o__Lachnospirales	f__Lachnospiraceae	g__UBA1258	s__	1
k141_10186055_flag=0_multi=87.9424_len=30128_14	GH95	hmmer	N	metabat.bin.605	RUI468	d__Bacteria	p__Bacteroidota	c__Bacteroidia	o__Bacteroidales	f__Bacteroidaceae	g__Prevotella	s__	1
k141_10186055_flag=0_multi=87.9424_len=30128_23	GH43_1	hmmer	N	metabat.bin.605	RUI468	d__Bacteria	p__Bacteroidota	c__Bacteroidia	o__Bacteroidales	f__Bacteroidaceae	g__Prevotella	s__	1
k141_10186055_flag=0_multi=87.9424_len=30128_24	GH10	hmmer	N	metabat.bin.605	RUI468	d__Bacteria	p__Bacteroidota	c__Bacteroidia	o__Bacteroidales	f__Bacteroidaceae	g__Prevotella	s__	1
k141_10186055_flag=0_multi=87.9424_len=30128_5	GT28	hmmer	N	metabat.bin.605	RUI468	d__Bacteria	p__Bacteroidota	c__Bacteroidia	o__Bacteroidales	f__Bacteroidaceae	g__Prevotella	s__	1
k141_10186131_flag=0_multi=10.9498_len=50744_24	GH3	hmmer	Y	metabat.bin.1828	RUI258	d__Bacteria	p__Firmicutes_A	c__Clostridia	o__Lachnospirales	f__Lachnospiraceae	g__Eubacterium_Q	s__	1
k141_10186131_flag=0_multi=10.9498_len=50744_7	CBM63	hmmer	Y	metabat.bin.1828	RUI258	d__Bacteria	p__Firmicutes_A	c__Clostridia	o__Lachnospirales	f__Lachnospiraceae	g__Eubacterium_Q	s__	1
k141_10186131_flag=0_multi=10.9498_len=50744_8	CE1	hmmer	N	metabat.bin.1828	RUI258	d__Bacteria	p__Firmicutes_A	c__Clostridia	o__Lachnospirales	f__Lachnospiraceae	g__Eubacterium_Q	s__	1
k141_10186177_flag=1_multi=8.0000_len=2243_1	GT2_Glycos_transf_2	hmmer	N	metabat.bin.1357	RUI118	d__Bacteria	p__Firmicutes_A	c__Clostridia	o__Oscillospirales	f__CAG-272	g__	s__	1
k141_10186177_flag=1_multi=8.0000_len=2243_2	GT2_Glycos_transf_2	hmmer	N	metabat.bin.1357	RUI118	d__Bacteria	p__Firmicutes_A	c__Clostridia	o__Oscillospirales	f__CAG-272	g__	s__	1
k141_10186312_flag=0_multi=92.8315_len=13577_4	GH94	hmmer	N	metabat.bin.1874	RUI271	d__Bacteria	p__Bacteroidota	c__Bacteroidia	o__Bacteroidales	f__Bacteroidaceae	g__Prevotella	s__	1
k141_10186500_flag=0_multi=26.6746_len=127311_102	GT2_Glycos_transf_2	hmmer	N	metabat.bin.1219	RUI069	d__Bacteria	p__Firmicutes_A	c__Clostridia	o__Oscillospirales	f__Oscillospiraceae	g__UBA1777	s__	1
k141_10186500_flag=0_multi=26.6746_len=127311_103	GT2_Glycos_transf_2	hmmer	N	metabat.bin.1219	RUI069	d__Bacteria	p__Firmicutes_A	c__Clostridia	o__Oscillospirales	f__Oscillospiraceae	g__UBA1777	s__	1
k141_10186500_flag=0_multi=26.6746_len=127311_104	GT66	hmmer	Y	metabat.bin.1219	RUI069	d__Bacteria	p__Firmicutes_A	c__Clostridia	o__Oscillospirales	f__Oscillospiraceae	g__UBA1777	s__	1
k141_10186500_flag=0_multi=26.6746_len=127311_24	GH31	hmmer	N	metabat.bin.1219	RUI069	d__Bacteria	p__Firmicutes_A	c__Clostridia	o__Oscillospirales	f__Oscillospiraceae	g__UBA1777	s__	1
k141_10186500_flag=0_multi=26.6746_len=127311_38	CE4	hmmer	Y	metabat.bin.1219	RUI069	d__Bacteria	p__Firmicutes_A	c__Clostridia	o__Oscillospirales	f__Oscillospiraceae	g__UBA1777	s__	1
k141_10186500_flag=0_multi=26.6746_len=127311_50	GT4	hmmer	N	metabat.bin.1219	RUI069	d__Bacteria	p__Firmicutes_A	c__Clostridia	o__Oscillospirales	f__Oscillospiraceae	g__UBA1777	s__	1
k141_10186560_flag=1_multi=15.0000_len=4997_6	GT2_Glycos_transf_2	hmmer	N	metabat.bin.1329	RUI106	d__Bacteria	p__Firmicutes	c__Bacilli	o__RF39	f__CAG-1000	g__UBA6985	s__	1
k141_10186748_flag=0_multi=13.3387_len=24084_19	CBM67	hmmer	N	metabat.bin.29	RUI383	d__Bacteria	p__Firmicutes_A	c__Clostridia	o__Oscillospirales	f__Acutalibacteraceae	g__	s__	1
k141_10186748_flag=0_multi=13.3387_len=24084_21	CBM67	hmmer	N	metabat.bin.29	RUI383	d__Bacteria	p__Firmicutes_A	c__Clostridia	o__Oscillospirales	f__Acutalibacteraceae	g__	s__	1
k141_10187202_flag=0_multi=11.9881_len=9371_1	GH26	hmmer	N	metabat.bin.1597	RUI194	d__Bacteria	p__Bacteroidota	c__Bacteroidia	o__Bacteroidales	f__UBA3663	g__UBA3663	s__	1
k141_10187202_flag=0_multi=11.9881_len=9371_2	GH5_4	hmmer	Y	metabat.bin.1597	RUI194	d__Bacteria	p__Bacteroidota	c__Bacteroidia	o__Bacteroidales	f__UBA3663	g__UBA3663	s__	1
k141_10190330_flag=0_multi=17.9921_len=42935_21	CE4	hmmer	Y	metabat.bin.987	RUI589	d__Bacteria	p__Firmicutes_B	c__Dehalobacteriia	o__UBA4068	f__UBA4068	g__	s__	1
k141_10190330_flag=0_multi=17.9921_len=42935_36	AA1	diamond	N	metabat.bin.987	RUI589	d__Bacteria	p__Firmicutes_B	c__Dehalobacteriia	o__UBA4068	f__UBA4068	g__	s__	1
k141_10190363_flag=0_multi=74.2161_len=2029_1	GT4	hmmer	N	metabat.bin.58	RUI463	d__Bacteria	p__Proteobacteria	c__Alphaproteobacteria	o__UBA3830	f__UBA3830	g__UBA3830	s__	1
k141_10190794_flag=0_multi=266.0000_len=2530_2	GH53	hmmer	Y	metabat.bin.2142	RUI351	d__Bacteria	p__Firmicutes_A	c__Clostridia	o__Lachnospirales	f__Lachnospiraceae	g__Butyrivibrio	s__	1
k141_10191316_flag=1_multi=7.0000_len=5440_3	GH13_14	hmmer	Y	metabat.bin.2042	RUI322	d__Bacteria	p__Firmicutes_A	c__Clostridia	o__Oscillospirales	f__Acutalibacteraceae	g__Ruminococcus_E	s__	1
k141_1019212_flag=0_multi=9.9925_len=12159_1	GH5_2	hmmer	Y	metabat.bin.1373	RUI123	d__Bacteria	p__Bacteroidota	c__Bacteroidia	o__Bacteroidales	f__Paludibacteraceae	g__UBA1723	s__UBA1723	1
k141_1019212_flag=0_multi=9.9925_len=12159_2	GH5_2	hmmer	Y	metabat.bin.1373	RUI123	d__Bacteria	p__Bacteroidota	c__Bacteroidia	o__Bacteroidales	f__Paludibacteraceae	g__UBA1723	s__UBA1723	1
k141_1019212_flag=0_multi=9.9925_len=12159_5	GH5_2	hmmer	Y	metabat.bin.1373	RUI123	d__Bacteria	p__Bacteroidota	c__Bacteroidia	o__Bacteroidales	f__Paludibacteraceae	g__UBA1723	s__UBA1723	1
k141_1019212_flag=0_multi=9.9925_len=12159_6	GH5_2	hmmer	N	metabat.bin.1373	RUI123	d__Bacteria	p__Bacteroidota	c__Bacteroidia	o__Bacteroidales	f__Paludibacteraceae	g__UBA1723	s__UBA1723	1
k141_10193209_flag=0_multi=46.0000_len=4630_4	GH36	hmmer	N	metabat.bin.974	RUI583	d__Bacteria	p__Firmicutes_A	c__Clostridia	o__Lachnospirales	f__Lachnospiraceae	g__UBA1258	s__	1
k141_10193480_flag=0_multi=16.1561_len=11893_1	GH43_17	hmmer	N	metabat.bin.2154	RUI359	d__Bacteria	p__Firmicutes_A	c__Clostridia	o__Oscillospirales	f__Acutalibacteraceae	g__UBA1081	s__	1
k141_10193659_flag=0_multi=16.0000_len=13192_7	GH36	hmmer	N	metabat.bin.299	RUI386	d__Bacteria	p__Firmicutes_A	c__Clostridia	o__Lachnospirales	f__Lachnospiraceae	g__CAG-590	s__	1
k141_10193659_flag=0_multi=16.0000_len=13192_9	GH2	hmmer	N	metabat.bin.299	RUI386	d__Bacteria	p__Firmicutes_A	c__Clostridia	o__Lachnospirales	f__Lachnospiraceae	g__CAG-590	s__	1
k141_10195856_flag=0_multi=163.9698_len=54100_11	GH25	hmmer	N	metabat.bin.1185	RUI054	d__Bacteria	p__Bacteroidota	c__Bacteroidia	o__Bacteroidales	f__Bacteroidaceae	g__UBA1189	s__	1
k141_10196795_flag=0_multi=14.2591_len=11761_7	GT27	hmmer	N	metabat.bin.2009	RUI311	d__Bacteria	p__Bacteroidota	c__Bacteroidia	o__Bacteroidales	f__F082	g__F082	s__	1
k141_1019720_flag=0_multi=199.1313_len=10209_4	GH2	hmmer	N	metabat.bin.1774	RUI247	d__Bacteria	p__Firmicutes_A	c__Clostridia	o__Lachnospirales	f__Lachnospiraceae	g__Lachnospira	s__Lachnospira	1
k141_10197651_flag=1_multi=11.8838_len=27673_20	GH142	hmmer	N	metabat.bin.742	RUI510	d__Bacteria	p__Spirochaetota	c__Spirochaetia	o__Treponematales	f__Treponemataceae	g__	s__	1
k141_10198764_flag=1_multi=14.9916_len=18432_13	GH25	hmmer	N	metabat.bin.1250	RUI080	d__Bacteria	p__Bacteroidota	c__Bacteroidia	o__Bacteroidales	f__Bacteroidaceae	g__Prevotella	s__	1
k141_10199151_flag=0_multi=47.9515_len=9836_4	GH39	hotpep	Y	metabat.bin.315	RUI391	d__Bacteria	p__Verrucomicrobiota	c__Kiritimatiellae	o__RFP12	f__UBA1067	g__UBA1067	s__	1
k141_10199448_flag=0_multi=10.9764_len=8608_2	CBM67	hmmer	N	metabat.bin.79	RUI530	d__Bacteria	p__Actinobacteriota	c__Coriobacteriia	o__Coriobacteriales	f__Atopobiaceae	g__RUG721	s__RUG721	1
k141_10199569_flag=0_multi=22.9911_len=73927_27	CE1	hmmer	N	metabat.bin.1176	RUI052	d__Bacteria	p__Firmicutes_A	c__Clostridia	o__Lachnospirales	f__Lachnospiraceae	g__NK4A136	s__	1
k141_10199569_flag=0_multi=22.9911_len=73927_7	GH25	hmmer	Y	metabat.bin.1176	RUI052	d__Bacteria	p__Firmicutes_A	c__Clostridia	o__Lachnospirales	f__Lachnospiraceae	g__NK4A136	s__	1
k141_10199569_flag=0_multi=22.9911_len=73927_8	GH6	diamond	N	metabat.bin.1176	RUI052	d__Bacteria	p__Firmicutes_A	c__Clostridia	o__Lachnospirales	f__Lachnospiraceae	g__NK4A136	s__	1
k141_10200337_flag=0_multi=48.9907_len=57095_36	GT2_Glycos_transf_2	hmmer	N	metabat.bin.776	RUI522	d__Bacteria	p__Elusimicrobiota	c__Elusimicrobia	o__Elusimicrobiales	f__UBA9959	g__	s__	1
k141_10201302_flag=1_multi=6.8612_len=5581_1	GH94	hmmer	N	metabat.bin.2127	RUI346	d__Bacteria	p__Spirochaetota	c__Spirochaetia	o__Treponematales	f__Treponemataceae	g__Treponema_D	s__	1
k141_10201353_flag=0_multi=54.0000_len=21491_10	CE1	hmmer	Y	metabat.bin.1260	RUI084	d__Bacteria	p__Bacteroidota	c__Bacteroidia	o__Bacteroidales	f__Bacteroidaceae	g__UBA4372	s__	1
k141_10201364_flag=0_multi=54.8946_len=10901_2	GH128	hmmer	Y	metabat.bin.1260	RUI084	d__Bacteria	p__Bacteroidota	c__Bacteroidia	o__Bacteroidales	f__Bacteroidaceae	g__UBA4372	s__	1
k141_10201364_flag=0_multi=54.8946_len=10901_3	GH43_19	hmmer	Y	metabat.bin.1260	RUI084	d__Bacteria	p__Bacteroidota	c__Bacteroidia	o__Bacteroidales	f__Bacteroidaceae	g__UBA4372	s__	1
k141_10201364_flag=0_multi=54.8946_len=10901_4	GT51	hmmer	N	metabat.bin.1260	RUI084	d__Bacteria	p__Bacteroidota	c__Bacteroidia	o__Bacteroidales	f__Bacteroidaceae	g__UBA4372	s__	1
k141_10201364_flag=0_multi=54.8946_len=10901_8	CE11	hmmer	N	metabat.bin.1260	RUI084	d__Bacteria	p__Bacteroidota	c__Bacteroidia	o__Bacteroidales	f__Bacteroidaceae	g__UBA4372	s__	1
k141_10201389_flag=0_multi=39.9904_len=81734_25	GH6	diamond	N	metabat.bin.95	RUI579	d__Bacteria	p__Bacteroidota	c__Bacteroidia	o__Bacteroidales	f__Bacteroidaceae	g__Prevotella	s__Prevotella	1
k141_10201389_flag=0_multi=39.9904_len=81734_29	GH154	hmmer	Y	metabat.bin.95	RUI579	d__Bacteria	p__Bacteroidota	c__Bacteroidia	o__Bacteroidales	f__Bacteroidaceae	g__Prevotella	s__Prevotella	1
k141_10201389_flag=0_multi=39.9904_len=81734_43	CBM20	hmmer	N	metabat.bin.95	RUI579	d__Bacteria	p__Bacteroidota	c__Bacteroidia	o__Bacteroidales	f__Bacteroidaceae	g__Prevotella	s__Prevotella	1
k141_10201389_flag=0_multi=39.9904_len=81734_50	GT2_Glycos_transf_2	hmmer	N	metabat.bin.95	RUI579	d__Bacteria	p__Bacteroidota	c__Bacteroidia	o__Bacteroidales	f__Bacteroidaceae	g__Prevotella	s__Prevotella	1
k141_10201389_flag=0_multi=39.9904_len=81734_51	GH78	hmmer	Y	metabat.bin.95	RUI579	d__Bacteria	p__Bacteroidota	c__Bacteroidia	o__Bacteroidales	f__Bacteroidaceae	g__Prevotella	s__Prevotella	1
k141_10201389_flag=0_multi=39.9904_len=81734_59	GH109	hmmer	Y	metabat.bin.95	RUI579	d__Bacteria	p__Bacteroidota	c__Bacteroidia	o__Bacteroidales	f__Bacteroidaceae	g__Prevotella	s__Prevotella	1
k141_10202045_flag=0_multi=20.3831_len=44803_10	GH25	hmmer	N	metabat.bin.1621	RUI202	d__Bacteria	p__Firmicutes_A	c__Clostridia	o__Lachnospirales	f__Lachnospiraceae	g__NK4A144	s__NK4A144	1
k141_10202045_flag=0_multi=20.3831_len=44803_11	GT35	hmmer	N	metabat.bin.1621	RUI202	d__Bacteria	p__Firmicutes_A	c__Clostridia	o__Lachnospirales	f__Lachnospiraceae	g__NK4A144	s__NK4A144	1
k141_10202045_flag=0_multi=20.3831_len=44803_17	CBM48	diamond	N	metabat.bin.1621	RUI202	d__Bacteria	p__Firmicutes_A	c__Clostridia	o__Lachnospirales	f__Lachnospiraceae	g__NK4A144	s__NK4A144	1
k141_10202045_flag=0_multi=20.3831_len=44803_5	GT2_Glycos_transf_2	hmmer	N	metabat.bin.1621	RUI202	d__Bacteria	p__Firmicutes_A	c__Clostridia	o__Lachnospirales	f__Lachnospiraceae	g__NK4A144	s__NK4A144	1
k141_10202176_flag=0_multi=14.1330_len=16098_15	GH13_9	hmmer	N	metabat.bin.939	RUI574	d__Bacteria	p__Firmicutes_A	c__Clostridia	o__Lachnospirales	f__Lachnospiraceae	g__NK4A144	s__	1
k141_10202238_flag=0_multi=54.9418_len=10355_5	GT32	hmmer	N	metabat.bin.2023	RUI317	d__Bacteria	p__Firmicutes_A	c__Clostridia	o__Lachnospirales	f__Lachnospiraceae	g__UBA2868	s__	1
k141_10202632_flag=1_multi=7.0000_len=6620_11	GH3	hmmer	N	metabat.bin.1914	RUI287	d__Bacteria	p__Spirochaetota	c__Spirochaetia	o__Treponematales	f__Treponemataceae	g__Treponema_D	s__	1
k141_10203089_flag=1_multi=10.0000_len=7708_6	GH43_35	hmmer	N	metabat.bin.1458	RUI155	d__Bacteria	p__Firmicutes	c__Bacilli	o__Acholeplasmatales	f__	g__	s__	1
k141_10203252_flag=0_multi=24.0000_len=25739_2	CBM48	hmmer	N	metabat.bin.2019	RUI315	d__Bacteria	p__Firmicutes_A	c__Clostridia	o__Lachnospirales	f__Lachnospiraceae	g__	s__	1
k141_10203309_flag=0_multi=81.2129_len=21675_1	GT2_Glycos_transf_2	hmmer	N	metabat.bin.1411	RUI137	d__Bacteria	p__Firmicutes_A	c__Clostridia	o__Saccharofermentanales	f__Saccharofermentanaceae	g__Firm-16	s__	1
k141_10203309_flag=0_multi=81.2129_len=21675_12	GT2	diamond	N	metabat.bin.1411	RUI137	d__Bacteria	p__Firmicutes_A	c__Clostridia	o__Saccharofermentanales	f__Saccharofermentanaceae	g__Firm-16	s__	1
k141_10203917_flag=0_multi=6.9644_len=3510_5	GT2_Glycos_transf_2	hmmer	N	metabat.bin.939	RUI574	d__Bacteria	p__Firmicutes_A	c__Clostridia	o__Lachnospirales	f__Lachnospiraceae	g__NK4A144	s__	1
k141_10204612_flag=0_multi=238.8753_len=19232_12	GH127	hmmer	Y	metabat.bin.449	RUI425	d__Bacteria	p__Bacteroidota	c__Bacteroidia	o__Bacteroidales	f__Bacteroidaceae	g__Ga6A1	s__Ga6A1	1
k141_10204612_flag=0_multi=238.8753_len=19232_13	GH141	hmmer	Y	metabat.bin.449	RUI425	d__Bacteria	p__Bacteroidota	c__Bacteroidia	o__Bacteroidales	f__Bacteroidaceae	g__Ga6A1	s__Ga6A1	1
k141_10204612_flag=0_multi=238.8753_len=19232_14	GH78	hmmer	Y	metabat.bin.449	RUI425	d__Bacteria	p__Bacteroidota	c__Bacteroidia	o__Bacteroidales	f__Bacteroidaceae	g__Ga6A1	s__Ga6A1	1
k141_10204612_flag=0_multi=238.8753_len=19232_16	GH28	hmmer	N	metabat.bin.449	RUI425	d__Bacteria	p__Bacteroidota	c__Bacteroidia	o__Bacteroidales	f__Bacteroidaceae	g__Ga6A1	s__Ga6A1	1
k141_10204658_flag=0_multi=182.8516_len=24664_26	CE2	hmmer	N	metabat.bin.1637	RUI207	d__Bacteria	p__Firmicutes_C	c__Negativicutes	o__Selenomonadales	f__Selenomonadaceae	g__Selenomonas_A	s__Selenomonas_A	1
k141_1020637_flag=1_multi=8.0000_len=4962_2	GH28	diamond	N	metabat.bin.1247	RUI078	d__Bacteria	p__Firmicutes_A	c__Clostridia	o__Lachnospirales	f__Lachnospiraceae	g__UBA2856	s__	1
k141_10206486_flag=1_multi=9.9946_len=13184_3	GH3	hmmer	N	metabat.bin.742	RUI510	d__Bacteria	p__Spirochaetota	c__Spirochaetia	o__Treponematales	f__Treponemataceae	g__	s__	1
k141_10206668_flag=1_multi=12.0000_len=32320_11	PL33_2	hmmer	N	metabat.bin.1882	RUI274	d__Bacteria	p__Firmicutes_A	c__Clostridia	o__Lachnospirales	f__Lachnospiraceae	g__	s__	1
k141_10206668_flag=1_multi=12.0000_len=32320_12	CE10	hmmer	N	metabat.bin.1882	RUI274	d__Bacteria	p__Firmicutes_A	c__Clostridia	o__Lachnospirales	f__Lachnospiraceae	g__	s__	1
k141_10206668_flag=1_multi=12.0000_len=32320_3	GH43_10	hmmer	N	metabat.bin.1882	RUI274	d__Bacteria	p__Firmicutes_A	c__Clostridia	o__Lachnospirales	f__Lachnospiraceae	g__	s__	1
k141_10206668_flag=1_multi=12.0000_len=32320_4	GH8	hmmer	N	metabat.bin.1882	RUI274	d__Bacteria	p__Firmicutes_A	c__Clostridia	o__Lachnospirales	f__Lachnospiraceae	g__	s__	1
k141_10206668_flag=1_multi=12.0000_len=32320_6	GH10	hmmer	Y	metabat.bin.1882	RUI274	d__Bacteria	p__Firmicutes_A	c__Clostridia	o__Lachnospirales	f__Lachnospiraceae	g__	s__	1
k141_10206668_flag=1_multi=12.0000_len=32320_8	GH13_11	diamond	N	metabat.bin.1882	RUI274	d__Bacteria	p__Firmicutes_A	c__Clostridia	o__Lachnospirales	f__Lachnospiraceae	g__	s__	1
k141_10207267_flag=0_multi=15.9911_len=16921_8	CE10	hmmer	N	metabat.bin.2019	RUI315	d__Bacteria	p__Firmicutes_A	c__Clostridia	o__Lachnospirales	f__Lachnospiraceae	g__	s__	1
k141_1020742_flag=0_multi=27.1874_len=3530_2	CE10	hmmer	N	metabat.bin.1514	RUI173	d__Bacteria	p__Firmicutes_A	c__Clostridia	o__Saccharofermentanales	f__Saccharofermentanaceae	g__Saccharofermentans	s__	1
k141_10207638_flag=0_multi=34.9675_len=11643_8	GH9	hmmer	N	metabat.bin.1290	RUI096	d__Bacteria	p__Spirochaetota	c__Spirochaetia	o__Treponematales	f__Treponemataceae	g__Treponema_D	s__	1
k141_10207836_flag=1_multi=16.0000_len=43176_25	GH43_22	hmmer	Y	metabat.bin.1423	RUI143	d__Bacteria	p__Firmicutes	c__Bacilli	o__RFN20	f__CAG-826	g__	s__	1
k141_10207836_flag=1_multi=16.0000_len=43176_26	GH3	hmmer	Y	metabat.bin.1423	RUI143	d__Bacteria	p__Firmicutes	c__Bacilli	o__RFN20	f__CAG-826	g__	s__	1
k141_10207836_flag=1_multi=16.0000_len=43176_27	GH3	hmmer	Y	metabat.bin.1423	RUI143	d__Bacteria	p__Firmicutes	c__Bacilli	o__RFN20	f__CAG-826	g__	s__	1
k141_10209117_flag=1_multi=9.0000_len=22568_2	GH94	hmmer	N	metabat.bin.236	RUI367	d__Bacteria	p__Firmicutes_A	c__Clostridia	o__Oscillospirales	f__Ruminococcaceae	g__CAG-353	s__	1
k141_10209117_flag=1_multi=9.0000_len=22568_3	GH43_35	hmmer	N	metabat.bin.236	RUI367	d__Bacteria	p__Firmicutes_A	c__Clostridia	o__Oscillospirales	f__Ruminococcaceae	g__CAG-353	s__	1
k141_10210207_flag=0_multi=99.0000_len=25418_12	GH13_33	hmmer	Y	metabat.bin.1246	RUI077	d__Bacteria	p__Desulfobacterota_A	c__Desulfovibrionia	o__Desulfovibrionales	f__Desulfovibrionaceae	g__Desulfovibrio	s__	1
k141_10210207_flag=0_multi=99.0000_len=25418_13	GT83	hmmer	N	metabat.bin.1246	RUI077	d__Bacteria	p__Desulfobacterota_A	c__Desulfovibrionia	o__Desulfovibrionales	f__Desulfovibrionaceae	g__Desulfovibrio	s__	1
k141_10210207_flag=0_multi=99.0000_len=25418_7	GH23	hotpep	Y	metabat.bin.1246	RUI077	d__Bacteria	p__Desulfobacterota_A	c__Desulfovibrionia	o__Desulfovibrionales	f__Desulfovibrionaceae	g__Desulfovibrio	s__	1
k141_10210595_flag=0_multi=17.9846_len=11146_3	GH2	hmmer	N	metabat.bin.428	RUI419	d__Bacteria	p__Bacteroidota	c__Bacteroidia	o__Bacteroidales	f__WCHB1-69	g__F23-D06	s__	1
k141_10210950_flag=0_multi=12.0000_len=13919_12	GH6	diamond	N	metabat.bin.1227	RUI072	d__Bacteria	p__Firmicutes_A	c__Clostridia	o__Oscillospirales	f__Acutalibacteraceae	g__CAG-177	s__	1
k141_10211210_flag=0_multi=23.9865_len=17207_1	GT5	hmmer	N	metabat.bin.765	RUI517	d__Bacteria	p__Firmicutes_A	c__Clostridia	o__Lachnospirales	f__Lachnospiraceae	g__UBA2868	s__	1
k141_10211606_flag=0_multi=217.5990_len=5552_4	CE9	hmmer	N	metabat.bin.1018	RUI006	d__Bacteria	p__Firmicutes_A	c__Clostridia	o__Lachnospirales	f__Lachnospiraceae	g__Butyrivibrio	s__Butyrivibrio	1
k141_10211642_flag=0_multi=11.9625_len=3072_2	GH29	hmmer	N	metabat.bin.2154	RUI359	d__Bacteria	p__Firmicutes_A	c__Clostridia	o__Oscillospirales	f__Acutalibacteraceae	g__UBA1081	s__	1
k141_10212283_flag=0_multi=41.9873_len=64837_27	GH35	diamond	Y	metabat.bin.95	RUI579	d__Bacteria	p__Bacteroidota	c__Bacteroidia	o__Bacteroidales	f__Bacteroidaceae	g__Prevotella	s__Prevotella	1
k141_10212283_flag=0_multi=41.9873_len=64837_31	GH32	hmmer	Y	metabat.bin.95	RUI579	d__Bacteria	p__Bacteroidota	c__Bacteroidia	o__Bacteroidales	f__Bacteroidaceae	g__Prevotella	s__Prevotella	1
k141_10212283_flag=0_multi=41.9873_len=64837_37	GH32	hmmer	Y	metabat.bin.95	RUI579	d__Bacteria	p__Bacteroidota	c__Bacteroidia	o__Bacteroidales	f__Bacteroidaceae	g__Prevotella	s__Prevotella	1
k141_10212283_flag=0_multi=41.9873_len=64837_38	GH32	hmmer	Y	metabat.bin.95	RUI579	d__Bacteria	p__Bacteroidota	c__Bacteroidia	o__Bacteroidales	f__Bacteroidaceae	g__Prevotella	s__Prevotella	1
k141_10212283_flag=0_multi=41.9873_len=64837_42	CE10	hmmer	N	metabat.bin.95	RUI579	d__Bacteria	p__Bacteroidota	c__Bacteroidia	o__Bacteroidales	f__Bacteroidaceae	g__Prevotella	s__Prevotella	1
k141_10212283_flag=0_multi=41.9873_len=64837_43	GH43_37	hmmer	Y	metabat.bin.95	RUI579	d__Bacteria	p__Bacteroidota	c__Bacteroidia	o__Bacteroidales	f__Bacteroidaceae	g__Prevotella	s__Prevotella	1
k141_10212699_flag=0_multi=38.9798_len=18928_11	CE6	hmmer	N	metabat.bin.95	RUI579	d__Bacteria	p__Bacteroidota	c__Bacteroidia	o__Bacteroidales	f__Bacteroidaceae	g__Prevotella	s__Prevotella	1
k141_10212699_flag=0_multi=38.9798_len=18928_12	GH31	hmmer	Y	metabat.bin.95	RUI579	d__Bacteria	p__Bacteroidota	c__Bacteroidia	o__Bacteroidales	f__Bacteroidaceae	g__Prevotella	s__Prevotella	1
k141_10214729_flag=1_multi=22.0000_len=59630_16	GH5_37	hmmer	N	metabat.bin.540	RUI452	d__Bacteria	p__Firmicutes	c__Bacilli	o__Erysipelotrichales	f__Erysipelotrichaceae	g__UBA636	s__	1
k141_10214729_flag=1_multi=22.0000_len=59630_21	GH94	hmmer	N	metabat.bin.540	RUI452	d__Bacteria	p__Firmicutes	c__Bacilli	o__Erysipelotrichales	f__Erysipelotrichaceae	g__UBA636	s__	1
k141_10214729_flag=1_multi=22.0000_len=59630_22	GH94	hmmer	N	metabat.bin.540	RUI452	d__Bacteria	p__Firmicutes	c__Bacilli	o__Erysipelotrichales	f__Erysipelotrichaceae	g__UBA636	s__	1
k141_10214729_flag=1_multi=22.0000_len=59630_23	GH5_2	hmmer	Y	metabat.bin.540	RUI452	d__Bacteria	p__Firmicutes	c__Bacilli	o__Erysipelotrichales	f__Erysipelotrichaceae	g__UBA636	s__	1
k141_10214729_flag=1_multi=22.0000_len=59630_29	CE10	hmmer	N	metabat.bin.540	RUI452	d__Bacteria	p__Firmicutes	c__Bacilli	o__Erysipelotrichales	f__Erysipelotrichaceae	g__UBA636	s__	1
k141_10215113_flag=0_multi=125.9225_len=16267_13	CE1	hmmer	Y	metabat.bin.808	RUI537	d__Bacteria	p__Bacteroidota	c__Bacteroidia	o__Bacteroidales	f__UBA932	g__RC9	s__	1
k141_10215113_flag=0_multi=125.9225_len=16267_14	GH3	hmmer	N	metabat.bin.808	RUI537	d__Bacteria	p__Bacteroidota	c__Bacteroidia	o__Bacteroidales	f__UBA932	g__RC9	s__	1
k141_10215113_flag=0_multi=125.9225_len=16267_15	GH3	hmmer	N	metabat.bin.808	RUI537	d__Bacteria	p__Bacteroidota	c__Bacteroidia	o__Bacteroidales	f__UBA932	g__RC9	s__	1
k141_10215171_flag=0_multi=15.0736_len=3266_2	GH13_5	hmmer	N	metabat.bin.254	RUI370	d__Bacteria	p__Firmicutes_A	c__Clostridia	o__Oscillospirales	f__Oscillospiraceae	g__UBA1777	s__UBA1777	1
k141_10215213_flag=0_multi=12.0000_len=3592_3	GT2_Glycos_transf_2	hmmer	N	metabat.bin.1542	RUI181	d__Bacteria	p__Firmicutes_A	c__Clostridia	o__Lachnospirales	f__Lachnospiraceae	g__Butyrivibrio	s__	1
k141_10215364_flag=1_multi=13.9980_len=65018_17	GT51	hmmer	N	metabat.bin.299	RUI386	d__Bacteria	p__Firmicutes_A	c__Clostridia	o__Lachnospirales	f__Lachnospiraceae	g__CAG-590	s__	1
k141_10215364_flag=1_multi=13.9980_len=65018_37	GH73	hotpep	Y	metabat.bin.299	RUI386	d__Bacteria	p__Firmicutes_A	c__Clostridia	o__Lachnospirales	f__Lachnospiraceae	g__CAG-590	s__	1
k141_10215364_flag=1_multi=13.9980_len=65018_43	GT5	hmmer	N	metabat.bin.299	RUI386	d__Bacteria	p__Firmicutes_A	c__Clostridia	o__Lachnospirales	f__Lachnospiraceae	g__CAG-590	s__	1
k141_10216473_flag=0_multi=88.9562_len=20249_3	GT51	hmmer	N	metabat.bin.1130	RUI037	d__Bacteria	p__Bacteroidota	c__Bacteroidia	o__Bacteroidales	f__Bacteroidaceae	g__Prevotella	s__Prevotella	1
k141_10216473_flag=0_multi=88.9562_len=20249_5	GH25	hmmer	Y	metabat.bin.1130	RUI037	d__Bacteria	p__Bacteroidota	c__Bacteroidia	o__Bacteroidales	f__Bacteroidaceae	g__Prevotella	s__Prevotella	1
k141_10216473_flag=0_multi=88.9562_len=20249_9	GH43_10	hmmer	Y	metabat.bin.1130	RUI037	d__Bacteria	p__Bacteroidota	c__Bacteroidia	o__Bacteroidales	f__Bacteroidaceae	g__Prevotella	s__Prevotella	1
k141_10217231_flag=1_multi=5.0000_len=2385_1	GH57	hmmer	N	metabat.bin.2127	RUI346	d__Bacteria	p__Spirochaetota	c__Spirochaetia	o__Treponematales	f__Treponemataceae	g__Treponema_D	s__	1
k141_10217767_flag=0_multi=9.9966_len=26772_21	GT104	hmmer	N	metabat.bin.1608	RUI196	d__Bacteria	p__Spirochaetota	c__Spirochaetia	o__Treponematales	f__Treponemataceae	g__Treponema_D	s__	1
k141_10218021_flag=0_multi=15.9795_len=6006_6	CE2	hmmer	Y	metabat.bin.1764	RUI242	d__Bacteria	p__Bacteroidota	c__Bacteroidia	o__Bacteroidales	f__UBA932	g__RC9	s__	1
k141_10218091_flag=0_multi=12.9801_len=6165_3	GH2	hmmer	N	metabat.bin.1700	RUI225	d__Bacteria	p__Firmicutes_A	c__Clostridia	o__Oscillospirales	f__Acutalibacteraceae	g__UBA1425	s__	1
k141_10219698_flag=1_multi=10.2625_len=37851_21	GH2	hmmer	N	metabat.bin.1322	RUI105	d__Bacteria	p__Firmicutes_A	c__Clostridia	o__Lachnospirales	f__Lachnospiraceae	g__UBA2868	s__	1
k141_10221055_flag=1_multi=6.0000_len=11301_5	CBM48	diamond	N	metabat.bin.353	RUI398	d__Bacteria	p__Firmicutes_A	c__Clostridia	o__Lachnospirales	f__Lachnospiraceae	g__Eubacterium_F	s__	1
k141_10221125_flag=0_multi=34.9631_len=35724_14	PL1_2	hmmer	Y	metabat.bin.1505	RUI167	d__Bacteria	p__Bacteroidota	c__Bacteroidia	o__Bacteroidales	f__Bacteroidaceae	g__Prevotella	s__	1
k141_10221125_flag=0_multi=34.9631_len=35724_15	PL1_2	hmmer	Y	metabat.bin.1505	RUI167	d__Bacteria	p__Bacteroidota	c__Bacteroidia	o__Bacteroidales	f__Bacteroidaceae	g__Prevotella	s__	1
k141_10221125_flag=0_multi=34.9631_len=35724_24	GH43_35	hmmer	N	metabat.bin.1505	RUI167	d__Bacteria	p__Bacteroidota	c__Bacteroidia	o__Bacteroidales	f__Bacteroidaceae	g__Prevotella	s__	1
k141_10222222_flag=0_multi=30.0000_len=2189_2	CE2	hmmer	N	metabat.bin.515	RUI445	d__Bacteria	p__Spirochaetota	c__Spirochaetia	o__Treponematales	f__Treponemataceae	g__Treponema_D	s__	1
k141_10222517_flag=0_multi=15.9840_len=18838_8	GH2	hmmer	N	metabat.bin.788	RUI528	d__Bacteria	p__Firmicutes_A	c__Clostridia	o__4C28d-15	f__UBA3700	g__UBA3700	s__	1
k141_102227_flag=1_multi=14.9960_len=225131_144	GT5	hmmer	N	metabat.bin.299	RUI386	d__Bacteria	p__Firmicutes_A	c__Clostridia	o__Lachnospirales	f__Lachnospiraceae	g__CAG-590	s__	1
k141_102227_flag=1_multi=14.9960_len=225131_15	GT2_Glycos_transf_2	hmmer	N	metabat.bin.299	RUI386	d__Bacteria	p__Firmicutes_A	c__Clostridia	o__Lachnospirales	f__Lachnospiraceae	g__CAG-590	s__	1
k141_102227_flag=1_multi=14.9960_len=225131_16	GT2_Glycos_transf_2	hmmer	N	metabat.bin.299	RUI386	d__Bacteria	p__Firmicutes_A	c__Clostridia	o__Lachnospirales	f__Lachnospiraceae	g__CAG-590	s__	1
k141_102227_flag=1_multi=14.9960_len=225131_23	GT2_Glycos_transf_2	hmmer	N	metabat.bin.299	RUI386	d__Bacteria	p__Firmicutes_A	c__Clostridia	o__Lachnospirales	f__Lachnospiraceae	g__CAG-590	s__	1
k141_102227_flag=1_multi=14.9960_len=225131_27	GT2_Glycos_transf_2	hmmer	N	metabat.bin.299	RUI386	d__Bacteria	p__Firmicutes_A	c__Clostridia	o__Lachnospirales	f__Lachnospiraceae	g__CAG-590	s__	1
k141_102227_flag=1_multi=14.9960_len=225131_30	GH23	hmmer	N	metabat.bin.299	RUI386	d__Bacteria	p__Firmicutes_A	c__Clostridia	o__Lachnospirales	f__Lachnospiraceae	g__CAG-590	s__	1
k141_102227_flag=1_multi=14.9960_len=225131_47	GT4	diamond	N	metabat.bin.299	RUI386	d__Bacteria	p__Firmicutes_A	c__Clostridia	o__Lachnospirales	f__Lachnospiraceae	g__CAG-590	s__	1
k141_102227_flag=1_multi=14.9960_len=225131_51	GH25	hmmer	N	metabat.bin.299	RUI386	d__Bacteria	p__Firmicutes_A	c__Clostridia	o__Lachnospirales	f__Lachnospiraceae	g__CAG-590	s__	1
k141_102227_flag=1_multi=14.9960_len=225131_7	GT2_Glycos_transf_2	hmmer	N	metabat.bin.299	RUI386	d__Bacteria	p__Firmicutes_A	c__Clostridia	o__Lachnospirales	f__Lachnospiraceae	g__CAG-590	s__	1
k141_102227_flag=1_multi=14.9960_len=225131_99	GH16	hmmer	Y	metabat.bin.299	RUI386	d__Bacteria	p__Firmicutes_A	c__Clostridia	o__Lachnospirales	f__Lachnospiraceae	g__CAG-590	s__	1
k141_1022292_flag=1_multi=7.0000_len=3705_2	GH55	hmmer	Y	metabat.bin.2056	RUI325	d__Bacteria	p__Firmicutes_A	c__Clostridia	o__Lachnospirales	f__Lachnospiraceae	g__Acetatctor	s__	1
k141_10223000_flag=0_multi=13.3710_len=34154_11	AA1	diamond	N	metabat.bin.1413	RUI138	d__Bacteria	p__Firmicutes_A	c__Clostridia	o__Lachnospirales	f__Lachnospiraceae	g__Eubacterium_Q	s__	1
k141_10223000_flag=0_multi=13.3710_len=34154_12	GH13_11	diamond	N	metabat.bin.1413	RUI138	d__Bacteria	p__Firmicutes_A	c__Clostridia	o__Lachnospirales	f__Lachnospiraceae	g__Eubacterium_Q	s__	1
k141_10223000_flag=0_multi=13.3710_len=34154_19	GT4	hmmer	N	metabat.bin.1413	RUI138	d__Bacteria	p__Firmicutes_A	c__Clostridia	o__Lachnospirales	f__Lachnospiraceae	g__Eubacterium_Q	s__	1
k141_10223000_flag=0_multi=13.3710_len=34154_24	GH5_2	hmmer	Y	metabat.bin.1413	RUI138	d__Bacteria	p__Firmicutes_A	c__Clostridia	o__Lachnospirales	f__Lachnospiraceae	g__Eubacterium_Q	s__	1
k141_10223000_flag=0_multi=13.3710_len=34154_25	GT4	hmmer	N	metabat.bin.1413	RUI138	d__Bacteria	p__Firmicutes_A	c__Clostridia	o__Lachnospirales	f__Lachnospiraceae	g__Eubacterium_Q	s__	1
k141_10223000_flag=0_multi=13.3710_len=34154_27	CBM4	hmmer	Y	metabat.bin.1413	RUI138	d__Bacteria	p__Firmicutes_A	c__Clostridia	o__Lachnospirales	f__Lachnospiraceae	g__Eubacterium_Q	s__	1
k141_10223855_flag=1_multi=10.0000_len=39877_24	GT84	hmmer	N	metabat.bin.924	RUI571	d__Bacteria	p__Firmicutes_A	c__Clostridia	o__Oscillospirales	f__Acutalibacteraceae	g__UBA1691	s__	1
k141_10224428_flag=0_multi=11.4924_len=9243_3	GH92	hmmer	N	metabat.bin.920	RUI569	d__Bacteria	p__Bacteroidota	c__Bacteroidia	o__Bacteroidales	f__Bacteroidaceae	g__UBA4372	s__	1
k141_10224428_flag=0_multi=11.4924_len=9243_6	GT30	hmmer	N	metabat.bin.920	RUI569	d__Bacteria	p__Bacteroidota	c__Bacteroidia	o__Bacteroidales	f__Bacteroidaceae	g__UBA4372	s__	1
k141_10225585_flag=0_multi=37.9677_len=23067_12	GT4	hmmer	N	metabat.bin.625	RUI477	d__Bacteria	p__Firmicutes_A	c__Clostridia	o__Lachnospirales	f__Lachnospiraceae	g__Pseudobutyrivibrio	s__Pseudobutyrivibrio	1
k141_10225585_flag=0_multi=37.9677_len=23067_13	GT8	diamond	N	metabat.bin.625	RUI477	d__Bacteria	p__Firmicutes_A	c__Clostridia	o__Lachnospirales	f__Lachnospiraceae	g__Pseudobutyrivibrio	s__Pseudobutyrivibrio	1
k141_10226738_flag=0_multi=30.0000_len=24376_10	GT0	diamond	N	metabat.bin.616	RUI473	d__Bacteria	p__Bacteroidota	c__Bacteroidia	o__Bacteroidales	f__Bacteroidaceae	g__UBA4372	s__	1
k141_10226738_flag=0_multi=30.0000_len=24376_11	GT4	hmmer	N	metabat.bin.616	RUI473	d__Bacteria	p__Bacteroidota	c__Bacteroidia	o__Bacteroidales	f__Bacteroidaceae	g__UBA4372	s__	1
k141_10226738_flag=0_multi=30.0000_len=24376_12	GT2_Glycos_transf_2	hmmer	N	metabat.bin.616	RUI473	d__Bacteria	p__Bacteroidota	c__Bacteroidia	o__Bacteroidales	f__Bacteroidaceae	g__UBA4372	s__	1
k141_10226738_flag=0_multi=30.0000_len=24376_5	GH29	hmmer	Y	metabat.bin.616	RUI473	d__Bacteria	p__Bacteroidota	c__Bacteroidia	o__Bacteroidales	f__Bacteroidaceae	g__UBA4372	s__	1
k141_10227709_flag=0_multi=19.6904_len=17921_1	GH73	hmmer	N	metabat.bin.1613	RUI199	d__Bacteria	p__Firmicutes_A	c__Clostridia	o__Lachnospirales	f__Lachnospiraceae	g__CAG-194	s__	1
k141_10228303_flag=1_multi=7.9134_len=11733_1	GT4	diamond	N	metabat.bin.947	RUI578	d__Bacteria	p__Firmicutes_A	c__Clostridia	o__Oscillospirales	f__CAG-272	g__	s__	1
k141_10228987_flag=1_multi=9.7542_len=7042_1	GH13	hmmer	Y	metabat.bin.108	RUI019	d__Bacteria	p__Firmicutes_A	c__Clostridia	o__Lachnospirales	f__Lachnospiraceae	g__	s__	1
k141_10230017_flag=0_multi=11.9687_len=7174_2	GH110	hmmer	N	metabat.bin.1103	RUI026	d__Bacteria	p__Firmicutes_A	c__Clostridia	o__Oscillospirales	f__Acutalibacteraceae	g__RUG806	s__	1
k141_10230017_flag=0_multi=11.9687_len=7174_4	GH36	hmmer	N	metabat.bin.1103	RUI026	d__Bacteria	p__Firmicutes_A	c__Clostridia	o__Oscillospirales	f__Acutalibacteraceae	g__RUG806	s__	1
k141_10230701_flag=0_multi=165.1918_len=27294_16	GT2_Glycos_transf_2	hmmer	N	metabat.bin.1545	RUI182	d__Bacteria	p__Firmicutes_A	c__Clostridia	o__Saccharofermentanales	f__Saccharofermentanaceae	g__Saccharofermentans	s__	1
k141_10230830_flag=1_multi=10.0000_len=10449_1	CBM54	hmmer	N	metabat.bin.497	RUI439	d__Bacteria	p__Firmicutes_A	c__Clostridia	o__Peptostreptococcales	f__Anaerovoracaceae	g__	s__	1
k141_10230987_flag=0_multi=8.0000_len=17015_8	GH13_11	hmmer	N	metabat.bin.1162	RUI047	d__Bacteria	p__Firmicutes_A	c__Clostridia	o__Lachnospirales	f__Lachnospiraceae	g__	s__	1
k141_10231352_flag=0_multi=24.0000_len=14952_10	GT2_Glycos_transf_2	hmmer	N	metabat.bin.1128	RUI035	d__Bacteria	p__Bacteroidota	c__Bacteroidia	o__Bacteroidales	f__P3	g__UBA1217	s__	1
k141_10232960_flag=0_multi=31.5391_len=13390_4	CE4	hmmer	N	metabat.bin.380	RUI404	d__Bacteria	p__Spirochaetota	c__Spirochaetia	o__Treponematales	f__Treponemataceae	g__	s__	1
k141_10232962_flag=0_multi=35.9455_len=12989_11	GH120	diamond	N	metabat.bin.1282	RUI091	d__Bacteria	p__Firmicutes_A	c__Clostridia	o__Lachnospirales	f__Lachnospiraceae	g__	s__	1
k141_10233986_flag=0_multi=51.0000_len=8500_1	GH127	hmmer	N	metabat.bin.1146	RUI043	d__Bacteria	p__Firmicutes_A	c__Clostridia	o__Lachnospirales	f__Lachnospiraceae	g__Butyrivibrio	s__	1
k141_10234419_flag=1_multi=7.0000_len=23672_2	GH31	hmmer	Y	metabat.bin.596	RUI466	d__Bacteria	p__Bacteroidota	c__Bacteroidia	o__Bacteroidales	f__UBA932	g__RC9	s__	1
k141_10234419_flag=1_multi=7.0000_len=23672_5	CBM67	hmmer	Y	metabat.bin.596	RUI466	d__Bacteria	p__Bacteroidota	c__Bacteroidia	o__Bacteroidales	f__UBA932	g__RC9	s__	1
k141_10234922_flag=0_multi=35.6503_len=23318_21	GH28	diamond	N	metabat.bin.429	RUI420	d__Bacteria	p__Firmicutes_A	c__Clostridia	o__Lachnospirales	f__Lachnospiraceae	g__UBA2868	s__	1
k141_10234937_flag=0_multi=121.8607_len=8825_1	GT51	hmmer	N	metabat.bin.1605	RUI195	d__Bacteria	p__Firmicutes_A	c__Clostridia	o__Lachnospirales	f__Lachnospiraceae	g__AC2028	s__	1
k141_10235629_flag=0_multi=8.9878_len=6680_5	CBM6	hmmer	N	metabat.bin.502	RUI441	d__Bacteria	p__Firmicutes_A	c__Clostridia	o__Oscillospirales	f__Ruminococcaceae	g__UBA3855	s__	1
k141_10235971_flag=0_multi=15.0000_len=133293_105	GH120	hotpep	N	metabat.bin.1613	RUI199	d__Bacteria	p__Firmicutes_A	c__Clostridia	o__Lachnospirales	f__Lachnospiraceae	g__CAG-194	s__	1
k141_10235971_flag=0_multi=15.0000_len=133293_106	GH120	hmmer	N	metabat.bin.1613	RUI199	d__Bacteria	p__Firmicutes_A	c__Clostridia	o__Lachnospirales	f__Lachnospiraceae	g__CAG-194	s__	1
k141_10235971_flag=0_multi=15.0000_len=133293_107	GH51	hmmer	N	metabat.bin.1613	RUI199	d__Bacteria	p__Firmicutes_A	c__Clostridia	o__Lachnospirales	f__Lachnospiraceae	g__CAG-194	s__	1
k141_10235971_flag=0_multi=15.0000_len=133293_28	GH2	hmmer	N	metabat.bin.1613	RUI199	d__Bacteria	p__Firmicutes_A	c__Clostridia	o__Lachnospirales	f__Lachnospiraceae	g__CAG-194	s__	1
k141_10235971_flag=0_multi=15.0000_len=133293_30	GH36	hmmer	N	metabat.bin.1613	RUI199	d__Bacteria	p__Firmicutes_A	c__Clostridia	o__Lachnospirales	f__Lachnospiraceae	g__CAG-194	s__	1
k141_10235971_flag=0_multi=15.0000_len=133293_39	GT2_Glyco_tranf_2_5	hmmer	N	metabat.bin.1613	RUI199	d__Bacteria	p__Firmicutes_A	c__Clostridia	o__Lachnospirales	f__Lachnospiraceae	g__CAG-194	s__	1
k141_10235971_flag=0_multi=15.0000_len=133293_46	GT4	hmmer	N	metabat.bin.1613	RUI199	d__Bacteria	p__Firmicutes_A	c__Clostridia	o__Lachnospirales	f__Lachnospiraceae	g__CAG-194	s__	1
k141_10235971_flag=0_multi=15.0000_len=133293_51	GT2	diamond	N	metabat.bin.1613	RUI199	d__Bacteria	p__Firmicutes_A	c__Clostridia	o__Lachnospirales	f__Lachnospiraceae	g__CAG-194	s__	1
k141_10235971_flag=0_multi=15.0000_len=133293_52	GT32	hmmer	N	metabat.bin.1613	RUI199	d__Bacteria	p__Firmicutes_A	c__Clostridia	o__Lachnospirales	f__Lachnospiraceae	g__CAG-194	s__	1
k141_10235986_flag=0_multi=12.9991_len=135682_49	GT9	hmmer	N	metabat.bin.1138	RUI040	d__Bacteria	p__Bacteroidota	c__Bacteroidia	o__Bacteroidales	f__Bacteroidaceae	g__Prevotella	s__	1
k141_10235986_flag=0_multi=12.9991_len=135682_61	GH87	hmmer	Y	metabat.bin.1138	RUI040	d__Bacteria	p__Bacteroidota	c__Bacteroidia	o__Bacteroidales	f__Bacteroidaceae	g__Prevotella	s__	1
k141_10235986_flag=0_multi=12.9991_len=135682_68	GH99	hmmer	Y	metabat.bin.1138	RUI040	d__Bacteria	p__Bacteroidota	c__Bacteroidia	o__Bacteroidales	f__Bacteroidaceae	g__Prevotella	s__	1
k141_10235986_flag=0_multi=12.9991_len=135682_69	GH97	hmmer	Y	metabat.bin.1138	RUI040	d__Bacteria	p__Bacteroidota	c__Bacteroidia	o__Bacteroidales	f__Bacteroidaceae	g__Prevotella	s__	1
k141_10235986_flag=0_multi=12.9991_len=135682_71	GT32	hmmer	N	metabat.bin.1138	RUI040	d__Bacteria	p__Bacteroidota	c__Bacteroidia	o__Bacteroidales	f__Bacteroidaceae	g__Prevotella	s__	1
k141_10235986_flag=0_multi=12.9991_len=135682_72	GT2_Glycos_transf_2	hmmer	N	metabat.bin.1138	RUI040	d__Bacteria	p__Bacteroidota	c__Bacteroidia	o__Bacteroidales	f__Bacteroidaceae	g__Prevotella	s__	1
k141_10235986_flag=0_multi=12.9991_len=135682_73	GT4	hmmer	N	metabat.bin.1138	RUI040	d__Bacteria	p__Bacteroidota	c__Bacteroidia	o__Bacteroidales	f__Bacteroidaceae	g__Prevotella	s__	1
k141_10235986_flag=0_multi=12.9991_len=135682_74	GT2_Glycos_transf_2	hmmer	N	metabat.bin.1138	RUI040	d__Bacteria	p__Bacteroidota	c__Bacteroidia	o__Bacteroidales	f__Bacteroidaceae	g__Prevotella	s__	1
k141_10235986_flag=0_multi=12.9991_len=135682_84	GH3	hmmer	Y	metabat.bin.1138	RUI040	d__Bacteria	p__Bacteroidota	c__Bacteroidia	o__Bacteroidales	f__Bacteroidaceae	g__Prevotella	s__	1
k141_10235986_flag=0_multi=12.9991_len=135682_95	GH13_36	hmmer	Y	metabat.bin.1138	RUI040	d__Bacteria	p__Bacteroidota	c__Bacteroidia	o__Bacteroidales	f__Bacteroidaceae	g__Prevotella	s__	1
k141_10237174_flag=0_multi=46.7647_len=67528_20	GH2	hmmer	N	metabat.bin.1004	RUI002	d__Bacteria	p__Bacteroidota	c__Bacteroidia	o__Bacteroidales	f__Bacteroidaceae	g__UBA4372	s__	1
k141_10237174_flag=0_multi=46.7647_len=67528_21	GH29	hmmer	Y	metabat.bin.1004	RUI002	d__Bacteria	p__Bacteroidota	c__Bacteroidia	o__Bacteroidales	f__Bacteroidaceae	g__UBA4372	s__	1
k141_10237174_flag=0_multi=46.7647_len=67528_33	GH28	hmmer	Y	metabat.bin.1004	RUI002	d__Bacteria	p__Bacteroidota	c__Bacteroidia	o__Bacteroidales	f__Bacteroidaceae	g__UBA4372	s__	1
k141_10237174_flag=0_multi=46.7647_len=67528_7	GH13_6	hmmer	Y	metabat.bin.1004	RUI002	d__Bacteria	p__Bacteroidota	c__Bacteroidia	o__Bacteroidales	f__Bacteroidaceae	g__UBA4372	s__	1
k141_10237174_flag=0_multi=46.7647_len=67528_8	GH53	hmmer	Y	metabat.bin.1004	RUI002	d__Bacteria	p__Bacteroidota	c__Bacteroidia	o__Bacteroidales	f__Bacteroidaceae	g__UBA4372	s__	1
k141_10237951_flag=0_multi=9.9986_len=64862_10	GT2_Glycos_transf_2	hmmer	N	metabat.bin.1138	RUI040	d__Bacteria	p__Bacteroidota	c__Bacteroidia	o__Bacteroidales	f__Bacteroidaceae	g__Prevotella	s__	1
k141_10237951_flag=0_multi=9.9986_len=64862_35	GH3	hmmer	Y	metabat.bin.1138	RUI040	d__Bacteria	p__Bacteroidota	c__Bacteroidia	o__Bacteroidales	f__Bacteroidaceae	g__Prevotella	s__	1
k141_10237951_flag=0_multi=9.9986_len=64862_36	CE10	hmmer	Y	metabat.bin.1138	RUI040	d__Bacteria	p__Bacteroidota	c__Bacteroidia	o__Bacteroidales	f__Bacteroidaceae	g__Prevotella	s__	1
k141_10238061_flag=0_multi=48.8375_len=21997_2	GH5_21	hmmer	Y	metabat.bin.711	RUI502	d__Bacteria	p__Bacteroidota	c__Bacteroidia	o__Bacteroidales	f__Bacteroidaceae	g__UBA1786	s__	1
k141_10238061_flag=0_multi=48.8375_len=21997_3	GH5_21	hmmer	Y	metabat.bin.711	RUI502	d__Bacteria	p__Bacteroidota	c__Bacteroidia	o__Bacteroidales	f__Bacteroidaceae	g__UBA1786	s__	1
k141_10238061_flag=0_multi=48.8375_len=21997_5	CE6	hmmer	Y	metabat.bin.711	RUI502	d__Bacteria	p__Bacteroidota	c__Bacteroidia	o__Bacteroidales	f__Bacteroidaceae	g__UBA1786	s__	1
k141_10238261_flag=0_multi=40.7799_len=84650_56	GT2_Glycos_transf_2	hmmer	N	metabat.bin.2009	RUI311	d__Bacteria	p__Bacteroidota	c__Bacteroidia	o__Bacteroidales	f__F082	g__F082	s__	1
k141_10238891_flag=0_multi=16.9938_len=26060_13	GT8	hmmer	N	metabat.bin.810	RUI538	d__Bacteria	p__Firmicutes_A	c__Clostridia	o__Lachnospirales	f__Lachnospiraceae	g__Eubacterium_Q	s__	1
k141_10238891_flag=0_multi=16.9938_len=26060_14	GT8	hmmer	N	metabat.bin.810	RUI538	d__Bacteria	p__Firmicutes_A	c__Clostridia	o__Lachnospirales	f__Lachnospiraceae	g__Eubacterium_Q	s__	1
k141_10238891_flag=0_multi=16.9938_len=26060_22	GH77	hmmer	N	metabat.bin.810	RUI538	d__Bacteria	p__Firmicutes_A	c__Clostridia	o__Lachnospirales	f__Lachnospiraceae	g__Eubacterium_Q	s__	1
k141_10239279_flag=0_multi=19.9887_len=16962_3	GH51	hmmer	Y	metabat.bin.1250	RUI080	d__Bacteria	p__Bacteroidota	c__Bacteroidia	o__Bacteroidales	f__Bacteroidaceae	g__Prevotella	s__	1
k141_10239755_flag=0_multi=8.9886_len=7134_6	GT4	hmmer	N	metabat.bin.1205	RUI065	d__Bacteria	p__Firmicutes_A	c__Clostridia	o__Oscillospirales	f__Ruminococcaceae	g__Ruminococcus_D	s__	1
k141_10239763_flag=0_multi=48.7837_len=8566_3	GH31	hmmer	N	metabat.bin.1768	RUI243	d__Bacteria	p__Firmicutes_A	c__Clostridia	o__Lachnospirales	f__Lachnospiraceae	g__	s__	1
k141_10239763_flag=0_multi=48.7837_len=8566_4	CE1	hmmer	Y	metabat.bin.1768	RUI243	d__Bacteria	p__Firmicutes_A	c__Clostridia	o__Lachnospirales	f__Lachnospiraceae	g__	s__	1
k141_10239823_flag=0_multi=16.0000_len=5859_3	GH13_30	diamond	N	metabat.bin.1509	RUI170	d__Bacteria	p__Synergistota	c__Synergistia	o__Synergistales	f__Synergistaceae	g__Synergistes	s__	1
k141_10241448_flag=0_multi=11.9278_len=19689_8	GT2_Glycos_transf_2	hmmer	N	metabat.bin.1305	RUI101	d__Bacteria	p__Firmicutes_A	c__Clostridia	o__Lachnospirales	f__Lachnospiraceae	g__Eubacterium_Q	s__	1
k141_10241570_flag=1_multi=7.0000_len=2721_1	CBM38	hmmer	Y	metabat.bin.131	RUI103	d__Bacteria	p__Firmicutes	c__Bacilli	o__Acholeplasmatales	f__CAG-307	g__UBA7004	s__	1
k141_10241570_flag=1_multi=7.0000_len=2721_2	GH32	hmmer	N	metabat.bin.131	RUI103	d__Bacteria	p__Firmicutes	c__Bacilli	o__Acholeplasmatales	f__CAG-307	g__UBA7004	s__	1
k141_10242020_flag=0_multi=46.0000_len=12123_5	GH101	diamond	N	metabat.bin.1297	RUI098	d__Bacteria	p__Bacteroidota	c__Bacteroidia	o__Bacteroidales	f__Bacteroidaceae	g__Prevotella	s__	1
k141_10242020_flag=0_multi=46.0000_len=12123_9	GH13_8	hmmer	N	metabat.bin.1297	RUI098	d__Bacteria	p__Bacteroidota	c__Bacteroidia	o__Bacteroidales	f__Bacteroidaceae	g__Prevotella	s__	1
k141_10243089_flag=0_multi=9.1362_len=6596_2	GT2_Glycos_transf_2	hmmer	N	metabat.bin.2127	RUI346	d__Bacteria	p__Spirochaetota	c__Spirochaetia	o__Treponematales	f__Treponemataceae	g__Treponema_D	s__	1
k141_10243089_flag=0_multi=9.1362_len=6596_6	GT10	hmmer	N	metabat.bin.2127	RUI346	d__Bacteria	p__Spirochaetota	c__Spirochaetia	o__Treponematales	f__Treponemataceae	g__Treponema_D	s__	1
k141_10243089_flag=0_multi=9.1362_len=6596_7	GT2_Glycos_transf_2	hmmer	N	metabat.bin.2127	RUI346	d__Bacteria	p__Spirochaetota	c__Spirochaetia	o__Treponematales	f__Treponemataceae	g__Treponema_D	s__	1
k141_10244196_flag=0_multi=97.9026_len=10104_2	GH23	hmmer	Y	metabat.bin.2148	RUI354	d__Bacteria	p__Bacteroidota	c__Bacteroidia	o__Bacteroidales	f__UBA932	g__Bact-11	s__	1
k141_10244196_flag=0_multi=97.9026_len=10104_6	GH2	hmmer	N	metabat.bin.2148	RUI354	d__Bacteria	p__Bacteroidota	c__Bacteroidia	o__Bacteroidales	f__UBA932	g__Bact-11	s__	1
k141_10244196_flag=0_multi=97.9026_len=10104_7	GH53	hmmer	Y	metabat.bin.2148	RUI354	d__Bacteria	p__Bacteroidota	c__Bacteroidia	o__Bacteroidales	f__UBA932	g__Bact-11	s__	1
k141_10244258_flag=0_multi=45.9300_len=57857_12	GT9	hmmer	N	metabat.bin.95	RUI579	d__Bacteria	p__Bacteroidota	c__Bacteroidia	o__Bacteroidales	f__Bacteroidaceae	g__Prevotella	s__Prevotella	1
k141_10244258_flag=0_multi=45.9300_len=57857_16	GT2_Glycos_transf_2	hmmer	N	metabat.bin.95	RUI579	d__Bacteria	p__Bacteroidota	c__Bacteroidia	o__Bacteroidales	f__Bacteroidaceae	g__Prevotella	s__Prevotella	1
k141_10244258_flag=0_multi=45.9300_len=57857_18	GH98	hmmer	Y	metabat.bin.95	RUI579	d__Bacteria	p__Bacteroidota	c__Bacteroidia	o__Bacteroidales	f__Bacteroidaceae	g__Prevotella	s__Prevotella	1
k141_10244258_flag=0_multi=45.9300_len=57857_2	GH29	hmmer	Y	metabat.bin.95	RUI579	d__Bacteria	p__Bacteroidota	c__Bacteroidia	o__Bacteroidales	f__Bacteroidaceae	g__Prevotella	s__Prevotella	1
k141_10244258_flag=0_multi=45.9300_len=57857_5	GT4	hmmer	N	metabat.bin.95	RUI579	d__Bacteria	p__Bacteroidota	c__Bacteroidia	o__Bacteroidales	f__Bacteroidaceae	g__Prevotella	s__Prevotella	1
k141_10244258_flag=0_multi=45.9300_len=57857_9	GT4	hmmer	N	metabat.bin.95	RUI579	d__Bacteria	p__Bacteroidota	c__Bacteroidia	o__Bacteroidales	f__Bacteroidaceae	g__Prevotella	s__Prevotella	1
k141_10244665_flag=0_multi=15.0000_len=34106_24	GH13_11	hmmer	N	metabat.bin.896	RUI559	d__Bacteria	p__Firmicutes_A	c__Clostridia	o__Lachnospirales	f__Lachnospiraceae	g__Butyrivibrio	s__	1
k141_10244723_flag=0_multi=44.8440_len=6921_5	GH43_11	hmmer	N	metabat.bin.2101	RUI337	d__Bacteria	p__Firmicutes_A	c__Clostridia	o__Lachnospirales	f__Lachnospiraceae	g__	s__	1
k141_10245057_flag=1_multi=6.0000_len=14472_8	GH3	hmmer	Y	metabat.bin.696	RUI498	d__Bacteria	p__Firmicutes_A	c__Clostridia	o__Lachnospirales	f__Lachnospiraceae	g__UBA2868	s__	1
k141_10245090_flag=0_multi=73.1100_len=23963_7	GH43_35	hmmer	N	metabat.bin.371	RUI402	d__Bacteria	p__Firmicutes_A	c__Clostridia	o__Lachnospirales	f__Lachnospiraceae	g__UBA9722	s__	1
k141_10245090_flag=0_multi=73.1100_len=23963_8	GH5_37	hmmer	N	metabat.bin.371	RUI402	d__Bacteria	p__Firmicutes_A	c__Clostridia	o__Lachnospirales	f__Lachnospiraceae	g__UBA9722	s__	1
k141_10245216_flag=0_multi=21.9842_len=13447_15	GH5_2	hmmer	Y	metabat.bin.1957	RUI298	d__Bacteria	p__Firmicutes_A	c__Clostridia	o__Lachnospirales	f__Lachnospiraceae	g__Eubacterium_S	s__Eubacterium_S	1
k141_10246291_flag=0_multi=10.9956_len=45388_21	GH26	hmmer	N	metabat.bin.123	RUI073	d__Bacteria	p__Firmicutes_A	c__Clostridia	o__Oscillospirales	f__Ruminococcaceae	g__Ruminococcus_D	s__	1
k141_10246291_flag=0_multi=10.9956_len=45388_37	CE9	hmmer	N	metabat.bin.123	RUI073	d__Bacteria	p__Firmicutes_A	c__Clostridia	o__Oscillospirales	f__Ruminococcaceae	g__Ruminococcus_D	s__	1
k141_10246518_flag=0_multi=14.4018_len=2799_1	GH43_35	hmmer	N	metabat.bin.1290	RUI096	d__Bacteria	p__Spirochaetota	c__Spirochaetia	o__Treponematales	f__Treponemataceae	g__Treponema_D	s__	1
k141_10246584_flag=0_multi=29.9491_len=11545_5	GT83	hmmer	N	metabat.bin.117	RUI051	d__Bacteria	p__Bacteroidota	c__Bacteroidia	o__Bacteroidales	f__WCHB1-69	g__UBA1756	s__	1
k141_10247053_flag=0_multi=368.8208_len=20672_1	GH13_39	hmmer	N	metabat.bin.1973	RUI301	d__Bacteria	p__Firmicutes_A	c__Clostridia	o__Lachnospirales	f__Lachnospiraceae	g__UBA9722	s__UBA9722	1
k141_10247053_flag=0_multi=368.8208_len=20672_2	AA1	diamond	N	metabat.bin.1973	RUI301	d__Bacteria	p__Firmicutes_A	c__Clostridia	o__Lachnospirales	f__Lachnospiraceae	g__UBA9722	s__UBA9722	1
k141_10247053_flag=0_multi=368.8208_len=20672_9	CBM48	diamond	N	metabat.bin.1973	RUI301	d__Bacteria	p__Firmicutes_A	c__Clostridia	o__Lachnospirales	f__Lachnospiraceae	g__UBA9722	s__UBA9722	1
k141_10247187_flag=0_multi=23.4957_len=10259_11	GH5_4	hmmer	N	metabat.bin.1074	RUI016	d__Bacteria	p__Bacteroidota	c__Bacteroidia	o__Bacteroidales	f__UBA932	g__RC9	s__	1
k141_10247187_flag=0_multi=23.4957_len=10259_2	GH28	hmmer	Y	metabat.bin.1074	RUI016	d__Bacteria	p__Bacteroidota	c__Bacteroidia	o__Bacteroidales	f__UBA932	g__RC9	s__	1
k141_10247936_flag=0_multi=58.0000_len=17108_5	GT4	hmmer	N	metabat.bin.1348	RUI115	d__Bacteria	p__Spirochaetota	c__Spirochaetia	o__Treponematales	f__Treponemataceae	g__Treponema_D	s__	1
k141_10248675_flag=0_multi=104.5739_len=50364_14	GT2	diamond	N	metabat.bin.1780	RUI249	d__Bacteria	p__Firmicutes_A	c__Clostridia	o__Lachnospirales	f__Lachnospiraceae	g__NK4A144	s__	1
k141_10249043_flag=0_multi=14.0000_len=26580_11	CE2	hmmer	N	metabat.bin.918	RUI568	d__Bacteria	p__Firmicutes_A	c__Clostridia	o__Lachnospirales	f__Lachnospiraceae	g__UBA1201_A	s__	1
k141_10249412_flag=0_multi=116.0000_len=15619_14	GH73	hmmer	Y	metabat.bin.808	RUI537	d__Bacteria	p__Bacteroidota	c__Bacteroidia	o__Bacteroidales	f__UBA932	g__RC9	s__	1
k141_10249412_flag=0_multi=116.0000_len=15619_2	GT19	hmmer	N	metabat.bin.808	RUI537	d__Bacteria	p__Bacteroidota	c__Bacteroidia	o__Bacteroidales	f__UBA932	g__RC9	s__	1
k141_10249625_flag=1_multi=8.0000_len=21474_12	GT83	hmmer	N	metabat.bin.2042	RUI322	d__Bacteria	p__Firmicutes_A	c__Clostridia	o__Oscillospirales	f__Acutalibacteraceae	g__Ruminococcus_E	s__	1
k141_10249770_flag=0_multi=92.8563_len=6541_1	GH3	hmmer	Y	metabat.bin.1685	RUI223	d__Bacteria	p__Bacteroidota	c__Bacteroidia	o__Bacteroidales	f__Bacteroidaceae	g__Prevotella	s__Prevotella	1
k141_10249779_flag=0_multi=36.7987_len=17664_13	CE1	hmmer	Y	metabat.bin.1286	RUI093	d__Bacteria	p__Firmicutes_A	c__Clostridia	o__Lachnospirales	f__Lachnospiraceae	g__Pseudobutyrivibrio	s__	1
k141_10249779_flag=0_multi=36.7987_len=17664_14	GH3	hmmer	N	metabat.bin.1286	RUI093	d__Bacteria	p__Firmicutes_A	c__Clostridia	o__Lachnospirales	f__Lachnospiraceae	g__Pseudobutyrivibrio	s__	1
k141_10251210_flag=0_multi=175.5478_len=3018_4	GH5_37	hmmer	N	metabat.bin.1973	RUI301	d__Bacteria	p__Firmicutes_A	c__Clostridia	o__Lachnospirales	f__Lachnospiraceae	g__UBA9722	s__UBA9722	1
k141_10251982_flag=0_multi=115.0000_len=34464_20	GH25	hmmer	N	metabat.bin.781	RUI524	d__Bacteria	p__Firmicutes_A	c__Clostridia	o__Lachnospirales	f__Lachnospiraceae	g__UBA3766	s__	1
k141_10251982_flag=0_multi=115.0000_len=34464_23	GT2_Glycos_transf_2	hmmer	N	metabat.bin.781	RUI524	d__Bacteria	p__Firmicutes_A	c__Clostridia	o__Lachnospirales	f__Lachnospiraceae	g__UBA3766	s__	1
k141_10251982_flag=0_multi=115.0000_len=34464_28	GT2_Glycos_transf_2	hmmer	N	metabat.bin.781	RUI524	d__Bacteria	p__Firmicutes_A	c__Clostridia	o__Lachnospirales	f__Lachnospiraceae	g__UBA3766	s__	1
k141_10251982_flag=0_multi=115.0000_len=34464_29	GT4	hmmer	N	metabat.bin.781	RUI524	d__Bacteria	p__Firmicutes_A	c__Clostridia	o__Lachnospirales	f__Lachnospiraceae	g__UBA3766	s__	1
k141_10251982_flag=0_multi=115.0000_len=34464_30	GT4	hmmer	N	metabat.bin.781	RUI524	d__Bacteria	p__Firmicutes_A	c__Clostridia	o__Lachnospirales	f__Lachnospiraceae	g__UBA3766	s__	1
k141_10251982_flag=0_multi=115.0000_len=34464_31	GT2_Glycos_transf_2	hmmer	N	metabat.bin.781	RUI524	d__Bacteria	p__Firmicutes_A	c__Clostridia	o__Lachnospirales	f__Lachnospiraceae	g__UBA3766	s__	1
k141_10252517_flag=1_multi=8.0000_len=14874_2	GT4	diamond	N	metabat.bin.1162	RUI047	d__Bacteria	p__Firmicutes_A	c__Clostridia	o__Lachnospirales	f__Lachnospiraceae	g__	s__	1
k141_10253867_flag=0_multi=15.7180_len=18768_8	GH3	hmmer	N	metabat.bin.335	RUI395	d__Bacteria	p__Spirochaetota	c__Spirochaetia	o__Treponematales	f__Treponemataceae	g__	s__	1
k141_10254381_flag=0_multi=115.9253_len=15540_2	GH26	hmmer	Y	metabat.bin.1297	RUI098	d__Bacteria	p__Bacteroidota	c__Bacteroidia	o__Bacteroidales	f__Bacteroidaceae	g__Prevotella	s__	1
k141_10254381_flag=0_multi=115.9253_len=15540_3	GH28	hmmer	N	metabat.bin.1297	RUI098	d__Bacteria	p__Bacteroidota	c__Bacteroidia	o__Bacteroidales	f__Bacteroidaceae	g__Prevotella	s__	1
k141_10254381_flag=0_multi=115.9253_len=15540_4	PL11_1	hmmer	Y	metabat.bin.1297	RUI098	d__Bacteria	p__Bacteroidota	c__Bacteroidia	o__Bacteroidales	f__Bacteroidaceae	g__Prevotella	s__	1
k141_10254381_flag=0_multi=115.9253_len=15540_5	CE10	hmmer	Y	metabat.bin.1297	RUI098	d__Bacteria	p__Bacteroidota	c__Bacteroidia	o__Bacteroidales	f__Bacteroidaceae	g__Prevotella	s__	1
k141_10254381_flag=0_multi=115.9253_len=15540_8	GH115	hmmer	Y	metabat.bin.1297	RUI098	d__Bacteria	p__Bacteroidota	c__Bacteroidia	o__Bacteroidales	f__Bacteroidaceae	g__Prevotella	s__	1
k141_10254381_flag=0_multi=115.9253_len=15540_9	GH16	hmmer	Y	metabat.bin.1297	RUI098	d__Bacteria	p__Bacteroidota	c__Bacteroidia	o__Bacteroidales	f__Bacteroidaceae	g__Prevotella	s__	1
k141_10255947_flag=0_multi=16.0000_len=6196_5	GT2_Glycos_transf_2	hmmer	N	metabat.bin.680	RUI494	d__Bacteria	p__Spirochaetota	c__Spirochaetia	o__Treponematales	f__Treponemataceae	g__Treponema_D	s__	1
k141_10256883_flag=0_multi=14.9797_len=7038_1	GH3	hmmer	N	metabat.bin.2005	RUI309	d__Bacteria	p__Firmicutes_A	c__Clostridia	o__Lachnospirales	f__Lachnospiraceae	g__NK4A136	s__NK4A136	1
k141_10257094_flag=0_multi=115.0000_len=20741_22	GH6	diamond	N	metabat.bin.1839	RUI260	d__Bacteria	p__Bacteroidota	c__Bacteroidia	o__Bacteroidales	f__Bacteroidaceae	g__Prevotella	s__	1
k141_10257324_flag=0_multi=141.9133_len=16399_18	GH53	hmmer	Y	metabat.bin.2149	RUI355	d__Bacteria	p__Bacteroidota	c__Bacteroidia	o__Bacteroidales	f__Bacteroidaceae	g__Prevotella	s__Prevotella	1
k141_10257518_flag=0_multi=25.9555_len=11373_2	GH13	hmmer	N	metabat.bin.79	RUI530	d__Bacteria	p__Actinobacteriota	c__Coriobacteriia	o__Coriobacteriales	f__Atopobiaceae	g__RUG721	s__RUG721	1
k141_10257518_flag=0_multi=25.9555_len=11373_3	GH13_36	hmmer	Y	metabat.bin.79	RUI530	d__Bacteria	p__Actinobacteriota	c__Coriobacteriia	o__Coriobacteriales	f__Atopobiaceae	g__RUG721	s__RUG721	1
k141_10258456_flag=0_multi=27.9857_len=19084_6	GT2_Glycos_transf_2	hmmer	N	metabat.bin.1128	RUI035	d__Bacteria	p__Bacteroidota	c__Bacteroidia	o__Bacteroidales	f__P3	g__UBA1217	s__	1
k141_10258856_flag=1_multi=17.0108_len=5303_5	GT30	diamond	N	metabat.bin.1357	RUI118	d__Bacteria	p__Firmicutes_A	c__Clostridia	o__Oscillospirales	f__CAG-272	g__	s__	1
k141_10260581_flag=1_multi=3.7642_len=2325_1	GT26	hmmer	N	metabat.bin.831	RUI543	d__Bacteria	p__Firmicutes_A	c__Clostridia	o__Lachnospirales	f__Lachnospiraceae	g__Butyrivibrio	s__	1
k141_10261314_flag=0_multi=15.9649_len=4416_1	GH3	hmmer	N	metabat.bin.1357	RUI118	d__Bacteria	p__Firmicutes_A	c__Clostridia	o__Oscillospirales	f__CAG-272	g__	s__	1
k141_10261636_flag=0_multi=70.0000_len=22762_12	GH35	hmmer	N	metabat.bin.1146	RUI043	d__Bacteria	p__Firmicutes_A	c__Clostridia	o__Lachnospirales	f__Lachnospiraceae	g__Butyrivibrio	s__	1
k141_10261874_flag=0_multi=10.9873_len=24551_13	GH78	hmmer	N	metabat.bin.290	RUI384	d__Bacteria	p__Firmicutes_A	c__Clostridia	o__UBA1212	f__UBA1212	g__UBA1212	s__	1
k141_10261874_flag=0_multi=10.9873_len=24551_5	GH129	hmmer	N	metabat.bin.290	RUI384	d__Bacteria	p__Firmicutes_A	c__Clostridia	o__UBA1212	f__UBA1212	g__UBA1212	s__	1
k141_10261874_flag=0_multi=10.9873_len=24551_6	GH123	hmmer	N	metabat.bin.290	RUI384	d__Bacteria	p__Firmicutes_A	c__Clostridia	o__UBA1212	f__UBA1212	g__UBA1212	s__	1
k141_10262128_flag=0_multi=52.7846_len=13727_5	GH35	hmmer	N	metabat.bin.1348	RUI115	d__Bacteria	p__Spirochaetota	c__Spirochaetia	o__Treponematales	f__Treponemataceae	g__Treponema_D	s__	1
k141_10262155_flag=0_multi=12.9987_len=95890_18	CE10	hmmer	N	metabat.bin.2147	RUI353	d__Bacteria	p__Firmicutes_A	c__Clostridia	o__Lachnospirales	f__Lachnospiraceae	g__SZUA-448	s__	1
k141_10262155_flag=0_multi=12.9987_len=95890_47	GT2_Glycos_transf_2	hmmer	N	metabat.bin.2147	RUI353	d__Bacteria	p__Firmicutes_A	c__Clostridia	o__Lachnospirales	f__Lachnospiraceae	g__SZUA-448	s__	1
k141_10262155_flag=0_multi=12.9987_len=95890_63	GH9	hmmer	N	metabat.bin.2147	RUI353	d__Bacteria	p__Firmicutes_A	c__Clostridia	o__Lachnospirales	f__Lachnospiraceae	g__SZUA-448	s__	1
k141_10262926_flag=0_multi=264.6747_len=9731_4	CE10	hmmer	N	metabat.bin.643	RUI484	d__Bacteria	p__Firmicutes_A	c__Clostridia	o__Lachnospirales	f__Lachnospiraceae	g__UBA2727	s__	1
k141_10263082_flag=0_multi=9.0293_len=11219_1	CE15	hmmer	Y	metabat.bin.235	RUI366	d__Bacteria	p__Firmicutes_A	c__Clostridia	o__Lachnospirales	f__Lachnospiraceae	g__UBA1258	s__	1
k141_10263082_flag=0_multi=9.0293_len=11219_2	GH4	hmmer	N	metabat.bin.235	RUI366	d__Bacteria	p__Firmicutes_A	c__Clostridia	o__Lachnospirales	f__Lachnospiraceae	g__UBA1258	s__	1
k141_10263589_flag=1_multi=11.7778_len=45590_1	GH5_4	hmmer	Y	metabat.bin.1237	RUI075	d__Bacteria	p__Firmicutes_A	c__Clostridia	o__Lachnospirales	f__Lachnospiraceae	g__Eubacterium_Q	s__Eubacterium_Q	1
k141_10263589_flag=1_multi=11.7778_len=45590_12	CE10	hmmer	N	metabat.bin.1237	RUI075	d__Bacteria	p__Firmicutes_A	c__Clostridia	o__Lachnospirales	f__Lachnospiraceae	g__Eubacterium_Q	s__Eubacterium_Q	1
k141_10263589_flag=1_multi=11.7778_len=45590_2	GH29	hmmer	N	metabat.bin.1237	RUI075	d__Bacteria	p__Firmicutes_A	c__Clostridia	o__Lachnospirales	f__Lachnospiraceae	g__Eubacterium_Q	s__Eubacterium_Q	1
k141_10263589_flag=1_multi=11.7778_len=45590_3	GH31	hmmer	N	metabat.bin.1237	RUI075	d__Bacteria	p__Firmicutes_A	c__Clostridia	o__Lachnospirales	f__Lachnospiraceae	g__Eubacterium_Q	s__Eubacterium_Q	1
k141_10263589_flag=1_multi=11.7778_len=45590_4	GH42	hmmer	N	metabat.bin.1237	RUI075	d__Bacteria	p__Firmicutes_A	c__Clostridia	o__Lachnospirales	f__Lachnospiraceae	g__Eubacterium_Q	s__Eubacterium_Q	1
k141_10265686_flag=0_multi=7.0000_len=4075_1	CBM48	diamond	Y	metabat.bin.1608	RUI196	d__Bacteria	p__Spirochaetota	c__Spirochaetia	o__Treponematales	f__Treponemataceae	g__Treponema_D	s__	1
k141_10265696_flag=0_multi=17.9988_len=102844_31	GT2_Glycos_transf_2	hmmer	N	metabat.bin.2017	RUI314	d__Bacteria	p__Firmicutes_A	c__Clostridia	o__Lachnospirales	f__Lachnospiraceae	g__Eubacterium_C	s__	1
k141_10265696_flag=0_multi=17.9988_len=102844_36	GH73	hmmer	Y	metabat.bin.2017	RUI314	d__Bacteria	p__Firmicutes_A	c__Clostridia	o__Lachnospirales	f__Lachnospiraceae	g__Eubacterium_C	s__	1
k141_10265742_flag=0_multi=12.4405_len=44890_31	GH0	hotpep	Y	metabat.bin.502	RUI441	d__Bacteria	p__Firmicutes_A	c__Clostridia	o__Oscillospirales	f__Ruminococcaceae	g__UBA3855	s__	1
k141_10265742_flag=0_multi=12.4405_len=44890_4	GH94	hmmer	N	metabat.bin.502	RUI441	d__Bacteria	p__Firmicutes_A	c__Clostridia	o__Oscillospirales	f__Ruminococcaceae	g__UBA3855	s__	1
k141_10265742_flag=0_multi=12.4405_len=44890_5	AA1	diamond	N	metabat.bin.502	RUI441	d__Bacteria	p__Firmicutes_A	c__Clostridia	o__Oscillospirales	f__Ruminococcaceae	g__UBA3855	s__	1
k141_10266276_flag=0_multi=53.9853_len=36081_10	GH30_8	hmmer	Y	metabat.bin.95	RUI579	d__Bacteria	p__Bacteroidota	c__Bacteroidia	o__Bacteroidales	f__Bacteroidaceae	g__Prevotella	s__Prevotella	1
k141_10266276_flag=0_multi=53.9853_len=36081_5	GH127	hmmer	N	metabat.bin.95	RUI579	d__Bacteria	p__Bacteroidota	c__Bacteroidia	o__Bacteroidales	f__Bacteroidaceae	g__Prevotella	s__Prevotella	1
k141_10266408_flag=0_multi=33.9853_len=44912_11	GT2_Glycos_transf_2	hmmer	N	metabat.bin.1495	RUI164	d__Bacteria	p__Bacteroidota	c__Bacteroidia	o__Bacteroidales	f__UBA3663	g__UBA3663	s__UBA3663	1
k141_10266408_flag=0_multi=33.9853_len=44912_12	GT2_Glycos_transf_2	hmmer	N	metabat.bin.1495	RUI164	d__Bacteria	p__Bacteroidota	c__Bacteroidia	o__Bacteroidales	f__UBA3663	g__UBA3663	s__UBA3663	1
k141_10266408_flag=0_multi=33.9853_len=44912_13	GT2_Glycos_transf_2	hmmer	N	metabat.bin.1495	RUI164	d__Bacteria	p__Bacteroidota	c__Bacteroidia	o__Bacteroidales	f__UBA3663	g__UBA3663	s__UBA3663	1
k141_10266408_flag=0_multi=33.9853_len=44912_17	GT2_Glycos_transf_2	hmmer	N	metabat.bin.1495	RUI164	d__Bacteria	p__Bacteroidota	c__Bacteroidia	o__Bacteroidales	f__UBA3663	g__UBA3663	s__UBA3663	1
k141_10266408_flag=0_multi=33.9853_len=44912_26	GT26	hmmer	N	metabat.bin.1495	RUI164	d__Bacteria	p__Bacteroidota	c__Bacteroidia	o__Bacteroidales	f__UBA3663	g__UBA3663	s__UBA3663	1
k141_10266408_flag=0_multi=33.9853_len=44912_3	GT8	hmmer	N	metabat.bin.1495	RUI164	d__Bacteria	p__Bacteroidota	c__Bacteroidia	o__Bacteroidales	f__UBA3663	g__UBA3663	s__UBA3663	1
k141_10266408_flag=0_multi=33.9853_len=44912_32	GH28	hmmer	N	metabat.bin.1495	RUI164	d__Bacteria	p__Bacteroidota	c__Bacteroidia	o__Bacteroidales	f__UBA3663	g__UBA3663	s__UBA3663	1
k141_10266408_flag=0_multi=33.9853_len=44912_7	GT2_Glycos_transf_2	hmmer	N	metabat.bin.1495	RUI164	d__Bacteria	p__Bacteroidota	c__Bacteroidia	o__Bacteroidales	f__UBA3663	g__UBA3663	s__UBA3663	1
k141_10266408_flag=0_multi=33.9853_len=44912_8	GT11	hmmer	N	metabat.bin.1495	RUI164	d__Bacteria	p__Bacteroidota	c__Bacteroidia	o__Bacteroidales	f__UBA3663	g__UBA3663	s__UBA3663	1
k141_10266408_flag=0_multi=33.9853_len=44912_9	GT4	hmmer	N	metabat.bin.1495	RUI164	d__Bacteria	p__Bacteroidota	c__Bacteroidia	o__Bacteroidales	f__UBA3663	g__UBA3663	s__UBA3663	1
k141_10266494_flag=1_multi=8.0000_len=8662_6	CE2	hmmer	N	metabat.bin.188	RUI273	d__Bacteria	p__Bacteroidota	c__Bacteroidia	o__Bacteroidales	f__Bacteroidaceae	g__UBA2918	s__	1
k141_10266564_flag=0_multi=24.9591_len=17870_1	GH28	diamond	N	metabat.bin.731	RUI505	d__Bacteria	p__Firmicutes_A	c__Clostridia	o__Oscillospirales	f__Oscillospiraceae	g__UBA1246	s__UBA1246	1
k141_10266564_flag=0_multi=24.9591_len=17870_3	GH43_35	hmmer	N	metabat.bin.731	RUI505	d__Bacteria	p__Firmicutes_A	c__Clostridia	o__Oscillospirales	f__Oscillospiraceae	g__UBA1246	s__UBA1246	1
k141_10266564_flag=0_multi=24.9591_len=17870_9	GT0	diamond	N	metabat.bin.731	RUI505	d__Bacteria	p__Firmicutes_A	c__Clostridia	o__Oscillospirales	f__Oscillospiraceae	g__UBA1246	s__UBA1246	1
k141_10266689_flag=0_multi=31.6714_len=16112_15	GH6	diamond	N	metabat.bin.613	RUI471	d__Bacteria	p__Firmicutes_A	c__Clostridia	o__Oscillospirales	f__Acutalibacteraceae	g__CAG-180	s__	1
k141_10266689_flag=0_multi=31.6714_len=16112_5	CE10	hmmer	N	metabat.bin.613	RUI471	d__Bacteria	p__Firmicutes_A	c__Clostridia	o__Oscillospirales	f__Acutalibacteraceae	g__CAG-180	s__	1
k141_10266946_flag=0_multi=36.9911_len=40621_10	CE12	hmmer	Y	metabat.bin.338	RUI396	d__Bacteria	p__Bacteroidota	c__Bacteroidia	o__Bacteroidales	f__UBA932	g__Bact-11	s__	1
k141_10266946_flag=0_multi=36.9911_len=40621_11	GH105	hmmer	Y	metabat.bin.338	RUI396	d__Bacteria	p__Bacteroidota	c__Bacteroidia	o__Bacteroidales	f__UBA932	g__Bact-11	s__	1
k141_10266946_flag=0_multi=36.9911_len=40621_12	PL1_2	hmmer	Y	metabat.bin.338	RUI396	d__Bacteria	p__Bacteroidota	c__Bacteroidia	o__Bacteroidales	f__UBA932	g__Bact-11	s__	1
k141_10266946_flag=0_multi=36.9911_len=40621_7	GH43_10	hmmer	Y	metabat.bin.338	RUI396	d__Bacteria	p__Bacteroidota	c__Bacteroidia	o__Bacteroidales	f__UBA932	g__Bact-11	s__	1
k141_10266946_flag=0_multi=36.9911_len=40621_9	GH28	hmmer	N	metabat.bin.338	RUI396	d__Bacteria	p__Bacteroidota	c__Bacteroidia	o__Bacteroidales	f__UBA932	g__Bact-11	s__	1
k141_10266993_flag=1_multi=8.0000_len=19796_6	GT13	diamond	N	metabat.bin.2020	RUI316	d__Bacteria	p__Firmicutes_A	c__Clostridia	o__Lachnospirales	f__Lachnospiraceae	g__Butyrivibrio	s__	1
k141_10267041_flag=1_multi=11.0000_len=7978_4	GT11	hmmer	N	metabat.bin.1758	RUI238	d__Bacteria	p__Firmicutes_A	c__Clostridia	o__Lachnospirales	f__Lachnospiraceae	g__XBB2008	s__	1
k141_10267104_flag=0_multi=25.5967_len=19796_2	GT2_Glycos_transf_2	hmmer	N	metabat.bin.796	RUI534	d__Bacteria	p__Firmicutes_A	c__Clostridia	o__Lachnospirales	f__Lachnospiraceae	g__XBB2008	s__	1
k141_10267104_flag=0_multi=25.5967_len=19796_9	GH53	hmmer	Y	metabat.bin.796	RUI534	d__Bacteria	p__Firmicutes_A	c__Clostridia	o__Lachnospirales	f__Lachnospiraceae	g__XBB2008	s__	1
k141_10267634_flag=0_multi=84.9899_len=83249_23	GH94	hmmer	N	metabat.bin.781	RUI524	d__Bacteria	p__Firmicutes_A	c__Clostridia	o__Lachnospirales	f__Lachnospiraceae	g__UBA3766	s__	1
k141_10267634_flag=0_multi=84.9899_len=83249_27	GH77	hmmer	N	metabat.bin.781	RUI524	d__Bacteria	p__Firmicutes_A	c__Clostridia	o__Lachnospirales	f__Lachnospiraceae	g__UBA3766	s__	1
k141_10267634_flag=0_multi=84.9899_len=83249_29	GT35	hmmer	N	metabat.bin.781	RUI524	d__Bacteria	p__Firmicutes_A	c__Clostridia	o__Lachnospirales	f__Lachnospiraceae	g__UBA3766	s__	1
k141_10267634_flag=0_multi=84.9899_len=83249_38	GT13	diamond	N	metabat.bin.781	RUI524	d__Bacteria	p__Firmicutes_A	c__Clostridia	o__Lachnospirales	f__Lachnospiraceae	g__UBA3766	s__	1
k141_10267634_flag=0_multi=84.9899_len=83249_42	GH13_20	hmmer	N	metabat.bin.781	RUI524	d__Bacteria	p__Firmicutes_A	c__Clostridia	o__Lachnospirales	f__Lachnospiraceae	g__UBA3766	s__	1
k141_10268040_flag=1_multi=8.7004_len=2371_3	GH3	hmmer	N	metabat.bin.381	RUI405	d__Bacteria	p__Firmicutes_A	c__Clostridia	o__Lachnospirales	f__Lachnospiraceae	g__NC2004	s__	1
k141_10268119_flag=0_multi=13.9989_len=11716_1	GT35	hmmer	N	metabat.bin.872	RUI554	d__Bacteria	p__Spirochaetota	c__Spirochaetia	o__Treponematales	f__Treponemataceae	g__Treponema_D	s__	1
k141_10268119_flag=0_multi=13.9989_len=11716_3	GH13_11	hmmer	N	metabat.bin.872	RUI554	d__Bacteria	p__Spirochaetota	c__Spirochaetia	o__Treponematales	f__Treponemataceae	g__Treponema_D	s__	1
k141_10269887_flag=0_multi=240.0000_len=14386_1	GH43_12	hmmer	N	metabat.bin.398	RUI411	d__Bacteria	p__Firmicutes_A	c__Clostridia	o__Saccharofermentanales	f__Saccharofermentanaceae	g__Saccharofermentans	s__	1
k141_10269887_flag=0_multi=240.0000_len=14386_4	CBM4	hmmer	Y	metabat.bin.398	RUI411	d__Bacteria	p__Firmicutes_A	c__Clostridia	o__Saccharofermentanales	f__Saccharofermentanaceae	g__Saccharofermentans	s__	1
k141_1027027_flag=1_multi=15.6155_len=8395_7	GT2_Glycos_transf_2	hmmer	N	metabat.bin.2060	RUI326	d__Bacteria	p__Firmicutes_A	c__Clostridia	o__Lachnospirales	f__Lachnospiraceae	g__UBA2868	s__	1
k141_10270696_flag=0_multi=26.0000_len=43096_44	GT26	hmmer	N	metabat.bin.1277	RUI089	d__Bacteria	p__Bacteroidota	c__Bacteroidia	o__Bacteroidales	f__P3	g__UBA1217	s__	1
k141_10271430_flag=0_multi=125.6870_len=4135_1	GH5_4	hmmer	N	metabat.bin.1141	RUI041	d__Bacteria	p__Firmicutes_A	c__Clostridia	o__Oscillospirales	f__Ruminococcaceae	g__Ruminococcus	s__Ruminococcus	1
k141_10272035_flag=0_multi=59.7995_len=3164_1	GH13_20	hmmer	N	metabat.bin.447	RUI424	d__Bacteria	p__Firmicutes_A	c__Clostridia	o__Lachnospirales	f__Lachnospiraceae	g__UBA3766	s__	1
k141_10273122_flag=0_multi=19.0000_len=110139_29	CE10	hmmer	Y	metabat.bin.1769	RUI244	d__Bacteria	p__Bacteroidota	c__Bacteroidia	o__Bacteroidales	f__WCHB1-69	g__UBA1205	s__UBA1205	1
k141_10273122_flag=0_multi=19.0000_len=110139_30	GT2_Glycos_transf_2	hmmer	N	metabat.bin.1769	RUI244	d__Bacteria	p__Bacteroidota	c__Bacteroidia	o__Bacteroidales	f__WCHB1-69	g__UBA1205	s__UBA1205	1
k141_10273122_flag=0_multi=19.0000_len=110139_89	GT83	hmmer	N	metabat.bin.1769	RUI244	d__Bacteria	p__Bacteroidota	c__Bacteroidia	o__Bacteroidales	f__WCHB1-69	g__UBA1205	s__UBA1205	1
k141_10273122_flag=0_multi=19.0000_len=110139_91	GT0	hotpep	N	metabat.bin.1769	RUI244	d__Bacteria	p__Bacteroidota	c__Bacteroidia	o__Bacteroidales	f__WCHB1-69	g__UBA1205	s__UBA1205	1
k141_10273122_flag=0_multi=19.0000_len=110139_97	GH23	hmmer	Y	metabat.bin.1769	RUI244	d__Bacteria	p__Bacteroidota	c__Bacteroidia	o__Bacteroidales	f__WCHB1-69	g__UBA1205	s__UBA1205	1
k141_10273664_flag=0_multi=49.9877_len=40067_14	CE1	hmmer	Y	metabat.bin.338	RUI396	d__Bacteria	p__Bacteroidota	c__Bacteroidia	o__Bacteroidales	f__UBA932	g__Bact-11	s__	1
k141_10273664_flag=0_multi=49.9877_len=40067_28	GH92	hmmer	Y	metabat.bin.338	RUI396	d__Bacteria	p__Bacteroidota	c__Bacteroidia	o__Bacteroidales	f__UBA932	g__Bact-11	s__	1
k141_10273664_flag=0_multi=49.9877_len=40067_31	GH92	hmmer	N	metabat.bin.338	RUI396	d__Bacteria	p__Bacteroidota	c__Bacteroidia	o__Bacteroidales	f__UBA932	g__Bact-11	s__	1
k141_10274540_flag=1_multi=17.0000_len=23203_13	GH43_19	hmmer	N	metabat.bin.84	RUI547	d__Bacteria	p__Bacteroidota	c__Bacteroidia	o__Bacteroidales	f__UBA932	g__RC9	s__	1
k141_10275687_flag=0_multi=84.9850_len=56135_26	GH43_17	hmmer	Y	metabat.bin.2155	RUI360	d__Bacteria	p__Bacteroidota	c__Bacteroidia	o__Bacteroidales	f__Bacteroidaceae	g__UBA4372	s__	1
k141_10275687_flag=0_multi=84.9850_len=56135_27	GH13_38	hmmer	N	metabat.bin.2155	RUI360	d__Bacteria	p__Bacteroidota	c__Bacteroidia	o__Bacteroidales	f__Bacteroidaceae	g__UBA4372	s__	1
k141_10275687_flag=0_multi=84.9850_len=56135_31	GH28	hmmer	N	metabat.bin.2155	RUI360	d__Bacteria	p__Bacteroidota	c__Bacteroidia	o__Bacteroidales	f__Bacteroidaceae	g__UBA4372	s__	1
k141_10275687_flag=0_multi=84.9850_len=56135_32	GH105	hmmer	Y	metabat.bin.2155	RUI360	d__Bacteria	p__Bacteroidota	c__Bacteroidia	o__Bacteroidales	f__Bacteroidaceae	g__UBA4372	s__	1
k141_10275765_flag=0_multi=17.6680_len=49098_18	GH26	hmmer	Y	metabat.bin.810	RUI538	d__Bacteria	p__Firmicutes_A	c__Clostridia	o__Lachnospirales	f__Lachnospiraceae	g__Eubacterium_Q	s__	1
k141_10275765_flag=0_multi=17.6680_len=49098_19	CE4	hmmer	N	metabat.bin.810	RUI538	d__Bacteria	p__Firmicutes_A	c__Clostridia	o__Lachnospirales	f__Lachnospiraceae	g__Eubacterium_Q	s__	1
k141_10275765_flag=0_multi=17.6680_len=49098_21	GH5_4	hmmer	Y	metabat.bin.810	RUI538	d__Bacteria	p__Firmicutes_A	c__Clostridia	o__Lachnospirales	f__Lachnospiraceae	g__Eubacterium_Q	s__	1
k141_10275765_flag=0_multi=17.6680_len=49098_22	GH113	hmmer	N	metabat.bin.810	RUI538	d__Bacteria	p__Firmicutes_A	c__Clostridia	o__Lachnospirales	f__Lachnospiraceae	g__Eubacterium_Q	s__	1
k141_10275765_flag=0_multi=17.6680_len=49098_23	GH1	diamond	N	metabat.bin.810	RUI538	d__Bacteria	p__Firmicutes_A	c__Clostridia	o__Lachnospirales	f__Lachnospiraceae	g__Eubacterium_Q	s__	1
k141_10275765_flag=0_multi=17.6680_len=49098_24	GH130	hmmer	N	metabat.bin.810	RUI538	d__Bacteria	p__Firmicutes_A	c__Clostridia	o__Lachnospirales	f__Lachnospiraceae	g__Eubacterium_Q	s__	1
k141_10275765_flag=0_multi=17.6680_len=49098_3	CE2	hmmer	N	metabat.bin.810	RUI538	d__Bacteria	p__Firmicutes_A	c__Clostridia	o__Lachnospirales	f__Lachnospiraceae	g__Eubacterium_Q	s__	1
k141_10275765_flag=0_multi=17.6680_len=49098_4	GH36	hmmer	N	metabat.bin.810	RUI538	d__Bacteria	p__Firmicutes_A	c__Clostridia	o__Lachnospirales	f__Lachnospiraceae	g__Eubacterium_Q	s__	1
k141_10275765_flag=0_multi=17.6680_len=49098_5	GH130	hmmer	N	metabat.bin.810	RUI538	d__Bacteria	p__Firmicutes_A	c__Clostridia	o__Lachnospirales	f__Lachnospiraceae	g__Eubacterium_Q	s__	1
k141_10276318_flag=0_multi=65.0000_len=12408_6	GT2_Glycos_transf_2	hmmer	N	metabat.bin.1558	RUI185	d__Bacteria	p__Firmicutes_A	c__Clostridia	o__Lachnospirales	f__Lachnospiraceae	g__UBA2868	s__UBA2868	1
k141_10276318_flag=0_multi=65.0000_len=12408_7	GT4	hmmer	N	metabat.bin.1558	RUI185	d__Bacteria	p__Firmicutes_A	c__Clostridia	o__Lachnospirales	f__Lachnospiraceae	g__UBA2868	s__UBA2868	1
k141_10276401_flag=1_multi=6.0000_len=3219_4	GT2_Glycos_transf_2	hmmer	N	metabat.bin.1927	RUI290	d__Bacteria	p__Firmicutes_A	c__Clostridia	o__Lachnospirales	f__Lachnospiraceae	g__	s__	1
k141_10278473_flag=0_multi=94.9546_len=41595_19	GT2	diamond	N	metabat.bin.1246	RUI077	d__Bacteria	p__Desulfobacterota_A	c__Desulfovibrionia	o__Desulfovibrionales	f__Desulfovibrionaceae	g__Desulfovibrio	s__	1
k141_10278625_flag=0_multi=13.9964_len=72000_59	GT2	diamond	N	metabat.bin.1194	RUI060	d__Bacteria	p__Firmicutes_A	c__Clostridia	o__Lachnospirales	f__Lachnospiraceae	g__	s__	1
k141_10278625_flag=0_multi=13.9964_len=72000_64	GH18	hmmer	N	metabat.bin.1194	RUI060	d__Bacteria	p__Firmicutes_A	c__Clostridia	o__Lachnospirales	f__Lachnospiraceae	g__	s__	1
k141_10278822_flag=0_multi=14.2587_len=7601_2	GH51	hmmer	N	metabat.bin.896	RUI559	d__Bacteria	p__Firmicutes_A	c__Clostridia	o__Lachnospirales	f__Lachnospiraceae	g__Butyrivibrio	s__	1
k141_10280719_flag=0_multi=101.9809_len=52905_22	GT2_Glycos_transf_2	hmmer	N	metabat.bin.781	RUI524	d__Bacteria	p__Firmicutes_A	c__Clostridia	o__Lachnospirales	f__Lachnospiraceae	g__UBA3766	s__	1
k141_10280719_flag=0_multi=101.9809_len=52905_24	GT2_Glycos_transf_2	hmmer	N	metabat.bin.781	RUI524	d__Bacteria	p__Firmicutes_A	c__Clostridia	o__Lachnospirales	f__Lachnospiraceae	g__UBA3766	s__	1
k141_10280719_flag=0_multi=101.9809_len=52905_34	GT4	hmmer	N	metabat.bin.781	RUI524	d__Bacteria	p__Firmicutes_A	c__Clostridia	o__Lachnospirales	f__Lachnospiraceae	g__UBA3766	s__	1
k141_10280719_flag=0_multi=101.9809_len=52905_37	GT4	hmmer	N	metabat.bin.781	RUI524	d__Bacteria	p__Firmicutes_A	c__Clostridia	o__Lachnospirales	f__Lachnospiraceae	g__UBA3766	s__	1
k141_10280719_flag=0_multi=101.9809_len=52905_38	GT4	hmmer	N	metabat.bin.781	RUI524	d__Bacteria	p__Firmicutes_A	c__Clostridia	o__Lachnospirales	f__Lachnospiraceae	g__UBA3766	s__	1
k141_10281181_flag=0_multi=48.9936_len=74747_17	GH73	hmmer	Y	metabat.bin.1292	RUI097	d__Bacteria	p__Firmicutes_A	c__Clostridia	o__Lachnospirales	f__Lachnospiraceae	g__	s__	1
k141_10281181_flag=0_multi=48.9936_len=74747_21	GH31	hmmer	N	metabat.bin.1292	RUI097	d__Bacteria	p__Firmicutes_A	c__Clostridia	o__Lachnospirales	f__Lachnospiraceae	g__	s__	1
k141_10281181_flag=0_multi=48.9936_len=74747_42	AA1	diamond	N	metabat.bin.1292	RUI097	d__Bacteria	p__Firmicutes_A	c__Clostridia	o__Lachnospirales	f__Lachnospiraceae	g__	s__	1
k141_10281181_flag=0_multi=48.9936_len=74747_44	GH94	hmmer	N	metabat.bin.1292	RUI097	d__Bacteria	p__Firmicutes_A	c__Clostridia	o__Lachnospirales	f__Lachnospiraceae	g__	s__	1
k141_10281181_flag=0_multi=48.9936_len=74747_6	GH18	hmmer	N	metabat.bin.1292	RUI097	d__Bacteria	p__Firmicutes_A	c__Clostridia	o__Lachnospirales	f__Lachnospiraceae	g__	s__	1
k141_10281493_flag=0_multi=69.9039_len=7324_3	GT4	hmmer	N	metabat.bin.1385	RUI127	d__Bacteria	p__Bacteroidota	c__Bacteroidia	o__Bacteroidales	f__Bacteroidaceae	g__Prevotella	s__	1
k141_10281493_flag=0_multi=69.9039_len=7324_6	GT4	hmmer	N	metabat.bin.1385	RUI127	d__Bacteria	p__Bacteroidota	c__Bacteroidia	o__Bacteroidales	f__Bacteroidaceae	g__Prevotella	s__	1
k141_10282087_flag=0_multi=81.0000_len=77714_13	GT2	diamond	N	metabat.bin.1286	RUI093	d__Bacteria	p__Firmicutes_A	c__Clostridia	o__Lachnospirales	f__Lachnospiraceae	g__Pseudobutyrivibrio	s__	1
k141_10282087_flag=0_multi=81.0000_len=77714_16	GT2_Glycos_transf_2	hmmer	N	metabat.bin.1286	RUI093	d__Bacteria	p__Firmicutes_A	c__Clostridia	o__Lachnospirales	f__Lachnospiraceae	g__Pseudobutyrivibrio	s__	1
k141_10282087_flag=0_multi=81.0000_len=77714_17	GT2_Glycos_transf_2	hmmer	N	metabat.bin.1286	RUI093	d__Bacteria	p__Firmicutes_A	c__Clostridia	o__Lachnospirales	f__Lachnospiraceae	g__Pseudobutyrivibrio	s__	1
k141_10282087_flag=0_multi=81.0000_len=77714_19	GT2_Glycos_transf_2	hmmer	N	metabat.bin.1286	RUI093	d__Bacteria	p__Firmicutes_A	c__Clostridia	o__Lachnospirales	f__Lachnospiraceae	g__Pseudobutyrivibrio	s__	1
k141_10282087_flag=0_multi=81.0000_len=77714_26	GT2_Glycos_transf_2	hmmer	N	metabat.bin.1286	RUI093	d__Bacteria	p__Firmicutes_A	c__Clostridia	o__Lachnospirales	f__Lachnospiraceae	g__Pseudobutyrivibrio	s__	1
k141_10282087_flag=0_multi=81.0000_len=77714_43	GT35	hmmer	N	metabat.bin.1286	RUI093	d__Bacteria	p__Firmicutes_A	c__Clostridia	o__Lachnospirales	f__Lachnospiraceae	g__Pseudobutyrivibrio	s__	1
k141_10282087_flag=0_multi=81.0000_len=77714_5	GT2_Glycos_transf_2	hmmer	N	metabat.bin.1286	RUI093	d__Bacteria	p__Firmicutes_A	c__Clostridia	o__Lachnospirales	f__Lachnospiraceae	g__Pseudobutyrivibrio	s__	1
k141_10282087_flag=0_multi=81.0000_len=77714_6	GT2_Glycos_transf_2	hmmer	N	metabat.bin.1286	RUI093	d__Bacteria	p__Firmicutes_A	c__Clostridia	o__Lachnospirales	f__Lachnospiraceae	g__Pseudobutyrivibrio	s__	1
k141_10282087_flag=0_multi=81.0000_len=77714_61	GT4	diamond	N	metabat.bin.1286	RUI093	d__Bacteria	p__Firmicutes_A	c__Clostridia	o__Lachnospirales	f__Lachnospiraceae	g__Pseudobutyrivibrio	s__	1
k141_10282087_flag=0_multi=81.0000_len=77714_9	GT2_Glycos_transf_2	hmmer	N	metabat.bin.1286	RUI093	d__Bacteria	p__Firmicutes_A	c__Clostridia	o__Lachnospirales	f__Lachnospiraceae	g__Pseudobutyrivibrio	s__	1
k141_1028211_flag=1_multi=19.8112_len=13403_10	GT4	hotpep	N	metabat.bin.390	RUI409	d__Bacteria	p__Firmicutes_A	c__Clostridia	o__Lachnospirales	f__Lachnospiraceae	g__RUG191	s__	1
k141_10282155_flag=0_multi=31.3995_len=134574_100	GT8	hmmer	N	metabat.bin.1737	RUI232	d__Bacteria	p__Spirochaetota	c__Spirochaetia	o__Treponematales	f__Treponemataceae	g__Treponema_D	s__	1
k141_10282155_flag=0_multi=31.3995_len=134574_102	GT4	hmmer	N	metabat.bin.1737	RUI232	d__Bacteria	p__Spirochaetota	c__Spirochaetia	o__Treponematales	f__Treponemataceae	g__Treponema_D	s__	1
k141_10282155_flag=0_multi=31.3995_len=134574_106	GT2_Glycos_transf_2	hmmer	N	metabat.bin.1737	RUI232	d__Bacteria	p__Spirochaetota	c__Spirochaetia	o__Treponematales	f__Treponemataceae	g__Treponema_D	s__	1
k141_10282155_flag=0_multi=31.3995_len=134574_32	GT28	hmmer	N	metabat.bin.1737	RUI232	d__Bacteria	p__Spirochaetota	c__Spirochaetia	o__Treponematales	f__Treponemataceae	g__Treponema_D	s__	1
k141_10282155_flag=0_multi=31.3995_len=134574_92	GT4	hmmer	N	metabat.bin.1737	RUI232	d__Bacteria	p__Spirochaetota	c__Spirochaetia	o__Treponematales	f__Treponemataceae	g__Treponema_D	s__	1
k141_10282155_flag=0_multi=31.3995_len=134574_93	GT4	hmmer	N	metabat.bin.1737	RUI232	d__Bacteria	p__Spirochaetota	c__Spirochaetia	o__Treponematales	f__Treponemataceae	g__Treponema_D	s__	1
k141_10282155_flag=0_multi=31.3995_len=134574_98	GT4	hmmer	N	metabat.bin.1737	RUI232	d__Bacteria	p__Spirochaetota	c__Spirochaetia	o__Treponematales	f__Treponemataceae	g__Treponema_D	s__	1
k141_10282244_flag=0_multi=9.9932_len=30745_10	GH13_20	hmmer	N	metabat.bin.1025	RUI009	d__Bacteria	p__Firmicutes_A	c__Clostridia	o__Oscillospirales	f__Ruminococcaceae	g__Ruminococcus_D	s__Ruminococcus_D	1
k141_10283107_flag=0_multi=208.5702_len=9820_1	GH53	hmmer	N	metabat.bin.1682	RUI222	d__Bacteria	p__Bacteroidota	c__Bacteroidia	o__Bacteroidales	f__Bacteroidaceae	g__Prevotella	s__Prevotella	1
k141_10283107_flag=0_multi=208.5702_len=9820_3	GT2_Glycos_transf_2	hmmer	N	metabat.bin.1682	RUI222	d__Bacteria	p__Bacteroidota	c__Bacteroidia	o__Bacteroidales	f__Bacteroidaceae	g__Prevotella	s__Prevotella	1
k141_10283695_flag=0_multi=20.9852_len=44795_14	CE4	hmmer	N	metabat.bin.1838	RUI259	d__Bacteria	p__Firmicutes_A	c__Clostridia	o__Oscillospirales	f__Ruminococcaceae	g__Ruminococcus_D	s__	1
k141_10283695_flag=0_multi=20.9852_len=44795_26	GH13_20	hmmer	N	metabat.bin.1838	RUI259	d__Bacteria	p__Firmicutes_A	c__Clostridia	o__Oscillospirales	f__Ruminococcaceae	g__Ruminococcus_D	s__	1
k141_10284991_flag=0_multi=21.9914_len=24635_18	GH120	hmmer	N	metabat.bin.98	RUI585	d__Bacteria	p__Spirochaetota	c__Spirochaetia	o__Treponematales	f__Treponemataceae	g__Treponema_D	s__	1
k141_10284991_flag=0_multi=21.9914_len=24635_19	GH27	hmmer	N	metabat.bin.98	RUI585	d__Bacteria	p__Spirochaetota	c__Spirochaetia	o__Treponematales	f__Treponemataceae	g__Treponema_D	s__	1
k141_10284991_flag=0_multi=21.9914_len=24635_7	GT28	hmmer	N	metabat.bin.98	RUI585	d__Bacteria	p__Spirochaetota	c__Spirochaetia	o__Treponematales	f__Treponemataceae	g__Treponema_D	s__	1
k141_10285129_flag=0_multi=45.9510_len=18500_12	CE9	hmmer	N	metabat.bin.1466	RUI159	d__Bacteria	p__Firmicutes	c__Bacilli	o__RFN20	f__CAG-826	g__UBA733	s__	1
k141_10285441_flag=0_multi=65.0000_len=41841_14	GT51	hmmer	N	metabat.bin.2152	RUI358	d__Bacteria	p__Firmicutes_A	c__Clostridia	o__Lachnospirales	f__Lachnospiraceae	g__Eubacterium_C	s__	1
k141_10285441_flag=0_multi=65.0000_len=41841_23	GH18	hmmer	N	metabat.bin.2152	RUI358	d__Bacteria	p__Firmicutes_A	c__Clostridia	o__Lachnospirales	f__Lachnospiraceae	g__Eubacterium_C	s__	1
k141_102856_flag=0_multi=67.0000_len=9210_10	GH0	hotpep	N	metabat.bin.605	RUI468	d__Bacteria	p__Bacteroidota	c__Bacteroidia	o__Bacteroidales	f__Bacteroidaceae	g__Prevotella	s__	1
k141_1028648_flag=1_multi=15.9038_len=51887_13	CE10	hmmer	Y	metabat.bin.1935	RUI292	d__Bacteria	p__Spirochaetota	c__Spirochaetia	o__Treponematales	f__Treponemataceae	g__Treponema_D	s__	1
k141_1028648_flag=1_multi=15.9038_len=51887_29	CBM50	hmmer	Y	metabat.bin.1935	RUI292	d__Bacteria	p__Spirochaetota	c__Spirochaetia	o__Treponematales	f__Treponemataceae	g__Treponema_D	s__	1
k141_1028648_flag=1_multi=15.9038_len=51887_38	GH3	hmmer	Y	metabat.bin.1935	RUI292	d__Bacteria	p__Spirochaetota	c__Spirochaetia	o__Treponematales	f__Treponemataceae	g__Treponema_D	s__	1
k141_10286486_flag=0_multi=33.9943_len=57975_35	CBM6	hmmer	Y	metabat.bin.260	RUI373	d__Bacteria	p__Firmicutes_A	c__Clostridia	o__Lachnospirales	f__Lachnospiraceae	g__Eubacterium_G	s__	1
k141_10286486_flag=0_multi=33.9943_len=57975_7	GH6	diamond	N	metabat.bin.260	RUI373	d__Bacteria	p__Firmicutes_A	c__Clostridia	o__Lachnospirales	f__Lachnospiraceae	g__Eubacterium_G	s__	1
k141_10289314_flag=0_multi=18.7831_len=42194_4	GH5_37	hmmer	N	metabat.bin.1621	RUI202	d__Bacteria	p__Firmicutes_A	c__Clostridia	o__Lachnospirales	f__Lachnospiraceae	g__NK4A144	s__NK4A144	1
k141_10289887_flag=1_multi=12.9931_len=19330_6	GH31	hmmer	Y	metabat.bin.1597	RUI194	d__Bacteria	p__Bacteroidota	c__Bacteroidia	o__Bacteroidales	f__UBA3663	g__UBA3663	s__	1
k141_10289887_flag=1_multi=12.9931_len=19330_9	GT5	hmmer	N	metabat.bin.1597	RUI194	d__Bacteria	p__Bacteroidota	c__Bacteroidia	o__Bacteroidales	f__UBA3663	g__UBA3663	s__	1
k141_10292385_flag=0_multi=93.8591_len=13346_11	GH77	hmmer	N	metabat.bin.789	RUI529	d__Bacteria	p__Bacteroidota	c__Bacteroidia	o__Bacteroidales	f__Bacteroidaceae	g__Prevotella	s__	1
k141_10292613_flag=1_multi=34.9929_len=48333_36	GT35	hmmer	N	metabat.bin.625	RUI477	d__Bacteria	p__Firmicutes_A	c__Clostridia	o__Lachnospirales	f__Lachnospiraceae	g__Pseudobutyrivibrio	s__Pseudobutyrivibrio	1
k141_10292613_flag=1_multi=34.9929_len=48333_4	GT4	diamond	N	metabat.bin.625	RUI477	d__Bacteria	p__Firmicutes_A	c__Clostridia	o__Lachnospirales	f__Lachnospiraceae	g__Pseudobutyrivibrio	s__Pseudobutyrivibrio	1
k141_10293012_flag=0_multi=15.9956_len=34029_1	GT51	hmmer	N	metabat.bin.709	RUI500	d__Bacteria	p__Firmicutes_A	c__Clostridia	o__Oscillospirales	f__Ruminococcaceae	g__Ruminiclostridium_E	s__	1
k141_10293419_flag=0_multi=12.0000_len=81015_1	GT4	hmmer	N	metabat.bin.1542	RUI181	d__Bacteria	p__Firmicutes_A	c__Clostridia	o__Lachnospirales	f__Lachnospiraceae	g__Butyrivibrio	s__	1
k141_10293419_flag=0_multi=12.0000_len=81015_15	GT2	diamond	N	metabat.bin.1542	RUI181	d__Bacteria	p__Firmicutes_A	c__Clostridia	o__Lachnospirales	f__Lachnospiraceae	g__Butyrivibrio	s__	1
k141_10293419_flag=0_multi=12.0000_len=81015_18	GT2_Glycos_transf_2	hmmer	N	metabat.bin.1542	RUI181	d__Bacteria	p__Firmicutes_A	c__Clostridia	o__Lachnospirales	f__Lachnospiraceae	g__Butyrivibrio	s__	1
k141_10293419_flag=0_multi=12.0000_len=81015_19	GT2_Glycos_transf_2	hmmer	N	metabat.bin.1542	RUI181	d__Bacteria	p__Firmicutes_A	c__Clostridia	o__Lachnospirales	f__Lachnospiraceae	g__Butyrivibrio	s__	1
k141_10293419_flag=0_multi=12.0000_len=81015_21	GT2_Glycos_transf_2	hmmer	N	metabat.bin.1542	RUI181	d__Bacteria	p__Firmicutes_A	c__Clostridia	o__Lachnospirales	f__Lachnospiraceae	g__Butyrivibrio	s__	1
k141_10293419_flag=0_multi=12.0000_len=81015_22	GT2_Glycos_transf_2	hmmer	N	metabat.bin.1542	RUI181	d__Bacteria	p__Firmicutes_A	c__Clostridia	o__Lachnospirales	f__Lachnospiraceae	g__Butyrivibrio	s__	1
k141_10293419_flag=0_multi=12.0000_len=81015_31	GH25	hmmer	N	metabat.bin.1542	RUI181	d__Bacteria	p__Firmicutes_A	c__Clostridia	o__Lachnospirales	f__Lachnospiraceae	g__Butyrivibrio	s__	1
k141_10293419_flag=0_multi=12.0000_len=81015_43	GT2_Glycos_transf_2	hmmer	N	metabat.bin.1542	RUI181	d__Bacteria	p__Firmicutes_A	c__Clostridia	o__Lachnospirales	f__Lachnospiraceae	g__Butyrivibrio	s__	1
k141_10293419_flag=0_multi=12.0000_len=81015_48	GT2_Glycos_transf_2	hmmer	N	metabat.bin.1542	RUI181	d__Bacteria	p__Firmicutes_A	c__Clostridia	o__Lachnospirales	f__Lachnospiraceae	g__Butyrivibrio	s__	1
k141_10293419_flag=0_multi=12.0000_len=81015_60	GT26	hmmer	N	metabat.bin.1542	RUI181	d__Bacteria	p__Firmicutes_A	c__Clostridia	o__Lachnospirales	f__Lachnospiraceae	g__Butyrivibrio	s__	1
k141_10293496_flag=0_multi=14.9904_len=29391_15	CE12	diamond	N	metabat.bin.1378	RUI125	d__Bacteria	p__Firmicutes_A	c__Clostridia	o__Lachnospirales	f__Lachnospiraceae	g__NK4A144	s__	1
k141_10293496_flag=0_multi=14.9904_len=29391_7	CE13	hmmer	N	metabat.bin.1378	RUI125	d__Bacteria	p__Firmicutes_A	c__Clostridia	o__Lachnospirales	f__Lachnospiraceae	g__NK4A144	s__	1
k141_10293898_flag=0_multi=10.0000_len=6839_5	CBM63	hmmer	N	metabat.bin.1943	RUI294	d__Bacteria	p__Firmicutes_A	c__Clostridia	o__Lachnospirales	f__Lachnospiraceae	g__	s__	1
k141_10294329_flag=0_multi=52.6664_len=12280_1	GH13_11	hmmer	N	metabat.bin.1440	RUI151	d__Bacteria	p__Firmicutes_A	c__Clostridia	o__Lachnospirales	f__Lachnospiraceae	g__	s__	1
k141_10295115_flag=0_multi=103.9814_len=55572_39	GH28	hmmer	N	metabat.bin.847	RUI548	d__Bacteria	p__Firmicutes_A	c__Clostridia	o__Lachnospirales	f__Lachnospiraceae	g__UBA1712-A	s__	1
k141_10295115_flag=0_multi=103.9814_len=55572_44	GH43_11	hmmer	N	metabat.bin.847	RUI548	d__Bacteria	p__Firmicutes_A	c__Clostridia	o__Lachnospirales	f__Lachnospiraceae	g__UBA1712-A	s__	1
k141_10295115_flag=0_multi=103.9814_len=55572_45	GH0	diamond	N	metabat.bin.847	RUI548	d__Bacteria	p__Firmicutes_A	c__Clostridia	o__Lachnospirales	f__Lachnospiraceae	g__UBA1712-A	s__	1
k141_10295289_flag=1_multi=7.9861_len=5188_7	CE1	hmmer	N	metabat.bin.236	RUI367	d__Bacteria	p__Firmicutes_A	c__Clostridia	o__Oscillospirales	f__Ruminococcaceae	g__CAG-353	s__	1
k141_10295616_flag=0_multi=140.0000_len=15327_8	GH2	hmmer	N	metabat.bin.174	RUI235	d__Bacteria	p__Firmicutes_A	c__Clostridia	o__Lachnospirales	f__Lachnospiraceae	g__Acetatctor	s__	1
k141_10295797_flag=0_multi=100.9510_len=20530_12	GT4	hmmer	N	metabat.bin.1525	RUI176	d__Bacteria	p__Fibrobacterota	c__Fibrobacteria	o__Fibrobacterales	f__Fibrobacteraceae	g__Fibrobacter	s__Fibrobacter	1
k141_10296495_flag=0_multi=15.9753_len=29339_9	GT94	hmmer	N	metabat.bin.1764	RUI242	d__Bacteria	p__Bacteroidota	c__Bacteroidia	o__Bacteroidales	f__UBA932	g__RC9	s__	1
k141_10297048_flag=1_multi=8.9749_len=21782_16	CBM50	diamond	Y	metabat.bin.51	RUI443	d__Bacteria	p__Firmicutes_A	c__Clostridia	o__Lachnospirales	f__Lachnospiraceae	g__	s__	1
k141_10297048_flag=1_multi=8.9749_len=21782_4	CE4	hmmer	Y	metabat.bin.51	RUI443	d__Bacteria	p__Firmicutes_A	c__Clostridia	o__Lachnospirales	f__Lachnospiraceae	g__	s__	1
k141_1029778_flag=0_multi=48.8985_len=52655_14	GH97	hmmer	Y	metabat.bin.2009	RUI311	d__Bacteria	p__Bacteroidota	c__Bacteroidia	o__Bacteroidales	f__F082	g__F082	s__	1
k141_1029778_flag=0_multi=48.8985_len=52655_16	CBM67	hmmer	Y	metabat.bin.2009	RUI311	d__Bacteria	p__Bacteroidota	c__Bacteroidia	o__Bacteroidales	f__F082	g__F082	s__	1
k141_1029778_flag=0_multi=48.8985_len=52655_21	CE1	hmmer	N	metabat.bin.2009	RUI311	d__Bacteria	p__Bacteroidota	c__Bacteroidia	o__Bacteroidales	f__F082	g__F082	s__	1
k141_10298936_flag=1_multi=6.0000_len=2823_1	PL1	hmmer	N	metabat.bin.928	RUI572	d__Bacteria	p__Firmicutes_A	c__Clostridia	o__Clostridiales	f__Clostridiaceae	g__Clostridium	s__Clostridium	1
k141_10298936_flag=1_multi=6.0000_len=2823_2	PL1	hmmer	N	metabat.bin.928	RUI572	d__Bacteria	p__Firmicutes_A	c__Clostridia	o__Clostridiales	f__Clostridiaceae	g__Clostridium	s__Clostridium	1
k141_10299232_flag=1_multi=32.0000_len=3847_1	GH106	hmmer	N	metabat.bin.1822	RUI256	d__Bacteria	p__Firmicutes_A	c__Clostridia	o__Lachnospirales	f__Lachnospiraceae	g__	s__	1
k141_10299699_flag=0_multi=16.9895_len=15331_3	GH97	hmmer	Y	metabat.bin.1341	RUI113	d__Bacteria	p__Bacteroidota	c__Bacteroidia	o__Bacteroidales	f__UBA932	g__RC9	s__	1
k141_1029971_flag=0_multi=12.9512_len=104105_12	GH1	hmmer	N	metabat.bin.290	RUI384	d__Bacteria	p__Firmicutes_A	c__Clostridia	o__UBA1212	f__UBA1212	g__UBA1212	s__	1
k141_1029971_flag=0_multi=12.9512_len=104105_22	GH78	hmmer	N	metabat.bin.290	RUI384	d__Bacteria	p__Firmicutes_A	c__Clostridia	o__UBA1212	f__UBA1212	g__UBA1212	s__	1
k141_1029971_flag=0_multi=12.9512_len=104105_6	GH13_9	hmmer	N	metabat.bin.290	RUI384	d__Bacteria	p__Firmicutes_A	c__Clostridia	o__UBA1212	f__UBA1212	g__UBA1212	s__	1
k141_1029971_flag=0_multi=12.9512_len=104105_62	GH39	hmmer	N	metabat.bin.290	RUI384	d__Bacteria	p__Firmicutes_A	c__Clostridia	o__UBA1212	f__UBA1212	g__UBA1212	s__	1
k141_1029971_flag=0_multi=12.9512_len=104105_8	GH127	hmmer	N	metabat.bin.290	RUI384	d__Bacteria	p__Firmicutes_A	c__Clostridia	o__UBA1212	f__UBA1212	g__UBA1212	s__	1
k141_10300700_flag=0_multi=29.8122_len=122977_25	GT2_Glycos_transf_2	hmmer	N	metabat.bin.1461	RUI156	d__Bacteria	p__Firmicutes_A	c__Clostridia	o__Lachnospirales	f__Lachnospiraceae	g__UBA2868	s__	1
k141_10300700_flag=0_multi=29.8122_len=122977_26	GT2_Glycos_transf_2	hmmer	N	metabat.bin.1461	RUI156	d__Bacteria	p__Firmicutes_A	c__Clostridia	o__Lachnospirales	f__Lachnospiraceae	g__UBA2868	s__	1
k141_10300700_flag=0_multi=29.8122_len=122977_28	GT2_Glycos_transf_2	hmmer	N	metabat.bin.1461	RUI156	d__Bacteria	p__Firmicutes_A	c__Clostridia	o__Lachnospirales	f__Lachnospiraceae	g__UBA2868	s__	1
k141_10300700_flag=0_multi=29.8122_len=122977_34	GT8	hmmer	N	metabat.bin.1461	RUI156	d__Bacteria	p__Firmicutes_A	c__Clostridia	o__Lachnospirales	f__Lachnospiraceae	g__UBA2868	s__	1
k141_10300700_flag=0_multi=29.8122_len=122977_41	GT2_Glycos_transf_2	hmmer	N	metabat.bin.1461	RUI156	d__Bacteria	p__Firmicutes_A	c__Clostridia	o__Lachnospirales	f__Lachnospiraceae	g__UBA2868	s__	1
k141_10300700_flag=0_multi=29.8122_len=122977_66	GT10	hmmer	N	metabat.bin.1461	RUI156	d__Bacteria	p__Firmicutes_A	c__Clostridia	o__Lachnospirales	f__Lachnospiraceae	g__UBA2868	s__	1
k141_10300700_flag=0_multi=29.8122_len=122977_94	GH77	hmmer	N	metabat.bin.1461	RUI156	d__Bacteria	p__Firmicutes_A	c__Clostridia	o__Lachnospirales	f__Lachnospiraceae	g__UBA2868	s__	1
k141_10300721_flag=0_multi=5.9805_len=2700_1	GH51	hmmer	N	metabat.bin.946	RUI577	d__Bacteria	p__Firmicutes_A	c__Clostridia	o__Christensenellales	f__CAG-74	g__UBA2943	s__UBA2943	1
k141_10300956_flag=0_multi=49.8918_len=22624_10	GT28	hmmer	N	metabat.bin.1078	RUI017	d__Bacteria	p__Firmicutes_A	c__Clostridia	o__Lachnospirales	f__UBA1390	g__RUG159	s__	1
k141_10300956_flag=0_multi=49.8918_len=22624_18	GH6	diamond	N	metabat.bin.1078	RUI017	d__Bacteria	p__Firmicutes_A	c__Clostridia	o__Lachnospirales	f__UBA1390	g__RUG159	s__	1
k141_10300956_flag=0_multi=49.8918_len=22624_23	GH95	hmmer	N	metabat.bin.1078	RUI017	d__Bacteria	p__Firmicutes_A	c__Clostridia	o__Lachnospirales	f__UBA1390	g__RUG159	s__	1
k141_10301085_flag=0_multi=36.9853_len=24643_10	GT2_Glycos_transf_2	hmmer	N	metabat.bin.1282	RUI091	d__Bacteria	p__Firmicutes_A	c__Clostridia	o__Lachnospirales	f__Lachnospiraceae	g__	s__	1
k141_10301085_flag=0_multi=36.9853_len=24643_8	GT4	hmmer	N	metabat.bin.1282	RUI091	d__Bacteria	p__Firmicutes_A	c__Clostridia	o__Lachnospirales	f__Lachnospiraceae	g__	s__	1
k141_10301085_flag=0_multi=36.9853_len=24643_9	GT2_Glycos_transf_2	hmmer	N	metabat.bin.1282	RUI091	d__Bacteria	p__Firmicutes_A	c__Clostridia	o__Lachnospirales	f__Lachnospiraceae	g__	s__	1
k141_10301208_flag=0_multi=66.5216_len=37387_11	GT2_Glycos_transf_2	hmmer	N	metabat.bin.1340	RUI112	d__Bacteria	p__Bacteroidota	c__Bacteroidia	o__Bacteroidales	f__Bacteroidaceae	g__Prevotella	s__Prevotella	1
k141_10301208_flag=0_multi=66.5216_len=37387_19	GH28	diamond	N	metabat.bin.1340	RUI112	d__Bacteria	p__Bacteroidota	c__Bacteroidia	o__Bacteroidales	f__Bacteroidaceae	g__Prevotella	s__Prevotella	1
k141_10301208_flag=0_multi=66.5216_len=37387_31	GT51	hmmer	N	metabat.bin.1340	RUI112	d__Bacteria	p__Bacteroidota	c__Bacteroidia	o__Bacteroidales	f__Bacteroidaceae	g__Prevotella	s__Prevotella	1
k141_10301208_flag=0_multi=66.5216_len=37387_8	CE10	hmmer	Y	metabat.bin.1340	RUI112	d__Bacteria	p__Bacteroidota	c__Bacteroidia	o__Bacteroidales	f__Bacteroidaceae	g__Prevotella	s__Prevotella	1
k141_10301611_flag=1_multi=10.0000_len=11907_2	GH77	hmmer	N	metabat.bin.1914	RUI287	d__Bacteria	p__Spirochaetota	c__Spirochaetia	o__Treponematales	f__Treponemataceae	g__Treponema_D	s__	1
k141_10301611_flag=1_multi=10.0000_len=11907_6	GH49	diamond	Y	metabat.bin.1914	RUI287	d__Bacteria	p__Spirochaetota	c__Spirochaetia	o__Treponematales	f__Treponemataceae	g__Treponema_D	s__	1
k141_10304670_flag=0_multi=7.9700_len=2476_2	GT4	hmmer	N	metabat.bin.544	RUI453	d__Bacteria	p__Firmicutes_A	c__Clostridia	o__Lachnospirales	f__Lachnospiraceae	g__	s__	1
k141_1030535_flag=0_multi=19.9891_len=17503_7	GH13_9	hmmer	N	metabat.bin.1121	RUI032	d__Bacteria	p__Firmicutes_A	c__Clostridia	o__UBA1212	f__UBA1212	g__UBA1212	s__UBA1212	1
k141_1030642_flag=0_multi=15.0000_len=11287_3	GH3	hmmer	N	metabat.bin.288	RUI382	d__Bacteria	p__Firmicutes_A	c__Clostridia	o__Oscillospirales	f__Oscillospiraceae	g__	s__	1
k141_1030642_flag=0_multi=15.0000_len=11287_5	GH3	hmmer	Y	metabat.bin.288	RUI382	d__Bacteria	p__Firmicutes_A	c__Clostridia	o__Oscillospirales	f__Oscillospiraceae	g__	s__	1
k141_10306572_flag=0_multi=45.0000_len=7037_3	GT4	hmmer	N	metabat.bin.1186	RUI055	d__Bacteria	p__Firmicutes_A	c__Clostridia	o__Lachnospirales	f__Lachnospiraceae	g__NK4A136	s__	1
k141_10306572_flag=0_multi=45.0000_len=7037_5	GT2_Glycos_transf_2	hmmer	N	metabat.bin.1186	RUI055	d__Bacteria	p__Firmicutes_A	c__Clostridia	o__Lachnospirales	f__Lachnospiraceae	g__NK4A136	s__	1
k141_10306572_flag=0_multi=45.0000_len=7037_6	GT2_Glycos_transf_2	hmmer	N	metabat.bin.1186	RUI055	d__Bacteria	p__Firmicutes_A	c__Clostridia	o__Lachnospirales	f__Lachnospiraceae	g__NK4A136	s__	1
k141_10306616_flag=1_multi=8.0000_len=5404_2	GT2_Glycos_transf_2	hmmer	N	metabat.bin.2133	RUI347	d__Bacteria	p__Verrucomicrobiota	c__Kiritimatiellae	o__RFP12	f__UBA1067	g__UBA1067	s__	1
k141_10306848_flag=0_multi=17.5735_len=155120_52	GH127	hmmer	Y	metabat.bin.488	RUI437	d__Bacteria	p__Bacteroidota	c__Bacteroidia	o__Bacteroidales	f__Bacteroidaceae	g__UBA3839	s__	1
k141_10306848_flag=0_multi=17.5735_len=155120_74	GH51	hmmer	N	metabat.bin.488	RUI437	d__Bacteria	p__Bacteroidota	c__Bacteroidia	o__Bacteroidales	f__Bacteroidaceae	g__UBA3839	s__	1
k141_10306848_flag=0_multi=17.5735_len=155120_76	GT2_Glycos_transf_2	hmmer	N	metabat.bin.488	RUI437	d__Bacteria	p__Bacteroidota	c__Bacteroidia	o__Bacteroidales	f__Bacteroidaceae	g__UBA3839	s__	1
k141_10306848_flag=0_multi=17.5735_len=155120_95	CBM51	hmmer	N	metabat.bin.488	RUI437	d__Bacteria	p__Bacteroidota	c__Bacteroidia	o__Bacteroidales	f__Bacteroidaceae	g__UBA3839	s__	1
k141_10307185_flag=0_multi=12.4225_len=29014_9	GT56	hmmer	N	metabat.bin.1413	RUI138	d__Bacteria	p__Firmicutes_A	c__Clostridia	o__Lachnospirales	f__Lachnospiraceae	g__Eubacterium_Q	s__	1
k141_10307588_flag=0_multi=32.9211_len=4195_5	GH1	hmmer	N	metabat.bin.686	RUI497	d__Bacteria	p__Firmicutes_A	c__Clostridia	o__Lachnospirales	f__Lachnospiraceae	g__NK4A144	s__	1
k141_1030877_flag=0_multi=44.7811_len=12203_4	CE12	hmmer	Y	metabat.bin.52	RUI446	d__Bacteria	p__Firmicutes_A	c__Clostridia	o__Lachnospirales	f__Lachnospiraceae	g__Butyrivibrio	s__Butyrivibrio	1
k141_10309279_flag=0_multi=8.9100_len=13027_1	CE9	hmmer	N	metabat.bin.1563	RUI186	d__Bacteria	p__Verrucomicrobiota	c__Lentisphaeria	o__UBA1407	f__UBA1407	g__UBA1407	s__	1
k141_10309279_flag=0_multi=8.9100_len=13027_2	GH109	hmmer	N	metabat.bin.1563	RUI186	d__Bacteria	p__Verrucomicrobiota	c__Lentisphaeria	o__UBA1407	f__UBA1407	g__UBA1407	s__	1
k141_10309279_flag=0_multi=8.9100_len=13027_5	GH93	hmmer	Y	metabat.bin.1563	RUI186	d__Bacteria	p__Verrucomicrobiota	c__Lentisphaeria	o__UBA1407	f__UBA1407	g__UBA1407	s__	1
k141_10311005_flag=0_multi=7.9967_len=21376_1	GH44	hmmer	Y	metabat.bin.1373	RUI123	d__Bacteria	p__Bacteroidota	c__Bacteroidia	o__Bacteroidales	f__Paludibacteraceae	g__UBA1723	s__UBA1723	1
k141_10311005_flag=0_multi=7.9967_len=21376_4	GT2_Glyco_tranf_2_5	hmmer	N	metabat.bin.1373	RUI123	d__Bacteria	p__Bacteroidota	c__Bacteroidia	o__Bacteroidales	f__Paludibacteraceae	g__UBA1723	s__UBA1723	1
k141_10312019_flag=0_multi=23.8195_len=2689_3	GH89	hmmer	N	metabat.bin.837	RUI546	d__Bacteria	p__Bacteroidota	c__Bacteroidia	o__Bacteroidales	f__WCHB1-69	g__F23-D06	s__F23-D06	1
k141_103127_flag=0_multi=67.0835_len=5710_3	CBM67	hmmer	Y	metabat.bin.1768	RUI243	d__Bacteria	p__Firmicutes_A	c__Clostridia	o__Lachnospirales	f__Lachnospiraceae	g__	s__	1
k141_10313466_flag=0_multi=70.7746_len=3956_3	GH10	hmmer	N	metabat.bin.1007	RUI003	d__Bacteria	p__Firmicutes_A	c__Clostridia	o__Lachnospirales	f__Lachnospiraceae	g__	s__	1
k141_10313717_flag=1_multi=19.7153_len=30192_17	GH31	hmmer	N	metabat.bin.668	RUI490	d__Bacteria	p__Firmicutes_A	c__Clostridia	o__Lachnospirales	f__Lachnospiraceae	g__Butyrivibrio	s__Butyrivibrio	1
k141_10313717_flag=1_multi=19.7153_len=30192_22	GH94	hmmer	N	metabat.bin.668	RUI490	d__Bacteria	p__Firmicutes_A	c__Clostridia	o__Lachnospirales	f__Lachnospiraceae	g__Butyrivibrio	s__Butyrivibrio	1
k141_10313717_flag=1_multi=19.7153_len=30192_3	GH77	hmmer	N	metabat.bin.668	RUI490	d__Bacteria	p__Firmicutes_A	c__Clostridia	o__Lachnospirales	f__Lachnospiraceae	g__Butyrivibrio	s__Butyrivibrio	1
k141_10313877_flag=0_multi=17.5794_len=7972_2	GH2	hmmer	N	metabat.bin.1357	RUI118	d__Bacteria	p__Firmicutes_A	c__Clostridia	o__Oscillospirales	f__CAG-272	g__	s__	1
k141_10313877_flag=0_multi=17.5794_len=7972_3	GH28	hmmer	N	metabat.bin.1357	RUI118	d__Bacteria	p__Firmicutes_A	c__Clostridia	o__Oscillospirales	f__CAG-272	g__	s__	1
k141_10314165_flag=0_multi=142.0000_len=7236_1	GH97	hotpep	N	metabat.bin.174	RUI235	d__Bacteria	p__Firmicutes_A	c__Clostridia	o__Lachnospirales	f__Lachnospiraceae	g__Acetatctor	s__	1
k141_10316264_flag=1_multi=6.0000_len=3583_3	CE1	hmmer	N	metabat.bin.131	RUI103	d__Bacteria	p__Firmicutes	c__Bacilli	o__Acholeplasmatales	f__CAG-307	g__UBA7004	s__	1
k141_1031797_flag=0_multi=20.0000_len=15046_12	GT0	diamond	N	metabat.bin.1507	RUI169	d__Bacteria	p__Bacteroidota	c__Bacteroidia	o__Bacteroidales	f__Bacteroidaceae	g__UBA4372	s__UBA4372	1
k141_1031797_flag=0_multi=20.0000_len=15046_4	CE4	hmmer	N	metabat.bin.1507	RUI169	d__Bacteria	p__Bacteroidota	c__Bacteroidia	o__Bacteroidales	f__Bacteroidaceae	g__UBA4372	s__UBA4372	1
k141_1031832_flag=0_multi=19.1615_len=25061_9	GT5	hmmer	N	metabat.bin.793	RUI533	d__Bacteria	p__Bacteroidota	c__Bacteroidia	o__Bacteroidales	f__UBA932	g__RC9	s__	1
k141_10318746_flag=0_multi=71.7034_len=2535_1	GH5_4	hmmer	N	metabat.bin.1206	RUI066	d__Bacteria	p__Bacteroidota	c__Bacteroidia	o__Bacteroidales	f__UBA932	g__RC9	s__RC9	1
k141_10319410_flag=1_multi=10.0000_len=70609_37	GH20	hmmer	N	metabat.bin.290	RUI384	d__Bacteria	p__Firmicutes_A	c__Clostridia	o__UBA1212	f__UBA1212	g__UBA1212	s__	1
k141_10319410_flag=1_multi=10.0000_len=70609_38	GH29	hmmer	N	metabat.bin.290	RUI384	d__Bacteria	p__Firmicutes_A	c__Clostridia	o__UBA1212	f__UBA1212	g__UBA1212	s__	1
k141_10319410_flag=1_multi=10.0000_len=70609_48	GH13_11	diamond	N	metabat.bin.290	RUI384	d__Bacteria	p__Firmicutes_A	c__Clostridia	o__UBA1212	f__UBA1212	g__UBA1212	s__	1
k141_10323257_flag=0_multi=297.0000_len=137705_126	GH24	hmmer	N	metabat.bin.710	RUI501	d__Bacteria	p__Bacteroidota	c__Bacteroidia	o__Bacteroidales	f__Bacteroidaceae	g__Prevotella	s__	1
k141_10323257_flag=0_multi=297.0000_len=137705_62	GT5	hmmer	N	metabat.bin.710	RUI501	d__Bacteria	p__Bacteroidota	c__Bacteroidia	o__Bacteroidales	f__Bacteroidaceae	g__Prevotella	s__	1
k141_10323257_flag=0_multi=297.0000_len=137705_68	GT51	hmmer	N	metabat.bin.710	RUI501	d__Bacteria	p__Bacteroidota	c__Bacteroidia	o__Bacteroidales	f__Bacteroidaceae	g__Prevotella	s__	1
k141_10323943_flag=1_multi=7.0000_len=3926_5	GH43_26	hmmer	N	metabat.bin.2056	RUI325	d__Bacteria	p__Firmicutes_A	c__Clostridia	o__Lachnospirales	f__Lachnospiraceae	g__Acetatctor	s__	1
k141_10324112_flag=0_multi=79.7983_len=4057_2	GH2	hmmer	N	metabat.bin.1768	RUI243	d__Bacteria	p__Firmicutes_A	c__Clostridia	o__Lachnospirales	f__Lachnospiraceae	g__	s__	1
k141_10324171_flag=1_multi=10.9938_len=16273_5	GH25	hmmer	N	metabat.bin.381	RUI405	d__Bacteria	p__Firmicutes_A	c__Clostridia	o__Lachnospirales	f__Lachnospiraceae	g__NC2004	s__	1
k141_10324213_flag=1_multi=6.0000_len=3748_3	GH94	hotpep	N	metabat.bin.2020	RUI316	d__Bacteria	p__Firmicutes_A	c__Clostridia	o__Lachnospirales	f__Lachnospiraceae	g__Butyrivibrio	s__	1
k141_10324658_flag=0_multi=20.0000_len=19498_18	GH43_3	diamond	Y	metabat.bin.711	RUI502	d__Bacteria	p__Bacteroidota	c__Bacteroidia	o__Bacteroidales	f__Bacteroidaceae	g__UBA1786	s__	1
k141_10324782_flag=0_multi=19.9571_len=53288_15	GT4	diamond	N	metabat.bin.1176	RUI052	d__Bacteria	p__Firmicutes_A	c__Clostridia	o__Lachnospirales	f__Lachnospiraceae	g__NK4A136	s__	1
k141_10324782_flag=0_multi=19.9571_len=53288_35	GH9	hmmer	N	metabat.bin.1176	RUI052	d__Bacteria	p__Firmicutes_A	c__Clostridia	o__Lachnospirales	f__Lachnospiraceae	g__NK4A136	s__	1
k141_10324782_flag=0_multi=19.9571_len=53288_36	GH31	hmmer	N	metabat.bin.1176	RUI052	d__Bacteria	p__Firmicutes_A	c__Clostridia	o__Lachnospirales	f__Lachnospiraceae	g__NK4A136	s__	1
k141_10324782_flag=0_multi=19.9571_len=53288_6	GT35	hmmer	N	metabat.bin.1176	RUI052	d__Bacteria	p__Firmicutes_A	c__Clostridia	o__Lachnospirales	f__Lachnospiraceae	g__NK4A136	s__	1
k141_10324969_flag=0_multi=100.9463_len=37409_14	GT2_Glycos_transf_2	hmmer	N	metabat.bin.1403	RUI135	d__Bacteria	p__Firmicutes_A	c__Clostridia	o__Saccharofermentanales	f__Saccharofermentanaceae	g__Saccharofermentans	s__	1
k141_10324969_flag=0_multi=100.9463_len=37409_2	GH26	hmmer	N	metabat.bin.1403	RUI135	d__Bacteria	p__Firmicutes_A	c__Clostridia	o__Saccharofermentanales	f__Saccharofermentanaceae	g__Saccharofermentans	s__	1
k141_10325150_flag=0_multi=108.3647_len=4989_1	GH94	hmmer	N	metabat.bin.1605	RUI195	d__Bacteria	p__Firmicutes_A	c__Clostridia	o__Lachnospirales	f__Lachnospiraceae	g__AC2028	s__	1
k141_10326143_flag=0_multi=14.1086_len=9364_5	GH13	hmmer	N	metabat.bin.590	RUI465	d__Bacteria	p__Bacteroidota	c__Bacteroidia	o__Bacteroidales	f__UBA3824	g__UBA3824	s__	1
k141_10326143_flag=0_multi=14.1086_len=9364_6	GH77	hmmer	N	metabat.bin.590	RUI465	d__Bacteria	p__Bacteroidota	c__Bacteroidia	o__Bacteroidales	f__UBA3824	g__UBA3824	s__	1
k141_10326252_flag=0_multi=41.6090_len=7725_5	CE4	hmmer	Y	metabat.bin.1337	RUI110	d__Bacteria	p__Desulfuromonadota	c__Desulfuromonadia	o__	f__	g__	s__	1
k141_10326351_flag=1_multi=11.9992_len=73683_48	GT2	hotpep	N	metabat.bin.234	RUI365	d__Bacteria	p__Firmicutes	c__Bacilli	o__Erysipelotrichales	f__Erysipelotrichaceae	g__Solobacterium	s__	1
k141_10326351_flag=1_multi=11.9992_len=73683_52	GH1	hmmer	N	metabat.bin.234	RUI365	d__Bacteria	p__Firmicutes	c__Bacilli	o__Erysipelotrichales	f__Erysipelotrichaceae	g__Solobacterium	s__	1
k141_10326351_flag=1_multi=11.9992_len=73683_6	GT5	hmmer	N	metabat.bin.234	RUI365	d__Bacteria	p__Firmicutes	c__Bacilli	o__Erysipelotrichales	f__Erysipelotrichaceae	g__Solobacterium	s__	1
k141_10326351_flag=1_multi=11.9992_len=73683_61	CE10	hmmer	N	metabat.bin.234	RUI365	d__Bacteria	p__Firmicutes	c__Bacilli	o__Erysipelotrichales	f__Erysipelotrichaceae	g__Solobacterium	s__	1
k141_10326351_flag=1_multi=11.9992_len=73683_65	CE10	hmmer	N	metabat.bin.234	RUI365	d__Bacteria	p__Firmicutes	c__Bacilli	o__Erysipelotrichales	f__Erysipelotrichaceae	g__Solobacterium	s__	1
k141_10326923_flag=0_multi=13.9859_len=9347_7	PL9_1	hmmer	Y	metabat.bin.898	RUI560	d__Bacteria	p__Spirochaetota	c__Spirochaetia	o__Treponematales	f__Treponemataceae	g__	s__	1
k141_10327216_flag=0_multi=14.0000_len=92967_22	CBM2	hmmer	Y	metabat.bin.283	RUI379	d__Bacteria	p__Firmicutes_A	c__Clostridia	o__Lachnospirales	f__Lachnospiraceae	g__	s__	1
k141_10327216_flag=0_multi=14.0000_len=92967_26	GH13_39	hmmer	N	metabat.bin.283	RUI379	d__Bacteria	p__Firmicutes_A	c__Clostridia	o__Lachnospirales	f__Lachnospiraceae	g__	s__	1
k141_10327216_flag=0_multi=14.0000_len=92967_27	AA1	diamond	N	metabat.bin.283	RUI379	d__Bacteria	p__Firmicutes_A	c__Clostridia	o__Lachnospirales	f__Lachnospiraceae	g__	s__	1
k141_10327216_flag=0_multi=14.0000_len=92967_56	GT4	hmmer	N	metabat.bin.283	RUI379	d__Bacteria	p__Firmicutes_A	c__Clostridia	o__Lachnospirales	f__Lachnospiraceae	g__	s__	1
k141_10327216_flag=0_multi=14.0000_len=92967_62	GT4	hmmer	N	metabat.bin.283	RUI379	d__Bacteria	p__Firmicutes_A	c__Clostridia	o__Lachnospirales	f__Lachnospiraceae	g__	s__	1
k141_10327216_flag=0_multi=14.0000_len=92967_64	GT4	hmmer	N	metabat.bin.283	RUI379	d__Bacteria	p__Firmicutes_A	c__Clostridia	o__Lachnospirales	f__Lachnospiraceae	g__	s__	1
k141_10327216_flag=0_multi=14.0000_len=92967_7	GH36	hmmer	N	metabat.bin.283	RUI379	d__Bacteria	p__Firmicutes_A	c__Clostridia	o__Lachnospirales	f__Lachnospiraceae	g__	s__	1
k141_10327403_flag=0_multi=14.0000_len=16679_10	GH2	hmmer	N	metabat.bin.1126	RUI033	d__Bacteria	p__Firmicutes_A	c__Clostridia	o__Lachnospirales	f__Lachnospiraceae	g__FD2005	s__	1
k141_10327403_flag=0_multi=14.0000_len=16679_2	GT32	hmmer	N	metabat.bin.1126	RUI033	d__Bacteria	p__Firmicutes_A	c__Clostridia	o__Lachnospirales	f__Lachnospiraceae	g__FD2005	s__	1
k141_10328014_flag=0_multi=20.9683_len=6455_1	GH95	hmmer	Y	metabat.bin.1250	RUI080	d__Bacteria	p__Bacteroidota	c__Bacteroidia	o__Bacteroidales	f__Bacteroidaceae	g__Prevotella	s__	1
k141_10330736_flag=1_multi=10.0000_len=15265_4	CE4	hmmer	N	metabat.bin.1432	RUI147	d__Bacteria	p__Bacteroidota	c__Bacteroidia	o__Bacteroidales	f__Bacteroidaceae	g__UBA4334	s__	1
k141_10331534_flag=0_multi=14.9971_len=49101_2	GH28	diamond	N	metabat.bin.1935	RUI292	d__Bacteria	p__Spirochaetota	c__Spirochaetia	o__Treponematales	f__Treponemataceae	g__Treponema_D	s__	1
k141_10331752_flag=0_multi=23.0000_len=7069_1	GH13_9	hmmer	N	metabat.bin.2029	RUI318	d__Bacteria	p__Firmicutes_A	c__Clostridia	o__Oscillospirales	f__CAG-272	g__	s__	1
k141_10331752_flag=0_multi=23.0000_len=7069_2	CBM48	diamond	N	metabat.bin.2029	RUI318	d__Bacteria	p__Firmicutes_A	c__Clostridia	o__Oscillospirales	f__CAG-272	g__	s__	1
k141_10331752_flag=0_multi=23.0000_len=7069_4	GT5	hmmer	N	metabat.bin.2029	RUI318	d__Bacteria	p__Firmicutes_A	c__Clostridia	o__Oscillospirales	f__CAG-272	g__	s__	1
k141_10331752_flag=0_multi=23.0000_len=7069_5	GT35	hotpep	N	metabat.bin.2029	RUI318	d__Bacteria	p__Firmicutes_A	c__Clostridia	o__Oscillospirales	f__CAG-272	g__	s__	1
k141_10332295_flag=0_multi=32.4094_len=25058_2	GH10	hmmer	Y	metabat.bin.1586	RUI190	d__Bacteria	p__Spirochaetota	c__Spirochaetia	o__Treponematales	f__Treponemataceae	g__Treponema_D	s__Treponema_D	1
k141_10333151_flag=1_multi=7.0000_len=6198_8	GH32	hmmer	N	metabat.bin.1763	RUI241	d__Bacteria	p__Firmicutes_A	c__Clostridia	o__Lachnospirales	f__Lachnospiraceae	g__	s__	1
k141_10333207_flag=1_multi=10.5741_len=17985_5	PL11_1	hmmer	N	metabat.bin.1914	RUI287	d__Bacteria	p__Spirochaetota	c__Spirochaetia	o__Treponematales	f__Treponemataceae	g__Treponema_D	s__	1
k141_10333207_flag=1_multi=10.5741_len=17985_6	CE4	hmmer	N	metabat.bin.1914	RUI287	d__Bacteria	p__Spirochaetota	c__Spirochaetia	o__Treponematales	f__Treponemataceae	g__Treponema_D	s__	1
k141_10333207_flag=1_multi=10.5741_len=17985_7	PL26	hmmer	N	metabat.bin.1914	RUI287	d__Bacteria	p__Spirochaetota	c__Spirochaetia	o__Treponematales	f__Treponemataceae	g__Treponema_D	s__	1
k141_1033350_flag=1_multi=9.0000_len=9711_7	GH88	hmmer	N	metabat.bin.1651	RUI211	d__Bacteria	p__Bacteroidota	c__Bacteroidia	o__Bacteroidales	f__UBA3824	g__UBA3824	s__	1
k141_10334161_flag=1_multi=7.0000_len=13614_9	GH43_29	hmmer	N	metabat.bin.1456	RUI154	d__Bacteria	p__Firmicutes_A	c__Clostridia	o__Lachnospirales	f__Lachnospiraceae	g__SZUA-448	s__	1
k141_10335543_flag=0_multi=27.0000_len=28311_11	GT32	hmmer	N	metabat.bin.1892	RUI276	d__Bacteria	p__Bacteroidota	c__Bacteroidia	o__Bacteroidales	f__UBA932	g__RC9	s__	1
k141_10335543_flag=0_multi=27.0000_len=28311_15	GT2	diamond	N	metabat.bin.1892	RUI276	d__Bacteria	p__Bacteroidota	c__Bacteroidia	o__Bacteroidales	f__UBA932	g__RC9	s__	1
k141_10336072_flag=0_multi=17.9969_len=38730_16	GT13	diamond	N	metabat.bin.2034	RUI320	d__Bacteria	p__Bacteroidota	c__Bacteroidia	o__Bacteroidales	f__Bacteroidaceae	g__Prevotella	s__	1
k141_10336072_flag=0_multi=17.9969_len=38730_5	GH0	hotpep	N	metabat.bin.2034	RUI320	d__Bacteria	p__Bacteroidota	c__Bacteroidia	o__Bacteroidales	f__Bacteroidaceae	g__Prevotella	s__	1
k141_10336486_flag=0_multi=48.8603_len=5136_5	GH23	hmmer	Y	metabat.bin.1536	RUI178	d__Bacteria	p__Bacteroidota	c__Bacteroidia	o__Bacteroidales	f__UBA932	g__RC9	s__	1
k141_10336602_flag=0_multi=10.9922_len=12886_3	GH35	hmmer	N	metabat.bin.28	RUI378	d__Bacteria	p__Spirochaetota	c__Spirochaetia	o__Treponematales	f__Treponemataceae	g__Treponema_D	s__	1
k141_10336602_flag=0_multi=10.9922_len=12886_4	GH53	hmmer	Y	metabat.bin.28	RUI378	d__Bacteria	p__Spirochaetota	c__Spirochaetia	o__Treponematales	f__Treponemataceae	g__Treponema_D	s__	1
k141_10336602_flag=0_multi=10.9922_len=12886_5	GH1	hmmer	N	metabat.bin.28	RUI378	d__Bacteria	p__Spirochaetota	c__Spirochaetia	o__Treponematales	f__Treponemataceae	g__Treponema_D	s__	1
k141_10336632_flag=1_multi=7.0000_len=3530_1	GT4	hmmer	N	metabat.bin.928	RUI572	d__Bacteria	p__Firmicutes_A	c__Clostridia	o__Clostridiales	f__Clostridiaceae	g__Clostridium	s__Clostridium	1
k141_10336632_flag=1_multi=7.0000_len=3530_2	GT2_Glycos_transf_2	hmmer	N	metabat.bin.928	RUI572	d__Bacteria	p__Firmicutes_A	c__Clostridia	o__Clostridiales	f__Clostridiaceae	g__Clostridium	s__Clostridium	1
k141_10336830_flag=0_multi=11.6195_len=10299_6	GT83	hmmer	N	metabat.bin.2016	RUI313	d__Bacteria	p__Eremiobacterota	c__UBP9	o__UBA4705	f__UBA4705	g__	s__	1
k141_10337082_flag=0_multi=20.5856_len=3442_1	GH25	hmmer	N	metabat.bin.686	RUI497	d__Bacteria	p__Firmicutes_A	c__Clostridia	o__Lachnospirales	f__Lachnospiraceae	g__NK4A144	s__	1
k141_10337156_flag=0_multi=38.9911_len=42614_12	GT2_Glycos_transf_2	hmmer	N	metabat.bin.191	RUI285	d__Bacteria	p__Firmicutes_A	c__Clostridia	o__Saccharofermentanales	f__Saccharofermentanaceae	g__Saccharofermentans	s__	1
k141_10337156_flag=0_multi=38.9911_len=42614_25	GT2_Glycos_transf_2	hmmer	N	metabat.bin.191	RUI285	d__Bacteria	p__Firmicutes_A	c__Clostridia	o__Saccharofermentanales	f__Saccharofermentanaceae	g__Saccharofermentans	s__	1
k141_10337156_flag=0_multi=38.9911_len=42614_28	GT4	hmmer	N	metabat.bin.191	RUI285	d__Bacteria	p__Firmicutes_A	c__Clostridia	o__Saccharofermentanales	f__Saccharofermentanaceae	g__Saccharofermentans	s__	1
k141_10337156_flag=0_multi=38.9911_len=42614_5	GT2_Glycos_transf_2	hmmer	N	metabat.bin.191	RUI285	d__Bacteria	p__Firmicutes_A	c__Clostridia	o__Saccharofermentanales	f__Saccharofermentanaceae	g__Saccharofermentans	s__	1
k141_10337156_flag=0_multi=38.9911_len=42614_6	GT4	hotpep	N	metabat.bin.191	RUI285	d__Bacteria	p__Firmicutes_A	c__Clostridia	o__Saccharofermentanales	f__Saccharofermentanaceae	g__Saccharofermentans	s__	1
k141_10337156_flag=0_multi=38.9911_len=42614_9	GT2_Glycos_transf_2	hmmer	N	metabat.bin.191	RUI285	d__Bacteria	p__Firmicutes_A	c__Clostridia	o__Saccharofermentanales	f__Saccharofermentanaceae	g__Saccharofermentans	s__	1
k141_10337184_flag=0_multi=15.6842_len=3513_1	GH25	hmmer	N	metabat.bin.686	RUI497	d__Bacteria	p__Firmicutes_A	c__Clostridia	o__Lachnospirales	f__Lachnospiraceae	g__NK4A144	s__	1
k141_10337961_flag=0_multi=21.8876_len=2009_2	GT26	hmmer	N	metabat.bin.1761	RUI240	d__Bacteria	p__Firmicutes_A	c__Clostridia	o__Lachnospirales	f__Lachnospiraceae	g__UBA2868	s__	1
k141_10341518_flag=0_multi=133.9331_len=20024_13	GT3	hmmer	N	metabat.bin.1185	RUI054	d__Bacteria	p__Bacteroidota	c__Bacteroidia	o__Bacteroidales	f__Bacteroidaceae	g__UBA1189	s__	1
k141_10341518_flag=0_multi=133.9331_len=20024_14	GT35	hmmer	N	metabat.bin.1185	RUI054	d__Bacteria	p__Bacteroidota	c__Bacteroidia	o__Bacteroidales	f__Bacteroidaceae	g__UBA1189	s__	1
k141_10341572_flag=0_multi=10.9938_len=32277_18	GT2	diamond	N	metabat.bin.2020	RUI316	d__Bacteria	p__Firmicutes_A	c__Clostridia	o__Lachnospirales	f__Lachnospiraceae	g__Butyrivibrio	s__	1
k141_10341572_flag=0_multi=10.9938_len=32277_25	GT2	hotpep	N	metabat.bin.2020	RUI316	d__Bacteria	p__Firmicutes_A	c__Clostridia	o__Lachnospirales	f__Lachnospiraceae	g__Butyrivibrio	s__	1
k141_10341572_flag=0_multi=10.9938_len=32277_3	GH6	diamond	N	metabat.bin.2020	RUI316	d__Bacteria	p__Firmicutes_A	c__Clostridia	o__Lachnospirales	f__Lachnospiraceae	g__Butyrivibrio	s__	1
k141_10341850_flag=0_multi=140.8511_len=9546_9	GH92	hmmer	Y	metabat.bin.1185	RUI054	d__Bacteria	p__Bacteroidota	c__Bacteroidia	o__Bacteroidales	f__Bacteroidaceae	g__UBA1189	s__	1
k141_10342687_flag=0_multi=7.0000_len=3903_1	GT2_Glycos_transf_2	hmmer	N	metabat.bin.1231	RUI074	d__Bacteria	p__Planctomycetota	c__Planctomycetes	o__Pirellulales	f__Thermoguttaceae	g__	s__	1
k141_10342687_flag=0_multi=7.0000_len=3903_4	GH65	hmmer	N	metabat.bin.1231	RUI074	d__Bacteria	p__Planctomycetota	c__Planctomycetes	o__Pirellulales	f__Thermoguttaceae	g__	s__	1
k141_10343034_flag=1_multi=9.0000_len=12056_10	GT2_Glycos_transf_2	hmmer	N	metabat.bin.275	RUI377	d__Bacteria	p__Firmicutes_A	c__Clostridia	o__Lachnospirales	f__Lachnospiraceae	g__AC2028	s__AC2028	1
k141_10343034_flag=1_multi=9.0000_len=12056_12	GT2_Glycos_transf_2	hmmer	N	metabat.bin.275	RUI377	d__Bacteria	p__Firmicutes_A	c__Clostridia	o__Lachnospirales	f__Lachnospiraceae	g__AC2028	s__AC2028	1
k141_10343034_flag=1_multi=9.0000_len=12056_8	GT26	hotpep	N	metabat.bin.275	RUI377	d__Bacteria	p__Firmicutes_A	c__Clostridia	o__Lachnospirales	f__Lachnospiraceae	g__AC2028	s__AC2028	1
k141_10343132_flag=0_multi=16.9719_len=10960_8	CE10	hmmer	N	metabat.bin.2076	RUI329	d__Bacteria	p__Desulfobacterota_A	c__Desulfovibrionia	o__Desulfovibrionales	f__Desulfovibrionaceae	g__Desulfovibrio	s__	1
k141_10343932_flag=1_multi=7.0000_len=16512_10	CE1	hmmer	Y	metabat.bin.1456	RUI154	d__Bacteria	p__Firmicutes_A	c__Clostridia	o__Lachnospirales	f__Lachnospiraceae	g__SZUA-448	s__	1
k141_10343932_flag=1_multi=7.0000_len=16512_8	GH3	hmmer	N	metabat.bin.1456	RUI154	d__Bacteria	p__Firmicutes_A	c__Clostridia	o__Lachnospirales	f__Lachnospiraceae	g__SZUA-448	s__	1
k141_10345327_flag=0_multi=15.9544_len=6715_1	GH88	hmmer	N	metabat.bin.898	RUI560	d__Bacteria	p__Spirochaetota	c__Spirochaetia	o__Treponematales	f__Treponemataceae	g__	s__	1
k141_10345327_flag=0_multi=15.9544_len=6715_5	GH2	hmmer	N	metabat.bin.898	RUI560	d__Bacteria	p__Spirochaetota	c__Spirochaetia	o__Treponematales	f__Treponemataceae	g__	s__	1
k141_10345556_flag=0_multi=97.9004_len=19613_3	GH2	hmmer	Y	metabat.bin.2155	RUI360	d__Bacteria	p__Bacteroidota	c__Bacteroidia	o__Bacteroidales	f__Bacteroidaceae	g__UBA4372	s__	1
k141_10345726_flag=0_multi=14.9946_len=51369_13	GH2	hmmer	N	metabat.bin.1537	RUI179	d__Bacteria	p__Firmicutes_A	c__Clostridia	o__Lachnospirales	f__Lachnospiraceae	g__	s__	1
k141_10345726_flag=0_multi=14.9946_len=51369_16	GH36	hmmer	N	metabat.bin.1537	RUI179	d__Bacteria	p__Firmicutes_A	c__Clostridia	o__Lachnospirales	f__Lachnospiraceae	g__	s__	1
k141_10347539_flag=0_multi=22.6918_len=9279_6	GT2_Glycos_transf_2	hmmer	N	metabat.bin.1875	RUI272	d__Bacteria	p__Bacteroidota	c__Bacteroidia	o__Bacteroidales	f__UBA932	g__RC9	s__	1
k141_10347539_flag=0_multi=22.6918_len=9279_7	GT2_Glycos_transf_2	hmmer	N	metabat.bin.1875	RUI272	d__Bacteria	p__Bacteroidota	c__Bacteroidia	o__Bacteroidales	f__UBA932	g__RC9	s__	1
k141_10347961_flag=1_multi=8.0000_len=7411_3	CE1	hmmer	Y	metabat.bin.1927	RUI290	d__Bacteria	p__Firmicutes_A	c__Clostridia	o__Lachnospirales	f__Lachnospiraceae	g__	s__	1
k141_10348905_flag=0_multi=43.9573_len=10212_3	CE10	hmmer	Y	metabat.bin.774	RUI521	d__Bacteria	p__Bacteroidota	c__Bacteroidia	o__Bacteroidales	f__Bacteroidaceae	g__Prevotella	s__	1
k141_10349172_flag=1_multi=8.0000_len=24122_11	GT51	hmmer	N	metabat.bin.1456	RUI154	d__Bacteria	p__Firmicutes_A	c__Clostridia	o__Lachnospirales	f__Lachnospiraceae	g__SZUA-448	s__	1
k141_10349172_flag=1_multi=8.0000_len=24122_17	GH27	hmmer	N	metabat.bin.1456	RUI154	d__Bacteria	p__Firmicutes_A	c__Clostridia	o__Lachnospirales	f__Lachnospiraceae	g__SZUA-448	s__	1
k141_10349172_flag=1_multi=8.0000_len=24122_3	CE4	hmmer	N	metabat.bin.1456	RUI154	d__Bacteria	p__Firmicutes_A	c__Clostridia	o__Lachnospirales	f__Lachnospiraceae	g__SZUA-448	s__	1
k141_10349172_flag=1_multi=8.0000_len=24122_5	CBM48	diamond	N	metabat.bin.1456	RUI154	d__Bacteria	p__Firmicutes_A	c__Clostridia	o__Lachnospirales	f__Lachnospiraceae	g__SZUA-448	s__	1
k141_10349184_flag=0_multi=32.9517_len=15376_9	GH43_29	hmmer	Y	metabat.bin.1818	RUI254	d__Bacteria	p__Bacteroidota	c__Bacteroidia	o__Bacteroidales	f__Bacteroidaceae	g__UBA4372	s__	1
k141_1034921_flag=0_multi=20.9962_len=53474_1	GT32	hmmer	N	metabat.bin.1627	RUI203	d__Bacteria	p__Firmicutes_A	c__Clostridia	o__Lachnospirales	f__Lachnospiraceae	g__AC2028	s__	1
k141_1034921_flag=0_multi=20.9962_len=53474_4	CE2	hmmer	N	metabat.bin.1627	RUI203	d__Bacteria	p__Firmicutes_A	c__Clostridia	o__Lachnospirales	f__Lachnospiraceae	g__AC2028	s__	1
k141_10350104_flag=0_multi=23.6880_len=9139_10	GH5_37	hmmer	N	metabat.bin.1644	RUI209	d__Bacteria	p__Firmicutes_A	c__Clostridia	o__Lachnospirales	f__Lachnospiraceae	g__UBA9722	s__	1
k141_10350104_flag=0_multi=23.6880_len=9139_11	GH43_35	hmmer	N	metabat.bin.1644	RUI209	d__Bacteria	p__Firmicutes_A	c__Clostridia	o__Lachnospirales	f__Lachnospiraceae	g__UBA9722	s__	1
k141_1035034_flag=1_multi=9.0000_len=17005_11	CE10	hmmer	N	metabat.bin.234	RUI365	d__Bacteria	p__Firmicutes	c__Bacilli	o__Erysipelotrichales	f__Erysipelotrichaceae	g__Solobacterium	s__	1
k141_1035034_flag=1_multi=9.0000_len=17005_4	GH1	hmmer	N	metabat.bin.234	RUI365	d__Bacteria	p__Firmicutes	c__Bacilli	o__Erysipelotrichales	f__Erysipelotrichaceae	g__Solobacterium	s__	1
k141_10350712_flag=0_multi=36.9888_len=64616_27	CBM67	hmmer	N	metabat.bin.1795	RUI251	d__Bacteria	p__Firmicutes_A	c__Clostridia	o__Oscillospirales	f__Acutalibacteraceae	g__CAG-177	s__	1
k141_10350712_flag=0_multi=36.9888_len=64616_32	GH27	hmmer	N	metabat.bin.1795	RUI251	d__Bacteria	p__Firmicutes_A	c__Clostridia	o__Oscillospirales	f__Acutalibacteraceae	g__CAG-177	s__	1
k141_10350712_flag=0_multi=36.9888_len=64616_48	GH38	hmmer	N	metabat.bin.1795	RUI251	d__Bacteria	p__Firmicutes_A	c__Clostridia	o__Oscillospirales	f__Acutalibacteraceae	g__CAG-177	s__	1
k141_10350937_flag=0_multi=9.3896_len=7043_8	GH1	hmmer	N	metabat.bin.1546	RUI183	d__Bacteria	p__Firmicutes_A	c__Clostridia	o__Lachnospirales	f__Lachnospiraceae	g__Clostridium_R	s__Clostridium_R	1
k141_10352724_flag=1_multi=8.0000_len=6828_1	GH67	hmmer	N	metabat.bin.1542	RUI181	d__Bacteria	p__Firmicutes_A	c__Clostridia	o__Lachnospirales	f__Lachnospiraceae	g__Butyrivibrio	s__	1
k141_10352724_flag=1_multi=8.0000_len=6828_3	GH11	diamond	N	metabat.bin.1542	RUI181	d__Bacteria	p__Firmicutes_A	c__Clostridia	o__Lachnospirales	f__Lachnospiraceae	g__Butyrivibrio	s__	1
k141_10352724_flag=1_multi=8.0000_len=6828_4	GH39	hmmer	N	metabat.bin.1542	RUI181	d__Bacteria	p__Firmicutes_A	c__Clostridia	o__Lachnospirales	f__Lachnospiraceae	g__Butyrivibrio	s__	1
k141_10354366_flag=1_multi=15.9986_len=107352_20	GH130	hmmer	N	metabat.bin.1526	RUI177	d__Bacteria	p__Firmicutes_A	c__Clostridia	o__Lachnospirales	f__Lachnospiraceae	g__ISDg	s__	1
k141_10354366_flag=1_multi=15.9986_len=107352_30	GH30	hmmer	Y	metabat.bin.1526	RUI177	d__Bacteria	p__Firmicutes_A	c__Clostridia	o__Lachnospirales	f__Lachnospiraceae	g__ISDg	s__	1
k141_10354366_flag=1_multi=15.9986_len=107352_48	CE2	hmmer	N	metabat.bin.1526	RUI177	d__Bacteria	p__Firmicutes_A	c__Clostridia	o__Lachnospirales	f__Lachnospiraceae	g__ISDg	s__	1
k141_10354366_flag=1_multi=15.9986_len=107352_59	AA1	diamond	N	metabat.bin.1526	RUI177	d__Bacteria	p__Firmicutes_A	c__Clostridia	o__Lachnospirales	f__Lachnospiraceae	g__ISDg	s__	1
k141_10354366_flag=1_multi=15.9986_len=107352_7	CE4	hmmer	N	metabat.bin.1526	RUI177	d__Bacteria	p__Firmicutes_A	c__Clostridia	o__Lachnospirales	f__Lachnospiraceae	g__ISDg	s__	1
k141_10354366_flag=1_multi=15.9986_len=107352_78	GH13_11	hmmer	N	metabat.bin.1526	RUI177	d__Bacteria	p__Firmicutes_A	c__Clostridia	o__Lachnospirales	f__Lachnospiraceae	g__ISDg	s__	1
k141_10354816_flag=0_multi=11.9912_len=25198_1	CE8	hmmer	N	metabat.bin.513	RUI444	d__Bacteria	p__Bacteroidota	c__Bacteroidia	o__Bacteroidales	f__Paludibacteraceae	g__UBA4363	s__	1
k141_10354816_flag=0_multi=11.9912_len=25198_11	GH28	hmmer	N	metabat.bin.513	RUI444	d__Bacteria	p__Bacteroidota	c__Bacteroidia	o__Bacteroidales	f__Paludibacteraceae	g__UBA4363	s__	1
k141_10359974_flag=0_multi=11.9575_len=5317_2	GH28	diamond	N	metabat.bin.2154	RUI359	d__Bacteria	p__Firmicutes_A	c__Clostridia	o__Oscillospirales	f__Acutalibacteraceae	g__UBA1081	s__	1
k141_10359974_flag=0_multi=11.9575_len=5317_3	GH109	hmmer	N	metabat.bin.2154	RUI359	d__Bacteria	p__Firmicutes_A	c__Clostridia	o__Oscillospirales	f__Acutalibacteraceae	g__UBA1081	s__	1
k141_10360073_flag=0_multi=63.9364_len=10040_3	GH31	hmmer	Y	metabat.bin.991	RUI591	d__Bacteria	p__Bacteroidota	c__Bacteroidia	o__Bacteroidales	f__Bacteroidaceae	g__Prevotella	s__	1
k141_10360755_flag=0_multi=9.0000_len=14625_12	PL33_2	hmmer	Y	metabat.bin.1563	RUI186	d__Bacteria	p__Verrucomicrobiota	c__Lentisphaeria	o__UBA1407	f__UBA1407	g__UBA1407	s__	1
k141_10360755_flag=0_multi=9.0000_len=14625_7	GH28	hmmer	Y	metabat.bin.1563	RUI186	d__Bacteria	p__Verrucomicrobiota	c__Lentisphaeria	o__UBA1407	f__UBA1407	g__UBA1407	s__	1
k141_10360815_flag=0_multi=14.9924_len=20389_11	GH73	hmmer	Y	metabat.bin.793	RUI533	d__Bacteria	p__Bacteroidota	c__Bacteroidia	o__Bacteroidales	f__UBA932	g__RC9	s__	1
k141_10360815_flag=0_multi=14.9924_len=20389_3	GH146	hmmer	Y	metabat.bin.793	RUI533	d__Bacteria	p__Bacteroidota	c__Bacteroidia	o__Bacteroidales	f__UBA932	g__RC9	s__	1
k141_10362665_flag=0_multi=13.8042_len=14568_11	GT8	hmmer	N	metabat.bin.1131	RUI038	d__Bacteria	p__Spirochaetota	c__Spirochaetia	o__Treponematales	f__Treponemataceae	g__Treponema_D	s__	1
k141_10362881_flag=1_multi=12.0000_len=55354_13	GH126	hmmer	Y	metabat.bin.959	RUI580	d__Bacteria	p__Firmicutes	c__Bacilli	o__Lactobacillales	f__Lactobacillaceae	g__Lactobacillus_B	s__Lactobacillus_B	1
k141_10362881_flag=1_multi=12.0000_len=55354_16	GT2_Glyco_tranf_2_3	hmmer	N	metabat.bin.959	RUI580	d__Bacteria	p__Firmicutes	c__Bacilli	o__Lactobacillales	f__Lactobacillaceae	g__Lactobacillus_B	s__Lactobacillus_B	1
k141_10362881_flag=1_multi=12.0000_len=55354_2	CBM50	hotpep	Y	metabat.bin.959	RUI580	d__Bacteria	p__Firmicutes	c__Bacilli	o__Lactobacillales	f__Lactobacillaceae	g__Lactobacillus_B	s__Lactobacillus_B	1
k141_10362881_flag=1_multi=12.0000_len=55354_21	GH36	diamond	N	metabat.bin.959	RUI580	d__Bacteria	p__Firmicutes	c__Bacilli	o__Lactobacillales	f__Lactobacillaceae	g__Lactobacillus_B	s__Lactobacillus_B	1
k141_10362881_flag=1_multi=12.0000_len=55354_22	GH36	hmmer	N	metabat.bin.959	RUI580	d__Bacteria	p__Firmicutes	c__Bacilli	o__Lactobacillales	f__Lactobacillaceae	g__Lactobacillus_B	s__Lactobacillus_B	1
k141_10362881_flag=1_multi=12.0000_len=55354_41	GT4	hmmer	N	metabat.bin.959	RUI580	d__Bacteria	p__Firmicutes	c__Bacilli	o__Lactobacillales	f__Lactobacillaceae	g__Lactobacillus_B	s__Lactobacillus_B	1
k141_10362881_flag=1_multi=12.0000_len=55354_42	GT4	hmmer	N	metabat.bin.959	RUI580	d__Bacteria	p__Firmicutes	c__Bacilli	o__Lactobacillales	f__Lactobacillaceae	g__Lactobacillus_B	s__Lactobacillus_B	1
k141_10362881_flag=1_multi=12.0000_len=55354_43	GT4	hmmer	N	metabat.bin.959	RUI580	d__Bacteria	p__Firmicutes	c__Bacilli	o__Lactobacillales	f__Lactobacillaceae	g__Lactobacillus_B	s__Lactobacillus_B	1
k141_10362881_flag=1_multi=12.0000_len=55354_44	GT4	hmmer	N	metabat.bin.959	RUI580	d__Bacteria	p__Firmicutes	c__Bacilli	o__Lactobacillales	f__Lactobacillaceae	g__Lactobacillus_B	s__Lactobacillus_B	1
k141_10362881_flag=1_multi=12.0000_len=55354_45	GT2_Glycos_transf_2	hmmer	N	metabat.bin.959	RUI580	d__Bacteria	p__Firmicutes	c__Bacilli	o__Lactobacillales	f__Lactobacillaceae	g__Lactobacillus_B	s__Lactobacillus_B	1
k141_10362881_flag=1_multi=12.0000_len=55354_46	GT2_Glycos_transf_2	hmmer	N	metabat.bin.959	RUI580	d__Bacteria	p__Firmicutes	c__Bacilli	o__Lactobacillales	f__Lactobacillaceae	g__Lactobacillus_B	s__Lactobacillus_B	1
k141_10362881_flag=1_multi=12.0000_len=55354_50	GT4	hmmer	N	metabat.bin.959	RUI580	d__Bacteria	p__Firmicutes	c__Bacilli	o__Lactobacillales	f__Lactobacillaceae	g__Lactobacillus_B	s__Lactobacillus_B	1
k141_10363810_flag=0_multi=43.9566_len=19958_1	CBM2	hmmer	Y	metabat.bin.1382	RUI126	d__Bacteria	p__Firmicutes_A	c__Clostridia	o__Lachnospirales	f__Lachnospiraceae	g__UBA2868	s__	1
k141_10366945_flag=0_multi=19.0000_len=2781_2	GH123	hmmer	N	metabat.bin.1357	RUI118	d__Bacteria	p__Firmicutes_A	c__Clostridia	o__Oscillospirales	f__CAG-272	g__	s__	1
k141_10366945_flag=0_multi=19.0000_len=2781_3	GH39	hmmer	N	metabat.bin.1357	RUI118	d__Bacteria	p__Firmicutes_A	c__Clostridia	o__Oscillospirales	f__CAG-272	g__	s__	1
k141_10367493_flag=0_multi=11.9938_len=35381_13	GT2_Glycos_transf_2	hmmer	N	metabat.bin.223	RUI364	d__Bacteria	p__Firmicutes_A	c__Clostridia	o__Lachnospirales	f__Lachnospiraceae	g__	s__	1
k141_10367493_flag=0_multi=11.9938_len=35381_17	GT0	diamond	N	metabat.bin.223	RUI364	d__Bacteria	p__Firmicutes_A	c__Clostridia	o__Lachnospirales	f__Lachnospiraceae	g__	s__	1
k141_10367493_flag=0_multi=11.9938_len=35381_22	GT2_Glycos_transf_2	hmmer	N	metabat.bin.223	RUI364	d__Bacteria	p__Firmicutes_A	c__Clostridia	o__Lachnospirales	f__Lachnospiraceae	g__	s__	1
k141_10367733_flag=0_multi=28.0973_len=3336_2	GH33	hmmer	N	metabat.bin.629	RUI478	d__Bacteria	p__Verrucomicrobiota	c__Lentisphaeria	o__UBA1407	f__UBA1407	g__UBA1407	s__	1
k141_10367996_flag=1_multi=6.0000_len=2961_2	GH13_11	diamond	N	metabat.bin.394	RUI410	d__Bacteria	p__Elusimicrobiota	c__Endomicrobia	o__Endomicrobiales	f__Endomicrobiaceae	g__RUG658	s__	1
k141_10368560_flag=0_multi=15.9951_len=30812_13	GH94	hmmer	N	metabat.bin.754	RUI515	d__Bacteria	p__Firmicutes_A	c__Clostridia	o__Lachnospirales	f__Lachnospiraceae	g__XBD2001	s__	1
k141_10368560_flag=0_multi=15.9951_len=30812_14	GH1	hmmer	N	metabat.bin.754	RUI515	d__Bacteria	p__Firmicutes_A	c__Clostridia	o__Lachnospirales	f__Lachnospiraceae	g__XBD2001	s__	1
k141_10368743_flag=0_multi=25.9482_len=4968_3	GH9	hmmer	Y	metabat.bin.2085	RUI332	d__Bacteria	p__Firmicutes_A	c__Clostridia	o__Oscillospirales	f__Ruminococcaceae	g__Ruminococcus	s__	1
k141_10369134_flag=1_multi=6.0000_len=7726_2	GH36	hmmer	Y	metabat.bin.653	RUI486	d__Bacteria	p__Bacteroidota	c__Bacteroidia	o__Bacteroidales	f__WCHB1-69	g__F23-D06	s__	1
k141_10369134_flag=1_multi=6.0000_len=7726_7	GH32	hmmer	Y	metabat.bin.653	RUI486	d__Bacteria	p__Bacteroidota	c__Bacteroidia	o__Bacteroidales	f__WCHB1-69	g__F23-D06	s__	1
k141_10369441_flag=0_multi=24.7005_len=8825_4	GT35	hmmer	N	metabat.bin.601	RUI467	d__Bacteria	p__Firmicutes_A	c__Clostridia	o__Lachnospirales	f__Lachnospiraceae	g__XBB2008	s__	1
k141_10371439_flag=0_multi=32.5195_len=33462_10	GH43_12	hmmer	N	metabat.bin.83	RUI541	d__Bacteria	p__Bacteroidota	c__Bacteroidia	o__Bacteroidales	f__Bacteroidaceae	g__UBA1786	s__	1
k141_10371439_flag=0_multi=32.5195_len=33462_11	GH97	hmmer	N	metabat.bin.83	RUI541	d__Bacteria	p__Bacteroidota	c__Bacteroidia	o__Bacteroidales	f__Bacteroidaceae	g__UBA1786	s__	1
k141_10371439_flag=0_multi=32.5195_len=33462_12	GH43_29	hmmer	Y	metabat.bin.83	RUI541	d__Bacteria	p__Bacteroidota	c__Bacteroidia	o__Bacteroidales	f__Bacteroidaceae	g__UBA1786	s__	1
k141_10371439_flag=0_multi=32.5195_len=33462_13	GH29	hmmer	Y	metabat.bin.83	RUI541	d__Bacteria	p__Bacteroidota	c__Bacteroidia	o__Bacteroidales	f__Bacteroidaceae	g__UBA1786	s__	1
k141_10371439_flag=0_multi=32.5195_len=33462_8	GH3	hmmer	Y	metabat.bin.83	RUI541	d__Bacteria	p__Bacteroidota	c__Bacteroidia	o__Bacteroidales	f__Bacteroidaceae	g__UBA1786	s__	1
k141_10371439_flag=0_multi=32.5195_len=33462_9	CBM67	hmmer	Y	metabat.bin.83	RUI541	d__Bacteria	p__Bacteroidota	c__Bacteroidia	o__Bacteroidales	f__Bacteroidaceae	g__UBA1786	s__	1
k141_10372160_flag=0_multi=13.9916_len=15586_9	GH2	hmmer	N	metabat.bin.384	RUI406	d__Bacteria	p__Firmicutes_A	c__Clostridia	o__Monoglobales	f__UBA1381	g__UBA1738	s__	1
k141_10372306_flag=0_multi=13.9126_len=12190_9	GH1	hmmer	N	metabat.bin.686	RUI497	d__Bacteria	p__Firmicutes_A	c__Clostridia	o__Lachnospirales	f__Lachnospiraceae	g__NK4A144	s__	1
k141_10373845_flag=0_multi=29.8723_len=4979_4	GH25	hmmer	N	metabat.bin.613	RUI471	d__Bacteria	p__Firmicutes_A	c__Clostridia	o__Oscillospirales	f__Acutalibacteraceae	g__CAG-180	s__	1
k141_10374655_flag=1_multi=10.9846_len=13690_6	CE10	hmmer	N	metabat.bin.1597	RUI194	d__Bacteria	p__Bacteroidota	c__Bacteroidia	o__Bacteroidales	f__UBA3663	g__UBA3663	s__	1
k141_10375043_flag=0_multi=55.4807_len=19016_11	CE11	hmmer	N	metabat.bin.861	RUI549	d__Bacteria	p__Bacteroidota	c__Bacteroidia	o__Bacteroidales	f__F082	g__F082	s__	1
k141_10375043_flag=0_multi=55.4807_len=19016_13	GT4	hmmer	N	metabat.bin.861	RUI549	d__Bacteria	p__Bacteroidota	c__Bacteroidia	o__Bacteroidales	f__F082	g__F082	s__	1
k141_10375266_flag=1_multi=40.9793_len=38746_28	CE1	hmmer	Y	metabat.bin.1916	RUI288	d__Bacteria	p__Firmicutes_A	c__Clostridia	o__Oscillospirales	f__Ruminococcaceae	g__Ruminococcus	s__	1
k141_10375266_flag=1_multi=40.9793_len=38746_32	CE3	hmmer	Y	metabat.bin.1916	RUI288	d__Bacteria	p__Firmicutes_A	c__Clostridia	o__Oscillospirales	f__Ruminococcaceae	g__Ruminococcus	s__	1
k141_10375446_flag=0_multi=19.8258_len=2323_1	GH3	hmmer	N	metabat.bin.215	RUI356	d__Bacteria	p__Firmicutes_A	c__Clostridia	o__Lachnospirales	f__Lachnospiraceae	g__NK4A144	s__	1
k141_10375967_flag=0_multi=11.9616_len=3008_2	CBM13	hmmer	Y	metabat.bin.896	RUI559	d__Bacteria	p__Firmicutes_A	c__Clostridia	o__Lachnospirales	f__Lachnospiraceae	g__Butyrivibrio	s__	1
k141_10376859_flag=0_multi=20.9373_len=3332_2	GH26	hmmer	N	metabat.bin.90	RUI562	d__Bacteria	p__Firmicutes_A	c__Clostridia	o__Lachnospirales	f__Lachnospiraceae	g__	s__	1
k141_103771_flag=0_multi=22.6042_len=33399_7	GH3	hmmer	N	metabat.bin.2060	RUI326	d__Bacteria	p__Firmicutes_A	c__Clostridia	o__Lachnospirales	f__Lachnospiraceae	g__UBA2868	s__	1
k141_10378365_flag=0_multi=136.9200_len=17146_1	CE8	hmmer	Y	metabat.bin.774	RUI521	d__Bacteria	p__Bacteroidota	c__Bacteroidia	o__Bacteroidales	f__Bacteroidaceae	g__Prevotella	s__	1
k141_10378365_flag=0_multi=136.9200_len=17146_2	PL1_2	hmmer	Y	metabat.bin.774	RUI521	d__Bacteria	p__Bacteroidota	c__Bacteroidia	o__Bacteroidales	f__Bacteroidaceae	g__Prevotella	s__	1
k141_10378365_flag=0_multi=136.9200_len=17146_3	GH28	hmmer	Y	metabat.bin.774	RUI521	d__Bacteria	p__Bacteroidota	c__Bacteroidia	o__Bacteroidales	f__Bacteroidaceae	g__Prevotella	s__	1
k141_10378365_flag=0_multi=136.9200_len=17146_5	CE10	hmmer	Y	metabat.bin.774	RUI521	d__Bacteria	p__Bacteroidota	c__Bacteroidia	o__Bacteroidales	f__Bacteroidaceae	g__Prevotella	s__	1
k141_10378365_flag=0_multi=136.9200_len=17146_7	GH128	hmmer	Y	metabat.bin.774	RUI521	d__Bacteria	p__Bacteroidota	c__Bacteroidia	o__Bacteroidales	f__Bacteroidaceae	g__Prevotella	s__	1
k141_10378837_flag=1_multi=7.0000_len=2625_1	GH13	hmmer	N	metabat.bin.1546	RUI183	d__Bacteria	p__Firmicutes_A	c__Clostridia	o__Lachnospirales	f__Lachnospiraceae	g__Clostridium_R	s__Clostridium_R	1
k141_10378848_flag=0_multi=6.9274_len=11709_2	GH2	hmmer	Y	metabat.bin.1231	RUI074	d__Bacteria	p__Planctomycetota	c__Planctomycetes	o__Pirellulales	f__Thermoguttaceae	g__	s__	1
k141_10378848_flag=0_multi=6.9274_len=11709_6	GH2	hmmer	N	metabat.bin.1231	RUI074	d__Bacteria	p__Planctomycetota	c__Planctomycetes	o__Pirellulales	f__Thermoguttaceae	g__	s__	1
k141_10381055_flag=1_multi=10.0000_len=41606_22	GT4	hmmer	N	metabat.bin.663	RUI488	d__Bacteria	p__Firmicutes_A	c__Clostridia	o__Oscillospirales	f__Ruminococcaceae	g__Firm-04	s__	1
k141_10381055_flag=1_multi=10.0000_len=41606_24	GT4	hmmer	N	metabat.bin.663	RUI488	d__Bacteria	p__Firmicutes_A	c__Clostridia	o__Oscillospirales	f__Ruminococcaceae	g__Firm-04	s__	1
k141_10382008_flag=0_multi=16.9987_len=123740_27	GT4	hmmer	N	metabat.bin.2075	RUI328	d__Bacteria	p__Firmicutes_A	c__Clostridia	o__Lachnospirales	f__Lachnospiraceae	g__CAG-791	s__	1
k141_10382008_flag=0_multi=16.9987_len=123740_28	GT2_Glycos_transf_2	hmmer	N	metabat.bin.2075	RUI328	d__Bacteria	p__Firmicutes_A	c__Clostridia	o__Lachnospirales	f__Lachnospiraceae	g__CAG-791	s__	1
k141_10382008_flag=0_multi=16.9987_len=123740_30	GH3	hmmer	N	metabat.bin.2075	RUI328	d__Bacteria	p__Firmicutes_A	c__Clostridia	o__Lachnospirales	f__Lachnospiraceae	g__CAG-791	s__	1
k141_10382008_flag=0_multi=16.9987_len=123740_4	CBM48	hmmer	Y	metabat.bin.2075	RUI328	d__Bacteria	p__Firmicutes_A	c__Clostridia	o__Lachnospirales	f__Lachnospiraceae	g__CAG-791	s__	1
k141_10382008_flag=0_multi=16.9987_len=123740_8	GH73	hmmer	Y	metabat.bin.2075	RUI328	d__Bacteria	p__Firmicutes_A	c__Clostridia	o__Lachnospirales	f__Lachnospiraceae	g__CAG-791	s__	1
k141_10382008_flag=0_multi=16.9987_len=123740_9	GH73	hmmer	Y	metabat.bin.2075	RUI328	d__Bacteria	p__Firmicutes_A	c__Clostridia	o__Lachnospirales	f__Lachnospiraceae	g__CAG-791	s__	1
k141_10382252_flag=1_multi=9.9954_len=19900_5	CBM50	diamond	Y	metabat.bin.1180	RUI053	d__Bacteria	p__Bacteroidota	c__Bacteroidia	o__Bacteroidales	f__Bacteroidaceae	g__Prevotella	s__	1
k141_10382252_flag=1_multi=9.9954_len=19900_6	GT27	hmmer	N	metabat.bin.1180	RUI053	d__Bacteria	p__Bacteroidota	c__Bacteroidia	o__Bacteroidales	f__Bacteroidaceae	g__Prevotella	s__	1
k141_10382591_flag=0_multi=6.0000_len=3898_1	GH2	hmmer	N	metabat.bin.1240	RUI076	d__Bacteria	p__Firmicutes_A	c__Clostridia	o__Lachnospirales	f__Lachnospiraceae	g__	s__	1
k141_10383079_flag=1_multi=20.0000_len=55451_22	GH13_39	hmmer	N	metabat.bin.1542	RUI181	d__Bacteria	p__Firmicutes_A	c__Clostridia	o__Lachnospirales	f__Lachnospiraceae	g__Butyrivibrio	s__	1
k141_10384353_flag=1_multi=9.0000_len=3518_1	GT28	hmmer	N	metabat.bin.22	RUI363	d__Bacteria	p__Firmicutes	c__Bacilli	o__RF39	f__CAG-1000	g__	s__	1
k141_10385663_flag=1_multi=6.0000_len=2105_2	GH13_39	hmmer	N	metabat.bin.2111	RUI340	d__Bacteria	p__Firmicutes_A	c__Clostridia	o__Lachnospirales	f__Lachnospiraceae	g__G11	s__	1
k141_10385752_flag=0_multi=13.9944_len=23529_14	GH20	hmmer	N	metabat.bin.1630	RUI205	d__Bacteria	p__Firmicutes	c__Bacilli	o__ML615J-28	f__CAG-698	g__	s__	1
k141_1038605_flag=1_multi=9.7362_len=17231_10	GT9	hmmer	N	metabat.bin.1563	RUI186	d__Bacteria	p__Verrucomicrobiota	c__Lentisphaeria	o__UBA1407	f__UBA1407	g__UBA1407	s__	1
k141_1038605_flag=1_multi=9.7362_len=17231_12	GH127	hmmer	N	metabat.bin.1563	RUI186	d__Bacteria	p__Verrucomicrobiota	c__Lentisphaeria	o__UBA1407	f__UBA1407	g__UBA1407	s__	1
k141_1038605_flag=1_multi=9.7362_len=17231_9	GT2_Glycos_transf_2	hmmer	N	metabat.bin.1563	RUI186	d__Bacteria	p__Verrucomicrobiota	c__Lentisphaeria	o__UBA1407	f__UBA1407	g__UBA1407	s__	1
k141_10386063_flag=0_multi=25.2611_len=25541_13	GT4	hmmer	N	metabat.bin.1500	RUI166	d__Bacteria	p__Firmicutes_A	c__Clostridia	o__Lachnospirales	f__Lachnospiraceae	g__UBA2868	s__	1
k141_10386063_flag=0_multi=25.2611_len=25541_14	GT2_Glycos_transf_2	hmmer	N	metabat.bin.1500	RUI166	d__Bacteria	p__Firmicutes_A	c__Clostridia	o__Lachnospirales	f__Lachnospiraceae	g__UBA2868	s__	1
k141_10386063_flag=0_multi=25.2611_len=25541_15	GT2_Glycos_transf_2	hmmer	N	metabat.bin.1500	RUI166	d__Bacteria	p__Firmicutes_A	c__Clostridia	o__Lachnospirales	f__Lachnospiraceae	g__UBA2868	s__	1
k141_10386063_flag=0_multi=25.2611_len=25541_25	GH120	hmmer	N	metabat.bin.1500	RUI166	d__Bacteria	p__Firmicutes_A	c__Clostridia	o__Lachnospirales	f__Lachnospiraceae	g__UBA2868	s__	1
k141_10387035_flag=0_multi=12.0000_len=15115_1	GH3	hotpep	N	metabat.bin.1103	RUI026	d__Bacteria	p__Firmicutes_A	c__Clostridia	o__Oscillospirales	f__Acutalibacteraceae	g__RUG806	s__	1
k141_10387035_flag=0_multi=12.0000_len=15115_7	GH5_54	hmmer	N	metabat.bin.1103	RUI026	d__Bacteria	p__Firmicutes_A	c__Clostridia	o__Oscillospirales	f__Acutalibacteraceae	g__RUG806	s__	1
k141_10387193_flag=0_multi=7.0000_len=3012_2	GT4	hmmer	N	metabat.bin.56	RUI457	d__Bacteria	p__Firmicutes_A	c__Clostridia	o__Lachnospirales	f__Lachnospiraceae	g__UBA2868	s__	1
k141_10387208_flag=1_multi=6.7879_len=6337_3	GH67	hmmer	N	metabat.bin.200	RUI307	d__Bacteria	p__Spirochaetota	c__Spirochaetia	o__Treponematales	f__Treponemataceae	g__Treponema_D	s__	1
k141_10389576_flag=0_multi=70.0000_len=28648_1	CE1	hmmer	N	metabat.bin.789	RUI529	d__Bacteria	p__Bacteroidota	c__Bacteroidia	o__Bacteroidales	f__Bacteroidaceae	g__Prevotella	s__	1
k141_10389576_flag=0_multi=70.0000_len=28648_10	GH43_7	hmmer	Y	metabat.bin.789	RUI529	d__Bacteria	p__Bacteroidota	c__Bacteroidia	o__Bacteroidales	f__Bacteroidaceae	g__Prevotella	s__	1
k141_10389576_flag=0_multi=70.0000_len=28648_11	GH43_2	hmmer	Y	metabat.bin.789	RUI529	d__Bacteria	p__Bacteroidota	c__Bacteroidia	o__Bacteroidales	f__Bacteroidaceae	g__Prevotella	s__	1
k141_10389576_flag=0_multi=70.0000_len=28648_2	GH43_10	hmmer	Y	metabat.bin.789	RUI529	d__Bacteria	p__Bacteroidota	c__Bacteroidia	o__Bacteroidales	f__Bacteroidaceae	g__Prevotella	s__	1
k141_10389576_flag=0_multi=70.0000_len=28648_3	GH10	hmmer	Y	metabat.bin.789	RUI529	d__Bacteria	p__Bacteroidota	c__Bacteroidia	o__Bacteroidales	f__Bacteroidaceae	g__Prevotella	s__	1
k141_10389576_flag=0_multi=70.0000_len=28648_4	GH8	hmmer	Y	metabat.bin.789	RUI529	d__Bacteria	p__Bacteroidota	c__Bacteroidia	o__Bacteroidales	f__Bacteroidaceae	g__Prevotella	s__	1
k141_10389576_flag=0_multi=70.0000_len=28648_7	GH43_29	hmmer	N	metabat.bin.789	RUI529	d__Bacteria	p__Bacteroidota	c__Bacteroidia	o__Bacteroidales	f__Bacteroidaceae	g__Prevotella	s__	1
k141_10389576_flag=0_multi=70.0000_len=28648_8	GH95	hmmer	Y	metabat.bin.789	RUI529	d__Bacteria	p__Bacteroidota	c__Bacteroidia	o__Bacteroidales	f__Bacteroidaceae	g__Prevotella	s__	1
k141_10389576_flag=0_multi=70.0000_len=28648_9	GH97	hmmer	N	metabat.bin.789	RUI529	d__Bacteria	p__Bacteroidota	c__Bacteroidia	o__Bacteroidales	f__Bacteroidaceae	g__Prevotella	s__	1
k141_10389773_flag=0_multi=10.0000_len=3403_2	GH109	hmmer	Y	metabat.bin.1231	RUI074	d__Bacteria	p__Planctomycetota	c__Planctomycetes	o__Pirellulales	f__Thermoguttaceae	g__	s__	1
k141_103903_flag=0_multi=96.0000_len=22397_10	CE10	hmmer	N	metabat.bin.633	RUI480	d__Bacteria	p__Bacteroidota	c__Bacteroidia	o__Bacteroidales	f__UBA932	g__RC9	s__	1
k141_103903_flag=0_multi=96.0000_len=22397_2	GH92	hmmer	Y	metabat.bin.633	RUI480	d__Bacteria	p__Bacteroidota	c__Bacteroidia	o__Bacteroidales	f__UBA932	g__RC9	s__	1
k141_10390450_flag=0_multi=13.5904_len=5131_3	GH13_31	hmmer	N	metabat.bin.1428	RUI145	d__Bacteria	p__Firmicutes	c__Bacilli	o__Erysipelotrichales	f__Erysipelotrichaceae	g__	s__	1
k141_10391024_flag=0_multi=5.8241_len=3324_1	GH2	hmmer	Y	metabat.bin.1231	RUI074	d__Bacteria	p__Planctomycetota	c__Planctomycetes	o__Pirellulales	f__Thermoguttaceae	g__	s__	1
k141_10391033_flag=0_multi=15.9937_len=24095_1	GH13_39	hmmer	N	metabat.bin.469	RUI431	d__Bacteria	p__Firmicutes_A	c__Clostridia	o__Lachnospirales	f__Lachnospiraceae	g__	s__	1
k141_10391956_flag=1_multi=12.0000_len=32947_16	PL1	hmmer	Y	metabat.bin.1597	RUI194	d__Bacteria	p__Bacteroidota	c__Bacteroidia	o__Bacteroidales	f__UBA3663	g__UBA3663	s__	1
k141_10391956_flag=1_multi=12.0000_len=32947_17	CE8	hmmer	Y	metabat.bin.1597	RUI194	d__Bacteria	p__Bacteroidota	c__Bacteroidia	o__Bacteroidales	f__UBA3663	g__UBA3663	s__	1
k141_10391956_flag=1_multi=12.0000_len=32947_18	GH105	hmmer	Y	metabat.bin.1597	RUI194	d__Bacteria	p__Bacteroidota	c__Bacteroidia	o__Bacteroidales	f__UBA3663	g__UBA3663	s__	1
k141_10392234_flag=1_multi=8.0104_len=3893_3	CE2	hmmer	Y	metabat.bin.1651	RUI211	d__Bacteria	p__Bacteroidota	c__Bacteroidia	o__Bacteroidales	f__UBA3824	g__UBA3824	s__	1
k141_10392626_flag=1_multi=12.2311_len=13250_10	GT4	diamond	N	metabat.bin.918	RUI568	d__Bacteria	p__Firmicutes_A	c__Clostridia	o__Lachnospirales	f__Lachnospiraceae	g__UBA1201_A	s__	1
k141_10394701_flag=0_multi=26.0000_len=38241_3	GT28	hmmer	N	metabat.bin.215	RUI356	d__Bacteria	p__Firmicutes_A	c__Clostridia	o__Lachnospirales	f__Lachnospiraceae	g__NK4A144	s__	1
k141_10397416_flag=1_multi=8.4567_len=9267_2	GH120	hmmer	N	metabat.bin.218	RUI362	d__Bacteria	p__Firmicutes_A	c__Clostridia	o__Lachnospirales	f__Lachnospiraceae	g__UBA2868	s__	1
k141_10398931_flag=1_multi=7.0000_len=3248_2	GH55	hmmer	N	metabat.bin.2056	RUI325	d__Bacteria	p__Firmicutes_A	c__Clostridia	o__Lachnospirales	f__Lachnospiraceae	g__Acetatctor	s__	1
k141_10399213_flag=1_multi=12.0000_len=5120_4	CE4	hmmer	N	metabat.bin.29	RUI383	d__Bacteria	p__Firmicutes_A	c__Clostridia	o__Oscillospirales	f__Acutalibacteraceae	g__	s__	1
k141_10399679_flag=0_multi=8.9501_len=3348_1	GT2	hotpep	N	metabat.bin.2005	RUI309	d__Bacteria	p__Firmicutes_A	c__Clostridia	o__Lachnospirales	f__Lachnospiraceae	g__NK4A136	s__NK4A136	1
k141_10399679_flag=0_multi=8.9501_len=3348_3	GT2_Glycos_transf_2	hmmer	N	metabat.bin.2005	RUI309	d__Bacteria	p__Firmicutes_A	c__Clostridia	o__Lachnospirales	f__Lachnospiraceae	g__NK4A136	s__NK4A136	1
k141_10400589_flag=0_multi=10.9667_len=3446_2	GH6	diamond	N	metabat.bin.1203	RUI064	d__Bacteria	p__Firmicutes_A	c__Clostridia	o__Oscillospirales	f__Ruminococcaceae	g__	s__	1
k141_10401365_flag=0_multi=31.9447_len=11352_12	CE1	hmmer	Y	metabat.bin.83	RUI541	d__Bacteria	p__Bacteroidota	c__Bacteroidia	o__Bacteroidales	f__Bacteroidaceae	g__UBA1786	s__	1
k141_10401365_flag=0_multi=31.9447_len=11352_7	GT2_Glycos_transf_2	hmmer	N	metabat.bin.83	RUI541	d__Bacteria	p__Bacteroidota	c__Bacteroidia	o__Bacteroidales	f__Bacteroidaceae	g__UBA1786	s__	1
k141_10402390_flag=1_multi=18.0000_len=24146_10	GH97	hmmer	Y	metabat.bin.863	RUI551	d__Bacteria	p__Bacteroidota	c__Bacteroidia	o__Bacteroidales	f__WCHB1-69	g__F23-D06	s__	1
k141_10402390_flag=1_multi=18.0000_len=24146_11	GH97	hmmer	Y	metabat.bin.863	RUI551	d__Bacteria	p__Bacteroidota	c__Bacteroidia	o__Bacteroidales	f__WCHB1-69	g__F23-D06	s__	1
k141_10402390_flag=1_multi=18.0000_len=24146_7	GT83	hmmer	N	metabat.bin.863	RUI551	d__Bacteria	p__Bacteroidota	c__Bacteroidia	o__Bacteroidales	f__WCHB1-69	g__F23-D06	s__	1
k141_10402529_flag=0_multi=16.0000_len=5279_3	GH3	hmmer	N	metabat.bin.896	RUI559	d__Bacteria	p__Firmicutes_A	c__Clostridia	o__Lachnospirales	f__Lachnospiraceae	g__Butyrivibrio	s__	1
k141_10404732_flag=0_multi=9.9915_len=10683_1	GT9	hmmer	N	metabat.bin.2114	RUI341	d__Bacteria	p__Bacteroidota	c__Bacteroidia	o__Bacteroidales	f__Bacteroidaceae	g__Prevotella	s__Prevotella	1
k141_10404732_flag=0_multi=9.9915_len=10683_7	GT2_Glycos_transf_2	hmmer	N	metabat.bin.2114	RUI341	d__Bacteria	p__Bacteroidota	c__Bacteroidia	o__Bacteroidales	f__Bacteroidaceae	g__Prevotella	s__Prevotella	1
k141_10405117_flag=0_multi=27.9330_len=4172_2	GH43_10	hmmer	Y	metabat.bin.328	RUI393	d__Bacteria	p__Bacteroidota	c__Bacteroidia	o__Bacteroidales	f__UBA932	g__RC9	s__	1
k141_10405117_flag=0_multi=27.9330_len=4172_3	GH3	hmmer	N	metabat.bin.328	RUI393	d__Bacteria	p__Bacteroidota	c__Bacteroidia	o__Bacteroidales	f__UBA932	g__RC9	s__	1
k141_10405239_flag=0_multi=8.9978_len=37064_14	GH25	hmmer	Y	metabat.bin.2099	RUI335	d__Bacteria	p__Firmicutes_A	c__Clostridia	o__Oscillospirales	f__Ruminococcaceae	g__UBA3855	s__	1
k141_10407808_flag=0_multi=15.2787_len=52879_15	GT2_Glycos_transf_2	hmmer	N	metabat.bin.810	RUI538	d__Bacteria	p__Firmicutes_A	c__Clostridia	o__Lachnospirales	f__Lachnospiraceae	g__Eubacterium_Q	s__	1
k141_10410893_flag=0_multi=78.0000_len=12736_3	GH13_30	diamond	N	metabat.bin.447	RUI424	d__Bacteria	p__Firmicutes_A	c__Clostridia	o__Lachnospirales	f__Lachnospiraceae	g__UBA3766	s__	1
k141_10411345_flag=0_multi=15.9860_len=10867_1	GH13_32	hmmer	Y	metabat.bin.576	RUI462	d__Bacteria	p__Proteobacteria	c__Gammaproteobacteria	o__Enterobacterales	f__Succinivibrionaceae	g__UBA2804	s__	1
k141_10412142_flag=0_multi=106.9884_len=93958_14	GH11	hmmer	Y	metabat.bin.75	RUI512	d__Bacteria	p__Firmicutes_A	c__Clostridia	o__Oscillospirales	f__Ruminococcaceae	g__Ruminococcus	s__Ruminococcus	1
k141_10412142_flag=0_multi=106.9884_len=93958_15	GH43_29	hmmer	Y	metabat.bin.75	RUI512	d__Bacteria	p__Firmicutes_A	c__Clostridia	o__Oscillospirales	f__Ruminococcaceae	g__Ruminococcus	s__Ruminococcus	1
k141_10412142_flag=0_multi=106.9884_len=93958_18	CBM4	hmmer	Y	metabat.bin.75	RUI512	d__Bacteria	p__Firmicutes_A	c__Clostridia	o__Oscillospirales	f__Ruminococcaceae	g__Ruminococcus	s__Ruminococcus	1
k141_10412142_flag=0_multi=106.9884_len=93958_21	GH3	hmmer	N	metabat.bin.75	RUI512	d__Bacteria	p__Firmicutes_A	c__Clostridia	o__Oscillospirales	f__Ruminococcaceae	g__Ruminococcus	s__Ruminococcus	1
k141_10412142_flag=0_multi=106.9884_len=93958_5	GH11	hmmer	Y	metabat.bin.75	RUI512	d__Bacteria	p__Firmicutes_A	c__Clostridia	o__Oscillospirales	f__Ruminococcaceae	g__Ruminococcus	s__Ruminococcus	1
k141_10412142_flag=0_multi=106.9884_len=93958_50	CBM4	hmmer	Y	metabat.bin.75	RUI512	d__Bacteria	p__Firmicutes_A	c__Clostridia	o__Oscillospirales	f__Ruminococcaceae	g__Ruminococcus	s__Ruminococcus	1
k141_10412142_flag=0_multi=106.9884_len=93958_79	CBM48	hmmer	N	metabat.bin.75	RUI512	d__Bacteria	p__Firmicutes_A	c__Clostridia	o__Oscillospirales	f__Ruminococcaceae	g__Ruminococcus	s__Ruminococcus	1
k141_10412142_flag=0_multi=106.9884_len=93958_80	CBM48	diamond	N	metabat.bin.75	RUI512	d__Bacteria	p__Firmicutes_A	c__Clostridia	o__Oscillospirales	f__Ruminococcaceae	g__Ruminococcus	s__Ruminococcus	1
k141_10412142_flag=0_multi=106.9884_len=93958_82	GT5	hmmer	N	metabat.bin.75	RUI512	d__Bacteria	p__Firmicutes_A	c__Clostridia	o__Oscillospirales	f__Ruminococcaceae	g__Ruminococcus	s__Ruminococcus	1
k141_1041361_flag=0_multi=49.3004_len=35814_17	AA1	diamond	N	metabat.bin.466	RUI429	d__Bacteria	p__Firmicutes_A	c__Clostridia	o__Peptostreptococcales	f__Anaerovoracaceae	g__RUG754	s__	1
k141_10416727_flag=0_multi=13.9916_len=105974_63	GH13_11	hmmer	N	metabat.bin.1513	RUI172	d__Bacteria	p__Firmicutes_A	c__Clostridia	o__Lachnospirales	f__Lachnospiraceae	g__Butyrivibrio	s__Butyrivibrio	1
k141_10418783_flag=0_multi=12.0000_len=80250_31	GH3	hmmer	N	metabat.bin.123	RUI073	d__Bacteria	p__Firmicutes_A	c__Clostridia	o__Oscillospirales	f__Ruminococcaceae	g__Ruminococcus_D	s__	1
k141_10418783_flag=0_multi=12.0000_len=80250_4	GH5_4	hmmer	Y	metabat.bin.123	RUI073	d__Bacteria	p__Firmicutes_A	c__Clostridia	o__Oscillospirales	f__Ruminococcaceae	g__Ruminococcus_D	s__	1
k141_10418783_flag=0_multi=12.0000_len=80250_52	GH13_30	diamond	N	metabat.bin.123	RUI073	d__Bacteria	p__Firmicutes_A	c__Clostridia	o__Oscillospirales	f__Ruminococcaceae	g__Ruminococcus_D	s__	1
k141_10420367_flag=0_multi=10.9692_len=3327_1	GT8	hmmer	N	metabat.bin.1162	RUI047	d__Bacteria	p__Firmicutes_A	c__Clostridia	o__Lachnospirales	f__Lachnospiraceae	g__	s__	1
k141_10421509_flag=1_multi=125.0000_len=9090_2	GH2	hmmer	N	metabat.bin.2020	RUI316	d__Bacteria	p__Firmicutes_A	c__Clostridia	o__Lachnospirales	f__Lachnospiraceae	g__Butyrivibrio	s__	1
k141_10421528_flag=0_multi=17.8952_len=3823_3	GH95	hmmer	N	metabat.bin.1357	RUI118	d__Bacteria	p__Firmicutes_A	c__Clostridia	o__Oscillospirales	f__CAG-272	g__	s__	1
k141_10422559_flag=0_multi=19.9985_len=127481_50	GH67	hmmer	N	metabat.bin.711	RUI502	d__Bacteria	p__Bacteroidota	c__Bacteroidia	o__Bacteroidales	f__Bacteroidaceae	g__UBA1786	s__	1
k141_10422559_flag=0_multi=19.9985_len=127481_53	GH43_1	hmmer	N	metabat.bin.711	RUI502	d__Bacteria	p__Bacteroidota	c__Bacteroidia	o__Bacteroidales	f__Bacteroidaceae	g__UBA1786	s__	1
k141_10422559_flag=0_multi=19.9985_len=127481_54	GH10	hmmer	Y	metabat.bin.711	RUI502	d__Bacteria	p__Bacteroidota	c__Bacteroidia	o__Bacteroidales	f__Bacteroidaceae	g__UBA1786	s__	1
k141_10422559_flag=0_multi=19.9985_len=127481_75	GH97	hmmer	Y	metabat.bin.711	RUI502	d__Bacteria	p__Bacteroidota	c__Bacteroidia	o__Bacteroidales	f__Bacteroidaceae	g__UBA1786	s__	1
k141_10422559_flag=0_multi=19.9985_len=127481_81	AA1	diamond	N	metabat.bin.711	RUI502	d__Bacteria	p__Bacteroidota	c__Bacteroidia	o__Bacteroidales	f__Bacteroidaceae	g__UBA1786	s__	1
k141_10422559_flag=0_multi=19.9985_len=127481_87	GT2	diamond	N	metabat.bin.711	RUI502	d__Bacteria	p__Bacteroidota	c__Bacteroidia	o__Bacteroidales	f__Bacteroidaceae	g__UBA1786	s__	1
k141_10423189_flag=0_multi=9.8579_len=12494_5	GH120	hmmer	N	metabat.bin.200	RUI307	d__Bacteria	p__Spirochaetota	c__Spirochaetia	o__Treponematales	f__Treponemataceae	g__Treponema_D	s__	1
k141_1042359_flag=0_multi=17.9242_len=2385_3	GH88	hmmer	N	metabat.bin.384	RUI406	d__Bacteria	p__Firmicutes_A	c__Clostridia	o__Monoglobales	f__UBA1381	g__UBA1738	s__	1
k141_10423844_flag=0_multi=31.8006_len=6586_6	GH25	hmmer	Y	metabat.bin.1944	RUI295	d__Bacteria	p__Firmicutes_A	c__Clostridia	o__Lachnospirales	f__Lachnospiraceae	g__Eubacterium_Q	s__Eubacterium_Q	1
k141_10425878_flag=1_multi=5.0000_len=2475_4	GH94	hmmer	N	metabat.bin.946	RUI577	d__Bacteria	p__Firmicutes_A	c__Clostridia	o__Christensenellales	f__CAG-74	g__UBA2943	s__UBA2943	1
k141_10427253_flag=0_multi=7.0000_len=6720_2	GH109	hmmer	N	metabat.bin.947	RUI578	d__Bacteria	p__Firmicutes_A	c__Clostridia	o__Oscillospirales	f__CAG-272	g__	s__	1
k141_10427253_flag=0_multi=7.0000_len=6720_5	GH33	hmmer	N	metabat.bin.947	RUI578	d__Bacteria	p__Firmicutes_A	c__Clostridia	o__Oscillospirales	f__CAG-272	g__	s__	1
k141_1042778_flag=1_multi=9.4151_len=7411_6	GH88	hmmer	N	metabat.bin.190	RUI279	d__Bacteria	p__Firmicutes_C	c__Negativicutes	o__Selenomonadales	f__Selenomonadaceae	g__Schwartzia	s__	1
k141_1042778_flag=1_multi=9.4151_len=7411_7	GH154	hmmer	N	metabat.bin.190	RUI279	d__Bacteria	p__Firmicutes_C	c__Negativicutes	o__Selenomonadales	f__Selenomonadaceae	g__Schwartzia	s__	1
k141_10428153_flag=1_multi=7.0000_len=5922_7	GT30	hmmer	N	metabat.bin.1760	RUI239	d__Bacteria	p__Proteobacteria	c__Alphaproteobacteria	o__Rs-D84	f__	g__	s__	1
k141_1042845_flag=1_multi=7.0000_len=2927_3	CE11	hmmer	N	metabat.bin.1760	RUI239	d__Bacteria	p__Proteobacteria	c__Alphaproteobacteria	o__Rs-D84	f__	g__	s__	1
k141_1042901_flag=0_multi=21.8488_len=181777_101	GT2_Glycos_transf_2	hmmer	N	metabat.bin.1500	RUI166	d__Bacteria	p__Firmicutes_A	c__Clostridia	o__Lachnospirales	f__Lachnospiraceae	g__UBA2868	s__	1
k141_1042901_flag=0_multi=21.8488_len=181777_102	GH13_11	diamond	N	metabat.bin.1500	RUI166	d__Bacteria	p__Firmicutes_A	c__Clostridia	o__Lachnospirales	f__Lachnospiraceae	g__UBA2868	s__	1
k141_10429182_flag=0_multi=12.9891_len=11109_7	GT28	hmmer	N	metabat.bin.1413	RUI138	d__Bacteria	p__Firmicutes_A	c__Clostridia	o__Lachnospirales	f__Lachnospiraceae	g__Eubacterium_Q	s__	1
k141_10430389_flag=1_multi=6.0000_len=16358_7	GH43_32	hmmer	Y	metabat.bin.2056	RUI325	d__Bacteria	p__Firmicutes_A	c__Clostridia	o__Lachnospirales	f__Lachnospiraceae	g__Acetatctor	s__	1
k141_10430389_flag=1_multi=6.0000_len=16358_9	GH93	hmmer	Y	metabat.bin.2056	RUI325	d__Bacteria	p__Firmicutes_A	c__Clostridia	o__Lachnospirales	f__Lachnospiraceae	g__Acetatctor	s__	1
k141_10430518_flag=0_multi=5.9825_len=2998_2	GT2_Glycos_transf_2	hmmer	N	metabat.bin.1509	RUI170	d__Bacteria	p__Synergistota	c__Synergistia	o__Synergistales	f__Synergistaceae	g__Synergistes	s__	1
k141_10430518_flag=0_multi=5.9825_len=2998_3	GT8	hmmer	N	metabat.bin.1509	RUI170	d__Bacteria	p__Synergistota	c__Synergistia	o__Synergistales	f__Synergistaceae	g__Synergistes	s__	1
k141_10430976_flag=0_multi=9.9501_len=28260_16	CE9	hmmer	N	metabat.bin.2133	RUI347	d__Bacteria	p__Verrucomicrobiota	c__Kiritimatiellae	o__RFP12	f__UBA1067	g__UBA1067	s__	1
k141_10431073_flag=0_multi=21.0000_len=10048_7	GH3	hmmer	N	metabat.bin.515	RUI445	d__Bacteria	p__Spirochaetota	c__Spirochaetia	o__Treponematales	f__Treponemataceae	g__Treponema_D	s__	1
k141_10431183_flag=0_multi=8.1701_len=14191_2	AA1	diamond	N	metabat.bin.1162	RUI047	d__Bacteria	p__Firmicutes_A	c__Clostridia	o__Lachnospirales	f__Lachnospiraceae	g__	s__	1
k141_10431183_flag=0_multi=8.1701_len=14191_3	GH13_39	hmmer	N	metabat.bin.1162	RUI047	d__Bacteria	p__Firmicutes_A	c__Clostridia	o__Lachnospirales	f__Lachnospiraceae	g__	s__	1
k141_10431425_flag=1_multi=11.0000_len=5659_4	GH29	hmmer	N	metabat.bin.285	RUI380	d__Bacteria	p__Firmicutes_A	c__Clostridia	o__Lachnospirales	f__Lachnospiraceae	g__SZUA-448	s__	1
k141_10431962_flag=0_multi=27.9530_len=2439_1	GT4	hmmer	N	metabat.bin.254	RUI370	d__Bacteria	p__Firmicutes_A	c__Clostridia	o__Oscillospirales	f__Oscillospiraceae	g__UBA1777	s__UBA1777	1
k141_10431962_flag=0_multi=27.9530_len=2439_2	GT4	hmmer	N	metabat.bin.254	RUI370	d__Bacteria	p__Firmicutes_A	c__Clostridia	o__Oscillospirales	f__Oscillospiraceae	g__UBA1777	s__UBA1777	1
k141_10432357_flag=0_multi=103.7298_len=3953_3	GT2_Glycos_transf_2	hmmer	N	metabat.bin.1168	RUI050	d__Bacteria	p__Firmicutes_A	c__Clostridia	o__Lachnospirales	f__Lachnospiraceae	g__	s__	1
k141_10432902_flag=0_multi=14.9891_len=25892_13	GH53	hmmer	Y	metabat.bin.474	RUI435	d__Bacteria	p__Bacteroidota	c__Bacteroidia	o__Bacteroidales	f__Bacteroidaceae	g__Prevotella	s__	1
k141_10432902_flag=0_multi=14.9891_len=25892_14	GH43_4	hmmer	Y	metabat.bin.474	RUI435	d__Bacteria	p__Bacteroidota	c__Bacteroidia	o__Bacteroidales	f__Bacteroidaceae	g__Prevotella	s__	1
k141_10432902_flag=0_multi=14.9891_len=25892_21	GT2_Glycos_transf_2	hmmer	N	metabat.bin.474	RUI435	d__Bacteria	p__Bacteroidota	c__Bacteroidia	o__Bacteroidales	f__Bacteroidaceae	g__Prevotella	s__	1
k141_10432902_flag=0_multi=14.9891_len=25892_5	GH2	hmmer	Y	metabat.bin.474	RUI435	d__Bacteria	p__Bacteroidota	c__Bacteroidia	o__Bacteroidales	f__Bacteroidaceae	g__Prevotella	s__	1
k141_10432902_flag=0_multi=14.9891_len=25892_6	CE2	hmmer	Y	metabat.bin.474	RUI435	d__Bacteria	p__Bacteroidota	c__Bacteroidia	o__Bacteroidales	f__Bacteroidaceae	g__Prevotella	s__	1
k141_10433106_flag=0_multi=63.0000_len=68287_22	GH25	hmmer	N	metabat.bin.789	RUI529	d__Bacteria	p__Bacteroidota	c__Bacteroidia	o__Bacteroidales	f__Bacteroidaceae	g__Prevotella	s__	1
k141_10433475_flag=0_multi=59.0021_len=27206_8	GT4	diamond	N	metabat.bin.861	RUI549	d__Bacteria	p__Bacteroidota	c__Bacteroidia	o__Bacteroidales	f__F082	g__F082	s__	1
k141_10434054_flag=0_multi=23.9815_len=12561_6	GT4	hmmer	N	metabat.bin.1341	RUI113	d__Bacteria	p__Bacteroidota	c__Bacteroidia	o__Bacteroidales	f__UBA932	g__RC9	s__	1
k141_10434227_flag=1_multi=5.0000_len=5505_2	CE12	hmmer	N	metabat.bin.1240	RUI076	d__Bacteria	p__Firmicutes_A	c__Clostridia	o__Lachnospirales	f__Lachnospiraceae	g__	s__	1
k141_10434227_flag=1_multi=5.0000_len=5505_4	GT2_Glycos_transf_2	hmmer	N	metabat.bin.1240	RUI076	d__Bacteria	p__Firmicutes_A	c__Clostridia	o__Lachnospirales	f__Lachnospiraceae	g__	s__	1
k141_10434434_flag=0_multi=13.9932_len=19386_3	GT2_Glycos_transf_2	hmmer	N	metabat.bin.381	RUI405	d__Bacteria	p__Firmicutes_A	c__Clostridia	o__Lachnospirales	f__Lachnospiraceae	g__NC2004	s__	1
k141_10434976_flag=1_multi=9.0000_len=15007_13	GH13_11	diamond	N	metabat.bin.218	RUI362	d__Bacteria	p__Firmicutes_A	c__Clostridia	o__Lachnospirales	f__Lachnospiraceae	g__UBA2868	s__	1
k141_10435682_flag=0_multi=7.9892_len=6648_3	GH10	hmmer	N	metabat.bin.1651	RUI211	d__Bacteria	p__Bacteroidota	c__Bacteroidia	o__Bacteroidales	f__UBA3824	g__UBA3824	s__	1
k141_10436227_flag=0_multi=54.9839_len=33683_15	PL9	hmmer	Y	metabat.bin.774	RUI521	d__Bacteria	p__Bacteroidota	c__Bacteroidia	o__Bacteroidales	f__Bacteroidaceae	g__Prevotella	s__	1
k141_10436358_flag=1_multi=6.0000_len=4141_2	GH36	hmmer	N	metabat.bin.2056	RUI325	d__Bacteria	p__Firmicutes_A	c__Clostridia	o__Lachnospirales	f__Lachnospiraceae	g__Acetatctor	s__	1
k141_10436870_flag=0_multi=13.9941_len=37559_19	GH5_2	hmmer	N	metabat.bin.1613	RUI199	d__Bacteria	p__Firmicutes_A	c__Clostridia	o__Lachnospirales	f__Lachnospiraceae	g__CAG-194	s__	1
k141_10437160_flag=0_multi=14.0000_len=3590_1	GH3	hmmer	N	metabat.bin.1413	RUI138	d__Bacteria	p__Firmicutes_A	c__Clostridia	o__Lachnospirales	f__Lachnospiraceae	g__Eubacterium_Q	s__	1
k141_10438006_flag=0_multi=8.9954_len=17573_8	GH43_12	hmmer	N	metabat.bin.1758	RUI238	d__Bacteria	p__Firmicutes_A	c__Clostridia	o__Lachnospirales	f__Lachnospiraceae	g__XBB2008	s__	1
k141_10438266_flag=0_multi=14.6043_len=12354_2	GH3	hmmer	N	metabat.bin.1137	RUI039	d__Bacteria	p__Firmicutes	c__Bacilli	o__Erysipelotrichales	f__Erysipelotrichaceae	g__UBA1783	s__	1
k141_10438266_flag=0_multi=14.6043_len=12354_8	CBM50	diamond	N	metabat.bin.1137	RUI039	d__Bacteria	p__Firmicutes	c__Bacilli	o__Erysipelotrichales	f__Erysipelotrichaceae	g__UBA1783	s__	1
k141_1043855_flag=1_multi=9.0000_len=3616_1	GH2	hotpep	N	metabat.bin.1651	RUI211	d__Bacteria	p__Bacteroidota	c__Bacteroidia	o__Bacteroidales	f__UBA3824	g__UBA3824	s__	1
k141_10439167_flag=0_multi=18.9936_len=28199_21	GH3	hmmer	N	metabat.bin.540	RUI452	d__Bacteria	p__Firmicutes	c__Bacilli	o__Erysipelotrichales	f__Erysipelotrichaceae	g__UBA636	s__	1
k141_10440512_flag=0_multi=37.9780_len=29202_28	GT2_Glycos_transf_2	hmmer	N	metabat.bin.191	RUI285	d__Bacteria	p__Firmicutes_A	c__Clostridia	o__Saccharofermentanales	f__Saccharofermentanaceae	g__Saccharofermentans	s__	1
k141_10440824_flag=0_multi=26.0000_len=2605_2	GH106	hotpep	N	metabat.bin.1022	RUI007	d__Bacteria	p__Bacteroidota	c__Bacteroidia	o__Bacteroidales	f__UBA932	g__RC9	s__	1
k141_10443075_flag=0_multi=23.1241_len=19421_10	GT26	hotpep	N	metabat.bin.985	RUI587	d__Bacteria	p__Spirochaetota	c__Spirochaetia	o__Treponematales	f__Treponemataceae	g__Treponema_D	s__	1
k141_10443075_flag=0_multi=23.1241_len=19421_5	GT2_Glycos_transf_2	hmmer	N	metabat.bin.985	RUI587	d__Bacteria	p__Spirochaetota	c__Spirochaetia	o__Treponematales	f__Treponemataceae	g__Treponema_D	s__	1
k141_10443075_flag=0_multi=23.1241_len=19421_7	GT2_Glycos_transf_2	hmmer	N	metabat.bin.985	RUI587	d__Bacteria	p__Spirochaetota	c__Spirochaetia	o__Treponematales	f__Treponemataceae	g__Treponema_D	s__	1
k141_10443898_flag=1_multi=7.0000_len=3353_1	PL11_1	hmmer	Y	metabat.bin.800	RUI535	d__Bacteria	p__Bacteroidota	c__Bacteroidia	o__Bacteroidales	f__UBA932	g__RC9	s__	1
k141_10443898_flag=1_multi=7.0000_len=3353_2	GH2	hotpep	N	metabat.bin.800	RUI535	d__Bacteria	p__Bacteroidota	c__Bacteroidia	o__Bacteroidales	f__UBA932	g__RC9	s__	1
k141_10444662_flag=0_multi=54.0000_len=8807_1	GT35	hotpep	N	metabat.bin.1078	RUI017	d__Bacteria	p__Firmicutes_A	c__Clostridia	o__Lachnospirales	f__UBA1390	g__RUG159	s__	1
k141_10444662_flag=0_multi=54.0000_len=8807_6	GH6	diamond	N	metabat.bin.1078	RUI017	d__Bacteria	p__Firmicutes_A	c__Clostridia	o__Lachnospirales	f__UBA1390	g__RUG159	s__	1
k141_10445649_flag=0_multi=14.6839_len=38193_1	GH5_4	hmmer	N	metabat.bin.1430	RUI146	d__Bacteria	p__Firmicutes_A	c__Clostridia	o__Lachnospirales	f__Lachnospiraceae	g__UBA1258	s__	1
k141_10445649_flag=0_multi=14.6839_len=38193_3	GH31	hmmer	N	metabat.bin.1430	RUI146	d__Bacteria	p__Firmicutes_A	c__Clostridia	o__Lachnospirales	f__Lachnospiraceae	g__UBA1258	s__	1
k141_10446506_flag=0_multi=24.9293_len=6934_1	GH5_2	hmmer	Y	metabat.bin.2029	RUI318	d__Bacteria	p__Firmicutes_A	c__Clostridia	o__Oscillospirales	f__CAG-272	g__	s__	1
k141_10446506_flag=0_multi=24.9293_len=6934_7	CBM67	hmmer	N	metabat.bin.2029	RUI318	d__Bacteria	p__Firmicutes_A	c__Clostridia	o__Oscillospirales	f__CAG-272	g__	s__	1
k141_10446868_flag=0_multi=9.8868_len=4551_2	GH88	hmmer	N	metabat.bin.384	RUI406	d__Bacteria	p__Firmicutes_A	c__Clostridia	o__Monoglobales	f__UBA1381	g__UBA1738	s__	1
k141_10446868_flag=0_multi=9.8868_len=4551_4	GH109	hmmer	N	metabat.bin.384	RUI406	d__Bacteria	p__Firmicutes_A	c__Clostridia	o__Monoglobales	f__UBA1381	g__UBA1738	s__	1
k141_10447930_flag=0_multi=15.9456_len=2896_1	GT2_Glycos_transf_2	hmmer	N	metabat.bin.942	RUI576	d__Bacteria	p__Firmicutes_A	c__Clostridia	o__Lachnospirales	f__Lachnospiraceae	g__NK4A136	s__	1
k141_1044935_flag=0_multi=14.8799_len=2472_1	GH13_30	diamond	N	metabat.bin.31	RUI389	d__Bacteria	p__Firmicutes	c__Bacilli	o__RFN20	f__CAG-826	g__UBA4951	s__	1
k141_10449897_flag=0_multi=153.9302_len=57103_6	CE12	hmmer	Y	metabat.bin.2149	RUI355	d__Bacteria	p__Bacteroidota	c__Bacteroidia	o__Bacteroidales	f__Bacteroidaceae	g__Prevotella	s__Prevotella	1
k141_10449897_flag=0_multi=153.9302_len=57103_9	PL1	hmmer	Y	metabat.bin.2149	RUI355	d__Bacteria	p__Bacteroidota	c__Bacteroidia	o__Bacteroidales	f__Bacteroidaceae	g__Prevotella	s__Prevotella	1
k141_10450894_flag=0_multi=13.9032_len=28601_18	GT5	hmmer	N	metabat.bin.2154	RUI359	d__Bacteria	p__Firmicutes_A	c__Clostridia	o__Oscillospirales	f__Acutalibacteraceae	g__UBA1081	s__	1
k141_10450894_flag=0_multi=13.9032_len=28601_5	GT2_Glycos_transf_2	hmmer	N	metabat.bin.2154	RUI359	d__Bacteria	p__Firmicutes_A	c__Clostridia	o__Oscillospirales	f__Acutalibacteraceae	g__UBA1081	s__	1
k141_10454815_flag=0_multi=23.9967_len=77020_13	GH3	hmmer	Y	metabat.bin.831	RUI543	d__Bacteria	p__Firmicutes_A	c__Clostridia	o__Lachnospirales	f__Lachnospiraceae	g__Butyrivibrio	s__	1
k141_10454815_flag=0_multi=23.9967_len=77020_15	GH16	hmmer	Y	metabat.bin.831	RUI543	d__Bacteria	p__Firmicutes_A	c__Clostridia	o__Lachnospirales	f__Lachnospiraceae	g__Butyrivibrio	s__	1
k141_10454815_flag=0_multi=23.9967_len=77020_26	GH129	hmmer	N	metabat.bin.831	RUI543	d__Bacteria	p__Firmicutes_A	c__Clostridia	o__Lachnospirales	f__Lachnospiraceae	g__Butyrivibrio	s__	1
k141_10454815_flag=0_multi=23.9967_len=77020_32	GH10	hmmer	Y	metabat.bin.831	RUI543	d__Bacteria	p__Firmicutes_A	c__Clostridia	o__Lachnospirales	f__Lachnospiraceae	g__Butyrivibrio	s__	1
k141_10454815_flag=0_multi=23.9967_len=77020_34	CE10	hmmer	N	metabat.bin.831	RUI543	d__Bacteria	p__Firmicutes_A	c__Clostridia	o__Lachnospirales	f__Lachnospiraceae	g__Butyrivibrio	s__	1
k141_10454815_flag=0_multi=23.9967_len=77020_35	GH3	hmmer	N	metabat.bin.831	RUI543	d__Bacteria	p__Firmicutes_A	c__Clostridia	o__Lachnospirales	f__Lachnospiraceae	g__Butyrivibrio	s__	1
k141_10454815_flag=0_multi=23.9967_len=77020_43	GH161	hmmer	N	metabat.bin.831	RUI543	d__Bacteria	p__Firmicutes_A	c__Clostridia	o__Lachnospirales	f__Lachnospiraceae	g__Butyrivibrio	s__	1
k141_10454815_flag=0_multi=23.9967_len=77020_44	GH94	hmmer	N	metabat.bin.831	RUI543	d__Bacteria	p__Firmicutes_A	c__Clostridia	o__Lachnospirales	f__Lachnospiraceae	g__Butyrivibrio	s__	1
k141_10454815_flag=0_multi=23.9967_len=77020_45	GH43_10	hmmer	N	metabat.bin.831	RUI543	d__Bacteria	p__Firmicutes_A	c__Clostridia	o__Lachnospirales	f__Lachnospiraceae	g__Butyrivibrio	s__	1
k141_10454815_flag=0_multi=23.9967_len=77020_50	GH120	hmmer	N	metabat.bin.831	RUI543	d__Bacteria	p__Firmicutes_A	c__Clostridia	o__Lachnospirales	f__Lachnospiraceae	g__Butyrivibrio	s__	1
k141_1045551_flag=0_multi=46.5466_len=358067_139	GH9	hmmer	Y	metabat.bin.1888	RUI275	d__Bacteria	p__Bacteroidota	c__Bacteroidia	o__Bacteroidales	f__Paludibacteraceae	g__UBA4345	s__UBA4345	1
k141_1045551_flag=0_multi=46.5466_len=358067_155	GH109	hmmer	N	metabat.bin.1888	RUI275	d__Bacteria	p__Bacteroidota	c__Bacteroidia	o__Bacteroidales	f__Paludibacteraceae	g__UBA4345	s__UBA4345	1
k141_1045551_flag=0_multi=46.5466_len=358067_208	GH13_38	hmmer	N	metabat.bin.1888	RUI275	d__Bacteria	p__Bacteroidota	c__Bacteroidia	o__Bacteroidales	f__Paludibacteraceae	g__UBA4345	s__UBA4345	1
k141_1045551_flag=0_multi=46.5466_len=358067_229	CE1	hmmer	Y	metabat.bin.1888	RUI275	d__Bacteria	p__Bacteroidota	c__Bacteroidia	o__Bacteroidales	f__Paludibacteraceae	g__UBA4345	s__UBA4345	1
k141_1045551_flag=0_multi=46.5466_len=358067_230	GH30_8	hmmer	Y	metabat.bin.1888	RUI275	d__Bacteria	p__Bacteroidota	c__Bacteroidia	o__Bacteroidales	f__Paludibacteraceae	g__UBA4345	s__UBA4345	1
k141_1045551_flag=0_multi=46.5466_len=358067_273	GT2_Glycos_transf_2	hmmer	N	metabat.bin.1888	RUI275	d__Bacteria	p__Bacteroidota	c__Bacteroidia	o__Bacteroidales	f__Paludibacteraceae	g__UBA4345	s__UBA4345	1
k141_1045551_flag=0_multi=46.5466_len=358067_274	GT4	hmmer	N	metabat.bin.1888	RUI275	d__Bacteria	p__Bacteroidota	c__Bacteroidia	o__Bacteroidales	f__Paludibacteraceae	g__UBA4345	s__UBA4345	1
k141_1045551_flag=0_multi=46.5466_len=358067_276	GT4	hmmer	N	metabat.bin.1888	RUI275	d__Bacteria	p__Bacteroidota	c__Bacteroidia	o__Bacteroidales	f__Paludibacteraceae	g__UBA4345	s__UBA4345	1
k141_1045551_flag=0_multi=46.5466_len=358067_277	GT2_Glycos_transf_2	hmmer	N	metabat.bin.1888	RUI275	d__Bacteria	p__Bacteroidota	c__Bacteroidia	o__Bacteroidales	f__Paludibacteraceae	g__UBA4345	s__UBA4345	1
k141_1045551_flag=0_multi=46.5466_len=358067_279	GT2_Glycos_transf_2	hmmer	N	metabat.bin.1888	RUI275	d__Bacteria	p__Bacteroidota	c__Bacteroidia	o__Bacteroidales	f__Paludibacteraceae	g__UBA4345	s__UBA4345	1
k141_1045551_flag=0_multi=46.5466_len=358067_285	GH13_8	hmmer	N	metabat.bin.1888	RUI275	d__Bacteria	p__Bacteroidota	c__Bacteroidia	o__Bacteroidales	f__Paludibacteraceae	g__UBA4345	s__UBA4345	1
k141_1045551_flag=0_multi=46.5466_len=358067_29	CE11	hmmer	N	metabat.bin.1888	RUI275	d__Bacteria	p__Bacteroidota	c__Bacteroidia	o__Bacteroidales	f__Paludibacteraceae	g__UBA4345	s__UBA4345	1
k141_1045551_flag=0_multi=46.5466_len=358067_33	GH9	hmmer	N	metabat.bin.1888	RUI275	d__Bacteria	p__Bacteroidota	c__Bacteroidia	o__Bacteroidales	f__Paludibacteraceae	g__UBA4345	s__UBA4345	1
k141_1045551_flag=0_multi=46.5466_len=358067_59	GT2_Glycos_transf_2	hmmer	N	metabat.bin.1888	RUI275	d__Bacteria	p__Bacteroidota	c__Bacteroidia	o__Bacteroidales	f__Paludibacteraceae	g__UBA4345	s__UBA4345	1
k141_1045551_flag=0_multi=46.5466_len=358067_72	CE4	hmmer	Y	metabat.bin.1888	RUI275	d__Bacteria	p__Bacteroidota	c__Bacteroidia	o__Bacteroidales	f__Paludibacteraceae	g__UBA4345	s__UBA4345	1
k141_1045551_flag=0_multi=46.5466_len=358067_96	GH23	hmmer	Y	metabat.bin.1888	RUI275	d__Bacteria	p__Bacteroidota	c__Bacteroidia	o__Bacteroidales	f__Paludibacteraceae	g__UBA4345	s__UBA4345	1
k141_1045551_flag=0_multi=46.5466_len=358067_97	CE2	hmmer	Y	metabat.bin.1888	RUI275	d__Bacteria	p__Bacteroidota	c__Bacteroidia	o__Bacteroidales	f__Paludibacteraceae	g__UBA4345	s__UBA4345	1
k141_10455784_flag=0_multi=14.9949_len=27487_3	GT2_Glyco_trans_2_3	hmmer	N	metabat.bin.1937	RUI293	d__Bacteria	p__Firmicutes_A	c__Clostridia	o__Saccharofermentanales	f__Saccharofermentanaceae	g__	s__	1
k141_10456520_flag=0_multi=8.5493_len=4632_5	GH13_30	diamond	N	metabat.bin.868	RUI553	d__Bacteria	p__Firmicutes_A	c__Clostridia	o__Christensenellales	f__CAG-74	g__RUG563	s__	1
k141_10456881_flag=0_multi=17.3783_len=5890_4	CE4	hotpep	Y	metabat.bin.1739	RUI234	d__Bacteria	p__Proteobacteria	c__Gammaproteobacteria	o__Enterobacterales	f__Succinivibrionaceae	g__Succinivibrio	s__	1
k141_10457955_flag=0_multi=13.9634_len=30149_15	GT4	hmmer	N	metabat.bin.31	RUI389	d__Bacteria	p__Firmicutes	c__Bacilli	o__RFN20	f__CAG-826	g__UBA4951	s__	1
k141_10457955_flag=0_multi=13.9634_len=30149_16	GT2_Glycos_transf_2	hmmer	N	metabat.bin.31	RUI389	d__Bacteria	p__Firmicutes	c__Bacilli	o__RFN20	f__CAG-826	g__UBA4951	s__	1
k141_10459683_flag=0_multi=8.9795_len=7941_2	GH95	hmmer	Y	metabat.bin.1651	RUI211	d__Bacteria	p__Bacteroidota	c__Bacteroidia	o__Bacteroidales	f__UBA3824	g__UBA3824	s__	1
k141_10460480_flag=0_multi=21.9935_len=32596_31	GT1	hotpep	N	metabat.bin.1176	RUI052	d__Bacteria	p__Firmicutes_A	c__Clostridia	o__Lachnospirales	f__Lachnospiraceae	g__NK4A136	s__	1
k141_10460480_flag=0_multi=21.9935_len=32596_32	GT1	hotpep	N	metabat.bin.1176	RUI052	d__Bacteria	p__Firmicutes_A	c__Clostridia	o__Lachnospirales	f__Lachnospiraceae	g__NK4A136	s__	1
k141_10460480_flag=0_multi=21.9935_len=32596_9	CE4	hmmer	N	metabat.bin.1176	RUI052	d__Bacteria	p__Firmicutes_A	c__Clostridia	o__Lachnospirales	f__Lachnospiraceae	g__NK4A136	s__	1
k141_1046261_flag=0_multi=44.9607_len=22507_6	GT51	hmmer	N	metabat.bin.1888	RUI275	d__Bacteria	p__Bacteroidota	c__Bacteroidia	o__Bacteroidales	f__Paludibacteraceae	g__UBA4345	s__UBA4345	1
k141_10465202_flag=0_multi=19.9918_len=23340_10	GH1	hmmer	N	metabat.bin.983	RUI586	d__Bacteria	p__Firmicutes	c__Bacilli	o__Erysipelotrichales	f__Erysipelotrichaceae	g__Solobacterium	s__	1
k141_10465202_flag=0_multi=19.9918_len=23340_25	CE13	hmmer	N	metabat.bin.983	RUI586	d__Bacteria	p__Firmicutes	c__Bacilli	o__Erysipelotrichales	f__Erysipelotrichaceae	g__Solobacterium	s__	1
k141_10465215_flag=0_multi=27.4993_len=7800_6	GH23	hmmer	Y	metabat.bin.833	RUI544	d__Bacteria	p__Bacteroidota	c__Bacteroidia	o__Bacteroidales	f__WCHB1-69	g__F23-D06	s__	1
k141_10465303_flag=0_multi=37.0184_len=43187_12	CE4	hmmer	N	metabat.bin.2088	RUI333	d__Bacteria	p__Firmicutes_A	c__Clostridia	o__Lachnospirales	f__Lachnospiraceae	g__	s__	1
k141_10465303_flag=0_multi=37.0184_len=43187_20	GT2_Glycos_transf_2	hmmer	N	metabat.bin.2088	RUI333	d__Bacteria	p__Firmicutes_A	c__Clostridia	o__Lachnospirales	f__Lachnospiraceae	g__	s__	1
k141_10465681_flag=0_multi=10.9947_len=19165_7	GH53	hmmer	Y	metabat.bin.119	RUI057	d__Bacteria	p__Firmicutes	c__Bacilli	o__RFN20	f__CAG-826	g__UBA733	s__	1
k141_10467401_flag=1_multi=11.0000_len=2811_2	GH38	hmmer	N	metabat.bin.1103	RUI026	d__Bacteria	p__Firmicutes_A	c__Clostridia	o__Oscillospirales	f__Acutalibacteraceae	g__RUG806	s__	1
k141_10468059_flag=0_multi=19.9945_len=34598_23	AA3	hmmer	N	metabat.bin.896	RUI559	d__Bacteria	p__Firmicutes_A	c__Clostridia	o__Lachnospirales	f__Lachnospiraceae	g__Butyrivibrio	s__	1
k141_10468329_flag=0_multi=8.9764_len=3524_1	GT4	hmmer	N	metabat.bin.161	RUI197	d__Bacteria	p__Firmicutes_A	c__Clostridia	o__Lachnospirales	f__Lachnospiraceae	g__UBA2868	s__	1
k141_1046922_flag=0_multi=36.0000_len=18857_10	GH3	hmmer	N	metabat.bin.739	RUI509	d__Bacteria	p__Firmicutes_A	c__Clostridia	o__Lachnospirales	f__Lachnospiraceae	g__XBB2008	s__	1
k141_1046922_flag=0_multi=36.0000_len=18857_8	GH67	hmmer	N	metabat.bin.739	RUI509	d__Bacteria	p__Firmicutes_A	c__Clostridia	o__Lachnospirales	f__Lachnospiraceae	g__XBB2008	s__	1
k141_10471769_flag=1_multi=8.0000_len=6460_1	GT5	hmmer	N	metabat.bin.502	RUI441	d__Bacteria	p__Firmicutes_A	c__Clostridia	o__Oscillospirales	f__Ruminococcaceae	g__UBA3855	s__	1
k141_10471769_flag=1_multi=8.0000_len=6460_3	CBM48	diamond	N	metabat.bin.502	RUI441	d__Bacteria	p__Firmicutes_A	c__Clostridia	o__Oscillospirales	f__Ruminococcaceae	g__UBA3855	s__	1
k141_10471769_flag=1_multi=8.0000_len=6460_4	CBM48	hmmer	N	metabat.bin.502	RUI441	d__Bacteria	p__Firmicutes_A	c__Clostridia	o__Oscillospirales	f__Ruminococcaceae	g__UBA3855	s__	1
k141_10473326_flag=1_multi=28.0000_len=79680_40	GH28	diamond	N	metabat.bin.1929	RUI291	d__Bacteria	p__Firmicutes_A	c__Clostridia	o__Christensenellales	f__CAG-138	g__UBA3857	s__	1
k141_10473326_flag=1_multi=28.0000_len=79680_5	GH13_36	hmmer	Y	metabat.bin.1929	RUI291	d__Bacteria	p__Firmicutes_A	c__Clostridia	o__Christensenellales	f__CAG-138	g__UBA3857	s__	1
k141_10473326_flag=1_multi=28.0000_len=79680_69	GT2	diamond	N	metabat.bin.1929	RUI291	d__Bacteria	p__Firmicutes_A	c__Clostridia	o__Christensenellales	f__CAG-138	g__UBA3857	s__	1
k141_10473326_flag=1_multi=28.0000_len=79680_8	GH53	hmmer	Y	metabat.bin.1929	RUI291	d__Bacteria	p__Firmicutes_A	c__Clostridia	o__Christensenellales	f__CAG-138	g__UBA3857	s__	1
k141_10473326_flag=1_multi=28.0000_len=79680_9	GT76	hmmer	N	metabat.bin.1929	RUI291	d__Bacteria	p__Firmicutes_A	c__Clostridia	o__Christensenellales	f__CAG-138	g__UBA3857	s__	1
k141_10473514_flag=0_multi=6.9844_len=3981_2	CBM50	diamond	N	metabat.bin.1592	RUI192	d__Bacteria	p__Firmicutes_A	c__Clostridia	o__Lachnospirales	f__Lachnospiraceae	g__UBA1712	s__	1
k141_10473681_flag=0_multi=185.0000_len=4646_4	GH13_41	hmmer	N	metabat.bin.643	RUI484	d__Bacteria	p__Firmicutes_A	c__Clostridia	o__Lachnospirales	f__Lachnospiraceae	g__UBA2727	s__	1
k141_10473760_flag=0_multi=23.4396_len=47445_17	GT2_Glycos_transf_2	hmmer	N	metabat.bin.537	RUI450	d__Bacteria	p__Firmicutes_A	c__Clostridia	o__Lachnospirales	f__Lachnospiraceae	g__AC2028	s__	1
k141_10474316_flag=0_multi=14.9869_len=10816_11	GH3	hmmer	N	metabat.bin.499	RUI440	d__Bacteria	p__Firmicutes_A	c__Clostridia	o__Lachnospirales	f__Lachnospiraceae	g__NK4A136	s__	1
k141_10475234_flag=1_multi=23.9628_len=6325_3	GH25	hmmer	Y	metabat.bin.2085	RUI332	d__Bacteria	p__Firmicutes_A	c__Clostridia	o__Oscillospirales	f__Ruminococcaceae	g__Ruminococcus	s__	1
k141_10475369_flag=0_multi=105.7971_len=5315_1	GH43_29	hmmer	Y	metabat.bin.1525	RUI176	d__Bacteria	p__Fibrobacterota	c__Fibrobacteria	o__Fibrobacterales	f__Fibrobacteraceae	g__Fibrobacter	s__Fibrobacter	1
k141_10475737_flag=0_multi=57.8479_len=14144_11	GH2	hmmer	N	metabat.bin.1146	RUI043	d__Bacteria	p__Firmicutes_A	c__Clostridia	o__Lachnospirales	f__Lachnospiraceae	g__Butyrivibrio	s__	1
k141_10475737_flag=0_multi=57.8479_len=14144_5	CE1	hmmer	N	metabat.bin.1146	RUI043	d__Bacteria	p__Firmicutes_A	c__Clostridia	o__Lachnospirales	f__Lachnospiraceae	g__Butyrivibrio	s__	1
k141_10475737_flag=0_multi=57.8479_len=14144_9	GH3	hmmer	N	metabat.bin.1146	RUI043	d__Bacteria	p__Firmicutes_A	c__Clostridia	o__Lachnospirales	f__Lachnospiraceae	g__Butyrivibrio	s__	1
k141_10475981_flag=0_multi=74.9761_len=31093_26	GH89	hmmer	Y	metabat.bin.861	RUI549	d__Bacteria	p__Bacteroidota	c__Bacteroidia	o__Bacteroidales	f__F082	g__F082	s__	1
k141_10475981_flag=0_multi=74.9761_len=31093_4	CBM50	hmmer	Y	metabat.bin.861	RUI549	d__Bacteria	p__Bacteroidota	c__Bacteroidia	o__Bacteroidales	f__F082	g__F082	s__	1
k141_10476055_flag=0_multi=28.3565_len=37772_2	GT51	hmmer	N	metabat.bin.616	RUI473	d__Bacteria	p__Bacteroidota	c__Bacteroidia	o__Bacteroidales	f__Bacteroidaceae	g__UBA4372	s__	1
k141_10476055_flag=0_multi=28.3565_len=37772_22	GH31	hmmer	Y	metabat.bin.616	RUI473	d__Bacteria	p__Bacteroidota	c__Bacteroidia	o__Bacteroidales	f__Bacteroidaceae	g__UBA4372	s__	1
k141_10476055_flag=0_multi=28.3565_len=37772_24	GH10	hmmer	Y	metabat.bin.616	RUI473	d__Bacteria	p__Bacteroidota	c__Bacteroidia	o__Bacteroidales	f__Bacteroidaceae	g__UBA4372	s__	1
k141_10476055_flag=0_multi=28.3565_len=37772_6	CE11	hmmer	N	metabat.bin.616	RUI473	d__Bacteria	p__Bacteroidota	c__Bacteroidia	o__Bacteroidales	f__Bacteroidaceae	g__UBA4372	s__	1
k141_10476103_flag=0_multi=14.0000_len=70540_20	GH73	hmmer	Y	metabat.bin.1613	RUI199	d__Bacteria	p__Firmicutes_A	c__Clostridia	o__Lachnospirales	f__Lachnospiraceae	g__CAG-194	s__	1
k141_10476103_flag=0_multi=14.0000_len=70540_28	GH25	hmmer	N	metabat.bin.1613	RUI199	d__Bacteria	p__Firmicutes_A	c__Clostridia	o__Lachnospirales	f__Lachnospiraceae	g__CAG-194	s__	1
k141_10476103_flag=0_multi=14.0000_len=70540_38	GT2_Glycos_transf_2	hmmer	N	metabat.bin.1613	RUI199	d__Bacteria	p__Firmicutes_A	c__Clostridia	o__Lachnospirales	f__Lachnospiraceae	g__CAG-194	s__	1
k141_10476103_flag=0_multi=14.0000_len=70540_40	GT2_Glycos_transf_2	hmmer	N	metabat.bin.1613	RUI199	d__Bacteria	p__Firmicutes_A	c__Clostridia	o__Lachnospirales	f__Lachnospiraceae	g__CAG-194	s__	1
k141_10476103_flag=0_multi=14.0000_len=70540_45	GT2_Glycos_transf_2	hmmer	N	metabat.bin.1613	RUI199	d__Bacteria	p__Firmicutes_A	c__Clostridia	o__Lachnospirales	f__Lachnospiraceae	g__CAG-194	s__	1
k141_10476103_flag=0_multi=14.0000_len=70540_46	GT2_Glycos_transf_2	hmmer	N	metabat.bin.1613	RUI199	d__Bacteria	p__Firmicutes_A	c__Clostridia	o__Lachnospirales	f__Lachnospiraceae	g__CAG-194	s__	1
k141_10476327_flag=0_multi=26.5575_len=7445_9	GH120	diamond	N	metabat.bin.1419	RUI142	d__Bacteria	p__Firmicutes_A	c__Clostridia	o__Christensenellales	f__CAG-74	g__GCA-900199385	s__	1
k141_10476940_flag=1_multi=6.0000_len=2719_1	GH6	diamond	N	metabat.bin.742	RUI510	d__Bacteria	p__Spirochaetota	c__Spirochaetia	o__Treponematales	f__Treponemataceae	g__	s__	1
k141_10477069_flag=0_multi=13.8302_len=7186_4	GT2	diamond	N	metabat.bin.47	RUI432	d__Bacteria	p__Firmicutes_A	c__Clostridia	o__Peptostreptococcales	f__Anaerovoracaceae	g__	s__	1
k141_10477326_flag=0_multi=14.9961_len=36036_31	GT89	hmmer	N	metabat.bin.2060	RUI326	d__Bacteria	p__Firmicutes_A	c__Clostridia	o__Lachnospirales	f__Lachnospiraceae	g__UBA2868	s__	1
k141_10477326_flag=0_multi=14.9961_len=36036_32	GT2_Glycos_transf_2	hmmer	N	metabat.bin.2060	RUI326	d__Bacteria	p__Firmicutes_A	c__Clostridia	o__Lachnospirales	f__Lachnospiraceae	g__UBA2868	s__	1
k141_10477370_flag=0_multi=17.1289_len=6563_1	GH89	hmmer	N	metabat.bin.1357	RUI118	d__Bacteria	p__Firmicutes_A	c__Clostridia	o__Oscillospirales	f__CAG-272	g__	s__	1
k141_10477531_flag=0_multi=11.9876_len=9022_7	GH5_4	hmmer	Y	metabat.bin.918	RUI568	d__Bacteria	p__Firmicutes_A	c__Clostridia	o__Lachnospirales	f__Lachnospiraceae	g__UBA1201_A	s__	1
k141_10477687_flag=0_multi=14.9742_len=46886_25	GH67	hmmer	N	metabat.bin.868	RUI553	d__Bacteria	p__Firmicutes_A	c__Clostridia	o__Christensenellales	f__CAG-74	g__RUG563	s__	1
k141_10477687_flag=0_multi=14.9742_len=46886_26	GH39	hmmer	N	metabat.bin.868	RUI553	d__Bacteria	p__Firmicutes_A	c__Clostridia	o__Christensenellales	f__CAG-74	g__RUG563	s__	1
k141_10477687_flag=0_multi=14.9742_len=46886_28	GH2	hmmer	N	metabat.bin.868	RUI553	d__Bacteria	p__Firmicutes_A	c__Clostridia	o__Christensenellales	f__CAG-74	g__RUG563	s__	1
k141_10477696_flag=0_multi=12.9713_len=4325_1	GH25	hmmer	Y	metabat.bin.1034	RUI011	d__Bacteria	p__Firmicutes_A	c__Clostridia	o__Lachnospirales	f__Lachnospiraceae	g__NK4A136	s__	1
k141_10477696_flag=0_multi=12.9713_len=4325_4	GH25	hmmer	Y	metabat.bin.1034	RUI011	d__Bacteria	p__Firmicutes_A	c__Clostridia	o__Lachnospirales	f__Lachnospiraceae	g__NK4A136	s__	1
k141_10478246_flag=1_multi=32.0000_len=23103_8	GH27	hmmer	N	metabat.bin.186	RUI266	d__Bacteria	p__Firmicutes_A	c__Clostridia	o__Lachnospirales	f__Lachnospiraceae	g__Butyrivibrio	s__	1
k141_10478246_flag=1_multi=32.0000_len=23103_9	GH31	hmmer	N	metabat.bin.186	RUI266	d__Bacteria	p__Firmicutes_A	c__Clostridia	o__Lachnospirales	f__Lachnospiraceae	g__Butyrivibrio	s__	1
k141_10478540_flag=1_multi=7.9731_len=23276_8	GT4	diamond	N	metabat.bin.2020	RUI316	d__Bacteria	p__Firmicutes_A	c__Clostridia	o__Lachnospirales	f__Lachnospiraceae	g__Butyrivibrio	s__	1
k141_10478588_flag=0_multi=24.8555_len=67628_32	GH28	diamond	N	metabat.bin.1147	RUI044	d__Bacteria	p__Firmicutes	c__Bacilli	o__Erysipelotrichales	f__Erysipelotrichaceae	g__UBA636	s__	1
k141_10478588_flag=0_multi=24.8555_len=67628_35	GT13	diamond	N	metabat.bin.1147	RUI044	d__Bacteria	p__Firmicutes	c__Bacilli	o__Erysipelotrichales	f__Erysipelotrichaceae	g__UBA636	s__	1
k141_10478774_flag=0_multi=19.0210_len=29534_18	GT2_Glycos_transf_2	hmmer	N	metabat.bin.52	RUI446	d__Bacteria	p__Firmicutes_A	c__Clostridia	o__Lachnospirales	f__Lachnospiraceae	g__Butyrivibrio	s__Butyrivibrio	1
k141_10478774_flag=0_multi=19.0210_len=29534_20	GT2_Glycos_transf_2	hmmer	N	metabat.bin.52	RUI446	d__Bacteria	p__Firmicutes_A	c__Clostridia	o__Lachnospirales	f__Lachnospiraceae	g__Butyrivibrio	s__Butyrivibrio	1
k141_10478774_flag=0_multi=19.0210_len=29534_21	GT2	diamond	N	metabat.bin.52	RUI446	d__Bacteria	p__Firmicutes_A	c__Clostridia	o__Lachnospirales	f__Lachnospiraceae	g__Butyrivibrio	s__Butyrivibrio	1
k141_10478774_flag=0_multi=19.0210_len=29534_3	GT8	hmmer	N	metabat.bin.52	RUI446	d__Bacteria	p__Firmicutes_A	c__Clostridia	o__Lachnospirales	f__Lachnospiraceae	g__Butyrivibrio	s__Butyrivibrio	1
k141_10478774_flag=0_multi=19.0210_len=29534_6	GT0	diamond	N	metabat.bin.52	RUI446	d__Bacteria	p__Firmicutes_A	c__Clostridia	o__Lachnospirales	f__Lachnospiraceae	g__Butyrivibrio	s__Butyrivibrio	1
k141_10478774_flag=0_multi=19.0210_len=29534_7	GT4	hmmer	N	metabat.bin.52	RUI446	d__Bacteria	p__Firmicutes_A	c__Clostridia	o__Lachnospirales	f__Lachnospiraceae	g__Butyrivibrio	s__Butyrivibrio	1
k141_10478918_flag=0_multi=15.3185_len=24416_23	GH33	hotpep	Y	metabat.bin.1935	RUI292	d__Bacteria	p__Spirochaetota	c__Spirochaetia	o__Treponematales	f__Treponemataceae	g__Treponema_D	s__	1
k141_10479132_flag=0_multi=90.0000_len=9468_7	CE1	hmmer	N	metabat.bin.1279	RUI090	d__Bacteria	p__Firmicutes_A	c__Clostridia	o__Lachnospirales	f__Lachnospiraceae	g__NK4A136	s__	1
k141_10479158_flag=0_multi=109.0058_len=12091_4	GH13_31	hmmer	N	metabat.bin.734	RUI506	d__Bacteria	p__Firmicutes_A	c__Clostridia	o__Lachnospirales	f__Lachnospiraceae	g__	s__	1
k141_10479374_flag=0_multi=30.0000_len=42011_17	CBM48	diamond	N	metabat.bin.942	RUI576	d__Bacteria	p__Firmicutes_A	c__Clostridia	o__Lachnospirales	f__Lachnospiraceae	g__NK4A136	s__	1
k141_10479374_flag=0_multi=30.0000_len=42011_33	GH18	hmmer	N	metabat.bin.942	RUI576	d__Bacteria	p__Firmicutes_A	c__Clostridia	o__Lachnospirales	f__Lachnospiraceae	g__NK4A136	s__	1
k141_10479417_flag=0_multi=19.8297_len=2373_2	GH2	hmmer	Y	metabat.bin.144	RUI150	d__Bacteria	p__Bacteroidota	c__Bacteroidia	o__Bacteroidales	f__UBA932	g__RC9	s__	1
k141_10479580_flag=0_multi=17.8300_len=14855_5	GT28	hmmer	N	metabat.bin.254	RUI370	d__Bacteria	p__Firmicutes_A	c__Clostridia	o__Oscillospirales	f__Oscillospiraceae	g__UBA1777	s__UBA1777	1
k141_10480102_flag=0_multi=18.9933_len=27175_2	GH13_30	diamond	N	metabat.bin.288	RUI382	d__Bacteria	p__Firmicutes_A	c__Clostridia	o__Oscillospirales	f__Oscillospiraceae	g__	s__	1
k141_10480348_flag=0_multi=139.9841_len=100846_20	GT8	hmmer	N	metabat.bin.1127	RUI034	d__Bacteria	p__Firmicutes_A	c__Clostridia	o__Saccharofermentanales	f__Saccharofermentanaceae	g__Firm-16	s__	1
k141_10480348_flag=0_multi=139.9841_len=100846_21	GT8	hmmer	N	metabat.bin.1127	RUI034	d__Bacteria	p__Firmicutes_A	c__Clostridia	o__Saccharofermentanales	f__Saccharofermentanaceae	g__Firm-16	s__	1
k141_10480348_flag=0_multi=139.9841_len=100846_34	GH146	hmmer	N	metabat.bin.1127	RUI034	d__Bacteria	p__Firmicutes_A	c__Clostridia	o__Saccharofermentanales	f__Saccharofermentanaceae	g__Firm-16	s__	1
k141_10480348_flag=0_multi=139.9841_len=100846_36	GH10	hmmer	N	metabat.bin.1127	RUI034	d__Bacteria	p__Firmicutes_A	c__Clostridia	o__Saccharofermentanales	f__Saccharofermentanaceae	g__Firm-16	s__	1
k141_10480348_flag=0_multi=139.9841_len=100846_68	GH95	hmmer	N	metabat.bin.1127	RUI034	d__Bacteria	p__Firmicutes_A	c__Clostridia	o__Saccharofermentanales	f__Saccharofermentanaceae	g__Firm-16	s__	1
k141_10480348_flag=0_multi=139.9841_len=100846_87	GH43_35	hmmer	N	metabat.bin.1127	RUI034	d__Bacteria	p__Firmicutes_A	c__Clostridia	o__Saccharofermentanales	f__Saccharofermentanaceae	g__Firm-16	s__	1
k141_10480652_flag=1_multi=30.0000_len=75305_2	GT26	hotpep	N	metabat.bin.314	RUI390	d__Bacteria	p__Firmicutes_C	c__Negativicutes	o__Selenomonadales	f__Selenomonadaceae	g__UBA7018	s__	1
k141_10480652_flag=1_multi=30.0000_len=75305_33	CE10	hmmer	N	metabat.bin.314	RUI390	d__Bacteria	p__Firmicutes_C	c__Negativicutes	o__Selenomonadales	f__Selenomonadaceae	g__UBA7018	s__	1
k141_10480652_flag=1_multi=30.0000_len=75305_43	GH32	hmmer	N	metabat.bin.314	RUI390	d__Bacteria	p__Firmicutes_C	c__Negativicutes	o__Selenomonadales	f__Selenomonadaceae	g__UBA7018	s__	1
k141_10480652_flag=1_multi=30.0000_len=75305_47	CE4	hmmer	N	metabat.bin.314	RUI390	d__Bacteria	p__Firmicutes_C	c__Negativicutes	o__Selenomonadales	f__Selenomonadaceae	g__UBA7018	s__	1
k141_10480652_flag=1_multi=30.0000_len=75305_55	GT2_Glycos_transf_2	hmmer	N	metabat.bin.314	RUI390	d__Bacteria	p__Firmicutes_C	c__Negativicutes	o__Selenomonadales	f__Selenomonadaceae	g__UBA7018	s__	1
k141_10481181_flag=0_multi=15.2186_len=14534_14	GH13	hmmer	N	metabat.bin.872	RUI554	d__Bacteria	p__Spirochaetota	c__Spirochaetia	o__Treponematales	f__Treponemataceae	g__Treponema_D	s__	1
k141_10481181_flag=0_multi=15.2186_len=14534_2	GH23	hmmer	N	metabat.bin.872	RUI554	d__Bacteria	p__Spirochaetota	c__Spirochaetia	o__Treponematales	f__Treponemataceae	g__Treponema_D	s__	1
k141_10481181_flag=0_multi=15.2186_len=14534_5	GT28	hmmer	N	metabat.bin.872	RUI554	d__Bacteria	p__Spirochaetota	c__Spirochaetia	o__Treponematales	f__Treponemataceae	g__Treponema_D	s__	1
k141_10481601_flag=0_multi=11.0000_len=2074_1	GH18	hmmer	N	metabat.bin.54	RUI451	d__Bacteria	p__Spirochaetota	c__Spirochaetia	o__Treponematales	f__Treponemataceae	g__Treponema_D	s__	1
k141_10481724_flag=0_multi=24.9082_len=5372_1	GT2_Glycos_transf_2	hmmer	N	metabat.bin.833	RUI544	d__Bacteria	p__Bacteroidota	c__Bacteroidia	o__Bacteroidales	f__WCHB1-69	g__F23-D06	s__	1
k141_10481950_flag=1_multi=7.0000_len=11192_2	GH94	hmmer	N	metabat.bin.275	RUI377	d__Bacteria	p__Firmicutes_A	c__Clostridia	o__Lachnospirales	f__Lachnospiraceae	g__AC2028	s__AC2028	1
k141_10482753_flag=0_multi=116.9478_len=22379_1	GH101	diamond	N	metabat.bin.371	RUI402	d__Bacteria	p__Firmicutes_A	c__Clostridia	o__Lachnospirales	f__Lachnospiraceae	g__UBA9722	s__	1
k141_10482855_flag=0_multi=297.0000_len=2251_2	GT1	hmmer	N	metabat.bin.1973	RUI301	d__Bacteria	p__Firmicutes_A	c__Clostridia	o__Lachnospirales	f__Lachnospiraceae	g__UBA9722	s__UBA9722	1
k141_10483156_flag=0_multi=61.6517_len=13450_10	GH25	hmmer	N	metabat.bin.286	RUI381	d__Bacteria	p__Firmicutes_A	c__Clostridia	o__Lachnospirales	f__Lachnospiraceae	g__UBA2868	s__	1
k141_10483156_flag=0_multi=61.6517_len=13450_5	GH13_30	diamond	N	metabat.bin.286	RUI381	d__Bacteria	p__Firmicutes_A	c__Clostridia	o__Lachnospirales	f__Lachnospiraceae	g__UBA2868	s__	1
k141_10483562_flag=0_multi=15.0886_len=28853_2	CE4	hmmer	N	metabat.bin.1652	RUI212	d__Bacteria	p__Firmicutes_A	c__Clostridia	o__Lachnospirales	f__Lachnospiraceae	g__	s__	1
k141_10483758_flag=1_multi=7.0000_len=16664_12	GH5_4	hmmer	Y	metabat.bin.1456	RUI154	d__Bacteria	p__Firmicutes_A	c__Clostridia	o__Lachnospirales	f__Lachnospiraceae	g__SZUA-448	s__	1
k141_10483758_flag=1_multi=7.0000_len=16664_13	GH25	hmmer	N	metabat.bin.1456	RUI154	d__Bacteria	p__Firmicutes_A	c__Clostridia	o__Lachnospirales	f__Lachnospiraceae	g__SZUA-448	s__	1
k141_10484350_flag=1_multi=14.9472_len=5446_3	CE11	hmmer	N	metabat.bin.1250	RUI080	d__Bacteria	p__Bacteroidota	c__Bacteroidia	o__Bacteroidales	f__Bacteroidaceae	g__Prevotella	s__	1
k141_10484654_flag=0_multi=63.0000_len=32054_8	GH6	diamond	N	metabat.bin.862	RUI550	d__Bacteria	p__Firmicutes	c__Bacilli	o__Erysipelotrichales	f__Erysipelotrichaceae	g__UBA636	s__	1
k141_10485176_flag=0_multi=26.0000_len=51192_11	GH95	hmmer	N	metabat.bin.1627	RUI203	d__Bacteria	p__Firmicutes_A	c__Clostridia	o__Lachnospirales	f__Lachnospiraceae	g__AC2028	s__	1
k141_10485176_flag=0_multi=26.0000_len=51192_13	GH94	hmmer	N	metabat.bin.1627	RUI203	d__Bacteria	p__Firmicutes_A	c__Clostridia	o__Lachnospirales	f__Lachnospiraceae	g__AC2028	s__	1
k141_10485176_flag=0_multi=26.0000_len=51192_14	GH161	hmmer	N	metabat.bin.1627	RUI203	d__Bacteria	p__Firmicutes_A	c__Clostridia	o__Lachnospirales	f__Lachnospiraceae	g__AC2028	s__	1
k141_10485176_flag=0_multi=26.0000_len=51192_15	GH94	hmmer	N	metabat.bin.1627	RUI203	d__Bacteria	p__Firmicutes_A	c__Clostridia	o__Lachnospirales	f__Lachnospiraceae	g__AC2028	s__	1
k141_10485304_flag=1_multi=9.4739_len=23728_16	GT13	diamond	N	metabat.bin.1572	RUI188	d__Bacteria	p__Firmicutes_A	c__Clostridia	o__Lachnospirales	f__Lachnospiraceae	g__	s__	1
k141_10485304_flag=1_multi=9.4739_len=23728_9	GH13_11	diamond	N	metabat.bin.1572	RUI188	d__Bacteria	p__Firmicutes_A	c__Clostridia	o__Lachnospirales	f__Lachnospiraceae	g__	s__	1
k141_10485599_flag=0_multi=31.9842_len=41448_12	GT2_Glycos_transf_2	hmmer	N	metabat.bin.1065	RUI014	d__Bacteria	p__Firmicutes_A	c__Clostridia	o__Oscillospirales	f__Ruminococcaceae	g__Ruminococcus	s__Ruminococcus	1
k141_10485599_flag=0_multi=31.9842_len=41448_28	GH94	hmmer	N	metabat.bin.1065	RUI014	d__Bacteria	p__Firmicutes_A	c__Clostridia	o__Oscillospirales	f__Ruminococcaceae	g__Ruminococcus	s__Ruminococcus	1
k141_10485599_flag=0_multi=31.9842_len=41448_35	GH28	diamond	N	metabat.bin.1065	RUI014	d__Bacteria	p__Firmicutes_A	c__Clostridia	o__Oscillospirales	f__Ruminococcaceae	g__Ruminococcus	s__Ruminococcus	1
k141_10485614_flag=0_multi=40.9632_len=11002_6	GH3	hmmer	N	metabat.bin.1514	RUI173	d__Bacteria	p__Firmicutes_A	c__Clostridia	o__Saccharofermentanales	f__Saccharofermentanaceae	g__Saccharofermentans	s__	1
k141_10485648_flag=0_multi=9.0000_len=12221_2	CBM48	hmmer	N	metabat.bin.2020	RUI316	d__Bacteria	p__Firmicutes_A	c__Clostridia	o__Lachnospirales	f__Lachnospiraceae	g__Butyrivibrio	s__	1
k141_10485691_flag=0_multi=6.9846_len=4034_2	GT2_Glycos_transf_2	hmmer	N	metabat.bin.1463	RUI157	d__Bacteria	p__Firmicutes_A	c__Clostridia	o__Oscillospirales	f__CAG-382	g__	s__	1
k141_10485757_flag=0_multi=11.0000_len=7377_1	GH95	hmmer	N	metabat.bin.1103	RUI026	d__Bacteria	p__Firmicutes_A	c__Clostridia	o__Oscillospirales	f__Acutalibacteraceae	g__RUG806	s__	1
k141_10486716_flag=0_multi=225.0000_len=18256_3	GT2_Glycos_transf_2	hmmer	N	metabat.bin.413	RUI416	d__Bacteria	p__Firmicutes_A	c__Clostridia	o__Saccharofermentanales	f__Saccharofermentanaceae	g__Saccharofermentans	s__	1
k141_10487383_flag=0_multi=68.4249_len=9719_5	CE4	hmmer	Y	metabat.bin.1098	RUI022	d__Bacteria	p__Firmicutes_A	c__Clostridia	o__Christensenellales	f__CAG-138	g__CAG-1024	s__	1
k141_10488081_flag=1_multi=11.0000_len=9710_4	GT51	hmmer	N	metabat.bin.742	RUI510	d__Bacteria	p__Spirochaetota	c__Spirochaetia	o__Treponematales	f__Treponemataceae	g__	s__	1
k141_1048824_flag=0_multi=13.9975_len=51551_2	GH130	hmmer	N	metabat.bin.473	RUI434	d__Bacteria	p__Firmicutes_A	c__Clostridia	o__Lachnospirales	f__Lachnospiraceae	g__Eubacterium_Q	s__Eubacterium_Q	1
k141_1048824_flag=0_multi=13.9975_len=51551_22	GH130	hmmer	N	metabat.bin.473	RUI434	d__Bacteria	p__Firmicutes_A	c__Clostridia	o__Lachnospirales	f__Lachnospiraceae	g__Eubacterium_Q	s__Eubacterium_Q	1
k141_1048824_flag=0_multi=13.9975_len=51551_23	GH36	hmmer	N	metabat.bin.473	RUI434	d__Bacteria	p__Firmicutes_A	c__Clostridia	o__Lachnospirales	f__Lachnospiraceae	g__Eubacterium_Q	s__Eubacterium_Q	1
k141_1048824_flag=0_multi=13.9975_len=51551_24	CE2	hmmer	N	metabat.bin.473	RUI434	d__Bacteria	p__Firmicutes_A	c__Clostridia	o__Lachnospirales	f__Lachnospiraceae	g__Eubacterium_Q	s__Eubacterium_Q	1
k141_1048824_flag=0_multi=13.9975_len=51551_3	GH1	diamond	N	metabat.bin.473	RUI434	d__Bacteria	p__Firmicutes_A	c__Clostridia	o__Lachnospirales	f__Lachnospiraceae	g__Eubacterium_Q	s__Eubacterium_Q	1
k141_1048824_flag=0_multi=13.9975_len=51551_4	GH113	hmmer	N	metabat.bin.473	RUI434	d__Bacteria	p__Firmicutes_A	c__Clostridia	o__Lachnospirales	f__Lachnospiraceae	g__Eubacterium_Q	s__Eubacterium_Q	1
k141_1048824_flag=0_multi=13.9975_len=51551_5	GH2	hmmer	N	metabat.bin.473	RUI434	d__Bacteria	p__Firmicutes_A	c__Clostridia	o__Lachnospirales	f__Lachnospiraceae	g__Eubacterium_Q	s__Eubacterium_Q	1
k141_1048824_flag=0_multi=13.9975_len=51551_6	GH5_4	hmmer	Y	metabat.bin.473	RUI434	d__Bacteria	p__Firmicutes_A	c__Clostridia	o__Lachnospirales	f__Lachnospiraceae	g__Eubacterium_Q	s__Eubacterium_Q	1
k141_1048824_flag=0_multi=13.9975_len=51551_8	CE4	hmmer	N	metabat.bin.473	RUI434	d__Bacteria	p__Firmicutes_A	c__Clostridia	o__Lachnospirales	f__Lachnospiraceae	g__Eubacterium_Q	s__Eubacterium_Q	1
k141_1048824_flag=0_multi=13.9975_len=51551_9	CBM35	hmmer	Y	metabat.bin.473	RUI434	d__Bacteria	p__Firmicutes_A	c__Clostridia	o__Lachnospirales	f__Lachnospiraceae	g__Eubacterium_Q	s__Eubacterium_Q	1
k141_10488366_flag=0_multi=107.5660_len=29029_13	GH10	hmmer	Y	metabat.bin.1505	RUI167	d__Bacteria	p__Bacteroidota	c__Bacteroidia	o__Bacteroidales	f__Bacteroidaceae	g__Prevotella	s__	1
k141_10488366_flag=0_multi=107.5660_len=29029_14	GH3	hmmer	Y	metabat.bin.1505	RUI167	d__Bacteria	p__Bacteroidota	c__Bacteroidia	o__Bacteroidales	f__Bacteroidaceae	g__Prevotella	s__	1
k141_10488366_flag=0_multi=107.5660_len=29029_15	CE15	hmmer	Y	metabat.bin.1505	RUI167	d__Bacteria	p__Bacteroidota	c__Bacteroidia	o__Bacteroidales	f__Bacteroidaceae	g__Prevotella	s__	1
k141_10488366_flag=0_multi=107.5660_len=29029_16	CE10	hmmer	Y	metabat.bin.1505	RUI167	d__Bacteria	p__Bacteroidota	c__Bacteroidia	o__Bacteroidales	f__Bacteroidaceae	g__Prevotella	s__	1
k141_10488366_flag=0_multi=107.5660_len=29029_17	GH3	hmmer	N	metabat.bin.1505	RUI167	d__Bacteria	p__Bacteroidota	c__Bacteroidia	o__Bacteroidales	f__Bacteroidaceae	g__Prevotella	s__	1
k141_10489308_flag=0_multi=44.0000_len=11580_2	GH114	hmmer	Y	metabat.bin.834	RUI545	d__Bacteria	p__Firmicutes_A	c__Clostridia	o__Lachnospirales	f__Lachnospiraceae	g__UBA2727	s__UBA2727	1
k141_10489450_flag=0_multi=24.8543_len=36834_15	GT4	diamond	N	metabat.bin.922	RUI570	d__Bacteria	p__Firmicutes_A	c__Clostridia	o__Lachnospirales	f__Lachnospiraceae	g__UBA2868	s__	1
k141_10489450_flag=0_multi=24.8543_len=36834_27	GH18	hmmer	N	metabat.bin.922	RUI570	d__Bacteria	p__Firmicutes_A	c__Clostridia	o__Lachnospirales	f__Lachnospiraceae	g__UBA2868	s__	1
k141_10490255_flag=0_multi=13.9119_len=3091_1	GT2_Glycos_transf_2	hmmer	N	metabat.bin.1613	RUI199	d__Bacteria	p__Firmicutes_A	c__Clostridia	o__Lachnospirales	f__Lachnospiraceae	g__CAG-194	s__	1
k141_10490602_flag=0_multi=13.0524_len=48932_28	GT51	hmmer	N	metabat.bin.1430	RUI146	d__Bacteria	p__Firmicutes_A	c__Clostridia	o__Lachnospirales	f__Lachnospiraceae	g__UBA1258	s__	1
k141_10490602_flag=0_multi=13.0524_len=48932_3	CE10	hmmer	N	metabat.bin.1430	RUI146	d__Bacteria	p__Firmicutes_A	c__Clostridia	o__Lachnospirales	f__Lachnospiraceae	g__UBA1258	s__	1
k141_10490602_flag=0_multi=13.0524_len=48932_31	GH2	hmmer	N	metabat.bin.1430	RUI146	d__Bacteria	p__Firmicutes_A	c__Clostridia	o__Lachnospirales	f__Lachnospiraceae	g__UBA1258	s__	1
k141_10490602_flag=0_multi=13.0524_len=48932_35	CE10	hmmer	N	metabat.bin.1430	RUI146	d__Bacteria	p__Firmicutes_A	c__Clostridia	o__Lachnospirales	f__Lachnospiraceae	g__UBA1258	s__	1
k141_10490602_flag=0_multi=13.0524_len=48932_40	GH13_11	diamond	N	metabat.bin.1430	RUI146	d__Bacteria	p__Firmicutes_A	c__Clostridia	o__Lachnospirales	f__Lachnospiraceae	g__UBA1258	s__	1
k141_10490607_flag=0_multi=25.9191_len=26724_15	GT4	hmmer	N	metabat.bin.1875	RUI272	d__Bacteria	p__Bacteroidota	c__Bacteroidia	o__Bacteroidales	f__UBA932	g__RC9	s__	1
k141_10490805_flag=1_multi=8.9944_len=14382_9	GH2	hmmer	Y	metabat.bin.800	RUI535	d__Bacteria	p__Bacteroidota	c__Bacteroidia	o__Bacteroidales	f__UBA932	g__RC9	s__	1
k141_10490937_flag=1_multi=4.0000_len=3912_3	CE14	hmmer	N	metabat.bin.621	RUI475	d__Bacteria	p__Firmicutes_A	c__Clostridia	o__Christensenellales	f__CAG-74	g__UBA1224	s__	1
k141_10491015_flag=0_multi=15.9846_len=19592_5	GT4	diamond	N	metabat.bin.299	RUI386	d__Bacteria	p__Firmicutes_A	c__Clostridia	o__Lachnospirales	f__Lachnospiraceae	g__CAG-590	s__	1
k141_1049166_flag=1_multi=9.0000_len=3165_4	CE1	hmmer	N	metabat.bin.131	RUI103	d__Bacteria	p__Firmicutes	c__Bacilli	o__Acholeplasmatales	f__CAG-307	g__UBA7004	s__	1
k141_10492006_flag=0_multi=74.0000_len=5876_1	GH3	hmmer	N	metabat.bin.1206	RUI066	d__Bacteria	p__Bacteroidota	c__Bacteroidia	o__Bacteroidales	f__UBA932	g__RC9	s__RC9	1
k141_10492037_flag=0_multi=17.9523_len=30107_6	GT2	hotpep	N	metabat.bin.1308	RUI102	d__Bacteria	p__Firmicutes_A	c__Clostridia	o__Lachnospirales	f__Lachnospiraceae	g__RUG306	s__RUG306	1
k141_10492037_flag=0_multi=17.9523_len=30107_8	GT2	diamond	N	metabat.bin.1308	RUI102	d__Bacteria	p__Firmicutes_A	c__Clostridia	o__Lachnospirales	f__Lachnospiraceae	g__RUG306	s__RUG306	1
k141_10492129_flag=0_multi=20.6608_len=4908_1	GT26	hmmer	N	metabat.bin.184	RUI261	d__Bacteria	p__Firmicutes_A	c__Clostridia	o__Lachnospirales	f__Lachnospiraceae	g__XBB2008	s__XBB2008	1
k141_10492705_flag=1_multi=13.0000_len=10781_3	GH93	hmmer	N	metabat.bin.283	RUI379	d__Bacteria	p__Firmicutes_A	c__Clostridia	o__Lachnospirales	f__Lachnospiraceae	g__	s__	1
k141_10493033_flag=0_multi=10.0455_len=27819_12	GT13	diamond	N	metabat.bin.1825	RUI257	d__Bacteria	p__Firmicutes_A	c__Clostridia	o__Oscillospirales	f__Oscillospiraceae	g__CAG-110	s__CAG-110	1
k141_10493033_flag=0_multi=10.0455_len=27819_8	GH25	hmmer	Y	metabat.bin.1825	RUI257	d__Bacteria	p__Firmicutes_A	c__Clostridia	o__Oscillospirales	f__Oscillospiraceae	g__CAG-110	s__CAG-110	1
k141_1049311_flag=0_multi=40.0000_len=52473_22	GH43_19	hmmer	Y	metabat.bin.710	RUI501	d__Bacteria	p__Bacteroidota	c__Bacteroidia	o__Bacteroidales	f__Bacteroidaceae	g__Prevotella	s__	1
k141_1049311_flag=0_multi=40.0000_len=52473_28	GT30	hmmer	N	metabat.bin.710	RUI501	d__Bacteria	p__Bacteroidota	c__Bacteroidia	o__Bacteroidales	f__Bacteroidaceae	g__Prevotella	s__	1
k141_10493532_flag=0_multi=13.3119_len=10247_9	GH6	diamond	N	metabat.bin.84	RUI547	d__Bacteria	p__Bacteroidota	c__Bacteroidia	o__Bacteroidales	f__UBA932	g__RC9	s__	1
k141_10494579_flag=0_multi=233.2866_len=86725_17	GH2	hmmer	N	metabat.bin.398	RUI411	d__Bacteria	p__Firmicutes_A	c__Clostridia	o__Saccharofermentanales	f__Saccharofermentanaceae	g__Saccharofermentans	s__	1
[truncated: 59,146 more rows]
