# Supplementary material for: Functional and phylogenetic analyses of camel rumen microbiota associated with different lignocellulosic substrates
Source: NPJ Biofilms Microbiomes. 2022 Jun 8;8:46. doi: 10.1038/s41522-022-00309-9 (PMC9177762; doi:10.1038/s41522-022-00309-9)
Supplement: Supplementary file 8 — Supplementary Data 7 [file 41522_2022_309_MOESM8_ESM.xlsx]

## Sheet: Supplementary Data 7
Supplementary Data 7: Identification of polysaccharide utilizing loci (PULs) in Bacteroidota RUIs. PULs were predicted using PULpy.
RUI	pulID	contigid	start	end	pattern	taxonomy			unique PUL pattern	count			genome bin	PUL count			taxonomy	count of PUL		Enzyme family	count in PULs (single domain)
RUI002	PUL1	k141_10237174_flag=0_multi=46.7647_len=67528	2214	13451	susC-susD-unk-unk-GH13_6-GH53	d__Bacteria;p__Bacteroidota;c__Bacteroidia;o__Bacteroidales;f__Bacteroidaceae;g__UBA4372;s__			susC-susD-unk-unk-GH13_6-GH53	1		1	RUI385	25			d__Bacteria;p__Bacteroidota;c__Bacteroidia;o__Bacteroidales;f__Bacteroidaceae;g__Prevotella;s__	344	39.9535	GH3	66	β-glucosidase	xylan 1,4-β-xylosidase		6.01641
RUI002	PUL2	k141_12034591_flag=0_multi=47.0000_len=26322	330	22766	susC-unk-unk-susD-susC-unk-unk-unk-GT2-CBM61;GH128	d__Bacteria;p__Bacteroidota;c__Bacteroidia;o__Bacteroidales;f__Bacteroidaceae;g__UBA4372;s__			susC-unk-unk-susD-susC-unk-unk-unk-GT2-CBM61;GH128	1		2	RUI150	21			d__Bacteria;p__Bacteroidota;c__Bacteroidia;o__Bacteroidales;f__UBA932;g__RC9;s__	294	34.1463	GH2	62	β-galactosidase	β-mannosidase	β-glucuronidase	5.65178
RUI002	PUL3	k141_188320_flag=0_multi=26.8014_len=46564	19488	37485	GH35-unk-susD-susC-unk-unk-susD-susC	d__Bacteria;p__Bacteroidota;c__Bacteroidia;o__Bacteroidales;f__Bacteroidaceae;g__UBA4372;s__			GH35-unk-susD-susC-unk-unk-susD-susC	1		3	RUI303	21			d__Bacteria;p__Bacteroidota;c__Bacteroidia;o__Bacteroidales;f__Bacteroidaceae;g__;s__	40	4.64576	GH92	37	mannosyl-oligosaccharide α-1,2-mannosidase			3.37284
RUI002	PUL4	k141_2607386_flag=0_multi=44.0000_len=13697	2153	6814	susC-susD	d__Bacteria;p__Bacteroidota;c__Bacteroidia;o__Bacteroidales;f__Bacteroidaceae;g__UBA4372;s__			susC-susD	170	414	4	RUI591	21			d__Bacteria;p__Bacteroidota;c__Bacteroidia;o__Bacteroidales;f__UBA3663;g__UBA3663;s__	36	4.18118	CE1	37	acetyl xylan esterase			3.37284
RUI002	PUL5	k141_9089277_flag=0_multi=48.6215_len=45693	4753	45691	CE11-unk-unk-unk-GT51-unk-GH43_19-unk-susC-susD-unk-unk-susC-unk-GH2-unk-unk-unk-unk-GH105	d__Bacteria;p__Bacteroidota;c__Bacteroidia;o__Bacteroidales;f__Bacteroidaceae;g__UBA4372;s__			CE11-unk-unk-unk-GT51-unk-GH43_19-unk-susC-susD-unk-unk-susC-unk-GH2-unk-unk-unk-unk-GH105	1		5	RUI579	20			d__Bacteria;p__Bacteroidota;c__Bacteroidia;o__Bacteroidales;f__Bacteroidaceae;g__UBA4372;s__	35	4.06504	GH26	33	β-mannanase			3.0082
RUI007	PUL1	k141_10514810_flag=0_multi=20.9812_len=10798	1347	5891	susD-susC	d__Bacteria;p__Bacteroidota;c__Bacteroidia;o__Bacteroidales;f__UBA932;g__RC9;s__			susD-susC	190	48.0836	6	RUI040	19			d__Bacteria;p__Bacteroidota;c__Bacteroidia;o__Bacteroidales;f__;g__;s__	29	3.36818	GH28	32	polygalacturonase			2.91705
RUI007	PUL2	k141_10580869_flag=0_multi=23.0000_len=8054	1233	8054	GH66-unk-susD-susC	d__Bacteria;p__Bacteroidota;c__Bacteroidia;o__Bacteroidales;f__UBA932;g__RC9;s__			GH66-unk-susD-susC	1		7	RUI067	19			d__Bacteria;p__Bacteroidota;c__Bacteroidia;o__Bacteroidales;f__Marinilabiliaceae;g__;s__	25	2.9036	GH97	31	glucoamylase	α-glucosidase		2.82589
RUI007	PUL3	k141_1159007_flag=0_multi=21.4386_len=29515	654	14482	GH125-GH92-unk-unk-susD-susC-GH76	d__Bacteria;p__Bacteroidota;c__Bacteroidia;o__Bacteroidales;f__UBA932;g__RC9;s__			GH125-GH92-unk-unk-susD-susC-GH76	1		8	RUI122	19			d__Bacteria;p__Bacteroidota;c__Bacteroidia;o__Bacteroidales;f__UBA932;g__Bact-11;s__	21	2.43902	GH16	29	xyloglucan:xyloglucosyltransferase			2.64357
RUI007	PUL4	k141_1173088_flag=0_multi=19.6849_len=19030	9778	14279	susC-susD	d__Bacteria;p__Bacteroidota;c__Bacteroidia;o__Bacteroidales;f__UBA932;g__RC9;s__			susC-GH130-unk-unk-unk-unk-susD-susC	1		9	RUI425	19			d__Bacteria;p__Bacteroidota;c__Bacteroidia;o__Bacteroidales;f__Bacteroidaceae;g__UBA4334;s__	12	1.39373	PL1_2	29	pectate lyase			2.64357
RUI007	PUL5	k141_12649726_flag=0_multi=21.0000_len=14395	52	14395	susC-GH130-unk-unk-unk-unk-susD-susC	d__Bacteria;p__Bacteroidota;c__Bacteroidia;o__Bacteroidales;f__UBA932;g__RC9;s__			GH3-unk-susD-susC	1		10	RUI529	19			d__Bacteria;p__Bacteroidota;c__Bacteroidia;o__Bacteroidales;f__Paludibacteraceae;g__RF16;s__	8		GH13	28	α-amylase			2.55242
RUI007	PUL6	k141_12919922_flag=0_multi=28.0000_len=30533	20647	28946	GH3-unk-susD-susC	d__Bacteria;p__Bacteroidota;c__Bacteroidia;o__Bacteroidales;f__UBA932;g__RC9;s__			susC-susD-unk-CE1	1		11	RUI016	18			d__Bacteria;p__Bacteroidota;c__Bacteroidia;o__Bacteroidales;f__F082;g__F082;s__	5		GH32	28	invertase			2.55242
RUI007	PUL7	k141_14580770_flag=1_multi=8.0000_len=7990	573	7850	susC-susD-unk-CE1	d__Bacteria;p__Bacteroidota;c__Bacteroidia;o__Bacteroidales;f__UBA932;g__RC9;s__			susC-susD-GH97	1		12	RUI164	18			d__Bacteria;p__Bacteroidota;c__Bacteroidia;o__Bacteroidales;f__Paludibacteraceae;g__;s__	3		GH130	24	β-1,4-mannosylglucose phosphorylase			2.18778
RUI007	PUL8	k141_15013763_flag=0_multi=17.9797_len=8517	2229	8517	susC-susD-GH97	d__Bacteria;p__Bacteroidota;c__Bacteroidia;o__Bacteroidales;f__UBA932;g__RC9;s__			GH18-susD-susC	1		13	RUI194	18			d__Bacteria;p__Bacteroidota;c__Bacteroidia;o__Bacteroidales;f__Bacteroidaceae;g__UBA2918;s__	3		GH5_4	24	glucomannanase			2.18778
RUI007	PUL9	k141_3345436_flag=1_multi=8.0000_len=10278	610	6780	GH18-susD-susC	d__Bacteria;p__Bacteroidota;c__Bacteroidia;o__Bacteroidales;f__UBA932;g__RC9;s__			susC-unk-unk-susD-susC	10		14	RUI271	18			d__Bacteria;p__Bacteroidota;c__Bacteroidia;o__Bacteroidales;f__Bacteroidaceae;g__UBA3839;s__	2		CE10	22	arylesterase			2.00547
RUI007	PUL10	k141_4003419_flag=0_multi=26.0175_len=20910	2018	7194	susD-susC	d__Bacteria;p__Bacteroidota;c__Bacteroidia;o__Bacteroidales;f__UBA932;g__RC9;s__			GH43_26-susC-susD-unk-unk-unk-GH33	1		15	RUI263	17			d__Bacteria;p__Bacteroidota;c__Bacteroidia;o__Bacteroidales;f__Paludibacteraceae;g__UBA1723;s__	1		GH105	19	rhamnogalacturonyl hydrolase			1.732
RUI007	PUL11	k141_4874144_flag=0_multi=27.0000_len=16338	4986	10026	susC-susD	d__Bacteria;p__Bacteroidota;c__Bacteroidia;o__Bacteroidales;f__UBA932;g__RC9;s__			susC-susD-GH28	2		16	RUI537	17			d__Bacteria;p__Bacteroidota;c__Bacteroidia;o__Bacteroidales;f__Paludibacteraceae;g__UBA4345;s__	1		GH31	18				1.64084
RUI007	PUL12	k141_5190414_flag=0_multi=27.7904_len=31574	20496	30448	susC-unk-unk-susD-susC	d__Bacteria;p__Bacteroidota;c__Bacteroidia;o__Bacteroidales;f__UBA932;g__RC9;s__			GH3-GH144-unk-susD-susC-GH144	1		17	RUI222	16			d__Bacteria;p__Bacteroidota;c__Bacteroidia;o__Bacteroidales;f__UBA932;g__;s__	1		GH20	18				1.64084
RUI007	PUL13	k141_6166645_flag=0_multi=25.4992_len=23230	18365	23136	susD-susC	d__Bacteria;p__Bacteroidota;c__Bacteroidia;o__Bacteroidales;f__UBA932;g__RC9;s__			susC-susD-unk-GH16-GH128	1		18	RUI242	15			d__Bacteria;p__Bacteroidota;c__Bacteroidia;o__Bacteroidales;f__UBA1715;g__UBA1715;s__	1		CE8	18	pectin methylesterase			1.64084
RUI007	PUL14	k141_6822712_flag=0_multi=17.9947_len=9675	3	4738	susD-susC	d__Bacteria;p__Bacteroidota;c__Bacteroidia;o__Bacteroidales;f__UBA932;g__RC9;s__			susD-susC-unk-unk-unk-GH109-GH20	1		19	RUI565	15				861		GT2	17				1.54968
RUI010	PUL1	k141_4440213_flag=0_multi=211.9054_len=38213	23072	28058	susD-susC	d__Bacteria;p__Bacteroidota;c__Bacteroidia;o__Bacteroidales;f__F082;g__F082;s__			GH31-unk-susD-susC	1		20	RUI007	14						GH10	15
RUI016	PUL1	k141_10584526_flag=0_multi=18.9879_len=29898	4718	18210	GH43_26-susC-susD-unk-unk-unk-GH33	d__Bacteria;p__Bacteroidota;c__Bacteroidia;o__Bacteroidales;f__UBA932;g__RC9;s__			susD-susC-susC	3		21	RUI211	14						GH53	14
RUI016	PUL2	k141_11359162_flag=0_multi=29.0000_len=7474	830	7218	susC-susD-GH28	d__Bacteria;p__Bacteroidota;c__Bacteroidia;o__Bacteroidales;f__UBA932;g__RC9;s__			susC-susD-unk-GH123-unk-GH89	1		22	RUI435	14						GH127	13
RUI016	PUL3	k141_11531599_flag=0_multi=18.9668_len=10999	188	10800	GH3-GH144-unk-susD-susC-GH144	d__Bacteria;p__Bacteroidota;c__Bacteroidia;o__Bacteroidales;f__UBA932;g__RC9;s__			GH20-unk-GH92-unk-susC-susD-GH16	1		23	RUI465	14						CE7	12
RUI016	PUL4	k141_12256170_flag=0_multi=45.0000_len=20053	6843	14591	susC-susD-unk-GH16-GH128	d__Bacteria;p__Bacteroidota;c__Bacteroidia;o__Bacteroidales;f__UBA932;g__RC9;s__			susD-susC-unk-unk-unk-unk-GH36	1		24	RUI521	14						GH77	12
RUI016	PUL5	k141_12824932_flag=0_multi=43.0000_len=21717	3	11906	susD-susC-unk-unk-unk-GH109-GH20	d__Bacteria;p__Bacteroidota;c__Bacteroidia;o__Bacteroidales;f__UBA932;g__RC9;s__			susD-susC-PL1_2-GH105-CE12;CE8-GH28	1		25	RUI098	13						GH5_7	12
RUI016	PUL6	k141_13354127_flag=0_multi=46.0000_len=43892	2736	11709	GH31-unk-susD-susC	d__Bacteria;p__Bacteroidota;c__Bacteroidia;o__Bacteroidales;f__UBA932;g__RC9;s__			susC-susD-unk-unk-unk-unk-GH13-GH13-unk-susC	1		26	RUI113	13						GH30	11
RUI016	PUL7	k141_13530113_flag=0_multi=40.0000_len=12455	716	8207	susD-susC-susC	d__Bacteria;p__Bacteroidota;c__Bacteroidia;o__Bacteroidales;f__UBA932;g__RC9;s__			susD-susC-susD-susC-GH10-unk-GH43_7-GH43_29	1		27	RUI114	13						PL11	11
RUI016	PUL8	k141_13801382_flag=0_multi=10.9867_len=15199	3222	14930	susC-susD-unk-GH123-unk-GH89	d__Bacteria;p__Bacteroidota;c__Bacteroidia;o__Bacteroidales;f__UBA932;g__RC9;s__			CE7-unk-susD-susC-susC	1		28	RUI354	13						GH36	11
RUI016	PUL9	k141_14424218_flag=0_multi=44.9719_len=15787	1482	14483	GH20-unk-GH92-unk-susC-susD-GH16	d__Bacteria;p__Bacteroidota;c__Bacteroidia;o__Bacteroidales;f__UBA932;g__RC9;s__			susC-susD-unk-unk-unk-unk-GH89	1		29	RUI501	13						GH43_4	11
RUI016	PUL10	k141_16073465_flag=0_multi=39.5871_len=17018	6128	17018	susD-susC-unk-unk-unk-unk-GH36	d__Bacteria;p__Bacteroidota;c__Bacteroidia;o__Bacteroidales;f__UBA932;g__RC9;s__			susC-susD-unk-unk-unk-CE3-unk-unk-unk-unk-GT2-GT2-unk-unk-GT5-unk-CE4	1		30	RUI080	12						GH51	11
RUI016	PUL11	k141_3375782_flag=0_multi=35.9842_len=22294	3651	14951	susD-susC-PL1_2-GH105-CE12;CE8-GH28	d__Bacteria;p__Bacteroidota;c__Bacteroidia;o__Bacteroidales;f__UBA932;g__RC9;s__			GH51-unk-unk-unk-unk-susC-unk-susD-susC-unk-GH29	1		31	RUI112	12						GH115	10
RUI016	PUL12	k141_3688823_flag=1_multi=7.0000_len=5115	858	5113	susD-susC	d__Bacteria;p__Bacteroidota;c__Bacteroidia;o__Bacteroidales;f__UBA932;g__RC9;s__			susC-unk-unk-susD-susC-unk-GH43_4	1		32	RUI158	12						GH43_3	10
RUI016	PUL13	k141_4075997_flag=0_multi=33.0000_len=29535	12777	17374	susD-susC	d__Bacteria;p__Bacteroidota;c__Bacteroidia;o__Bacteroidales;f__UBA932;g__RC9;s__			susC-susD-GH3	1		33	RUI167	12						CE15	10
RUI016	PUL14	k141_4968535_flag=0_multi=44.5785_len=16705	1464	15876	susC-susD-unk-unk-unk-unk-GH13-GH13-unk-susC	d__Bacteria;p__Bacteroidota;c__Bacteroidia;o__Bacteroidales;f__UBA932;g__RC9;s__			GH3-unk-CE1-CBM32;CE1;GH43_28-unk-unk-unk-susC-susD	1		34	RUI178	12						GH18	10
RUI016	PUL15	k141_5195332_flag=0_multi=15.9906_len=16140	7344	11740	susD-susC	d__Bacteria;p__Bacteroidota;c__Bacteroidia;o__Bacteroidales;f__UBA932;g__RC9;s__			GH3-CE1-CE1-susC-susD-unk-GH3-CE1-GH3-CE1-CE10	1		35	RUI476	12						CE12	10
RUI016	PUL16	k141_5642040_flag=0_multi=23.6856_len=15474	2887	8058	susC-susD	d__Bacteria;p__Bacteroidota;c__Bacteroidia;o__Bacteroidales;f__UBA932;g__RC9;s__			GH115-unk-susC-susD-unk-unk-GH67	1		36	RUI352	11						GH13_6	9
RUI016	PUL17	k141_7163201_flag=0_multi=29.0000_len=17213	686	14957	susD-susC-susD-susC-GH10-unk-GH43_7-GH43_29	d__Bacteria;p__Bacteroidota;c__Bacteroidia;o__Bacteroidales;f__UBA932;g__RC9;s__			susC-unk-susC-susD-GH43_17	1		37	RUI355	11						GT4	9
RUI016	PUL18	k141_9863068_flag=0_multi=20.9831_len=29732	2397	11862	CE7-unk-susD-susC-susC	d__Bacteria;p__Bacteroidota;c__Bacteroidia;o__Bacteroidales;f__UBA932;g__RC9;s__			susC-susD-unk-unk-unk-unk-GH23	1		38	RUI533	11						GH29	9
RUI025	PUL1	k141_6495644_flag=0_multi=46.7596_len=64706	47104	60196	susC-susD-unk-unk-unk-unk-GH89	d__Bacteria;p__Bacteroidota;c__Bacteroidia;o__Bacteroidales;f__F082;g__F082;s__			susC-GH43_35-unk-CE6;GH51-GH54-unk-unk-GH13-GH32-CE1-unk-CE10-CE10-unk-unk-unk-susC-susD	1		39	RUI168	10						GH9	8
RUI028	PUL1	k141_12198801_flag=0_multi=9.0000_len=29635	20497	25263	susD-susC	d__Bacteria;p__Bacteroidota;c__Bacteroidia;o__Bacteroidales;f__Paludibacteraceae;g__RF16;s__			susD-susC-GH2	1		40	RUI220	10						GH67	8
RUI028	PUL2	k141_3121964_flag=1_multi=9.0000_len=28494	2	22780	susC-susD-unk-unk-unk-CE3-unk-unk-unk-unk-GT2-GT2-unk-unk-GT5-unk-CE4	d__Bacteria;p__Bacteroidota;c__Bacteroidia;o__Bacteroidales;f__Paludibacteraceae;g__RF16;s__			CE10-CE10-unk-susC-susD	1		41	RUI260	10						GH125	8
RUI028	PUL3	k141_8965326_flag=0_multi=6.4444_len=11489	1750	6741	susC-susD	d__Bacteria;p__Bacteroidota;c__Bacteroidia;o__Bacteroidales;f__Paludibacteraceae;g__RF16;s__			susC-susD-unk-unk-susC	13		42	RUI276	10						GH76	8
RUI028	PUL4	k141_9901075_flag=1_multi=9.9185_len=66751	47	3222	susC-susD	d__Bacteria;p__Bacteroidota;c__Bacteroidia;o__Bacteroidales;f__Paludibacteraceae;g__RF16;s__			GH5_4-unk-unk-unk-susD-susC	1		43	RUI341	10						GH78	8
RUI029	PUL1	k141_13063774_flag=0_multi=16.7470_len=65252	17030	21713	susC-susD	d__Bacteria;p__Bacteroidota;c__Bacteroidia;o__Bacteroidales;f__Bacteroidaceae;g__UBA4334;s__			susC-susD-susC	1		44	RUI468	10						GH35	7
RUI029	PUL2	k141_16455059_flag=1_multi=16.9955_len=35854	8779	26722	GH51-unk-unk-unk-unk-susC-unk-susD-susC-unk-GH29	d__Bacteria;p__Bacteroidota;c__Bacteroidia;o__Bacteroidales;f__Bacteroidaceae;g__UBA4334;s__			GH2-unk-susC-susD-susC	1		45	RUI036	9						GH43_1	7
RUI029	PUL3	k141_2949672_flag=0_multi=17.8030_len=78014	33249	51414	susC-unk-unk-susD-susC-unk-GH43_4	d__Bacteria;p__Bacteroidota;c__Bacteroidia;o__Bacteroidales;f__Bacteroidaceae;g__UBA4334;s__			GH97-unk-unk-susD-susC	2		46	RUI054	9						GH43_10	7
RUI036	PUL1	k141_10625663_flag=0_multi=127.0713_len=9816	2	6735	susC-susD-GH3	d__Bacteria;p__Bacteroidota;c__Bacteroidia;o__Bacteroidales;f__UBA932;g__RC9;s__			GH87-unk-unk-unk-unk-susC-susD-GH99-GH97-susC-GT32-GT2-GT4-GT2	1		47	RUI066	9						GH43_7	7
RUI036	PUL2	k141_1109359_flag=0_multi=48.2406_len=46927	21128	41241	GH3-unk-CE1-CBM32;CE1;GH43_28-unk-unk-unk-susC-susD	d__Bacteria;p__Bacteroidota;c__Bacteroidia;o__Bacteroidales;f__UBA932;g__RC9;s__			susC-susD-unk-GH13_36	1		48	RUI147	9						GH94	7
RUI036	PUL3	k141_12173120_flag=0_multi=64.1544_len=23941	1	18839	GH3-CE1-CE1-susC-susD-unk-GH3-CE1-GH3-CE1-CE10	d__Bacteria;p__Bacteroidota;c__Bacteroidia;o__Bacteroidales;f__UBA932;g__RC9;s__			susD-susC-unk-CE1	1		49	RUI547	9						CBM32	7
RUI036	PUL4	k141_15705009_flag=0_multi=78.0047_len=39919	1596	18673	GH115-unk-susC-susD-unk-unk-GH67	d__Bacteria;p__Bacteroidota;c__Bacteroidia;o__Bacteroidales;f__UBA932;g__RC9;s__			GH95-unk-unk-unk-susC-susD	1		50	RUI566	9						GH5_46	6
RUI036	PUL5	k141_16134330_flag=0_multi=56.9732_len=21020	11636	21019	susC-unk-susC-susD-GH43_17	d__Bacteria;p__Bacteroidota;c__Bacteroidia;o__Bacteroidales;f__UBA932;g__RC9;s__			GH31-unk-unk-unk-GH31-GH43_3-unk-unk-susD-susC-unk-unk-GH53-unk-GH13_7	1		51	RUI320	8						GH106	6
RUI036	PUL6	k141_16309795_flag=0_multi=63.9497_len=25172	2894	16162	susC-susD-unk-unk-unk-unk-GH23	d__Bacteria;p__Bacteroidota;c__Bacteroidia;o__Bacteroidales;f__UBA932;g__RC9;s__			GH2-susC-susD	2		52	RUI360	8						GH43_5	6
RUI036	PUL7	k141_3995272_flag=0_multi=88.9848_len=58090	5859	38007	susC-GH43_35-unk-CE6;GH51-GH54-unk-unk-GH13-GH32-CE1-unk-CE10-CE10-unk-unk-unk-susC-susD	d__Bacteria;p__Bacteroidota;c__Bacteroidia;o__Bacteroidales;f__UBA932;g__RC9;s__			GH29-unk-unk-unk-GH20-unk-GH33;GH123-susD-susC-unk-unk-GH2-unk-unk-GH92-GH20-GH92-GH130	1		53	RUI396	8						GH128	6
RUI036	PUL8	k141_6138385_flag=0_multi=71.9513_len=29273	21447	29272	susD-susC-GH2	d__Bacteria;p__Bacteroidota;c__Bacteroidia;o__Bacteroidales;f__UBA932;g__RC9;s__			GH130-GH26-CE7-GH5_4-unk-susD-susC	1		54	RUI466	8						GH43	6
RUI036	PUL9	k141_7705615_flag=0_multi=62.0101_len=43237	154	5093	susC-susD	d__Bacteria;p__Bacteroidota;c__Bacteroidia;o__Bacteroidales;f__UBA932;g__RC9;s__			susC-susD-unk-unk-unk-susC-susD-unk-GH32-GH32-unk-unk-GH37	1		55	RUI535	8						CBM6	6
RUI037	PUL1	k141_10120741_flag=0_multi=99.6353_len=27970	10224	23096	CE10-CE10-unk-susC-susD	d__Bacteria;p__Bacteroidota;c__Bacteroidia;o__Bacteroidales;f__Bacteroidaceae;g__Prevotella;s__			GH16-GH128-CBM32-unk-CBM32;GH81-GH64;GH16-susC-susD-unk-GH16-GH5_46-GH3-GH3	1		56	RUI127	7						CE11	5
RUI037	PUL2	k141_11237441_flag=0_multi=98.0542_len=41071	3832	16705	susC-susD-unk-unk-susC	d__Bacteria;p__Bacteroidota;c__Bacteroidia;o__Bacteroidales;f__Bacteroidaceae;g__Prevotella;s__			GH93-unk-unk-GH43_3-susD-susC	1		57	RUI130	7						GH95	5
RUI037	PUL3	k141_12710024_flag=0_multi=110.0316_len=41721	6668	17919	GH5_4-unk-unk-unk-susD-susC	d__Bacteria;p__Bacteroidota;c__Bacteroidia;o__Bacteroidales;f__Bacteroidaceae;g__Prevotella;s__			CE8-susC-susD	1		58	RUI037	6						GH23	5
RUI037	PUL4	k141_13973025_flag=0_multi=106.7757_len=14405	8355	13747	susD-susC	d__Bacteria;p__Bacteroidota;c__Bacteroidia;o__Bacteroidales;f__Bacteroidaceae;g__Prevotella;s__			PL1_2-unk-unk-susC-susD-unk-unk-PL9-unk-unk-unk-unk-susC-susD-unk-unk-unk-unk-GH43_18	1		59	RUI223	6						GH39	5
RUI037	PUL5	k141_4604031_flag=0_multi=99.9198_len=24840	16636	24676	susC-susD-susC	d__Bacteria;p__Bacteroidota;c__Bacteroidia;o__Bacteroidales;f__Bacteroidaceae;g__Prevotella;s__			susD-susC-unk-unk-unk-GH95	1		60	RUI393	6						GH43_17	5
RUI037	PUL6	k141_7865521_flag=0_multi=97.9795_len=57808	1006	13657	GH2-unk-susC-susD-susC	d__Bacteria;p__Bacteroidota;c__Bacteroidia;o__Bacteroidales;f__Bacteroidaceae;g__Prevotella;s__			GH140-GH76-GH92-unk-susD-susC	1		61	RUI002	5						GH43_35	5
RUI040	PUL1	k141_10065561_flag=0_multi=11.9964_len=30284	1	9993	GH97-unk-unk-susD-susC	d__Bacteria;p__Bacteroidota;c__Bacteroidia;o__Bacteroidales;f__Bacteroidaceae;g__Prevotella;s__			GH16-unk-susD-susC	2		62	RUI053	5						GH30_4	5
RUI040	PUL2	k141_10235986_flag=0_multi=12.9991_len=135682	69248	91390	GH87-unk-unk-unk-unk-susC-susD-GH99-GH97-susC-GT32-GT2-GT4-GT2	d__Bacteria;p__Bacteroidota;c__Bacteroidia;o__Bacteroidales;f__Bacteroidaceae;g__Prevotella;s__			susC-susD-unk-susD-unk-unk-unk-CE6;CBM6;GH10	1		63	RUI210	5						GH88	5
RUI040	PUL3	k141_10235986_flag=0_multi=12.9991_len=135682	113021	120261	susC-susD-unk-GH13_36	d__Bacteria;p__Bacteroidota;c__Bacteroidia;o__Bacteroidales;f__Bacteroidaceae;g__Prevotella;s__			GH5_4-unk-unk-susD-susC	2		64	RUI480	5						GH43_19	5
RUI040	PUL4	k141_10237951_flag=0_multi=9.9986_len=64862	28480	33614	susC-susD	d__Bacteria;p__Bacteroidota;c__Bacteroidia;o__Bacteroidales;f__Bacteroidaceae;g__Prevotella;s__			susD-susC-unk-unk-susD	1		65	RUI502	5						GH43_29	5
RUI040	PUL5	k141_13029666_flag=1_multi=12.0000_len=9439	3149	7840	susC-susD	d__Bacteria;p__Bacteroidota;c__Bacteroidia;o__Bacteroidales;f__Bacteroidaceae;g__Prevotella;s__			GH43_8-unk-unk-GH2-GH92-GH38-unk-unk-susD-susC	1		66	RUI028	4						GH33	5
RUI040	PUL6	k141_15592982_flag=1_multi=9.0000_len=23343	386	8291	susD-susC-unk-CE1	d__Bacteria;p__Bacteroidota;c__Bacteroidia;o__Bacteroidales;f__Bacteroidaceae;g__Prevotella;s__			GH130-susC-susD-unk-GH26-GH26	1		67	RUI254	4						CBM67	5
RUI040	PUL7	k141_2226070_flag=1_multi=12.0000_len=43469	5358	10181	susD-susC	d__Bacteria;p__Bacteroidota;c__Bacteroidia;o__Bacteroidales;f__Bacteroidaceae;g__Prevotella;s__			GH3-GH2-GH125-susD-susC-unk-GH29	1		68	RUI029	3						GH38	4
RUI040	PUL8	k141_2496769_flag=1_multi=18.9986_len=124693	64103	74319	GH95-unk-unk-unk-susC-susD	d__Bacteria;p__Bacteroidota;c__Bacteroidia;o__Bacteroidales;f__Bacteroidaceae;g__Prevotella;s__			CE1-unk-GH144-unk-GH3-unk-GH144-susD-susC	1		69	RUI273	3						GH43_12	4
RUI040	PUL9	k141_2496769_flag=1_multi=18.9986_len=124693	100389	123731	GH31-unk-unk-unk-GH31-GH43_3-unk-unk-susD-susC-unk-unk-GH53-unk-GH13_7	d__Bacteria;p__Bacteroidota;c__Bacteroidia;o__Bacteroidales;f__Bacteroidaceae;g__Prevotella;s__			GH3-unk-GH16-unk-susD-susC	2		70	RUI330	3						CE2	4
RUI040	PUL10	k141_2974996_flag=0_multi=11.9937_len=17701	5702	10622	susC-susD	d__Bacteria;p__Bacteroidota;c__Bacteroidia;o__Bacteroidales;f__Bacteroidaceae;g__Prevotella;s__			GH29-unk-susC-susD	1		71	RUI392	3						GT51	4
RUI040	PUL11	k141_3765256_flag=0_multi=12.9987_len=95617	36021	43722	GH2-susC-susD	d__Bacteria;p__Bacteroidota;c__Bacteroidia;o__Bacteroidales;f__Bacteroidaceae;g__Prevotella;s__			GH13-GH13_13-GH97-CBM20;GH77-unk-unk-unk-susC-susD-unk-unk-GH13-GH13_6	1		72	RUI473	3						GH5	4
RUI040	PUL12	k141_4454096_flag=0_multi=11.6957_len=116193	83616	88303	susC-susD	d__Bacteria;p__Bacteroidota;c__Bacteroidia;o__Bacteroidales;f__Bacteroidaceae;g__Prevotella;s__			susC-susD-unk-GH43_4	3		73	RUI513	3						GH144	4
RUI040	PUL13	k141_5302631_flag=0_multi=225.8278_len=13205	4772	9533	susC-susD	d__Bacteria;p__Bacteroidota;c__Bacteroidia;o__Bacteroidales;f__Bacteroidaceae;g__Prevotella;s__			GH26-unk-unk-unk-susD-susC-unk-CE7-GH26-GH130-unk-unk-GH2-GH36	1		74	RUI148	2						GH43_2	4
RUI040	PUL14	k141_6833547_flag=0_multi=9.9982_len=49986	19944	24612	susC-susD	d__Bacteria;p__Bacteroidota;c__Bacteroidia;o__Bacteroidales;f__Bacteroidaceae;g__Prevotella;s__			GH32-unk-susD-susC-unk-unk-CBM51	1		75	RUI255	2						GH89	4
RUI040	PUL15	k141_7257255_flag=1_multi=21.0000_len=119031	21358	52948	GH29-unk-unk-unk-GH20-unk-GH33;GH123-susD-susC-unk-unk-GH2-unk-unk-GH92-GH20-GH92-GH130	d__Bacteria;p__Bacteroidota;c__Bacteroidia;o__Bacteroidales;f__Bacteroidaceae;g__Prevotella;s__			GH43_19;GH43-unk-susC-unk-unk-susD-susC	1		76	RUI272	2						PL9	4
RUI040	PUL16	k141_81660_flag=1_multi=13.0000_len=177973	44574	56853	GH130-GH26-CE7-GH5_4-unk-susD-susC	d__Bacteria;p__Bacteroidota;c__Bacteroidia;o__Bacteroidales;f__Bacteroidaceae;g__Prevotella;s__			GH30-unk-unk-unk-unk-susD-unk-susD-susC	1		77	RUI437	2						CE6	4
RUI040	PUL17	k141_8417883_flag=1_multi=12.0000_len=231253	23039	46864	susC-susD-unk-unk-unk-susC-susD-unk-GH32-GH32-unk-unk-GH37	d__Bacteria;p__Bacteroidota;c__Bacteroidia;o__Bacteroidales;f__Bacteroidaceae;g__Prevotella;s__			GH92-GH92-susD-susC-GH28	1		78	RUI460	2						GH43_26	3
RUI040	PUL18	k141_8417883_flag=1_multi=12.0000_len=231253	83477	114164	GH16-GH128-CBM32-unk-CBM32;GH81-GH64;GH16-susC-susD-unk-GH16-GH5_46-GH3-GH3	d__Bacteria;p__Bacteroidota;c__Bacteroidia;o__Bacteroidales;f__Bacteroidaceae;g__Prevotella;s__			susC-susD-unk-unk-CE10-GH92-unk-unk-GH13_38-unk-unk-unk-unk-GH78	1		79	RUI541	2						GH93	3
RUI040	PUL19	k141_8417883_flag=1_multi=12.0000_len=231253	166195	176698	GH93-unk-unk-GH43_3-susD-susC	d__Bacteria;p__Bacteroidota;c__Bacteroidia;o__Bacteroidales;f__Bacteroidaceae;g__Prevotella;s__			GH43_1-GH35-susD-susC	1		80	RUI569	2						GH140	3
RUI053	PUL1	k141_1166421_flag=0_multi=15.2686_len=61311	23206	28278	susC-susD	d__Bacteria;p__Bacteroidota;c__Bacteroidia;o__Bacteroidales;f__Bacteroidaceae;g__Prevotella;s__			susD-susC-unk-unk-susD-susC	8		81	RUI010	1						PL1	3
RUI053	PUL2	k141_12222755_flag=1_multi=10.0000_len=21505	2587	8915	CE8-susC-susD	d__Bacteria;p__Bacteroidota;c__Bacteroidia;o__Bacteroidales;f__Bacteroidaceae;g__Prevotella;s__			susC-susD-unk-GH32-GH32	2		82	RUI025	1						GH25	3
RUI053	PUL3	k141_13301673_flag=1_multi=9.0000_len=51827	1669	35535	PL1_2-unk-unk-susC-susD-unk-unk-PL9-unk-unk-unk-unk-susC-susD-unk-unk-unk-unk-GH43_18	d__Bacteria;p__Bacteroidota;c__Bacteroidia;o__Bacteroidales;f__Bacteroidaceae;g__Prevotella;s__			GH92-susD-susC-susD	1		83	RUI084	1						PL26	3
RUI053	PUL4	k141_14604520_flag=0_multi=173.5465_len=30909	16911	21620	susD-susC	d__Bacteria;p__Bacteroidota;c__Bacteroidia;o__Bacteroidales;f__Bacteroidaceae;g__Prevotella;s__			GH5_4-unk-susD-susC-GH5_7-GH92	1		84	RUI123	1						GH54	3
RUI053	PUL5	k141_4100575_flag=0_multi=8.9974_len=30969	2729	17109	susD-susC-unk-unk-unk-GH95	d__Bacteria;p__Bacteroidota;c__Bacteroidia;o__Bacteroidales;f__Bacteroidaceae;g__Prevotella;s__			GH5_46-GH16-unk-susD-susC	1		85	RUI129	1						GT19	3
RUI054	PUL1	k141_11593219_flag=0_multi=131.0000_len=20162	454	12965	GH140-GH76-GH92-unk-susD-susC	d__Bacteria;p__Bacteroidota;c__Bacteroidia;o__Bacteroidales;f__Bacteroidaceae;g__;s__			susC-susD-unk-unk-susC-susD	4		86	RUI169	1						GH13_13	3
RUI054	PUL2	k141_12146793_flag=0_multi=167.0794_len=25174	7938	13069	susC-susD	d__Bacteria;p__Bacteroidota;c__Bacteroidia;o__Bacteroidales;f__Bacteroidaceae;g__;s__			CBM35-unk-unk-susD-susC-GH28-GH51	1		87	RUI231	1						GH13_36	3
RUI054	PUL3	k141_12177290_flag=0_multi=50.6774_len=13730	3798	12502	GH16-unk-susD-susC	d__Bacteria;p__Bacteroidota;c__Bacteroidia;o__Bacteroidales;f__Bacteroidaceae;g__;s__			GH2-CE2-susC-susD	1		88	RUI275	1						GH13_7	3
RUI054	PUL4	k141_12824252_flag=0_multi=148.9449_len=27023	7092	26643	susC-susD-unk-susD-unk-unk-unk-CE6;CBM6;GH10	d__Bacteria;p__Bacteroidota;c__Bacteroidia;o__Bacteroidales;f__Bacteroidaceae;g__;s__			GH32-unk-unk-susC-susD-unk-GH32	1		89	RUI308	1						CE3	3
RUI054	PUL5	k141_3505236_flag=0_multi=144.8704_len=50801	22196	32139	GH5_4-unk-unk-susD-susC	d__Bacteria;p__Bacteroidota;c__Bacteroidia;o__Bacteroidales;f__Bacteroidaceae;g__;s__			GH9-unk-unk-susC-susD-susC-susD-unk-GH5_4	1		90	RUI311	1						GH13_38	3
RUI054	PUL6	k141_615095_flag=0_multi=142.0060_len=13059	627	5795	susD-susC	d__Bacteria;p__Bacteroidota;c__Bacteroidia;o__Bacteroidales;f__Bacteroidaceae;g__;s__			GH23-unk-susC-susD	1		91	RUI336	1						GH66	2
RUI054	PUL7	k141_6395983_flag=0_multi=136.7646_len=14193	3544	13990	susD-susC-unk-unk-susD	d__Bacteria;p__Bacteroidota;c__Bacteroidia;o__Bacteroidales;f__Bacteroidaceae;g__;s__			susD-susC-susD-susC	4		92	RUI375	1						CBM35	2
RUI054	PUL8	k141_6859299_flag=0_multi=128.9453_len=46971	13960	33788	GH43_8-unk-unk-GH2-GH92-GH38-unk-unk-susD-susC	d__Bacteria;p__Bacteroidota;c__Bacteroidia;o__Bacteroidales;f__Bacteroidaceae;g__;s__			susC-susD-unk-GH32	2		93	RUI426	1						GH43_31	2
RUI054	PUL9	k141_7702926_flag=0_multi=155.9531_len=33157	6056	11054	susD-susC	d__Bacteria;p__Bacteroidota;c__Bacteroidia;o__Bacteroidales;f__Bacteroidaceae;g__;s__			susD-susC-unk-unk-susD-susC-unk-GH43_10	1		94	RUI516	1						GH73	2
RUI066	PUL1	k141_10024521_flag=0_multi=81.6153_len=9285	956	6463	susD-susC	d__Bacteria;p__Bacteroidota;c__Bacteroidia;o__Bacteroidales;f__UBA932;g__RC9;s__			GH43_19-GH13-unk-unk-susC-susD	1		95	RUI549	1						GH5_2	2
RUI066	PUL2	k141_10631126_flag=0_multi=82.3946_len=16680	2840	12499	GH130-susC-susD-unk-GH26-GH26	d__Bacteria;p__Bacteroidota;c__Bacteroidia;o__Bacteroidales;f__UBA932;g__RC9;s__			GH28-susC-susD-unk-unk-GH5_7-susC	1			total	861						GH43_28	2
RUI066	PUL3	k141_10690850_flag=0_multi=81.2779_len=24659	12101	17291	susD-susC	d__Bacteria;p__Bacteroidota;c__Bacteroidia;o__Bacteroidales;f__UBA932;g__RC9;s__			GH13_6-unk-unk-unk-susD-susC	1										GH98	2
RUI066	PUL4	k141_15188360_flag=0_multi=79.0000_len=17206	1159	6250	susC-susD	d__Bacteria;p__Bacteroidota;c__Bacteroidia;o__Bacteroidales;f__UBA932;g__RC9;s__			susC-susD-unk-unk-GH13_6-GT2-GT4	1										CBM13	2
RUI066	PUL5	k141_15457467_flag=0_multi=108.9039_len=22618	4345	20303	GH3-GH2-GH125-susD-susC-unk-GH29	d__Bacteria;p__Bacteroidota;c__Bacteroidia;o__Bacteroidales;f__UBA932;g__RC9;s__			GH43_10-GH43_5-unk-susD-susC	1										CBM72	2
RUI066	PUL6	k141_5508663_flag=0_multi=92.9532_len=7277	2	4459	susC-susD	d__Bacteria;p__Bacteroidota;c__Bacteroidia;o__Bacteroidales;f__UBA932;g__RC9;s__			GH105;GH28-PL1_2-CE8-susC-susD	1										PL6	2
RUI066	PUL7	k141_7399003_flag=0_multi=79.9693_len=25860	26	17606	CE1-unk-GH144-unk-GH3-unk-GH144-susD-susC	d__Bacteria;p__Bacteroidota;c__Bacteroidia;o__Bacteroidales;f__UBA932;g__RC9;s__			GT2-unk-unk-unk-GH97-susC-susD-unk-GH13	1										GH5_21	2
RUI066	PUL8	k141_8333039_flag=0_multi=94.9448_len=17155	2416	14585	GH3-unk-GH16-unk-susD-susC	d__Bacteria;p__Bacteroidota;c__Bacteroidia;o__Bacteroidales;f__UBA932;g__RC9;s__			susC-unk-unk-susC-susD	3										CBM20	2
RUI066	PUL9	k141_9798874_flag=0_multi=85.4379_len=18513	9601	17531	GH29-unk-susC-susD	d__Bacteria;p__Bacteroidota;c__Bacteroidia;o__Bacteroidales;f__UBA932;g__RC9;s__			susD-susC-susD-susC-GH31-GH10;CBM6-CE10-GH97	1										CBM61	2
RUI067	PUL1	k141_12700722_flag=1_multi=19.8819_len=34413	9883	33659	GH13-GH13_13-GH97-CBM20;GH77-unk-unk-unk-susC-susD-unk-unk-GH13-GH13_6	d__Bacteria;p__Bacteroidota;c__Bacteroidia;o__Bacteroidales;f__Bacteroidaceae;g__Prevotella;s__			GH127-CBM32;GH43-GH97-GH127-susC-susD	1										GH87	1
RUI067	PUL2	k141_13020621_flag=0_multi=19.9899_len=37736	1564	6312	susC-susD	d__Bacteria;p__Bacteroidota;c__Bacteroidia;o__Bacteroidales;f__Bacteroidaceae;g__Prevotella;s__			susD-susC-unk-susD-susC-susD-susC	1										GH43_8	1
RUI067	PUL3	k141_13020621_flag=0_multi=19.9899_len=37736	16489	21652	susD-susC	d__Bacteria;p__Bacteroidota;c__Bacteroidia;o__Bacteroidales;f__Bacteroidaceae;g__Prevotella;s__			CE7-CE8-susD-susC	1										GH24	1
RUI067	PUL4	k141_13276959_flag=0_multi=37.9811_len=39329	15847	24930	susC-susD-unk-GH43_4	d__Bacteria;p__Bacteroidota;c__Bacteroidia;o__Bacteroidales;f__Bacteroidaceae;g__Prevotella;s__			GH24-unk-unk-susC-susD-unk-GH16-unk-GH5_46-GH3	1										GH74	1
RUI067	PUL5	k141_13782880_flag=0_multi=17.9929_len=26606	3261	8627	susD-susC	d__Bacteria;p__Bacteroidota;c__Bacteroidia;o__Bacteroidales;f__Bacteroidaceae;g__Prevotella;s__			GH97-unk-susD-susC	1										GH116	1
RUI067	PUL6	k141_14053014_flag=1_multi=23.0000_len=23970	467	23333	GH26-unk-unk-unk-susD-susC-unk-CE7-GH26-GH130-unk-unk-GH2-GH36	d__Bacteria;p__Bacteroidota;c__Bacteroidia;o__Bacteroidales;f__Bacteroidaceae;g__Prevotella;s__			GH5_4-unk-unk-susD-susC-CE7;GH5_7	1										GT14	1
RUI067	PUL7	k141_14569487_flag=0_multi=17.9896_len=34207	11696	26877	GH32-unk-susD-susC-unk-unk-CBM51	d__Bacteria;p__Bacteroidota;c__Bacteroidia;o__Bacteroidales;f__Bacteroidaceae;g__Prevotella;s__			susC-susD-unk-GH97	1										GH110	1
RUI067	PUL8	k141_14966712_flag=1_multi=18.9852_len=53557	15354	33554	GH43_19;GH43-unk-susC-unk-unk-susD-susC	d__Bacteria;p__Bacteroidota;c__Bacteroidia;o__Bacteroidales;f__Bacteroidaceae;g__Prevotella;s__			GH43-susC-susD	1										CBM9	1
RUI067	PUL9	k141_15799542_flag=0_multi=15.9983_len=89319	16357	21349	susD-susC	d__Bacteria;p__Bacteroidota;c__Bacteroidia;o__Bacteroidales;f__Bacteroidaceae;g__Prevotella;s__			susC-susD-GH16-GH50	1										GH123	1
RUI067	PUL10	k141_15799542_flag=0_multi=15.9983_len=89319	22902	40995	GH30-unk-unk-unk-unk-susD-unk-susD-susC	d__Bacteria;p__Bacteroidota;c__Bacteroidia;o__Bacteroidales;f__Bacteroidaceae;g__Prevotella;s__			susD-susC-GH5_7;CE7	1										GH50	1
RUI067	PUL11	k141_16207988_flag=0_multi=20.9924_len=52548	13293	26915	GH92-GH92-susD-susC-GH28	d__Bacteria;p__Bacteroidota;c__Bacteroidia;o__Bacteroidales;f__Bacteroidaceae;g__Prevotella;s__			susD-susC-PL1_2-CE8-GH28	1										GH43_24	1
RUI067	PUL12	k141_16228551_flag=0_multi=39.9848_len=51374	1732	22575	susC-susD-unk-unk-CE10-GH92-unk-unk-GH13_38-unk-unk-unk-unk-GH78	d__Bacteria;p__Bacteroidota;c__Bacteroidia;o__Bacteroidales;f__Bacteroidaceae;g__Prevotella;s__			GH13-unk-susD-susC	1										GH141	1
RUI067	PUL13	k141_4113637_flag=0_multi=18.9245_len=60557	51552	56378	susC-susD	d__Bacteria;p__Bacteroidota;c__Bacteroidia;o__Bacteroidales;f__Bacteroidaceae;g__Prevotella;s__			CE12;GH105-unk-susC-susD	1										GH109	1
RUI067	PUL14	k141_460485_flag=0_multi=16.9932_len=33624	4610	13244	GH43_1-GH35-susD-susC	d__Bacteria;p__Bacteroidota;c__Bacteroidia;o__Bacteroidales;f__Bacteroidaceae;g__Prevotella;s__			GH30-susD-susC	1										GH138	1
RUI067	PUL15	k141_4732538_flag=0_multi=17.9639_len=110389	28209	32933	susC-susD	d__Bacteria;p__Bacteroidota;c__Bacteroidia;o__Bacteroidales;f__Bacteroidaceae;g__Prevotella;s__			GH16-susD-susC	1										CBM51	1
RUI067	PUL16	k141_4732538_flag=0_multi=17.9639_len=110389	85443	90355	susD-susC	d__Bacteria;p__Bacteroidota;c__Bacteroidia;o__Bacteroidales;f__Bacteroidaceae;g__Prevotella;s__			susC-susD-unk-GH128-GH16-CBM32-unk-unk-CBM32;GH81-GH3-GH3	1										PL17_2	1
RUI067	PUL17	k141_5477360_flag=0_multi=39.9920_len=97813	22461	36389	susD-susC-unk-unk-susD-susC	d__Bacteria;p__Bacteroidota;c__Bacteroidia;o__Bacteroidales;f__Bacteroidaceae;g__Prevotella;s__			PL11-PL11-unk-susD-susC-susD-susC-unk-unk-susC-susD-unk-GH32-GH32	1										GH142	1
RUI067	PUL18	k141_6526663_flag=0_multi=17.6822_len=125924	1	4296	susD-susC	d__Bacteria;p__Bacteroidota;c__Bacteroidia;o__Bacteroidales;f__Bacteroidaceae;g__Prevotella;s__			GH43_3-unk-susD-susC-GH43-GH76;CBM35-GH125	1										GH57	1
RUI067	PUL19	k141_7883061_flag=0_multi=17.9972_len=60192	22950	32395	susC-susD-unk-GH32-GH32	d__Bacteria;p__Bacteroidota;c__Bacteroidia;o__Bacteroidales;f__Bacteroidaceae;g__Prevotella;s__			GH2-GH3-GH2;GH3-unk-unk-unk-susD-susC-unk-unk-unk-CE3-unk-unk-unk-unk-GH43_19;GH43_24-GH43_17	1										GH99	1
RUI080	PUL1	k141_11415830_flag=0_multi=95.9627_len=25622	2	9394	susC-susD-unk-GH32-GH32	d__Bacteria;p__Bacteroidota;c__Bacteroidia;o__Bacteroidales;f__Bacteroidaceae;g__Prevotella;s__			GT4-GT2-GH13_6-GH13_7-unk-unk-unk-unk-susD-susC-unk-unk-GH77-GH97-GH13_13-GH13	1										GH8	1
RUI080	PUL2	k141_11981832_flag=0_multi=18.9927_len=24881	14440	24881	GH92-susD-susC-susD	d__Bacteria;p__Bacteroidota;c__Bacteroidia;o__Bacteroidales;f__Bacteroidaceae;g__Prevotella;s__			GH36-unk-unk-unk-unk-susC-unk-unk-susD-susC-unk-GH95-GH2	1										GH30_8	1
RUI080	PUL3	k141_13449058_flag=0_multi=25.9911_len=56221	15392	28076	susC-unk-unk-susD-susC	d__Bacteria;p__Bacteroidota;c__Bacteroidia;o__Bacteroidales;f__Bacteroidaceae;g__Prevotella;s__			GH93-unk-unk-GH43_3-susD-susC-unk-GH43_3	1										GH133	1
RUI080	PUL4	k141_14616987_flag=0_multi=20.3638_len=34485	10067	23138	GH5_4-unk-susD-susC-GH5_7-GH92	d__Bacteria;p__Bacteroidota;c__Bacteroidia;o__Bacteroidales;f__Bacteroidaceae;g__Prevotella;s__			GH43_31-unk-unk-unk-susC-unk-unk-susD-susC	1										GT32	1
RUI080	PUL5	k141_2077017_flag=0_multi=17.9883_len=14645	925	10719	GH5_46-GH16-unk-susD-susC	d__Bacteria;p__Bacteroidota;c__Bacteroidia;o__Bacteroidales;f__Bacteroidaceae;g__Prevotella;s__			susC-susD-unk-GH76-GH92-unk-unk-GH51	1										GH27	1
RUI080	PUL6	k141_2119231_flag=0_multi=15.9952_len=31699	16055	29964	susC-susD-unk-unk-susC-susD	d__Bacteria;p__Bacteroidota;c__Bacteroidia;o__Bacteroidales;f__Bacteroidaceae;g__Prevotella;s__			GH2-GH76-GH92-unk-susD-susC-unk-unk-GH43_26-GH115	1										GH37	1
RUI080	PUL7	k141_2689092_flag=0_multi=36.9783_len=16723	2143	15530	CBM35-unk-unk-susD-susC-GH28-GH51	d__Bacteria;p__Bacteroidota;c__Bacteroidia;o__Bacteroidales;f__Bacteroidaceae;g__Prevotella;s__			GH3-unk-GH93-unk-susD-susC	1										GH5_38	1
RUI080	PUL8	k141_3295581_flag=0_multi=18.1689_len=22099	6652	16276	GH2-CE2-susC-susD	d__Bacteria;p__Bacteroidota;c__Bacteroidia;o__Bacteroidales;f__Bacteroidaceae;g__Prevotella;s__			CE1-unk-unk-GH31-GH130-GH92-GH92-susC-susD-susC-unk-unk-susD-GH78-GH2-GH92-GH38-unk-unk-unk-GH2	1										GT5	1
RUI080	PUL9	k141_6207395_flag=0_multi=15.0000_len=15531	955	13691	GH32-unk-unk-susC-susD-unk-GH32	d__Bacteria;p__Bacteroidota;c__Bacteroidia;o__Bacteroidales;f__Bacteroidaceae;g__Prevotella;s__			GH38-unk-susC-susD-unk-GH92	1										CE4	1
RUI080	PUL10	k141_6358588_flag=0_multi=17.2747_len=15610	9464	14473	susD-susC	d__Bacteria;p__Bacteroidota;c__Bacteroidia;o__Bacteroidales;f__Bacteroidaceae;g__Prevotella;s__			GH43_4-unk-susD-susC	2										GH43_18	1
RUI080	PUL11	k141_6901779_flag=0_multi=16.4583_len=31476	2	20697	GH9-unk-unk-susC-susD-susC-susD-unk-GH5_4	d__Bacteria;p__Bacteroidota;c__Bacteroidia;o__Bacteroidales;f__Bacteroidaceae;g__Prevotella;s__			susC-susD-unk-GH16-GH3	2										PL10	1
RUI080	PUL12	k141_7921443_flag=0_multi=15.1154_len=28130	13222	20475	GH23-unk-susC-susD	d__Bacteria;p__Bacteroidota;c__Bacteroidia;o__Bacteroidales;f__Bacteroidaceae;g__Prevotella;s__			susC-susD-PL1_2	2										GH64	1
RUI084	PUL5	k141_9232047_flag=0_multi=54.7777_len=59762	28750	43674	susD-susC-unk-unk-susD-susC	d__Bacteria;p__Bacteroidota;c__Bacteroidia;o__Bacteroidales;f__Bacteroidaceae;g__UBA4372;s__			GH10-unk-susD-susC	1										GH43_37	1
RUI098	PUL1	k141_11893168_flag=0_multi=125.0000_len=46864	19604	24718	susC-susD	d__Bacteria;p__Bacteroidota;c__Bacteroidia;o__Bacteroidales;f__Bacteroidaceae;g__Prevotella;s__			susD-susC-GH2-GH31	1										total	1097
RUI098	PUL2	k141_13454508_flag=0_multi=119.0000_len=29115	1647	7168	susD-susC	d__Bacteria;p__Bacteroidota;c__Bacteroidia;o__Bacteroidales;f__Bacteroidaceae;g__Prevotella;s__			GH97-susC-susD-unk-unk-GH13_6	1
RUI098	PUL3	k141_13793342_flag=0_multi=122.8845_len=10702	2274	7301	susD-susC	d__Bacteria;p__Bacteroidota;c__Bacteroidia;o__Bacteroidales;f__Bacteroidaceae;g__Prevotella;s__			GH26-GH26-unk-susD-susC-unk-GH94	1
RUI098	PUL4	k141_15046462_flag=0_multi=115.3261_len=26480	8646	26480	susD-susC-unk-unk-susD-susC-unk-GH43_10	d__Bacteria;p__Bacteroidota;c__Bacteroidia;o__Bacteroidales;f__Bacteroidaceae;g__Prevotella;s__			susD-susC-unk-GH128-GH128	1
RUI098	PUL5	k141_2052076_flag=0_multi=107.0000_len=33278	26401	31219	susC-susD	d__Bacteria;p__Bacteroidota;c__Bacteroidia;o__Bacteroidales;f__Bacteroidaceae;g__Prevotella;s__			susD-susC-unk-GH127	1
RUI098	PUL6	k141_2632623_flag=0_multi=111.0000_len=18948	3978	16484	susC-susD-unk-unk-susC	d__Bacteria;p__Bacteroidota;c__Bacteroidia;o__Bacteroidales;f__Bacteroidaceae;g__Prevotella;s__			GH2-GH39-unk-unk-unk-unk-susD-susC	1
RUI098	PUL7	k141_4950261_flag=0_multi=91.6884_len=6477	1176	6476	susD-susC	d__Bacteria;p__Bacteroidota;c__Bacteroidia;o__Bacteroidales;f__Bacteroidaceae;g__Prevotella;s__			GH127-unk-unk-susC-susD	1
RUI098	PUL8	k141_5285668_flag=0_multi=96.9281_len=13492	2	13491	GH43_19-GH13-unk-unk-susC-susD	d__Bacteria;p__Bacteroidota;c__Bacteroidia;o__Bacteroidales;f__Bacteroidaceae;g__Prevotella;s__			susD-susC-unk-unk-unk-GH88	1
RUI098	PUL9	k141_6704801_flag=0_multi=124.0000_len=17678	124	14595	susD-susC-unk-unk-susD-susC	d__Bacteria;p__Bacteroidota;c__Bacteroidia;o__Bacteroidales;f__Bacteroidaceae;g__Prevotella;s__			GH20-GH20-unk-susD-susC-unk-unk-GH92-unk-GH28	1
RUI098	PUL10	k141_8340734_flag=0_multi=113.6223_len=22004	9386	22002	GH28-susC-susD-unk-unk-GH5_7-susC	d__Bacteria;p__Bacteroidota;c__Bacteroidia;o__Bacteroidales;f__Bacteroidaceae;g__Prevotella;s__			GH20-unk-unk-susD-susC	1
RUI098	PUL11	k141_8617830_flag=0_multi=75.9472_len=14344	3	10737	GH13_6-unk-unk-unk-susD-susC	d__Bacteria;p__Bacteroidota;c__Bacteroidia;o__Bacteroidales;f__Bacteroidaceae;g__Prevotella;s__			susC-susD-unk-GH13-unk-unk-GH53-GH13	1
RUI098	PUL12	k141_8626626_flag=0_multi=73.5076_len=3106	2	3106	susC-susD	d__Bacteria;p__Bacteroidota;c__Bacteroidia;o__Bacteroidales;f__Bacteroidaceae;g__Prevotella;s__			susC-susD-GH16-GH43_24-GH2	1
RUI098	PUL13	k141_8943666_flag=0_multi=115.9065_len=12445	1122	6123	susC-susD	d__Bacteria;p__Bacteroidota;c__Bacteroidia;o__Bacteroidales;f__Bacteroidaceae;g__Prevotella;s__			susD-susC-unk-GH97	1
RUI112	PUL1	k141_12046952_flag=0_multi=64.9789_len=30505	11462	25391	susC-susD-unk-unk-GH13_6-GT2-GT4	d__Bacteria;p__Bacteroidota;c__Bacteroidia;o__Bacteroidales;f__Bacteroidaceae;g__Prevotella;s__			susC-susD-unk-GH16-GH3-GH30	1
RUI112	PUL2	k141_1526310_flag=0_multi=59.9673_len=18179	1571	11909	GH43_10-GH43_5-unk-susD-susC	d__Bacteria;p__Bacteroidota;c__Bacteroidia;o__Bacteroidales;f__Bacteroidaceae;g__Prevotella;s__			susC-unk-susC-susD	1
RUI112	PUL3	k141_15788454_flag=0_multi=103.9585_len=24974	7188	21809	GH105;GH28-PL1_2-CE8-susC-susD	d__Bacteria;p__Bacteroidota;c__Bacteroidia;o__Bacteroidales;f__Bacteroidaceae;g__Prevotella;s__			GH20-unk-GH2-unk-susC-susD	1
RUI112	PUL4	k141_16049342_flag=0_multi=436.0000_len=37050	1181	15344	GT2-unk-unk-unk-GH97-susC-susD-unk-GH13	d__Bacteria;p__Bacteroidota;c__Bacteroidia;o__Bacteroidales;f__Bacteroidaceae;g__Prevotella;s__			GH67-unk-unk-unk-susD-susC-unk-GH115-unk-GH43_1	1
RUI112	PUL5	k141_237866_flag=0_multi=58.8639_len=4404	3	3529	susD-susC	d__Bacteria;p__Bacteroidota;c__Bacteroidia;o__Bacteroidales;f__Bacteroidaceae;g__Prevotella;s__			GH73-GH3-unk-CE10-susC-susD-unk-CE1-CE1-CE1-GH3-susD-susC-CE1-CE1-unk-GH3	1
RUI112	PUL6	k141_4043101_flag=0_multi=59.5043_len=15806	7947	15806	susC-unk-unk-susC-susD	d__Bacteria;p__Bacteroidota;c__Bacteroidia;o__Bacteroidales;f__Bacteroidaceae;g__Prevotella;s__			GH43_4-unk-unk-susC-susD-unk-unk-susC-unk-CBM13-unk-PL11-GH128	1
RUI112	PUL7	k141_4443982_flag=0_multi=61.9697_len=20288	1356	19722	susD-susC-susD-susC-GH31-GH10;CBM6-CE10-GH97	d__Bacteria;p__Bacteroidota;c__Bacteroidia;o__Bacteroidales;f__Bacteroidaceae;g__Prevotella;s__			GH53-unk-susD-susC-GH53	1
RUI112	PUL8	k141_54980_flag=0_multi=186.9262_len=25347	9841	25184	GH127-CBM32;GH43-GH97-GH127-susC-susD	d__Bacteria;p__Bacteroidota;c__Bacteroidia;o__Bacteroidales;f__Bacteroidaceae;g__Prevotella;s__			PL1_2-unk-susC-susD	1
RUI112	PUL9	k141_640633_flag=0_multi=61.6471_len=8018	194	4980	susC-susD	d__Bacteria;p__Bacteroidota;c__Bacteroidia;o__Bacteroidales;f__Bacteroidaceae;g__Prevotella;s__			susC-susD-CE8	1
RUI112	PUL10	k141_7187498_flag=0_multi=110.2413_len=74692	20959	38172	susD-susC-unk-susD-susC-susD-susC	d__Bacteria;p__Bacteroidota;c__Bacteroidia;o__Bacteroidales;f__Bacteroidaceae;g__Prevotella;s__			GT2-unk-unk-unk-susC-unk-unk-susD-susC-unk-PL1_2	1
RUI112	PUL11	k141_772397_flag=0_multi=230.5891_len=11337	206	7349	CE7-CE8-susD-susC	d__Bacteria;p__Bacteroidota;c__Bacteroidia;o__Bacteroidales;f__Bacteroidaceae;g__Prevotella;s__			GH28-unk-GH43_35-unk-unk-unk-susD-susC	1
RUI112	PUL12	k141_8306455_flag=0_multi=81.8925_len=38857	19931	37214	GH24-unk-unk-susC-susD-unk-GH16-unk-GH5_46-GH3	d__Bacteria;p__Bacteroidota;c__Bacteroidia;o__Bacteroidales;f__Bacteroidaceae;g__Prevotella;s__			GH74-GH31-unk-unk-GH130-GH26-unk-GH5_4-unk-susD-susC	1
RUI113	PUL1	k141_10299699_flag=0_multi=16.9895_len=15331	3577	12023	GH97-unk-susD-susC	d__Bacteria;p__Bacteroidota;c__Bacteroidia;o__Bacteroidales;f__UBA932;g__RC9;s__			PL1_2-susD-susC	3
RUI113	PUL2	k141_13361693_flag=0_multi=27.9632_len=7469	1851	6676	susD-susC	d__Bacteria;p__Bacteroidota;c__Bacteroidia;o__Bacteroidales;f__UBA932;g__RC9;s__			susD-susC-unk-GH33	1
RUI113	PUL3	k141_14435257_flag=0_multi=21.9108_len=3997	2	3996	susC-susD	d__Bacteria;p__Bacteroidota;c__Bacteroidia;o__Bacteroidales;f__UBA932;g__RC9;s__			susD-susC-unk-unk-susD-susC-unk-GH43_12-GH30_8-unk-GH2	1
RUI113	PUL4	k141_15541393_flag=0_multi=27.4327_len=23401	347	13154	GH5_4-unk-unk-susD-susC-CE7;GH5_7	d__Bacteria;p__Bacteroidota;c__Bacteroidia;o__Bacteroidales;f__UBA932;g__RC9;s__			GT2-unk-susC-susD-unk-unk-susC	1
RUI113	PUL5	k141_15670869_flag=0_multi=26.9541_len=11459	5390	10350	susC-susD	d__Bacteria;p__Bacteroidota;c__Bacteroidia;o__Bacteroidales;f__UBA932;g__RC9;s__			susC-susD-unk-unk-unk-unk-GH28	1
RUI113	PUL6	k141_2034311_flag=0_multi=41.0000_len=17536	5620	10732	susD-susC	d__Bacteria;p__Bacteroidota;c__Bacteroidia;o__Bacteroidales;f__UBA932;g__RC9;s__			susC-susD-unk-unk-unk-unk-susC	1
RUI113	PUL7	k141_4218759_flag=0_multi=29.9927_len=12115	623	5367	susD-susC	d__Bacteria;p__Bacteroidota;c__Bacteroidia;o__Bacteroidales;f__UBA932;g__RC9;s__			susD-susC-unk-unk-unk-unk-GH10;CE1-GH3-GH97;CE15-CE10-GH3	1
RUI113	PUL8	k141_422934_flag=1_multi=16.9635_len=9352	233	5080	susC-susD	d__Bacteria;p__Bacteroidota;c__Bacteroidia;o__Bacteroidales;f__UBA932;g__RC9;s__			susC-susD-unk-susC	2
RUI113	PUL9	k141_5593033_flag=0_multi=16.0444_len=9990	2	4866	susC-susD	d__Bacteria;p__Bacteroidota;c__Bacteroidia;o__Bacteroidales;f__UBA932;g__RC9;s__			susD-susC-CE12-PL26	1
RUI113	PUL10	k141_6190059_flag=0_multi=5.2997_len=4482	1	3978	susD-susC	d__Bacteria;p__Bacteroidota;c__Bacteroidia;o__Bacteroidales;f__UBA932;g__RC9;s__			susD-susC-susD-susC-CE8-PL9	1
RUI113	PUL11	k141_701593_flag=0_multi=6.9820_len=6814	1811	6813	susD-susC	d__Bacteria;p__Bacteroidota;c__Bacteroidia;o__Bacteroidales;f__UBA932;g__RC9;s__			susC-susD-unk-PL9	1
RUI113	PUL12	k141_8327984_flag=0_multi=16.9619_len=8537	314	8537	susC-susD-unk-GH97	d__Bacteria;p__Bacteroidota;c__Bacteroidia;o__Bacteroidales;f__UBA932;g__RC9;s__			GH26-GH5_4-unk-unk-susD-susC	1
RUI113	PUL13	k141_8904586_flag=1_multi=12.0000_len=5318	63	5200	susD-susC	d__Bacteria;p__Bacteroidota;c__Bacteroidia;o__Bacteroidales;f__UBA932;g__RC9;s__			susD-susC-CE7-GH26-GH130	1
RUI114	PUL1	k141_11150648_flag=0_multi=38.0000_len=10804	5339	10802	GH43-susC-susD	d__Bacteria;p__Bacteroidota;c__Bacteroidia;o__Bacteroidales;f__UBA932;g__RC9;s__			GH18-unk-unk-unk-susD-susC-susD-susC-GH18-unk-GH2-unk-GH20	1
RUI114	PUL2	k141_12182591_flag=0_multi=17.9676_len=10645	2813	10413	susC-susD-GH16-GH50	d__Bacteria;p__Bacteroidota;c__Bacteroidia;o__Bacteroidales;f__UBA932;g__RC9;s__			susD-susC-susC-susD-susC-susD	1
RUI114	PUL3	k141_13326354_flag=0_multi=18.9484_len=7112	2055	6954	susD-susC	d__Bacteria;p__Bacteroidota;c__Bacteroidia;o__Bacteroidales;f__UBA932;g__RC9;s__			GH3-unk-GH31-GH130-GH26-GH5_4-unk-unk-susD-susC-GH5_7	1
RUI114	PUL4	k141_13380445_flag=0_multi=45.4363_len=15217	2329	9820	susD-susC-GH5_7;CE7	d__Bacteria;p__Bacteroidota;c__Bacteroidia;o__Bacteroidales;f__UBA932;g__RC9;s__			susD-susC-unk-unk-unk-GH125	1
RUI114	PUL5	k141_13774956_flag=0_multi=37.0000_len=7520	1	4203	susC-susD	d__Bacteria;p__Bacteroidota;c__Bacteroidia;o__Bacteroidales;f__UBA932;g__RC9;s__			GH36-susC-susD-unk-unk-unk-unk-GH20	1
RUI114	PUL6	k141_14820689_flag=0_multi=41.0000_len=7288	3062	7286	susC-susD	d__Bacteria;p__Bacteroidota;c__Bacteroidia;o__Bacteroidales;f__UBA932;g__RC9;s__			GH26-unk-susC-susD	1
RUI114	PUL7	k141_2267496_flag=0_multi=44.6950_len=17054	1303	11205	susD-susC-PL1_2-CE8-GH28	d__Bacteria;p__Bacteroidota;c__Bacteroidia;o__Bacteroidales;f__UBA932;g__RC9;s__			GH18-unk-unk-unk-unk-susD-unk-susD-susC-GH18-unk-GH2-unk-unk-GH20	1
RUI114	PUL8	k141_2498066_flag=0_multi=47.8804_len=27016	16306	20874	susC-susD	d__Bacteria;p__Bacteroidota;c__Bacteroidia;o__Bacteroidales;f__UBA932;g__RC9;s__			susD-susC-unk-unk-unk-unk-GH36-unk-unk-unk-CE11	1
RUI114	PUL9	k141_3361500_flag=0_multi=45.9661_len=13423	168	10113	GH13-unk-susD-susC	d__Bacteria;p__Bacteroidota;c__Bacteroidia;o__Bacteroidales;f__UBA932;g__RC9;s__			GH20-unk-unk-unk-susC-susD	1
RUI114	PUL10	k141_5787698_flag=0_multi=46.5933_len=22280	1431	11546	CE12;GH105-unk-susC-susD	d__Bacteria;p__Bacteroidota;c__Bacteroidia;o__Bacteroidales;f__UBA932;g__RC9;s__			susC-susD-unk-unk-PL6-PL6;PL6_1-PL17_2	1
RUI114	PUL11	k141_6761815_flag=0_multi=40.8124_len=7471	2488	7362	susD-susC	d__Bacteria;p__Bacteroidota;c__Bacteroidia;o__Bacteroidales;f__UBA932;g__RC9;s__			susC-susD-unk-GH26-GH26	1
RUI114	PUL12	k141_8994337_flag=0_multi=50.9720_len=17999	6546	13067	GH30-susD-susC	d__Bacteria;p__Bacteroidota;c__Bacteroidia;o__Bacteroidales;f__UBA932;g__RC9;s__			CE1-unk-unk-unk-susD-susC	1
RUI114	PUL13	k141_9938021_flag=1_multi=38.9616_len=9046	1345	6923	GH16-susD-susC	d__Bacteria;p__Bacteroidota;c__Bacteroidia;o__Bacteroidales;f__UBA932;g__RC9;s__			GH43_29;GH43_2-GH10-susC-susD-susC-susD	1
RUI122	PUL1	k141_10091371_flag=1_multi=44.9981_len=253995	15750	39455	susC-susD-unk-GH128-GH16-CBM32-unk-unk-CBM32;GH81-GH3-GH3	d__Bacteria;p__Bacteroidota;c__Bacteroidia;o__Bacteroidales;f__Bacteroidaceae;g__Prevotella;s__			susC-susD-unk-unk-susC-unk-unk-unk-PL11	1
RUI122	PUL2	k141_10091371_flag=1_multi=44.9981_len=253995	120269	125388	susC-susD	d__Bacteria;p__Bacteroidota;c__Bacteroidia;o__Bacteroidales;f__Bacteroidaceae;g__Prevotella;s__			GH43_12-unk-susC-susD-unk-unk-susC-susD-unk-GH115-unk-GH10-GH43_1-GH67-unk-GH2-GH98	1
RUI122	PUL3	k141_10091371_flag=1_multi=44.9981_len=253995	186183	217617	PL11-PL11-unk-susD-susC-susD-susC-unk-unk-susC-susD-unk-GH32-GH32	d__Bacteria;p__Bacteroidota;c__Bacteroidia;o__Bacteroidales;f__Bacteroidaceae;g__Prevotella;s__			PL1-susC-susD	1
RUI122	PUL4	k141_12727002_flag=0_multi=58.5387_len=116460	39198	44436	susD-susC	d__Bacteria;p__Bacteroidota;c__Bacteroidia;o__Bacteroidales;f__Bacteroidaceae;g__Prevotella;s__			susC-susD-unk-GH28	1
RUI122	PUL5	k141_12727002_flag=0_multi=58.5387_len=116460	53004	65822	GH43_3-unk-susD-susC-GH43-GH76;CBM35-GH125	d__Bacteria;p__Bacteroidota;c__Bacteroidia;o__Bacteroidales;f__Bacteroidaceae;g__Prevotella;s__			GH88-susD-susC	1
RUI122	PUL6	k141_12727002_flag=0_multi=58.5387_len=116460	73468	108896	GH2-GH3-GH2;GH3-unk-unk-unk-susD-susC-unk-unk-unk-CE3-unk-unk-unk-unk-GH43_19;GH43_24-GH43_17	d__Bacteria;p__Bacteroidota;c__Bacteroidia;o__Bacteroidales;f__Bacteroidaceae;g__Prevotella;s__			susC-susD-unk-unk-unk-unk-GH23-unk-unk-unk-unk-GT19	1
RUI122	PUL7	k141_14377379_flag=0_multi=50.8752_len=53015	18261	45022	GT4-GT2-GH13_6-GH13_7-unk-unk-unk-unk-susD-susC-unk-unk-GH77-GH97-GH13_13-GH13	d__Bacteria;p__Bacteroidota;c__Bacteroidia;o__Bacteroidales;f__Bacteroidaceae;g__Prevotella;s__			GH105-susD-susC	1
RUI122	PUL8	k141_15500832_flag=0_multi=57.5778_len=89892	41006	71097	GH36-unk-unk-unk-unk-susC-unk-unk-susD-susC-unk-GH95-GH2	d__Bacteria;p__Bacteroidota;c__Bacteroidia;o__Bacteroidales;f__Bacteroidaceae;g__Prevotella;s__			PL10;PL10_2-susD-susC	1
RUI122	PUL9	k141_16357459_flag=0_multi=60.9578_len=152267	43595	52784	GH97-unk-unk-susD-susC	d__Bacteria;p__Bacteroidota;c__Bacteroidia;o__Bacteroidales;f__Bacteroidaceae;g__Prevotella;s__			susC-unk-unk-susD-susC-unk-PL1_2	1
RUI122	PUL10	k141_16357459_flag=0_multi=60.9578_len=152267	107851	123444	GH93-unk-unk-GH43_3-susD-susC-unk-GH43_3	d__Bacteria;p__Bacteroidota;c__Bacteroidia;o__Bacteroidales;f__Bacteroidaceae;g__Prevotella;s__			GH43_4-unk-unk-susC-susD-unk-unk-susC-unk-CBM13-unk-PL11-unk-GH43;GH43_19	1
RUI122	PUL11	k141_16357459_flag=0_multi=60.9578_len=152267	124245	142645	GH43_31-unk-unk-unk-susC-unk-unk-susD-susC	d__Bacteria;p__Bacteroidota;c__Bacteroidia;o__Bacteroidales;f__Bacteroidaceae;g__Prevotella;s__			susD-susC-unk-unk-unk-GH106	1
RUI122	PUL12	k141_16374810_flag=0_multi=72.9950_len=144459	7990	12778	susD-susC	d__Bacteria;p__Bacteroidota;c__Bacteroidia;o__Bacteroidales;f__Bacteroidaceae;g__Prevotella;s__			GH106-unk-GH51-unk-susC-susD-unk-unk-GH26-GH5-GH5_7-GH94-GH5_4-GH130	1
RUI122	PUL13	k141_3894523_flag=0_multi=56.4700_len=36410	19255	32495	susC-susD-unk-GH76-GH92-unk-unk-GH51	d__Bacteria;p__Bacteroidota;c__Bacteroidia;o__Bacteroidales;f__Bacteroidaceae;g__Prevotella;s__			GH18;GH16-unk-unk-unk-susC-susD-unk-unk-unk-GH30-unk-GH88-GH3	1
RUI122	PUL14	k141_4935385_flag=0_multi=40.8485_len=37372	15795	37371	GH2-GH76-GH92-unk-susD-susC-unk-unk-GH43_26-GH115	d__Bacteria;p__Bacteroidota;c__Bacteroidia;o__Bacteroidales;f__Bacteroidaceae;g__Prevotella;s__			susC-susD-unk-GH5	1
RUI122	PUL15	k141_5161918_flag=0_multi=54.9775_len=48042	11642	24789	GH3-unk-GH93-unk-susD-susC	d__Bacteria;p__Bacteroidota;c__Bacteroidia;o__Bacteroidales;f__Bacteroidaceae;g__Prevotella;s__			susC-susD-susC-susD-unk-GH10-GH5_21;CE6	1
RUI122	PUL16	k141_6206174_flag=0_multi=58.9792_len=28089	14805	19387	susD-susC	d__Bacteria;p__Bacteroidota;c__Bacteroidia;o__Bacteroidales;f__Bacteroidaceae;g__Prevotella;s__			susC-susC-susD	1
RUI122	PUL17	k141_8865152_flag=0_multi=54.9883_len=92835	2300	42193	CE1-unk-unk-GH31-GH130-GH92-GH92-susC-susD-susC-unk-unk-susD-GH78-GH2-GH92-GH38-unk-unk-unk-GH2	d__Bacteria;p__Bacteroidota;c__Bacteroidia;o__Bacteroidales;f__Bacteroidaceae;g__Prevotella;s__			susC-susD-GH30_4-GH30_4-GH35	1
RUI122	PUL18	k141_8868847_flag=0_multi=54.9901_len=109333	29903	48404	GH38-unk-susC-susD-unk-GH92	d__Bacteria;p__Bacteroidota;c__Bacteroidia;o__Bacteroidales;f__Bacteroidaceae;g__Prevotella;s__			susD-susC-GH43_4	1
RUI122	PUL19	k141_8868847_flag=0_multi=54.9901_len=109333	80032	84702	susD-susC	d__Bacteria;p__Bacteroidota;c__Bacteroidia;o__Bacteroidales;f__Bacteroidaceae;g__Prevotella;s__			GH3-unk-unk-GH30-susD-susC	1
RUI123	PUL1	k141_820903_flag=1_multi=9.0000_len=10612	1	4087	susC-susD	d__Bacteria;p__Bacteroidota;c__Bacteroidia;o__Bacteroidales;f__Paludibacteraceae;g__UBA1723;s__			GH116-GH16-susD-susC	1
RUI127	PUL1	k141_10211846_flag=1_multi=17.9437_len=6769	2277	6769	susD-susC	d__Bacteria;p__Bacteroidota;c__Bacteroidia;o__Bacteroidales;f__Bacteroidaceae;g__Prevotella;s__			GH125-GH92-unk-unk-unk-susC-susD	1
RUI127	PUL2	k141_11195261_flag=0_multi=30.9195_len=7591	1774	6870	susD-susC	d__Bacteria;p__Bacteroidota;c__Bacteroidia;o__Bacteroidales;f__Bacteroidaceae;g__Prevotella;s__			susC-susD-GH127-GH127-unk-GH127-GH142-unk-unk-unk-GH140	1
RUI127	PUL3	k141_13917112_flag=0_multi=83.9525_len=17631	2003	6933	susD-susC	d__Bacteria;p__Bacteroidota;c__Bacteroidia;o__Bacteroidales;f__Bacteroidaceae;g__Prevotella;s__			GH2-unk-unk-unk-unk-susD-susC	1
RUI127	PUL4	k141_16045115_flag=0_multi=78.0000_len=9107	3	4185	susD-susC	d__Bacteria;p__Bacteroidota;c__Bacteroidia;o__Bacteroidales;f__Bacteroidaceae;g__Prevotella;s__			susC-susD-susC-susD	3
RUI127	PUL5	k141_3319939_flag=0_multi=79.1454_len=20084	362	9332	GH43_4-unk-susD-susC	d__Bacteria;p__Bacteroidota;c__Bacteroidia;o__Bacteroidales;f__Bacteroidaceae;g__Prevotella;s__			susC-susD-GH78	1
RUI127	PUL6	k141_3380324_flag=0_multi=27.9427_len=4855	455	4855	susC-susD	d__Bacteria;p__Bacteroidota;c__Bacteroidia;o__Bacteroidales;f__Bacteroidaceae;g__Prevotella;s__			CE15-unk-CBM9-GH130-unk-unk-GH5_7-susC-susD-unk-unk-GH26-GH5_4-GH26-GH130-GH31-GH3	1
RUI127	PUL7	k141_6220833_flag=0_multi=65.9376_len=10565	1414	10563	susC-susD-unk-GH16-GH3	d__Bacteria;p__Bacteroidota;c__Bacteroidia;o__Bacteroidales;f__Bacteroidaceae;g__Prevotella;s__			susD-susC-unk-unk-unk-unk-susC-susD	1
RUI129	PUL1	k141_9436789_flag=0_multi=26.5540_len=200935	69738	76961	susC-susD-PL1_2	d__Bacteria;p__Bacteroidota;c__Bacteroidia;o__Bacteroidales;f__Paludibacteraceae;g__;s__			susD-susC-susC-GT2	1
RUI130	PUL1	k141_111970_flag=0_multi=29.9949_len=57362	5488	10628	susD-susC	d__Bacteria;p__Bacteroidota;c__Bacteroidia;o__Bacteroidales;f__UBA932;g__RC9;s__			GH3-CE1-susD-susC-unk-CBM6;GH43_29;CE1-GH3-CE10-GH31	1
RUI130	PUL2	k141_15677182_flag=0_multi=25.9890_len=22929	516	5193	susC-susD	d__Bacteria;p__Bacteroidota;c__Bacteroidia;o__Bacteroidales;f__UBA932;g__RC9;s__			GH3-GH5_46-GH16-unk-susD-susC	2
RUI130	PUL3	k141_3917215_flag=0_multi=25.6857_len=292748	155039	192079	GH2-GH54-unk-unk-PL10_2-PL10_2-unk-susC-susD-susC-susD-CE8-CE8-CE8;PL10-GH28-GH43_29-GH43-GH28-GH28	d__Bacteria;p__Bacteroidota;c__Bacteroidia;o__Bacteroidales;f__UBA932;g__RC9;s__			susC-unk-unk-unk-unk-susC-susD	2
RUI130	PUL4	k141_6303736_flag=0_multi=23.9845_len=209329	44355	51974	susD-susC-GH29;CE15	d__Bacteria;p__Bacteroidota;c__Bacteroidia;o__Bacteroidales;f__UBA932;g__RC9;s__			susC-susD-unk-unk-unk-unk-susC-unk-unk-unk-GT2-unk-unk-GH5_38	1
RUI130	PUL5	k141_6303736_flag=0_multi=23.9845_len=209329	82788	95153	susC-susD-GH2-unk-unk-CE12	d__Bacteria;p__Bacteroidota;c__Bacteroidia;o__Bacteroidales;f__UBA932;g__RC9;s__			susC-susD-GH3-unk-GH105-PL11-GH57-GT4-GH133	1
RUI130	PUL6	k141_6303736_flag=0_multi=23.9845_len=209329	173873	206904	GH78;CBM67-CE15-unk-unk-susD-susC-unk-PL26-GH105-unk-GH28-GH2-GH2-CE12;PL11-GH105;GH106	d__Bacteria;p__Bacteroidota;c__Bacteroidia;o__Bacteroidales;f__UBA932;g__RC9;s__			CE10-unk-unk-GH97-unk-susD-susC	1
RUI130	PUL7	k141_6880036_flag=0_multi=38.9935_len=60552	42382	60239	GH77-GH97-GH13-GH13-GH13_36-GH13-unk-susD-susC	d__Bacteria;p__Bacteroidota;c__Bacteroidia;o__Bacteroidales;f__UBA932;g__RC9;s__			susC-susD-GH18-unk-unk-GH18	1
RUI147	PUL1	k141_1130317_flag=0_multi=15.9859_len=10806	1561	10339	GH10-unk-susD-susC	d__Bacteria;p__Bacteroidota;c__Bacteroidia;o__Bacteroidales;f__Bacteroidaceae;g__UBA4334;s__			susD-GH105-unk-unk-susD-susC-GH35-GH67	1
RUI147	PUL2	k141_130291_flag=0_multi=14.9897_len=13670	4349	13670	susD-susC-GH2-GH31	d__Bacteria;p__Bacteroidota;c__Bacteroidia;o__Bacteroidales;f__Bacteroidaceae;g__UBA4334;s__			GH25-unk-susD-susC	1
RUI147	PUL3	k141_2130369_flag=0_multi=11.9822_len=6338	1399	5878	susC-susD	d__Bacteria;p__Bacteroidota;c__Bacteroidia;o__Bacteroidales;f__Bacteroidaceae;g__UBA4334;s__			GH92-unk-unk-susD-susC-GH76-unk-unk-GH92-GH92	1
RUI147	PUL4	k141_301782_flag=0_multi=14.7225_len=10486	2	10486	GH97-susC-susD-unk-unk-GH13_6	d__Bacteria;p__Bacteroidota;c__Bacteroidia;o__Bacteroidales;f__Bacteroidaceae;g__UBA4334;s__			GH2-unk-GH5_4-GH94-unk-unk-susC-susD-unk-GH3	1
RUI147	PUL5	k141_3330214_flag=0_multi=11.4771_len=12299	3992	9238	susD-susC	d__Bacteria;p__Bacteroidota;c__Bacteroidia;o__Bacteroidales;f__Bacteroidaceae;g__UBA4334;s__			GH43_7-GH43_2-GH3-susC-susD-GH115	1
RUI147	PUL6	k141_3949410_flag=0_multi=13.0000_len=13969	544	13889	GH26-GH26-unk-susD-susC-unk-GH94	d__Bacteria;p__Bacteroidota;c__Bacteroidia;o__Bacteroidales;f__Bacteroidaceae;g__UBA4334;s__			GH2-GH94-GH5_2-unk-GH130-GH26-GH5_4-GH26-unk-unk-susD-susC-GH5_7;CE7-unk-unk-unk-GH106	1
RUI147	PUL7	k141_479464_flag=0_multi=11.3862_len=9913	806	5731	susC-susD	d__Bacteria;p__Bacteroidota;c__Bacteroidia;o__Bacteroidales;f__Bacteroidaceae;g__UBA4334;s__			susD-unk-susD-susC-GH18-GH20-unk-GH2	1
RUI147	PUL8	k141_5336966_flag=0_multi=14.9943_len=24501	2114	16788	susD-susC-unk-GH128-GH128	d__Bacteria;p__Bacteroidota;c__Bacteroidia;o__Bacteroidales;f__Bacteroidaceae;g__UBA4334;s__			GH28-GH105-PL1_2-susC-susD	1
RUI147	PUL9	k141_7966319_flag=0_multi=10.9919_len=12552	6855	12552	susD-susC-unk-GH127	d__Bacteria;p__Bacteroidota;c__Bacteroidia;o__Bacteroidales;f__Bacteroidaceae;g__UBA4334;s__			GH13-GH13-unk-GH53-GH13-unk-susD-susC	1
RUI148	PUL1	k141_2906306_flag=0_multi=80.9800_len=79990	9896	22127	susC-unk-unk-susD-susC	d__Bacteria;p__Bacteroidota;c__Bacteroidia;o__Bacteroidales;f__Bacteroidaceae;g__;s__			CBM67;GH78-unk-susC-susD	1
RUI148	PUL2	k141_411669_flag=0_multi=116.9789_len=55237	21734	26804	susD-susC	d__Bacteria;p__Bacteroidota;c__Bacteroidia;o__Bacteroidales;f__Bacteroidaceae;g__;s__			GH2-unk-GH106-unk-GH28-GH28-unk-GH28-GH78;CBM67-unk-unk-GH2-GH106-unk-unk-unk-susD-susC-unk-unk-GH29-unk-unk-unk-unk-susD-susC-GH92-GH92-GH31-GH3	1
RUI150	PUL1	k141_10650163_flag=0_multi=22.3749_len=94819	31349	36394	susC-susD	d__Bacteria;p__Bacteroidota;c__Bacteroidia;o__Bacteroidales;f__UBA932;g__RC9;s__			CE10-GH26-unk-unk-susD-susC-GH130	1
RUI150	PUL2	k141_10758717_flag=0_multi=26.2013_len=62482	6359	11843	susC-susD	d__Bacteria;p__Bacteroidota;c__Bacteroidia;o__Bacteroidales;f__UBA932;g__RC9;s__			susD-susC-unk-CE3-unk-GH33	1
RUI150	PUL3	k141_13299590_flag=0_multi=28.7600_len=36648	12502	17581	susC-susD	d__Bacteria;p__Bacteroidota;c__Bacteroidia;o__Bacteroidales;f__UBA932;g__RC9;s__			susC-unk-unk-unk-unk-CBM67;GH78-unk-susC-susD-unk-unk-GH2-GH30-GH39-GH2	1
RUI150	PUL4	k141_14156637_flag=0_multi=9.9772_len=4095	290	4093	susC-susD	d__Bacteria;p__Bacteroidota;c__Bacteroidia;o__Bacteroidales;f__UBA932;g__RC9;s__			GH92-GH125-unk-susD-susC	1
RUI150	PUL5	k141_1648690_flag=0_multi=42.1485_len=20916	13287	17920	susD-susC	d__Bacteria;p__Bacteroidota;c__Bacteroidia;o__Bacteroidales;f__UBA932;g__RC9;s__			susC-unk-unk-unk-unk-CE11-unk-unk-unk-GT51-unk-susC-susD-unk-susC	1
RUI150	PUL6	k141_4241956_flag=0_multi=10.0000_len=6167	1509	6167	susD-susC	d__Bacteria;p__Bacteroidota;c__Bacteroidia;o__Bacteroidales;f__UBA932;g__RC9;s__			susC-susD-unk-unk-unk-susD-susC-GH5_4-GH3	1
RUI150	PUL7	k141_4276751_flag=0_multi=27.9960_len=67048	51528	56048	susD-susC	d__Bacteria;p__Bacteroidota;c__Bacteroidia;o__Bacteroidales;f__UBA932;g__RC9;s__			susC-susD-unk-GH43_4-unk-GH43_5-GH43_10-GH51-GH31	1
RUI150	PUL8	k141_4398321_flag=0_multi=25.9908_len=54684	19859	25303	susC-susD	d__Bacteria;p__Bacteroidota;c__Bacteroidia;o__Bacteroidales;f__UBA932;g__RC9;s__			susC-unk-unk-unk-GH3-GH16-unk-susD-susC-unk-unk-unk-susC-unk-unk-GH105	1
RUI150	PUL9	k141_5047906_flag=0_multi=27.1782_len=105250	494	16093	GH2-GH39-unk-unk-unk-unk-susD-susC	d__Bacteria;p__Bacteroidota;c__Bacteroidia;o__Bacteroidales;f__UBA932;g__RC9;s__			CE1-GH3-GH3-CE1-unk-susD-susC	1
RUI150	PUL10	k141_5047906_flag=0_multi=27.1782_len=105250	85028	95020	GH127-unk-unk-susC-susD	d__Bacteria;p__Bacteroidota;c__Bacteroidia;o__Bacteroidales;f__UBA932;g__RC9;s__			susD-unk-susD-susC	1
RUI150	PUL11	k141_5405724_flag=0_multi=30.0000_len=65556	878	11249	susD-susC-unk-unk-unk-GH88	d__Bacteria;p__Bacteroidota;c__Bacteroidia;o__Bacteroidales;f__UBA932;g__RC9;s__			GH2-unk-unk-unk-susC-susD	1
RUI150	PUL12	k141_5405724_flag=0_multi=30.0000_len=65556	35470	40578	susD-susC	d__Bacteria;p__Bacteroidota;c__Bacteroidia;o__Bacteroidales;f__UBA932;g__RC9;s__			susC-unk-unk-unk-susD-susC	1
RUI150	PUL13	k141_5614483_flag=0_multi=26.6036_len=37908	20001	37907	GH20-GH20-unk-susD-susC-unk-unk-GH92-unk-GH28	d__Bacteria;p__Bacteroidota;c__Bacteroidia;o__Bacteroidales;f__UBA932;g__RC9;s__			GH20-GH20-unk-susC-susD	1
RUI150	PUL14	k141_6951707_flag=0_multi=24.4381_len=44186	3811	8394	susC-susD	d__Bacteria;p__Bacteroidota;c__Bacteroidia;o__Bacteroidales;f__UBA932;g__RC9;s__			GH130-susC-susD	1
RUI150	PUL15	k141_7387329_flag=1_multi=24.0000_len=16436	3635	8995	susD-susC	d__Bacteria;p__Bacteroidota;c__Bacteroidia;o__Bacteroidales;f__UBA932;g__RC9;s__			GH28-CE8;CE12-GH105-PL1_2-susC-susD	1
RUI150	PUL16	k141_7826013_flag=0_multi=21.8776_len=20051	4269	9217	susC-susD	d__Bacteria;p__Bacteroidota;c__Bacteroidia;o__Bacteroidales;f__UBA932;g__RC9;s__			GH5_4-GH26-unk-unk-susD-susC	1
RUI150	PUL17	k141_7926078_flag=0_multi=27.9846_len=70918	24141	32978	GH20-unk-unk-susD-susC	d__Bacteria;p__Bacteroidota;c__Bacteroidia;o__Bacteroidales;f__UBA932;g__RC9;s__			susD-susC-unk-GH38	1
RUI150	PUL18	k141_8130098_flag=0_multi=21.0000_len=79416	63472	68685	susD-susC	d__Bacteria;p__Bacteroidota;c__Bacteroidia;o__Bacteroidales;f__UBA932;g__RC9;s__			CBM67-susD-susC-GH92	1
RUI150	PUL19	k141_8879259_flag=0_multi=24.9871_len=37289	5422	10629	susC-susD	d__Bacteria;p__Bacteroidota;c__Bacteroidia;o__Bacteroidales;f__UBA932;g__RC9;s__			GH31-unk-unk-susD-susC	1
RUI150	PUL20	k141_9453982_flag=0_multi=20.9935_len=30788	15655	30788	susC-susD-unk-GH13-unk-unk-GH53-GH13	d__Bacteria;p__Bacteroidota;c__Bacteroidia;o__Bacteroidales;f__UBA932;g__RC9;s__			GH5_2-unk-GH130-GH26-GH5_4;GH26-CBM72-unk-susD-susC-CE7	1
RUI150	PUL21	k141_9574276_flag=0_multi=6.9917_len=7392	2844	7391	susD-susC	d__Bacteria;p__Bacteroidota;c__Bacteroidia;o__Bacteroidales;f__UBA932;g__RC9;s__			susC-susD-unk-PL1_2	1
RUI158	PUL1	k141_12720089_flag=0_multi=159.1156_len=44302	8972	19564	susC-susD-GH16-GH43_24-GH2	d__Bacteria;p__Bacteroidota;c__Bacteroidia;o__Bacteroidales;f__UBA932;g__RC9;s__			CE15-CE15-unk-unk-susC-susD-unk-susC-susD-unk-CE10	1
RUI158	PUL2	k141_13551387_flag=0_multi=107.9354_len=16700	4571	15547	susD-susC-unk-GH97	d__Bacteria;p__Bacteroidota;c__Bacteroidia;o__Bacteroidales;f__UBA932;g__RC9;s__			susC-susD-susC-susD-unk-unk-PL11	1
RUI158	PUL3	k141_258945_flag=0_multi=161.0000_len=5831	3	4873	susD-susC	d__Bacteria;p__Bacteroidota;c__Bacteroidia;o__Bacteroidales;f__UBA932;g__RC9;s__			GH9-GH9-unk-unk-GH3-unk-unk-unk-susD-susC	1
RUI158	PUL4	k141_3393468_flag=0_multi=103.0000_len=18101	3283	15095	susC-susD-unk-GH16-GH3-GH30	d__Bacteria;p__Bacteroidota;c__Bacteroidia;o__Bacteroidales;f__UBA932;g__RC9;s__			GH53-unk-unk-susD-susC	1
RUI158	PUL5	k141_3503466_flag=0_multi=143.9381_len=53182	41364	45837	susD-susC	d__Bacteria;p__Bacteroidota;c__Bacteroidia;o__Bacteroidales;f__UBA932;g__RC9;s__			GH28;GH105-susC-susD-PL1_2-PL1-CE8	1
RUI158	PUL6	k141_4059250_flag=0_multi=154.0486_len=30563	22465	30561	susC-unk-susC-susD	d__Bacteria;p__Bacteroidota;c__Bacteroidia;o__Bacteroidales;f__UBA932;g__RC9;s__			GH43_5-GH43_4-unk-susD-susC-unk-CE10-GH92-unk-GH92	1
RUI158	PUL7	k141_5558296_flag=0_multi=179.7402_len=7031	2079	7031	susD-susC	d__Bacteria;p__Bacteroidota;c__Bacteroidia;o__Bacteroidales;f__UBA932;g__RC9;s__			susC-susD-unk-unk-GH26-GH5_4	1
RUI158	PUL8	k141_6061217_flag=0_multi=159.3903_len=26748	13217	25034	GH20-unk-GH2-unk-susC-susD	d__Bacteria;p__Bacteroidota;c__Bacteroidia;o__Bacteroidales;f__UBA932;g__RC9;s__			susC-susD-unk-unk-unk-unk-GH39-GH2	1
RUI158	PUL9	k141_6125700_flag=0_multi=115.0216_len=5323	85	5045	susC-susD	d__Bacteria;p__Bacteroidota;c__Bacteroidia;o__Bacteroidales;f__UBA932;g__RC9;s__			susC-susD-unk-unk-unk-GT2	1
RUI158	PUL10	k141_6858691_flag=0_multi=145.4267_len=46470	7168	12333	susC-susD	d__Bacteria;p__Bacteroidota;c__Bacteroidia;o__Bacteroidales;f__UBA932;g__RC9;s__			GH39-susC-susD	1
RUI158	PUL11	k141_7196550_flag=0_multi=157.9993_len=42601	1159	22178	GH67-unk-unk-unk-susD-susC-unk-GH115-unk-GH43_1	d__Bacteria;p__Bacteroidota;c__Bacteroidia;o__Bacteroidales;f__UBA932;g__RC9;s__			susC-susD-unk-GH13_36-GH53-GH2-GH13	1
RUI158	PUL12	k141_9465223_flag=0_multi=143.1398_len=39791	826	32601	GH73-GH3-unk-CE10-susC-susD-unk-CE1-CE1-CE1-GH3-susD-susC-CE1-CE1-unk-GH3	d__Bacteria;p__Bacteroidota;c__Bacteroidia;o__Bacteroidales;f__UBA932;g__RC9;s__			susC-susD-unk-unk-unk-unk-susC-susD-unk-unk-unk-GH39	1
RUI164	PUL1	k141_11144854_flag=0_multi=48.7489_len=44867	7456	44459	GH43_4-unk-unk-susC-susD-unk-unk-susC-unk-CBM13-unk-PL11-GH128	d__Bacteria;p__Bacteroidota;c__Bacteroidia;o__Bacteroidales;f__UBA3663;g__UBA3663;s__			susD-susC-unk-unk-unk-GH31	1
RUI164	PUL2	k141_11246138_flag=0_multi=42.9554_len=18955	9100	18550	GH53-unk-susD-susC-GH53	d__Bacteria;p__Bacteroidota;c__Bacteroidia;o__Bacteroidales;f__UBA3663;g__UBA3663;s__			GH36-unk-unk-susC-susD	1
RUI164	PUL3	k141_11545679_flag=0_multi=42.9814_len=45337	37376	44851	PL1_2-unk-susC-susD	d__Bacteria;p__Bacteroidota;c__Bacteroidia;o__Bacteroidales;f__UBA3663;g__UBA3663;s__			susC-unk-unk-susD-susC-unk-GH97	1
RUI164	PUL4	k141_12235655_flag=0_multi=54.9569_len=25202	13288	24641	susC-susD-CE8	d__Bacteria;p__Bacteroidota;c__Bacteroidia;o__Bacteroidales;f__UBA3663;g__UBA3663;s__			PL1_2-unk-unk-susD-susC	1
RUI164	PUL5	k141_12915137_flag=0_multi=41.9890_len=87935	25449	52977	GT2-unk-unk-unk-susC-unk-unk-susD-susC-unk-PL1_2	d__Bacteria;p__Bacteroidota;c__Bacteroidia;o__Bacteroidales;f__UBA3663;g__UBA3663;s__			GH43_17-unk-susC-susD-unk-GH32-GH32	1
RUI164	PUL6	k141_15441382_flag=0_multi=41.9530_len=17603	3396	7994	susD-susC	d__Bacteria;p__Bacteroidota;c__Bacteroidia;o__Bacteroidales;f__UBA3663;g__UBA3663;s__			CE10-CBM67;GH78;GH33-unk-unk-susC-susD	1
RUI164	PUL7	k141_16205504_flag=1_multi=46.9752_len=37202	806	19799	GH28-unk-GH43_35-unk-unk-unk-susD-susC	d__Bacteria;p__Bacteroidota;c__Bacteroidia;o__Bacteroidales;f__UBA3663;g__UBA3663;s__			GH3-unk-unk-susC-susD-susC-susD	1
RUI164	PUL8	k141_228484_flag=1_multi=41.9870_len=63386	146	20418	GH74-GH31-unk-unk-GH130-GH26-unk-GH5_4-unk-susD-susC	d__Bacteria;p__Bacteroidota;c__Bacteroidia;o__Bacteroidales;f__UBA3663;g__UBA3663;s__			susD-susC-unk-unk-unk-susD-susC	1
RUI164	PUL9	k141_228484_flag=1_multi=41.9870_len=63386	31501	38965	PL1_2-susD-susC	d__Bacteria;p__Bacteroidota;c__Bacteroidia;o__Bacteroidales;f__UBA3663;g__UBA3663;s__			GH23-unk-CE8-susC-unk-susC-susD	1
RUI164	PUL10	k141_2775058_flag=0_multi=38.2319_len=31657	20979	26445	susC-susD	d__Bacteria;p__Bacteroidota;c__Bacteroidia;o__Bacteroidales;f__UBA3663;g__UBA3663;s__			PL26-unk-unk-unk-CE10-unk-susD-susC	1
RUI164	PUL11	k141_3376906_flag=0_multi=38.2294_len=10857	2705	10416	susD-susC-unk-GH33	d__Bacteria;p__Bacteroidota;c__Bacteroidia;o__Bacteroidales;f__UBA3663;g__UBA3663;s__			CBM72;GH5_4-GH97-unk-unk-unk-GH9-susC-susD-GH2	1
RUI164	PUL12	k141_3521578_flag=0_multi=50.9873_len=78926	7377	32484	susD-susC-unk-unk-susD-susC-unk-GH43_12-GH30_8-unk-GH2	d__Bacteria;p__Bacteroidota;c__Bacteroidia;o__Bacteroidales;f__UBA3663;g__UBA3663;s__			susC-susD-unk-CBM61;GH43_37	1
RUI164	PUL13	k141_3894401_flag=0_multi=39.9950_len=77742	66603	71144	susC-susD	d__Bacteria;p__Bacteroidota;c__Bacteroidia;o__Bacteroidales;f__UBA3663;g__UBA3663;s__			susC-susD-unk-GH43_3	3
RUI164	PUL14	k141_4116041_flag=0_multi=46.9705_len=57929	18623	35350	GT2-unk-susC-susD-unk-unk-susC	d__Bacteria;p__Bacteroidota;c__Bacteroidia;o__Bacteroidales;f__UBA3663;g__UBA3663;s__			susC-susD-unk-unk-unk-PL1_2	1
RUI164	PUL15	k141_5146229_flag=0_multi=74.9867_len=55854	11361	24978	susC-susD-unk-unk-unk-unk-GH28	d__Bacteria;p__Bacteroidota;c__Bacteroidia;o__Bacteroidales;f__UBA3663;g__UBA3663;s__			susC-susD-unk-susD-unk-GH10	1
RUI164	PUL16	k141_6744334_flag=0_multi=43.9961_len=109230	474	5508	susC-susD	d__Bacteria;p__Bacteroidota;c__Bacteroidia;o__Bacteroidales;f__UBA3663;g__UBA3663;s__			susC-susD-unk-unk-unk-unk-GH13_6	1
RUI164	PUL17	k141_6744334_flag=0_multi=43.9961_len=109230	79972	84591	susC-susD	d__Bacteria;p__Bacteroidota;c__Bacteroidia;o__Bacteroidales;f__UBA3663;g__UBA3663;s__			GH28-susC-susD	1
RUI164	PUL18	k141_815286_flag=0_multi=41.0077_len=77738	21035	30678	susC-susD-unk-unk-unk-unk-susC	d__Bacteria;p__Bacteroidota;c__Bacteroidia;o__Bacteroidales;f__UBA3663;g__UBA3663;s__			susC-susD-unk-unk-susC-unk-GH2	1
RUI167	PUL1	k141_10488366_flag=0_multi=107.5660_len=29029	5781	28450	susD-susC-unk-unk-unk-unk-GH10;CE1-GH3-GH97;CE15-CE10-GH3	d__Bacteria;p__Bacteroidota;c__Bacteroidia;o__Bacteroidales;f__Bacteroidaceae;g__Prevotella;s__			GH88;GH28-GH13-GH97-GH77-unk-unk-susC-susD-unk-unk-unk-GH13_6	1
RUI167	PUL2	k141_12684847_flag=0_multi=35.5696_len=16234	9187	16234	susC-susD-unk-susC	d__Bacteria;p__Bacteroidota;c__Bacteroidia;o__Bacteroidales;f__Bacteroidaceae;g__Prevotella;s__			CE8-susC-susD-unk-PL1_2	1
RUI167	PUL3	k141_13431578_flag=0_multi=50.4260_len=13717	181	10667	susD-susC-CE12-PL26	d__Bacteria;p__Bacteroidota;c__Bacteroidia;o__Bacteroidales;f__Bacteroidaceae;g__Prevotella;s__			susD-susC-unk-unk-susD-susC-unk-unk-unk-unk-GH43;CBM32-unk-unk-GH127-GH97-GH127	1
RUI167	PUL4	k141_13610922_flag=0_multi=20.9451_len=10352	5359	9790	susD-susC	d__Bacteria;p__Bacteroidota;c__Bacteroidia;o__Bacteroidales;f__Bacteroidaceae;g__Prevotella;s__			susD-susC-GH53-unk-unk-GH77	1
RUI167	PUL5	k141_3469708_flag=0_multi=50.2957_len=23317	3829	22330	susD-susC-susD-susC-CE8-PL9	d__Bacteria;p__Bacteroidota;c__Bacteroidia;o__Bacteroidales;f__Bacteroidaceae;g__Prevotella;s__			susD-susC-unk-GH5_7;GH26	1
RUI167	PUL6	k141_364570_flag=0_multi=74.0000_len=7562	3127	7562	susD-susC	d__Bacteria;p__Bacteroidota;c__Bacteroidia;o__Bacteroidales;f__Bacteroidaceae;g__Prevotella;s__			GH92-GH2-GH29-susC-susD-unk-GH29	1
RUI167	PUL7	k141_6449654_flag=0_multi=38.9824_len=21687	14480	20113	susD-susC	d__Bacteria;p__Bacteroidota;c__Bacteroidia;o__Bacteroidales;f__Bacteroidaceae;g__Prevotella;s__			GH18-GH9-susD-susC-GH9-unk-unk-unk-unk-CE1	1
RUI167	PUL8	k141_6825925_flag=0_multi=23.4143_len=10258	2	8409	susC-susD-unk-PL9	d__Bacteria;p__Bacteroidota;c__Bacteroidia;o__Bacteroidales;f__Bacteroidaceae;g__Prevotella;s__			susD-susC-unk-GH5_7;GH26-GH130	1
RUI167	PUL9	k141_7781225_flag=0_multi=39.0000_len=53322	590	12262	GH26-GH5_4-unk-unk-susD-susC	d__Bacteria;p__Bacteroidota;c__Bacteroidia;o__Bacteroidales;f__Bacteroidaceae;g__Prevotella;s__			susC-susC-unk-unk-susC-susD	1
RUI167	PUL10	k141_7781225_flag=0_multi=39.0000_len=53322	21708	26921	susD-susC	d__Bacteria;p__Bacteroidota;c__Bacteroidia;o__Bacteroidales;f__Bacteroidaceae;g__Prevotella;s__			susD-susC-susC-susC-susD	1
RUI167	PUL11	k141_7781225_flag=0_multi=39.0000_len=53322	38629	48235	susD-susC-CE7-GH26-GH130	d__Bacteria;p__Bacteroidota;c__Bacteroidia;o__Bacteroidales;f__Bacteroidaceae;g__Prevotella;s__			GH3-unk-GH67-GH127-GH115-susD-susC	1
RUI167	PUL12	k141_8913341_flag=0_multi=39.9960_len=97482	31513	39867	susC-unk-unk-susC-susD	d__Bacteria;p__Bacteroidota;c__Bacteroidia;o__Bacteroidales;f__Bacteroidaceae;g__Prevotella;s__			CE2-unk-unk-unk-susD-susC	1
RUI168	PUL1	k141_11344755_flag=0_multi=29.8857_len=56896	17404	41005	GH18-unk-unk-unk-susD-susC-susD-susC-GH18-unk-GH2-unk-GH20	d__Bacteria;p__Bacteroidota;c__Bacteroidia;o__Bacteroidales;f__UBA932;g__RC9;s__			GH97-susC-susD-unk-GH13-GH13-GH53-unk-unk-susD-susC-unk-unk-GH77;CBM20-GH97-GH3-GH16-unk-susD-susC	1
RUI168	PUL2	k141_12441722_flag=0_multi=27.8303_len=17636	1536	17489	susD-susC-susC-susD-susC-susD	d__Bacteria;p__Bacteroidota;c__Bacteroidia;o__Bacteroidales;f__UBA932;g__RC9;s__			susC-unk-susD-susC-susD-susC	1
RUI168	PUL3	k141_13259663_flag=0_multi=31.5319_len=38878	3856	26123	GH3-unk-GH31-GH130-GH26-GH5_4-unk-unk-susD-susC-GH5_7	d__Bacteria;p__Bacteroidota;c__Bacteroidia;o__Bacteroidales;f__UBA932;g__RC9;s__			GH3-CE7-unk-unk-unk-unk-susD-susC-CE8-PL9-PL1_2-GH28;GH105	1
RUI168	PUL4	k141_150191_flag=0_multi=33.0000_len=14346	4104	9421	susC-susD	d__Bacteria;p__Bacteroidota;c__Bacteroidia;o__Bacteroidales;f__UBA932;g__RC9;s__			GT4-GT2-unk-CE1;CE6-GH43_2-GH43_7-CBM6;GH43_29-unk-unk-GH10;CE1-CE15-susC-susD	1
RUI168	PUL5	k141_15585688_flag=0_multi=26.9426_len=16672	8259	12992	susC-susD	d__Bacteria;p__Bacteroidota;c__Bacteroidia;o__Bacteroidales;f__UBA932;g__RC9;s__			susC-susD-unk-unk-susC-unk-unk-GH43_17-GH13_38-unk-unk-unk-GH28;GH106-GH105	1
RUI168	PUL6	k141_15680786_flag=0_multi=29.9832_len=17354	4616	13479	susD-susC-unk-unk-unk-GH125	d__Bacteria;p__Bacteroidota;c__Bacteroidia;o__Bacteroidales;f__UBA932;g__RC9;s__			CE1-GH105-unk-unk-unk-unk-GH2-unk-susC-unk-unk-susD-susC-unk-GH43_19-GT51-unk-unk-unk-CE11	1
RUI168	PUL7	k141_2037527_flag=0_multi=31.9904_len=32548	16820	25626	susC-unk-unk-susC-susD	d__Bacteria;p__Bacteroidota;c__Bacteroidia;o__Bacteroidales;f__UBA932;g__RC9;s__			susD-susC-unk-unk-GH43_31	1
RUI168	PUL8	k141_7533789_flag=0_multi=37.5372_len=15933	2534	7575	susC-susD	d__Bacteria;p__Bacteroidota;c__Bacteroidia;o__Bacteroidales;f__UBA932;g__RC9;s__			GH127-GH36-GH43_26-unk-unk-susC-susD-unk-GH92-GH76-GH2-GH76-unk-unk-GH43_3	1
RUI168	PUL9	k141_8372238_flag=0_multi=32.8301_len=26884	14815	26882	GH36-susC-susD-unk-unk-unk-unk-GH20	d__Bacteria;p__Bacteroidota;c__Bacteroidia;o__Bacteroidales;f__UBA932;g__RC9;s__			GH77-GH97-GH13-GH2-GH13-GH13-unk-unk-susD-susC	1
RUI168	PUL10	k141_8861941_flag=0_multi=30.8080_len=84654	6178	11391	susD-susC	d__Bacteria;p__Bacteroidota;c__Bacteroidia;o__Bacteroidales;f__UBA932;g__RC9;s__			GT4-unk-unk-susD-susC-susD-susC	1
RUI169	PUL1	k141_9576024_flag=0_multi=11.6160_len=12413	4004	11242	GH26-unk-susC-susD	d__Bacteria;p__Bacteroidota;c__Bacteroidia;o__Bacteroidales;f__Bacteroidaceae;g__UBA4372;s__			GH20-unk-GH2-unk-unk-unk-unk-susC-susD	1
RUI178	PUL1	k141_11052939_flag=0_multi=78.1028_len=96810	75508	80674	susC-susD	d__Bacteria;p__Bacteroidota;c__Bacteroidia;o__Bacteroidales;f__UBA932;g__RC9;s__			GH3-CE1-CE1-unk-susD-susC	1
RUI178	PUL2	k141_11133916_flag=0_multi=95.0882_len=58779	1453	29518	GH18-unk-unk-unk-unk-susD-unk-susD-susC-GH18-unk-GH2-unk-unk-GH20	d__Bacteria;p__Bacteroidota;c__Bacteroidia;o__Bacteroidales;f__UBA932;g__RC9;s__			susC-susD-unk-GH32-GH32-unk-unk-GH5_4-unk-susD-susC	1
RUI178	PUL3	k141_11608456_flag=0_multi=58.0637_len=51692	37108	51690	susD-susC-unk-unk-unk-unk-GH36-unk-unk-unk-CE11	d__Bacteria;p__Bacteroidota;c__Bacteroidia;o__Bacteroidales;f__UBA932;g__RC9;s__			susC-susD-GH30_4	1
RUI178	PUL4	k141_1196563_flag=0_multi=30.9868_len=22869	1	9005	GH20-unk-unk-unk-susC-susD	d__Bacteria;p__Bacteroidota;c__Bacteroidia;o__Bacteroidales;f__UBA932;g__RC9;s__			GH105-unk-unk-susD-susC	1
RUI178	PUL5	k141_14688289_flag=0_multi=69.0000_len=10487	5419	10033	susC-susD	d__Bacteria;p__Bacteroidota;c__Bacteroidia;o__Bacteroidales;f__UBA932;g__RC9;s__			GH3-unk-GH30-susD-susC	1
RUI178	PUL6	k141_15094710_flag=0_multi=80.0000_len=52685	23815	28612	susC-susD	d__Bacteria;p__Bacteroidota;c__Bacteroidia;o__Bacteroidales;f__UBA932;g__RC9;s__			susC-susD-unk-unk-GH26-unk-GH130-unk-GH26-unk-CE2-GH27	1
RUI178	PUL7	k141_15465025_flag=0_multi=32.9740_len=24732	412	14194	susC-susD-unk-unk-PL6-PL6;PL6_1-PL17_2	d__Bacteria;p__Bacteroidota;c__Bacteroidia;o__Bacteroidales;f__UBA932;g__RC9;s__			GT14-unk-GH127-GH141-GH78-GH138-unk-unk-unk-susC-unk-unk-unk-unk-susC-unk-unk-PL1_2-GH2-GH33;GH78;CBM67-GH140-susD-susC	1
RUI178	PUL8	k141_2516374_flag=0_multi=89.7513_len=15262	5835	14415	susC-susD-unk-GH26-GH26	d__Bacteria;p__Bacteroidota;c__Bacteroidia;o__Bacteroidales;f__UBA932;g__RC9;s__			GH77-unk-unk-GH13_7-unk-unk-susD-susC-GH13	1
RUI178	PUL9	k141_3969066_flag=0_multi=80.0000_len=55003	21001	31794	CE1-unk-unk-unk-susD-susC	d__Bacteria;p__Bacteroidota;c__Bacteroidia;o__Bacteroidales;f__UBA932;g__RC9;s__			susC-susD-unk-GH53-GH2	1
RUI178	PUL10	k141_651279_flag=0_multi=45.3872_len=37662	1	3369	susC-susD	d__Bacteria;p__Bacteroidota;c__Bacteroidia;o__Bacteroidales;f__UBA932;g__RC9;s__			GH43_35-CE1-unk-CE15-unk-CE10-GH95-GH43_10-unk-GH5_21-unk-unk-unk-susC-unk-susC-susD	1
RUI178	PUL11	k141_8003512_flag=0_multi=78.5519_len=21917	8882	21915	GH43_29;GH43_2-GH10-susC-susD-susC-susD	d__Bacteria;p__Bacteroidota;c__Bacteroidia;o__Bacteroidales;f__UBA932;g__RC9;s__			GH43_29-CE6-CBM6;GH43_29;CE1-GH10-unk-unk-susD-unk-susD-susC-GH43_12-unk-GH31-GH78	1
RUI178	PUL12	k141_9201998_flag=0_multi=87.6890_len=55371	3276	7876	susC-susD	d__Bacteria;p__Bacteroidota;c__Bacteroidia;o__Bacteroidales;f__UBA932;g__RC9;s__			GH73-unk-unk-GH25-unk-unk-unk-unk-GH94-unk-unk-unk-GH105-unk-unk-unk-unk-susC-unk-unk-unk-GH92-susC-susD-GH43_35	1
RUI194	PUL1	k141_10942534_flag=0_multi=26.9900_len=54490	10016	31058	susC-susD-unk-unk-susC-unk-unk-unk-PL11	d__Bacteria;p__Bacteroidota;c__Bacteroidia;o__Bacteroidales;f__UBA3663;g__UBA3663;s__			susC-unk-susD-susC	1
RUI194	PUL2	k141_11884892_flag=0_multi=13.9982_len=71052	4389	43081	GH43_12-unk-susC-susD-unk-unk-susC-susD-unk-GH115-unk-GH10-GH43_1-GH67-unk-GH2-GH98	d__Bacteria;p__Bacteroidota;c__Bacteroidia;o__Bacteroidales;f__UBA3663;g__UBA3663;s__			GH43_1-unk-GH115-unk-susC-susD-GH67	1
RUI194	PUL3	k141_11884892_flag=0_multi=13.9982_len=71052	53996	61884	PL1-susC-susD	d__Bacteria;p__Bacteroidota;c__Bacteroidia;o__Bacteroidales;f__UBA3663;g__UBA3663;s__			CE12-unk-unk-susD-susC	1
RUI194	PUL4	k141_12485440_flag=0_multi=14.9930_len=42156	15638	20571	susC-susD	d__Bacteria;p__Bacteroidota;c__Bacteroidia;o__Bacteroidales;f__UBA3663;g__UBA3663;s__			CE15-unk-unk-susD-susC	1
RUI194	PUL5	k141_12975402_flag=1_multi=14.9963_len=37827	10497	18071	susC-susD-PL1_2	d__Bacteria;p__Bacteroidota;c__Bacteroidia;o__Bacteroidales;f__UBA3663;g__UBA3663;s__			GH43_10-unk-GH28-CE12;CE8-GH105-PL1_2-susC-susD	1
RUI194	PUL6	k141_13832133_flag=0_multi=13.0000_len=44447	36625	44447	susC-susD-unk-GH28	d__Bacteria;p__Bacteroidota;c__Bacteroidia;o__Bacteroidales;f__UBA3663;g__UBA3663;s__			GT51-unk-unk-unk-unk-GH77;CBM20-unk-unk-unk-unk-susC-susD	1
RUI194	PUL7	k141_14498836_flag=1_multi=20.9962_len=52646	24950	32684	GH88-susD-susC	d__Bacteria;p__Bacteroidota;c__Bacteroidia;o__Bacteroidales;f__UBA3663;g__UBA3663;s__			susC-susD-unk-GH16-GH3-unk-GH30	1
RUI194	PUL8	k141_15139977_flag=0_multi=12.5736_len=66430	5483	10336	susC-susD	d__Bacteria;p__Bacteroidota;c__Bacteroidia;o__Bacteroidales;f__UBA3663;g__UBA3663;s__			GH36-susC-susD	1
RUI194	PUL9	k141_15139977_flag=0_multi=12.5736_len=66430	20334	37598	susC-susD-unk-unk-unk-unk-GH23-unk-unk-unk-unk-GT19	d__Bacteria;p__Bacteroidota;c__Bacteroidia;o__Bacteroidales;f__UBA3663;g__UBA3663;s__			susD-susC-unk-unk-GH5_7;GH26-GH130-unk-GH31-unk-unk-unk-unk-GH3-unk-unk-GH94	1
RUI194	PUL10	k141_1572645_flag=1_multi=13.6072_len=6879	929	5879	susC-susD	d__Bacteria;p__Bacteroidota;c__Bacteroidia;o__Bacteroidales;f__UBA3663;g__UBA3663;s__			GH94-unk-unk-unk-PL1-susC-susD	1
RUI194	PUL11	k141_16228419_flag=0_multi=55.9805_len=28340	18429	25054	GH105-susD-susC	d__Bacteria;p__Bacteroidota;c__Bacteroidia;o__Bacteroidales;f__UBA3663;g__UBA3663;s__			susD-susC-susD	5
RUI194	PUL12	k141_1665794_flag=0_multi=12.9971_len=41312	4872	10208	susD-susC	d__Bacteria;p__Bacteroidota;c__Bacteroidia;o__Bacteroidales;f__UBA3663;g__UBA3663;s__			susD-susC-PL11-unk-unk-GH26	1
RUI194	PUL13	k141_2347360_flag=0_multi=12.9939_len=39317	32627	37552	susD-susC	d__Bacteria;p__Bacteroidota;c__Bacteroidia;o__Bacteroidales;f__UBA3663;g__UBA3663;s__			susD-susC-unk-unk-GH5_4	1
RUI194	PUL14	k141_299493_flag=1_multi=13.8613_len=20381	6869	11863	susC-susD	d__Bacteria;p__Bacteroidota;c__Bacteroidia;o__Bacteroidales;f__UBA3663;g__UBA3663;s__			GH106-CE12-GH105-susC-susD	1
RUI194	PUL15	k141_5724550_flag=0_multi=28.9937_len=49063	684	9013	PL10;PL10_2-susD-susC	d__Bacteria;p__Bacteroidota;c__Bacteroidia;o__Bacteroidales;f__UBA3663;g__UBA3663;s__			CE7-susC-susD	1
RUI194	PUL16	k141_7955357_flag=1_multi=18.0000_len=64043	2	4637	susD-susC	d__Bacteria;p__Bacteroidota;c__Bacteroidia;o__Bacteroidales;f__UBA3663;g__UBA3663;s__			GH105-CE8-susC-susD	1
RUI194	PUL17	k141_8576136_flag=0_multi=14.9972_len=50724	6426	24856	susC-unk-unk-susD-susC-unk-PL1_2	d__Bacteria;p__Bacteroidota;c__Bacteroidia;o__Bacteroidales;f__UBA3663;g__UBA3663;s__			susD-susC-unk-susD-susC	1
RUI194	PUL18	k141_9600539_flag=1_multi=14.2484_len=41624	1142	40670	GH43_4-unk-unk-susC-susD-unk-unk-susC-unk-CBM13-unk-PL11-unk-GH43;GH43_19	d__Bacteria;p__Bacteroidota;c__Bacteroidia;o__Bacteroidales;f__UBA3663;g__UBA3663;s__			GH10-GH43_1-unk-unk-unk-susC-susD-unk-unk-susC	1
RUI210	PUL1	k141_14656302_flag=0_multi=25.9961_len=64124	1	10145	susD-susC-unk-unk-unk-GH106	d__Bacteria;p__Bacteroidota;c__Bacteroidia;o__Bacteroidales;f__Bacteroidaceae;g__UBA4372;s__			CE15-CBM6;GH43_29-CE1-GH3-CE10-GH31-unk-GH8-unk-susC-susD	1
RUI210	PUL2	k141_15503907_flag=0_multi=22.6082_len=49319	42186	47642	susC-susD	d__Bacteria;p__Bacteroidota;c__Bacteroidia;o__Bacteroidales;f__Bacteroidaceae;g__UBA4372;s__			susC-susD-unk-GH32-unk-GH32	1
RUI210	PUL3	k141_8342345_flag=0_multi=26.9918_len=31899	2310	29060	GH106-unk-GH51-unk-susC-susD-unk-unk-GH26-GH5-GH5_7-GH94-GH5_4-GH130	d__Bacteria;p__Bacteroidota;c__Bacteroidia;o__Bacteroidales;f__Bacteroidaceae;g__UBA4372;s__			GH5_7-susC-susD-unk-GH5_4	1
RUI210	PUL4	k141_8850460_flag=0_multi=28.7479_len=65524	6310	27163	GH18;GH16-unk-unk-unk-susC-susD-unk-unk-unk-GH30-unk-GH88-GH3	d__Bacteria;p__Bacteroidota;c__Bacteroidia;o__Bacteroidales;f__Bacteroidaceae;g__UBA4372;s__			susC-susD-unk-unk-GH13-GH13_6-GT2-GT4	1
RUI210	PUL5	k141_8920087_flag=0_multi=22.9826_len=25443	4792	9816	susD-susC	d__Bacteria;p__Bacteroidota;c__Bacteroidia;o__Bacteroidales;f__Bacteroidaceae;g__UBA4372;s__			GH51-GH28-susC-susD	1
RUI211	PUL1	k141_15015255_flag=0_multi=8.9495_len=12490	3622	8576	susD-susC	d__Bacteria;p__Bacteroidota;c__Bacteroidia;o__Bacteroidales;f__;g__;s__			GH3-unk-unk-unk-unk-susC-susD-susC-susD	1
RUI211	PUL2	k141_15539830_flag=1_multi=10.8112_len=16051	6615	15412	susC-susD-unk-GH5	d__Bacteria;p__Bacteroidota;c__Bacteroidia;o__Bacteroidales;f__;g__;s__			GH26-unk-unk-unk-susD-susC	1
RUI211	PUL3	k141_2050810_flag=1_multi=9.0000_len=24770	4015	20961	susC-susD-susC-susD-unk-GH10-GH5_21;CE6	d__Bacteria;p__Bacteroidota;c__Bacteroidia;o__Bacteroidales;f__;g__;s__			susC-susD-unk-unk-susC-unk-CE7-unk-unk-GH16-GH2	1
RUI211	PUL4	k141_2686449_flag=0_multi=12.0000_len=6686	113	4638	susC-susD	d__Bacteria;p__Bacteroidota;c__Bacteroidia;o__Bacteroidales;f__;g__;s__			susC-susD-susC-susD-unk-unk-unk-unk-GH98-GH10	1
RUI211	PUL5	k141_3212176_flag=0_multi=9.9944_len=16313	2011	9506	susC-susC-susD	d__Bacteria;p__Bacteroidota;c__Bacteroidia;o__Bacteroidales;f__;g__;s__			susC-susD-GH30	1
RUI211	PUL6	k141_4446144_flag=0_multi=9.0426_len=17572	6547	16975	susC-susD-GH30_4-GH30_4-GH35	d__Bacteria;p__Bacteroidota;c__Bacteroidia;o__Bacteroidales;f__;g__;s__			GH35-GH30_4-GH30_4-susD-susC	1
RUI211	PUL7	k141_4598234_flag=0_multi=9.9914_len=10656	5237	10421	susD-susC	d__Bacteria;p__Bacteroidota;c__Bacteroidia;o__Bacteroidales;f__;g__;s__			GH3-unk-GH16-unk-unk-susD-susC	1
RUI211	PUL8	k141_4946413_flag=0_multi=11.0000_len=15882	9247	14288	susD-susC	d__Bacteria;p__Bacteroidota;c__Bacteroidia;o__Bacteroidales;f__;g__;s__			susD-susC-GH130	1
RUI211	PUL9	k141_5683405_flag=0_multi=8.4023_len=3927	3	3925	susC-susD	d__Bacteria;p__Bacteroidota;c__Bacteroidia;o__Bacteroidales;f__;g__;s__			GH43_3-susD-susC	1
RUI211	PUL10	k141_5768177_flag=0_multi=12.0000_len=26317	2825	7444	susD-susC	d__Bacteria;p__Bacteroidota;c__Bacteroidia;o__Bacteroidales;f__;g__;s__			CE1-unk-GT4-unk-susC-susD	1
RUI211	PUL11	k141_7729499_flag=1_multi=8.0000_len=14970	3	5466	susD-susC-GH43_4	d__Bacteria;p__Bacteroidota;c__Bacteroidia;o__Bacteroidales;f__;g__;s__			CE1-unk-unk-unk-susC-susD	1
RUI211	PUL12	k141_7754878_flag=0_multi=10.9883_len=17224	3911	13682	GH3-unk-unk-GH30-susD-susC	d__Bacteria;p__Bacteroidota;c__Bacteroidia;o__Bacteroidales;f__;g__;s__			GH97-unk-unk-GH66-unk-susD-susC	1
RUI211	PUL13	k141_7843765_flag=1_multi=8.6585_len=7685	1390	6282	susD-susC	d__Bacteria;p__Bacteroidota;c__Bacteroidia;o__Bacteroidales;f__;g__;s__			susD-susC-unk-unk-GH77-GH97-unk-GH13_13-unk-GH36-unk-unk-susD-susC-unk-susC-susD	1
RUI211	PUL14	k141_9557917_flag=1_multi=8.0000_len=8194	2	4498	susD-susC	d__Bacteria;p__Bacteroidota;c__Bacteroidia;o__Bacteroidales;f__;g__;s__			GH2-unk-susD-susC-unk-CBM6;GH10	1
RUI220	PUL1	k141_10634453_flag=0_multi=59.9995_len=117844	42498	51098	GH116-GH16-susD-susC	d__Bacteria;p__Bacteroidota;c__Bacteroidia;o__Bacteroidales;f__UBA932;g__RC9;s__			GH32-unk-susD-susC	1
RUI220	PUL2	k141_11049168_flag=0_multi=51.8325_len=195225	47236	57803	GH125-GH92-unk-unk-unk-susC-susD	d__Bacteria;p__Bacteroidota;c__Bacteroidia;o__Bacteroidales;f__UBA932;g__RC9;s__			GH20-unk-susC-susD-susC	1
RUI220	PUL3	k141_12187449_flag=0_multi=42.6366_len=19947	8151	13119	susC-susD	d__Bacteria;p__Bacteroidota;c__Bacteroidia;o__Bacteroidales;f__UBA932;g__RC9;s__			GH43_29;CBM6-GH43_10-unk-susC-susD-GH115	1
RUI220	PUL4	k141_13201088_flag=0_multi=43.9895_len=41034	3298	21450	susC-susD-GH127-GH127-unk-GH127-GH142-unk-unk-unk-GH140	d__Bacteria;p__Bacteroidota;c__Bacteroidia;o__Bacteroidales;f__UBA932;g__RC9;s__			susD-susC-unk-unk-unk-unk-susC-unk-unk-GH43_35-unk-unk-GH78	1
RUI220	PUL5	k141_14422551_flag=0_multi=47.1239_len=64593	51593	64593	GH2-unk-unk-unk-unk-susD-susC	d__Bacteria;p__Bacteroidota;c__Bacteroidia;o__Bacteroidales;f__UBA932;g__RC9;s__			GH3-GH5_4-susC-unk-unk-unk-unk-susD-susC	1
RUI220	PUL6	k141_15452922_flag=0_multi=49.0000_len=56632	39900	49587	susC-susD-susC-susD	d__Bacteria;p__Bacteroidota;c__Bacteroidia;o__Bacteroidales;f__UBA932;g__RC9;s__			GH110-unk-susD-susC-GH97-unk-unk-unk-susC-susD	1
RUI220	PUL7	k141_2745511_flag=0_multi=42.9965_len=119378	107688	115409	susC-susD-GH78	d__Bacteria;p__Bacteroidota;c__Bacteroidia;o__Bacteroidales;f__UBA932;g__RC9;s__			susC-susD-unk-unk-GH89	1
RUI220	PUL8	k141_4541105_flag=0_multi=46.9927_len=126571	49006	75745	CE15-unk-CBM9-GH130-unk-unk-GH5_7-susC-susD-unk-unk-GH26-GH5_4-GH26-GH130-GH31-GH3	d__Bacteria;p__Bacteroidota;c__Bacteroidia;o__Bacteroidales;f__UBA932;g__RC9;s__			GH26-unk-unk-susD-susC-CE7	1
RUI220	PUL9	k141_6193071_flag=0_multi=44.9726_len=16178	2482	16111	susD-susC-unk-unk-unk-unk-susC-susD	d__Bacteria;p__Bacteroidota;c__Bacteroidia;o__Bacteroidales;f__UBA932;g__RC9;s__			GH130-susC-susD-unk-GH26	1
RUI220	PUL10	k141_9462675_flag=0_multi=44.9964_len=123013	31546	38446	susD-susC-susC-GT2	d__Bacteria;p__Bacteroidota;c__Bacteroidia;o__Bacteroidales;f__UBA932;g__RC9;s__			GH88-unk-unk-unk-unk-susD-susC-GH23	1
RUI222	PUL1	k141_11693164_flag=0_multi=218.3733_len=38736	5584	27058	GH3-CE1-susD-susC-unk-CBM6;GH43_29;CE1-GH3-CE10-GH31	d__Bacteria;p__Bacteroidota;c__Bacteroidia;o__Bacteroidales;f__Bacteroidaceae;g__Prevotella;s__			GH54-CE10-GH51;CE6-susD-susC-unk-unk-CE7-CE10	1
RUI222	PUL2	k141_14463639_flag=0_multi=211.3747_len=33311	4150	15526	GH3-GH5_46-GH16-unk-susD-susC	d__Bacteria;p__Bacteroidota;c__Bacteroidia;o__Bacteroidales;f__Bacteroidaceae;g__Prevotella;s__			susC-susD-CE1-unk-CE1-unk-unk-GH3-CE1	1
RUI222	PUL3	k141_14479629_flag=0_multi=230.0138_len=40586	15100	25605	susC-unk-unk-unk-unk-susC-susD	d__Bacteria;p__Bacteroidota;c__Bacteroidia;o__Bacteroidales;f__Bacteroidaceae;g__Prevotella;s__			PL1_2-susC-susD	1
RUI222	PUL4	k141_14524403_flag=0_multi=229.5964_len=46812	1	18562	susC-susD-unk-unk-unk-unk-susC-unk-unk-unk-GT2-unk-unk-GH5_38	d__Bacteria;p__Bacteroidota;c__Bacteroidia;o__Bacteroidales;f__Bacteroidaceae;g__Prevotella;s__			GH9-CBM32;GH43_28-unk-GH77-unk-unk-unk-susC-susD	1
RUI222	PUL5	k141_16308235_flag=0_multi=254.9112_len=28732	21631	28224	susC-susD-GH28	d__Bacteria;p__Bacteroidota;c__Bacteroidia;o__Bacteroidales;f__Bacteroidaceae;g__Prevotella;s__			GH35-unk-unk-unk-unk-susC-unk-unk-susD-susC	1
RUI222	PUL6	k141_1710457_flag=0_multi=175.5037_len=29146	363	18180	susC-susD-GH3-unk-GH105-PL11-GH57-GT4-GH133	d__Bacteria;p__Bacteroidota;c__Bacteroidia;o__Bacteroidales;f__Bacteroidaceae;g__Prevotella;s__			GH115-GH10-unk-susD-susC-susD-susC	1
RUI222	PUL7	k141_180217_flag=0_multi=113.7626_len=9659	1871	6733	susC-susD	d__Bacteria;p__Bacteroidota;c__Bacteroidia;o__Bacteroidales;f__Bacteroidaceae;g__Prevotella;s__			susC-unk-unk-unk-susD-susC-susD-susC	1
RUI222	PUL8	k141_2222856_flag=0_multi=182.0703_len=38724	6369	17858	CE10-unk-unk-GH97-unk-susD-susC	d__Bacteria;p__Bacteroidota;c__Bacteroidia;o__Bacteroidales;f__Bacteroidaceae;g__Prevotella;s__			susC-susD-unk-GH51	1
RUI222	PUL9	k141_4117649_flag=0_multi=239.2668_len=42935	22246	32755	susC-susD-GH18-unk-unk-GH18	d__Bacteria;p__Bacteroidota;c__Bacteroidia;o__Bacteroidales;f__Bacteroidaceae;g__Prevotella;s__			GH3-CBM35-unk-susD-susC-unk-GH36	1
RUI222	PUL10	k141_6367784_flag=0_multi=216.8645_len=17998	108	15328	susD-GH105-unk-unk-susD-susC-GH35-GH67	d__Bacteria;p__Bacteroidota;c__Bacteroidia;o__Bacteroidales;f__Bacteroidaceae;g__Prevotella;s__			susC-susD-unk-GH31-GH127	1
RUI222	PUL11	k141_7166911_flag=0_multi=176.6359_len=4975	3	4554	susD-susC	d__Bacteria;p__Bacteroidota;c__Bacteroidia;o__Bacteroidales;f__Bacteroidaceae;g__Prevotella;s__			susC-unk-GH25-unk-unk-susC-susD	1
RUI222	PUL12	k141_7349455_flag=0_multi=202.6142_len=66368	45132	53458	GH25-unk-susD-susC	d__Bacteria;p__Bacteroidota;c__Bacteroidia;o__Bacteroidales;f__Bacteroidaceae;g__Prevotella;s__			GH92-unk-GH5_4-unk-unk-susD-susC-unk-GH53	1
RUI222	PUL13	k141_7826830_flag=1_multi=195.9480_len=37662	3956	9140	susC-susD	d__Bacteria;p__Bacteroidota;c__Bacteroidia;o__Bacteroidales;f__Bacteroidaceae;g__Prevotella;s__			GH125;GH97-unk-unk-unk-susC-unk-unk-susD-susC	1
RUI222	PUL14	k141_8060575_flag=0_multi=251.2165_len=26874	412	23279	GH92-unk-unk-susD-susC-GH76-unk-unk-GH92-GH92	d__Bacteria;p__Bacteroidota;c__Bacteroidia;o__Bacteroidales;f__Bacteroidaceae;g__Prevotella;s__			susC-susD-unk-unk-unk-unk-PL1_2	1
RUI222	PUL15	k141_8964182_flag=0_multi=233.9087_len=25663	3	3837	susD-susC	d__Bacteria;p__Bacteroidota;c__Bacteroidia;o__Bacteroidales;f__Bacteroidaceae;g__Prevotella;s__			GH36-unk-unk-GH32-unk-GH32-unk-susD-susC	1
RUI222	PUL16	k141_8995223_flag=0_multi=80.0206_len=56590	17780	23102	susD-susC	d__Bacteria;p__Bacteroidota;c__Bacteroidia;o__Bacteroidales;f__Bacteroidaceae;g__Prevotella;s__			GH92-unk-unk-susD-susC-GH28	1
RUI223	PUL1	k141_10130760_flag=0_multi=145.9443_len=28776	7533	21226	susD-susC-unk-unk-susD-susC	d__Bacteria;p__Bacteroidota;c__Bacteroidia;o__Bacteroidales;f__Bacteroidaceae;g__Prevotella;s__			susC-susD-unk-unk-susC-unk-unk-unk-unk-CE1	1
RUI223	PUL2	k141_15598068_flag=0_multi=157.5464_len=30193	8264	12855	susC-susD	d__Bacteria;p__Bacteroidota;c__Bacteroidia;o__Bacteroidales;f__Bacteroidaceae;g__Prevotella;s__			GH43_7-GH43_2-susC-susD	1
RUI223	PUL3	k141_2425023_flag=0_multi=30.9700_len=29827	4370	22301	GH2-unk-GH5_4-GH94-unk-unk-susC-susD-unk-GH3	d__Bacteria;p__Bacteroidota;c__Bacteroidia;o__Bacteroidales;f__Bacteroidaceae;g__Prevotella;s__			susD-susC-unk-unk-GH43_12	1
RUI223	PUL4	k141_2885804_flag=0_multi=92.9102_len=10387	2502	7754	susC-susD	d__Bacteria;p__Bacteroidota;c__Bacteroidia;o__Bacteroidales;f__Bacteroidaceae;g__Prevotella;s__			PL1_2-unk-susD-susC-unk-CE15-unk-unk-unk-CE6-unk-GH3-CE2-unk-GH13_38	1
RUI223	PUL5	k141_7852883_flag=0_multi=122.0000_len=51633	29117	43440	GH43_7-GH43_2-GH3-susC-susD-GH115	d__Bacteria;p__Bacteroidota;c__Bacteroidia;o__Bacteroidales;f__Bacteroidaceae;g__Prevotella;s__			CBM20;GH77-unk-unk-susC-susD	1
RUI223	PUL6	k141_7883186_flag=0_multi=137.9688_len=6285	2	4952	susC-susD	d__Bacteria;p__Bacteroidota;c__Bacteroidia;o__Bacteroidales;f__Bacteroidaceae;g__Prevotella;s__			GH43_28-GH43_28-susD-susC-GH51-unk-GH2	1
RUI231	PUL1	k141_11741091_flag=0_multi=95.8921_len=266086	185991	201594	susC-unk-unk-unk-unk-susC-susD	d__Bacteria;p__Bacteroidota;c__Bacteroidia;o__Bacteroidales;f__Paludibacteraceae;g__;s__			susD-susC-GH10	1
RUI242	PUL1	k141_10024171_flag=0_multi=14.9981_len=74900	34043	64380	GH2-GH94-GH5_2-unk-GH130-GH26-GH5_4-GH26-unk-unk-susD-susC-GH5_7;CE7-unk-unk-unk-GH106	d__Bacteria;p__Bacteroidota;c__Bacteroidia;o__Bacteroidales;f__UBA932;g__RC9;s__			GH9-unk-GH97-GH97-unk-unk-unk-susC-GH43;GH43_19-CE1-unk-unk-unk-susC-susD-GH16-GH2	1
RUI242	PUL2	k141_11825424_flag=0_multi=58.1294_len=33302	926	6016	susD-susC	d__Bacteria;p__Bacteroidota;c__Bacteroidia;o__Bacteroidales;f__UBA932;g__RC9;s__			GT19-unk-GH51-unk-unk-unk-unk-susC-susD-unk-unk-unk-susC-susD	1
RUI242	PUL3	k141_12172042_flag=0_multi=22.7815_len=42482	936	17485	susD-unk-susD-susC-GH18-GH20-unk-GH2	d__Bacteria;p__Bacteroidota;c__Bacteroidia;o__Bacteroidales;f__UBA932;g__RC9;s__			GH10-GH43_7-unk-GH43_7-unk-susD-susC	1
RUI242	PUL4	k141_13881231_flag=0_multi=15.8409_len=34443	22073	31841	GH28-GH105-PL1_2-susC-susD	d__Bacteria;p__Bacteroidota;c__Bacteroidia;o__Bacteroidales;f__UBA932;g__RC9;s__			GH5-susD-susC	1
RUI242	PUL5	k141_14951934_flag=0_multi=18.0049_len=23897	1443	16567	GH13-GH13-unk-GH53-GH13-unk-susD-susC	d__Bacteria;p__Bacteroidota;c__Bacteroidia;o__Bacteroidales;f__UBA932;g__RC9;s__			GH2-unk-susD-susC	1
RUI242	PUL6	k141_15654625_flag=0_multi=16.9917_len=19399	14708	19399	susC-susD	d__Bacteria;p__Bacteroidota;c__Bacteroidia;o__Bacteroidales;f__UBA932;g__RC9;s__			GH43_5-unk-susC-susD-GH95-GH3-GH3	1
RUI242	PUL7	k141_3589204_flag=0_multi=21.9906_len=40293	8045	12556	susC-susD	d__Bacteria;p__Bacteroidota;c__Bacteroidia;o__Bacteroidales;f__UBA932;g__RC9;s__			susD-susC-susD-susC-unk-susC-susD	1
RUI242	PUL8	k141_4847881_flag=0_multi=17.0000_len=36285	467	12277	CBM67;GH78-unk-susC-susD	d__Bacteria;p__Bacteroidota;c__Bacteroidia;o__Bacteroidales;f__UBA932;g__RC9;s__			GH67-susD-susC-unk-GH115-unk-GH43_1	1
RUI242	PUL9	k141_6250746_flag=0_multi=32.5765_len=83549	14722	72697	GH2-unk-GH106-unk-GH28-GH28-unk-GH28-GH78;CBM67-unk-unk-GH2-GH106-unk-unk-unk-susD-susC-unk-unk-GH29-unk-unk-unk-unk-susD-susC-GH92-GH92-GH31-GH3	d__Bacteria;p__Bacteroidota;c__Bacteroidia;o__Bacteroidales;f__UBA932;g__RC9;s__			GH30-GH2-susC-susD	1
RUI242	PUL10	k141_6740479_flag=0_multi=16.9974_len=61706	21998	26843	susC-susD	d__Bacteria;p__Bacteroidota;c__Bacteroidia;o__Bacteroidales;f__UBA932;g__RC9;s__			GH2-GH43_5-CE1-GH2-GH53-susC-susD-unk-CE1-unk-GH2	1
RUI242	PUL11	k141_6985917_flag=0_multi=17.2025_len=25724	225	11725	CE10-GH26-unk-unk-susD-susC-GH130	d__Bacteria;p__Bacteroidota;c__Bacteroidia;o__Bacteroidales;f__UBA932;g__RC9;s__			susC-susD-unk-unk-GH43_10-GH28	1
RUI242	PUL12	k141_7250034_flag=0_multi=19.4749_len=30384	22377	30384	susD-susC-unk-CE3-unk-GH33	d__Bacteria;p__Bacteroidota;c__Bacteroidia;o__Bacteroidales;f__UBA932;g__RC9;s__			GH28-unk-susC-susD-GH43_17	1
RUI242	PUL13	k141_72913_flag=0_multi=18.0000_len=49208	1911	28679	susC-unk-unk-unk-unk-CBM67;GH78-unk-susC-susD-unk-unk-GH2-GH30-GH39-GH2	d__Bacteria;p__Bacteroidota;c__Bacteroidia;o__Bacteroidales;f__UBA932;g__RC9;s__			CE12-unk-unk-susC-susD	1
RUI242	PUL14	k141_7417687_flag=1_multi=6.0000_len=8073	1	8071	GH92-GH125-unk-susD-susC	d__Bacteria;p__Bacteroidota;c__Bacteroidia;o__Bacteroidales;f__UBA932;g__RC9;s__			GH3-GH2-GH29-unk-susC-susD-unk-unk-unk-GH92-unk-GH130-GH92-GH2	1
RUI242	PUL15	k141_7709319_flag=0_multi=15.0000_len=20833	15647	20785	susC-susD	d__Bacteria;p__Bacteroidota;c__Bacteroidia;o__Bacteroidales;f__UBA932;g__RC9;s__			GH20-unk-susC-susD	1
RUI254	PUL1	k141_10040792_flag=0_multi=31.0592_len=147688	60543	87392	susC-unk-unk-unk-unk-CE11-unk-unk-unk-GT51-unk-susC-susD-unk-susC	d__Bacteria;p__Bacteroidota;c__Bacteroidia;o__Bacteroidales;f__Bacteroidaceae;g__UBA4372;s__			CE1-GH3-unk-susC-susD-CE1	1
RUI254	PUL2	k141_5156402_flag=0_multi=44.3652_len=94091	55316	72918	susC-susD-unk-unk-unk-susD-susC-GH5_4-GH3	d__Bacteria;p__Bacteroidota;c__Bacteroidia;o__Bacteroidales;f__Bacteroidaceae;g__UBA4372;s__			susC-unk-unk-GH130-susC-susD-unk-GH26-GH26-unk-unk-susC	1
RUI254	PUL3	k141_630224_flag=0_multi=34.9865_len=50327	22838	27659	susD-susC	d__Bacteria;p__Bacteroidota;c__Bacteroidia;o__Bacteroidales;f__Bacteroidaceae;g__UBA4372;s__			GH97-unk-GH125-susC-susD	1
RUI254	PUL4	k141_777489_flag=0_multi=30.2676_len=40964	616	5328	susC-susD	d__Bacteria;p__Bacteroidota;c__Bacteroidia;o__Bacteroidales;f__Bacteroidaceae;g__UBA4372;s__			GH3-GH16-unk-susD-susC	1
RUI255	PUL1	k141_3503837_flag=0_multi=18.9939_len=29612	22910	27947	susC-susD	d__Bacteria;p__Bacteroidota;c__Bacteroidia;o__Bacteroidales;f__Paludibacteraceae;g__RF16;s__			GH2-susD-susC-unk-unk-unk-GH67	1
RUI255	PUL2	k141_4596633_flag=0_multi=19.9625_len=54429	17237	22186	susD-susC	d__Bacteria;p__Bacteroidota;c__Bacteroidia;o__Bacteroidales;f__Paludibacteraceae;g__RF16;s__			susD-susC-susD-susC-GH43_2-GH43_7	1
RUI260	PUL1	k141_10633550_flag=0_multi=141.0498_len=7687	1807	6146	susD-susC	d__Bacteria;p__Bacteroidota;c__Bacteroidia;o__Bacteroidales;f__Bacteroidaceae;g__Prevotella;s__			GH5_7-susC-susD-unk-unk-GH5_4-GH26-GH130	1
RUI260	PUL2	k141_3945179_flag=0_multi=135.0000_len=6954	3185	6952	susC-susD	d__Bacteria;p__Bacteroidota;c__Bacteroidia;o__Bacteroidales;f__Bacteroidaceae;g__Prevotella;s__			susC-susD-unk-GH13-GH53-GH13-GH97-GH77	1
RUI260	PUL3	k141_49170_flag=0_multi=112.1481_len=44225	33437	38565	susD-susC	d__Bacteria;p__Bacteroidota;c__Bacteroidia;o__Bacteroidales;f__Bacteroidaceae;g__Prevotella;s__			susD-susC-unk-susC-susD	1
RUI260	PUL4	k141_49170_flag=0_multi=112.1481_len=44225	39169	44071	susC-susD	d__Bacteria;p__Bacteroidota;c__Bacteroidia;o__Bacteroidales;f__Bacteroidaceae;g__Prevotella;s__			CE15-susD-susC	1
RUI260	PUL5	k141_5086263_flag=0_multi=119.7463_len=20318	946	18183	susC-susD-unk-GH43_4-unk-GH43_5-GH43_10-GH51-GH31	d__Bacteria;p__Bacteroidota;c__Bacteroidia;o__Bacteroidales;f__Bacteroidaceae;g__Prevotella;s__			GH26-unk-susD-susC-GH5	1
RUI260	PUL6	k141_5161673_flag=0_multi=109.0273_len=51370	6087	36036	susC-unk-unk-unk-GH3-GH16-unk-susD-susC-unk-unk-unk-susC-unk-unk-GH105	d__Bacteria;p__Bacteroidota;c__Bacteroidia;o__Bacteroidales;f__Bacteroidaceae;g__Prevotella;s__			susC-susD-unk-GH16	1
RUI260	PUL7	k141_6644014_flag=0_multi=122.0000_len=7338	1520	6590	susC-susD	d__Bacteria;p__Bacteroidota;c__Bacteroidia;o__Bacteroidales;f__Bacteroidaceae;g__Prevotella;s__			susD-susC-GH89-unk-unk-unk-GT19	1
RUI260	PUL8	k141_82589_flag=0_multi=117.9340_len=35606	2158	14956	CE1-GH3-GH3-CE1-unk-susD-susC	d__Bacteria;p__Bacteroidota;c__Bacteroidia;o__Bacteroidales;f__Bacteroidaceae;g__Prevotella;s__			susD-susC-CE10-GH3	1
RUI260	PUL9	k141_9520012_flag=0_multi=109.9755_len=44703	4806	9970	susD-susC	d__Bacteria;p__Bacteroidota;c__Bacteroidia;o__Bacteroidales;f__Bacteroidaceae;g__Prevotella;s__			susC-susD-unk-GH32-GH32-unk-unk-CE11	1
RUI260	PUL10	k141_9583239_flag=0_multi=104.9317_len=15358	5245	15345	susD-unk-susD-susC	d__Bacteria;p__Bacteroidota;c__Bacteroidia;o__Bacteroidales;f__Bacteroidaceae;g__Prevotella;s__			susC-susD-unk-unk-susC-susD-GH28-CE8-GT2-unk-unk-unk-unk-GH28-unk-unk-GT4-GT2	1
RUI263	PUL1	k141_11114783_flag=0_multi=21.0000_len=5079	587	5077	susC-susD	d__Bacteria;p__Bacteroidota;c__Bacteroidia;o__Bacteroidales;f__UBA932;g__RC9;s__			PL1_2-unk-susD-susC	1
RUI263	PUL2	k141_1119679_flag=0_multi=22.4797_len=25943	2530	13984	GH2-unk-unk-unk-susC-susD	d__Bacteria;p__Bacteroidota;c__Bacteroidia;o__Bacteroidales;f__UBA932;g__RC9;s__			susC-susD-unk-unk-GH32-unk-unk-susC-susD-unk-GH32-GH32-unk-unk-unk-CE10-GH43_37;CBM61	1
RUI263	PUL3	k141_13625011_flag=0_multi=27.7380_len=11834	3	10501	susC-unk-unk-unk-susD-susC	d__Bacteria;p__Bacteroidota;c__Bacteroidia;o__Bacteroidales;f__UBA932;g__RC9;s__			GH77-unk-susD-susC-unk-CE12-PL11-unk-unk-PL11-GH105	1
RUI263	PUL4	k141_13828515_flag=0_multi=16.3560_len=17881	3463	13089	GH20-GH20-unk-susC-susD	d__Bacteria;p__Bacteroidota;c__Bacteroidia;o__Bacteroidales;f__UBA932;g__RC9;s__			GH3-unk-GH30-unk-unk-unk-susD-susC	1
RUI263	PUL5	k141_1430448_flag=0_multi=24.0000_len=17157	4425	9514	susD-susC	d__Bacteria;p__Bacteroidota;c__Bacteroidia;o__Bacteroidales;f__UBA932;g__RC9;s__			CBM67;GH78-unk-unk-PL1_2-unk-susD-susC-GH2	1
RUI263	PUL6	k141_14576723_flag=0_multi=18.0000_len=12270	5631	11250	GH130-susC-susD	d__Bacteria;p__Bacteroidota;c__Bacteroidia;o__Bacteroidales;f__UBA932;g__RC9;s__			susC-susD-unk-GH16-GH5_46	1
RUI263	PUL7	k141_15750843_flag=0_multi=8.9917_len=9813	5651	9813	susC-susD	d__Bacteria;p__Bacteroidota;c__Bacteroidia;o__Bacteroidales;f__UBA932;g__RC9;s__			susD-susC-GH28-GH51	1
RUI263	PUL8	k141_2316670_flag=0_multi=11.6960_len=14548	9858	14326	susD-susC	d__Bacteria;p__Bacteroidota;c__Bacteroidia;o__Bacteroidales;f__UBA932;g__RC9;s__			susD-susC-unk-GH92	1
RUI263	PUL9	k141_3453545_flag=0_multi=44.0090_len=7546	1651	6896	susD-susC	d__Bacteria;p__Bacteroidota;c__Bacteroidia;o__Bacteroidales;f__UBA932;g__RC9;s__			GH35-unk-unk-unk-GH43_1-unk-unk-unk-unk-susC-susD-unk-unk-unk-susC-susD	1
RUI263	PUL10	k141_692388_flag=0_multi=21.0188_len=14583	134	11829	GH28-CE8;CE12-GH105-PL1_2-susC-susD	d__Bacteria;p__Bacteroidota;c__Bacteroidia;o__Bacteroidales;f__UBA932;g__RC9;s__			GH97-susC-susD	1
RUI263	PUL11	k141_6943294_flag=0_multi=41.5283_len=11930	466	11929	GH5_4-GH26-unk-unk-susD-susC	d__Bacteria;p__Bacteroidota;c__Bacteroidia;o__Bacteroidales;f__UBA932;g__RC9;s__			GH2-unk-susD-susC-PL11	1
RUI263	PUL12	k141_7484029_flag=0_multi=21.5146_len=15121	4345	12751	susD-susC-unk-GH38	d__Bacteria;p__Bacteroidota;c__Bacteroidia;o__Bacteroidales;f__UBA932;g__RC9;s__			CE8-PL1_2-GH3-CE8-unk-unk-CBM6;GH3-susD-susC-unk-unk-susD-susC	1
RUI263	PUL13	k141_8668406_flag=0_multi=25.2912_len=13948	3620	8928	susC-susD	d__Bacteria;p__Bacteroidota;c__Bacteroidia;o__Bacteroidales;f__UBA932;g__RC9;s__			GH43_5-unk-unk-unk-susC-susD	1
RUI263	PUL14	k141_8793480_flag=0_multi=15.3309_len=6642	3	6642	CBM67-susD-susC-GH92	d__Bacteria;p__Bacteroidota;c__Bacteroidia;o__Bacteroidales;f__UBA932;g__RC9;s__			GH92-unk-unk-unk-susD-susC	1
RUI263	PUL15	k141_9499518_flag=0_multi=19.0000_len=16680	5633	16477	GH31-unk-unk-susD-susC	d__Bacteria;p__Bacteroidota;c__Bacteroidia;o__Bacteroidales;f__UBA932;g__RC9;s__			PL1_2-unk-unk-unk-unk-susD-susC	1
RUI263	PUL16	k141_9780775_flag=0_multi=23.0000_len=12317	5422	10309	susD-susC	d__Bacteria;p__Bacteroidota;c__Bacteroidia;o__Bacteroidales;f__UBA932;g__RC9;s__
RUI263	PUL17	k141_9964948_flag=0_multi=20.9879_len=16737	3	16736	GH5_2-unk-GH130-GH26-GH5_4;GH26-CBM72-unk-susD-susC-CE7	d__Bacteria;p__Bacteroidota;c__Bacteroidia;o__Bacteroidales;f__UBA932;g__RC9;s__
RUI271	PUL1	k141_1013121_flag=0_multi=100.9022_len=10363	2	8429	susC-susD-unk-PL1_2	d__Bacteria;p__Bacteroidota;c__Bacteroidia;o__Bacteroidales;f__Bacteroidaceae;g__Prevotella;s__
RUI271	PUL2	k141_11863076_flag=0_multi=75.3144_len=8461	541	8461	susC-susD-unk-GH32	d__Bacteria;p__Bacteroidota;c__Bacteroidia;o__Bacteroidales;f__Bacteroidaceae;g__Prevotella;s__
RUI271	PUL3	k141_12512984_flag=0_multi=89.7157_len=43084	31949	37421	susD-susC	d__Bacteria;p__Bacteroidota;c__Bacteroidia;o__Bacteroidales;f__Bacteroidaceae;g__Prevotella;s__
RUI271	PUL4	k141_13084101_flag=0_multi=89.9454_len=32732	3611	22335	CE15-CE15-unk-unk-susC-susD-unk-susC-susD-unk-CE10	d__Bacteria;p__Bacteroidota;c__Bacteroidia;o__Bacteroidales;f__Bacteroidaceae;g__Prevotella;s__
RUI271	PUL5	k141_13804666_flag=0_multi=114.2185_len=27984	6344	20538	susD-susC-unk-unk-susD-susC	d__Bacteria;p__Bacteroidota;c__Bacteroidia;o__Bacteroidales;f__Bacteroidaceae;g__Prevotella;s__
RUI271	PUL6	k141_1662463_flag=0_multi=27.9313_len=7996	3433	7996	susD-susC	d__Bacteria;p__Bacteroidota;c__Bacteroidia;o__Bacteroidales;f__Bacteroidaceae;g__Prevotella;s__
RUI271	PUL7	k141_1667778_flag=0_multi=96.0206_len=63162	50377	56004	susC-susD	d__Bacteria;p__Bacteroidota;c__Bacteroidia;o__Bacteroidales;f__Bacteroidaceae;g__Prevotella;s__
RUI271	PUL8	k141_2172473_flag=0_multi=77.8944_len=14724	2	14724	susC-susD-susC-susD-unk-unk-PL11	d__Bacteria;p__Bacteroidota;c__Bacteroidia;o__Bacteroidales;f__Bacteroidaceae;g__Prevotella;s__
RUI271	PUL9	k141_2640421_flag=0_multi=42.9206_len=5432	176	5355	susD-susC	d__Bacteria;p__Bacteroidota;c__Bacteroidia;o__Bacteroidales;f__Bacteroidaceae;g__Prevotella;s__
RUI271	PUL10	k141_3089747_flag=0_multi=118.0000_len=4804	1	4663	susC-susD	d__Bacteria;p__Bacteroidota;c__Bacteroidia;o__Bacteroidales;f__Bacteroidaceae;g__Prevotella;s__
RUI271	PUL11	k141_3319161_flag=0_multi=116.9815_len=62873	12933	32524	GH9-GH9-unk-unk-GH3-unk-unk-unk-susD-susC	d__Bacteria;p__Bacteroidota;c__Bacteroidia;o__Bacteroidales;f__Bacteroidaceae;g__Prevotella;s__
RUI271	PUL12	k141_3319161_flag=0_multi=116.9815_len=62873	51225	60186	GH53-unk-unk-susD-susC	d__Bacteria;p__Bacteroidota;c__Bacteroidia;o__Bacteroidales;f__Bacteroidaceae;g__Prevotella;s__
RUI271	PUL13	k141_5829371_flag=0_multi=115.0000_len=50077	43311	48324	susC-susD	d__Bacteria;p__Bacteroidota;c__Bacteroidia;o__Bacteroidales;f__Bacteroidaceae;g__Prevotella;s__
RUI271	PUL14	k141_6343122_flag=0_multi=36.2852_len=7228	1	4556	susD-susC	d__Bacteria;p__Bacteroidota;c__Bacteroidia;o__Bacteroidales;f__Bacteroidaceae;g__Prevotella;s__
RUI271	PUL15	k141_6458785_flag=0_multi=111.7443_len=24476	6487	24079	GH28;GH105-susC-susD-PL1_2-PL1-CE8	d__Bacteria;p__Bacteroidota;c__Bacteroidia;o__Bacteroidales;f__Bacteroidaceae;g__Prevotella;s__
RUI271	PUL16	k141_711879_flag=0_multi=115.0683_len=24162	3	22269	GH43_5-GH43_4-unk-susD-susC-unk-CE10-GH92-unk-GH92	d__Bacteria;p__Bacteroidota;c__Bacteroidia;o__Bacteroidales;f__Bacteroidaceae;g__Prevotella;s__
RUI271	PUL17	k141_7719947_flag=0_multi=112.0000_len=26321	48	5185	susD-susC	d__Bacteria;p__Bacteroidota;c__Bacteroidia;o__Bacteroidales;f__Bacteroidaceae;g__Prevotella;s__
RUI271	PUL18	k141_9558524_flag=0_multi=288.4566_len=50297	1330	12794	susC-susD-unk-unk-GH26-GH5_4	d__Bacteria;p__Bacteroidota;c__Bacteroidia;o__Bacteroidales;f__Bacteroidaceae;g__Prevotella;s__
RUI272	PUL1	k141_10825304_flag=0_multi=22.0000_len=46511	22217	27080	susD-susC	d__Bacteria;p__Bacteroidota;c__Bacteroidia;o__Bacteroidales;f__UBA932;g__RC9;s__
RUI272	PUL2	k141_7876512_flag=1_multi=110.9075_len=27969	20165	25034	susC-susD	d__Bacteria;p__Bacteroidota;c__Bacteroidia;o__Bacteroidales;f__UBA932;g__RC9;s__
RUI273	PUL1	k141_2110848_flag=1_multi=10.0000_len=27245	22096	26900	susD-susC	d__Bacteria;p__Bacteroidota;c__Bacteroidia;o__Bacteroidales;f__Bacteroidaceae;g__;s__
RUI273	PUL2	k141_4326249_flag=0_multi=8.3645_len=7913	4778	7912	susD-susC	d__Bacteria;p__Bacteroidota;c__Bacteroidia;o__Bacteroidales;f__Bacteroidaceae;g__;s__
RUI273	PUL3	k141_7324557_flag=0_multi=7.9986_len=51178	45749	49993	susC-susD	d__Bacteria;p__Bacteroidota;c__Bacteroidia;o__Bacteroidales;f__Bacteroidaceae;g__;s__
RUI275	PUL1	k141_1815783_flag=0_multi=59.7332_len=198097	44550	49640	susD-susC	d__Bacteria;p__Bacteroidota;c__Bacteroidia;o__Bacteroidales;f__Paludibacteraceae;g__UBA4345;s__
RUI276	PUL1	k141_11172332_flag=0_multi=20.9887_len=59045	19199	34842	susC-susD-unk-unk-unk-unk-GH39-GH2	d__Bacteria;p__Bacteroidota;c__Bacteroidia;o__Bacteroidales;f__UBA932;g__RC9;s__
RUI276	PUL2	k141_12289099_flag=0_multi=17.9973_len=63782	307	5292	susC-susD	d__Bacteria;p__Bacteroidota;c__Bacteroidia;o__Bacteroidales;f__UBA932;g__RC9;s__
RUI276	PUL3	k141_12289099_flag=0_multi=17.9973_len=63782	15847	25586	susC-susD-unk-unk-unk-GT2	d__Bacteria;p__Bacteroidota;c__Bacteroidia;o__Bacteroidales;f__UBA932;g__RC9;s__
RUI276	PUL4	k141_15094495_flag=0_multi=46.0000_len=115759	47567	53676	GH39-susC-susD	d__Bacteria;p__Bacteroidota;c__Bacteroidia;o__Bacteroidales;f__UBA932;g__RC9;s__
RUI276	PUL5	k141_4022911_flag=0_multi=22.0000_len=92911	39553	44214	susC-susD	d__Bacteria;p__Bacteroidota;c__Bacteroidia;o__Bacteroidales;f__UBA932;g__RC9;s__
RUI276	PUL6	k141_4598972_flag=0_multi=21.7013_len=29069	5610	18659	susC-susD-unk-GH13_36-GH53-GH2-GH13	d__Bacteria;p__Bacteroidota;c__Bacteroidia;o__Bacteroidales;f__UBA932;g__RC9;s__
RUI276	PUL7	k141_6419890_flag=0_multi=20.0618_len=135064	14464	37568	susC-susD-unk-unk-unk-unk-susC-susD-unk-unk-unk-GH39	d__Bacteria;p__Bacteroidota;c__Bacteroidia;o__Bacteroidales;f__UBA932;g__RC9;s__
RUI276	PUL8	k141_7764699_flag=0_multi=19.9809_len=29420	4230	15216	susD-susC-unk-unk-unk-GH31	d__Bacteria;p__Bacteroidota;c__Bacteroidia;o__Bacteroidales;f__UBA932;g__RC9;s__
RUI276	PUL9	k141_7927288_flag=0_multi=20.9271_len=38092	12180	17071	susC-susD	d__Bacteria;p__Bacteroidota;c__Bacteroidia;o__Bacteroidales;f__UBA932;g__RC9;s__
RUI276	PUL10	k141_7927288_flag=0_multi=20.9271_len=38092	27355	36224	GH36-unk-unk-susC-susD	d__Bacteria;p__Bacteroidota;c__Bacteroidia;o__Bacteroidales;f__UBA932;g__RC9;s__
RUI303	PUL1	k141_10146286_flag=0_multi=55.9939_len=89715	33000	49925	susC-unk-unk-susD-susC-unk-GH97	d__Bacteria;p__Bacteroidota;c__Bacteroidia;o__Bacteroidales;f__Bacteroidaceae;g__Prevotella;s__
RUI303	PUL2	k141_10146286_flag=0_multi=55.9939_len=89715	75226	87666	susC-susD-unk-unk-susC	d__Bacteria;p__Bacteroidota;c__Bacteroidia;o__Bacteroidales;f__Bacteroidaceae;g__Prevotella;s__
RUI303	PUL3	k141_10513773_flag=1_multi=39.9933_len=58064	25796	41199	PL1_2-unk-unk-susD-susC	d__Bacteria;p__Bacteroidota;c__Bacteroidia;o__Bacteroidales;f__Bacteroidaceae;g__Prevotella;s__
RUI303	PUL4	k141_11217175_flag=0_multi=57.4227_len=25517	9025	22041	GH43_17-unk-susC-susD-unk-GH32-GH32	d__Bacteria;p__Bacteroidota;c__Bacteroidia;o__Bacteroidales;f__Bacteroidaceae;g__Prevotella;s__
RUI303	PUL5	k141_12030150_flag=0_multi=40.9891_len=40536	13704	24712	CE10-CBM67;GH78;GH33-unk-unk-susC-susD	d__Bacteria;p__Bacteroidota;c__Bacteroidia;o__Bacteroidales;f__Bacteroidaceae;g__Prevotella;s__
RUI303	PUL6	k141_12155224_flag=0_multi=38.9761_len=31900	4873	16967	GH3-unk-GH16-unk-susD-susC	d__Bacteria;p__Bacteroidota;c__Bacteroidia;o__Bacteroidales;f__Bacteroidaceae;g__Prevotella;s__
RUI303	PUL7	k141_130525_flag=1_multi=32.9663_len=21001	3193	8694	susC-susD	d__Bacteria;p__Bacteroidota;c__Bacteroidia;o__Bacteroidales;f__Bacteroidaceae;g__Prevotella;s__
RUI303	PUL8	k141_13652607_flag=0_multi=33.9729_len=24495	2297	18567	GH3-unk-unk-susC-susD-susC-susD	d__Bacteria;p__Bacteroidota;c__Bacteroidia;o__Bacteroidales;f__Bacteroidaceae;g__Prevotella;s__
RUI303	PUL9	k141_13653132_flag=0_multi=53.3533_len=51605	13227	18061	susC-susD	d__Bacteria;p__Bacteroidota;c__Bacteroidia;o__Bacteroidales;f__Bacteroidaceae;g__Prevotella;s__
RUI303	PUL10	k141_1473253_flag=0_multi=133.9652_len=42127	19141	33220	susD-susC-unk-unk-unk-susD-susC	d__Bacteria;p__Bacteroidota;c__Bacteroidia;o__Bacteroidales;f__Bacteroidaceae;g__Prevotella;s__
RUI303	PUL11	k141_2557647_flag=0_multi=46.0192_len=24890	3144	17934	susD-susC-unk-unk-susD-susC	d__Bacteria;p__Bacteroidota;c__Bacteroidia;o__Bacteroidales;f__Bacteroidaceae;g__Prevotella;s__
RUI303	PUL12	k141_4403361_flag=0_multi=46.9390_len=66520	30077	43203	GH23-unk-CE8-susC-unk-susC-susD	d__Bacteria;p__Bacteroidota;c__Bacteroidia;o__Bacteroidales;f__Bacteroidaceae;g__Prevotella;s__
RUI303	PUL13	k141_4488250_flag=1_multi=28.0028_len=53712	24377	38972	PL26-unk-unk-unk-CE10-unk-susD-susC	d__Bacteria;p__Bacteroidota;c__Bacteroidia;o__Bacteroidales;f__Bacteroidaceae;g__Prevotella;s__
RUI303	PUL14	k141_5173621_flag=0_multi=33.9477_len=12750	3577	8222	susC-susD	d__Bacteria;p__Bacteroidota;c__Bacteroidia;o__Bacteroidales;f__Bacteroidaceae;g__Prevotella;s__
RUI303	PUL15	k141_5660924_flag=0_multi=76.0000_len=10935	4534	9488	susD-susC	d__Bacteria;p__Bacteroidota;c__Bacteroidia;o__Bacteroidales;f__Bacteroidaceae;g__Prevotella;s__
RUI303	PUL16	k141_6576494_flag=0_multi=44.9740_len=34033	7863	24645	CBM72;GH5_4-GH97-unk-unk-unk-GH9-susC-susD-GH2	d__Bacteria;p__Bacteroidota;c__Bacteroidia;o__Bacteroidales;f__Bacteroidaceae;g__Prevotella;s__
RUI303	PUL17	k141_8356123_flag=0_multi=39.5349_len=96468	7066	21320	susD-susC-unk-unk-susD-susC	d__Bacteria;p__Bacteroidota;c__Bacteroidia;o__Bacteroidales;f__Bacteroidaceae;g__Prevotella;s__
RUI303	PUL18	k141_8356123_flag=0_multi=39.5349_len=96468	73324	78039	susD-susC	d__Bacteria;p__Bacteroidota;c__Bacteroidia;o__Bacteroidales;f__Bacteroidaceae;g__Prevotella;s__
RUI303	PUL19	k141_841421_flag=0_multi=29.9496_len=11653	361	9563	susC-susD-unk-CBM61;GH43_37	d__Bacteria;p__Bacteroidota;c__Bacteroidia;o__Bacteroidales;f__Bacteroidaceae;g__Prevotella;s__
RUI303	PUL20	k141_8589854_flag=0_multi=46.9532_len=19798	422	8070	susC-susD-unk-GH43_3	d__Bacteria;p__Bacteroidota;c__Bacteroidia;o__Bacteroidales;f__Bacteroidaceae;g__Prevotella;s__
RUI303	PUL21	k141_9342749_flag=0_multi=41.9929_len=58091	4669	10253	susC-susD	d__Bacteria;p__Bacteroidota;c__Bacteroidia;o__Bacteroidales;f__Bacteroidaceae;g__Prevotella;s__
RUI308	PUL1	k141_8931556_flag=0_multi=121.9386_len=71156	59536	64552	susD-susC	d__Bacteria;p__Bacteroidota;c__Bacteroidia;o__Bacteroidales;f__F082;g__F082;s__
RUI311	PUL1	k141_12356059_flag=0_multi=34.9910_len=79291	19409	24449	susC-susD	d__Bacteria;p__Bacteroidota;c__Bacteroidia;o__Bacteroidales;f__F082;g__F082;s__
RUI320	PUL1	k141_12453605_flag=0_multi=13.7963_len=8073	3	4318	susD-susC	d__Bacteria;p__Bacteroidota;c__Bacteroidia;o__Bacteroidales;f__Bacteroidaceae;g__Prevotella;s__
RUI320	PUL2	k141_2731523_flag=0_multi=30.9967_len=90621	27506	40257	susC-susD-unk-unk-unk-PL1_2	d__Bacteria;p__Bacteroidota;c__Bacteroidia;o__Bacteroidales;f__Bacteroidaceae;g__Prevotella;s__
RUI320	PUL3	k141_2731523_flag=0_multi=30.9967_len=90621	84213	89848	susC-susD	d__Bacteria;p__Bacteroidota;c__Bacteroidia;o__Bacteroidales;f__Bacteroidaceae;g__Prevotella;s__
RUI320	PUL4	k141_3403696_flag=0_multi=29.0000_len=35295	20238	32133	susC-susD-unk-unk-susC	d__Bacteria;p__Bacteroidota;c__Bacteroidia;o__Bacteroidales;f__Bacteroidaceae;g__Prevotella;s__
RUI320	PUL5	k141_3443079_flag=0_multi=13.9886_len=23003	2135	15242	susC-susD-unk-susD-unk-GH10	d__Bacteria;p__Bacteroidota;c__Bacteroidia;o__Bacteroidales;f__Bacteroidaceae;g__Prevotella;s__
RUI320	PUL6	k141_3983501_flag=0_multi=12.9941_len=40951	4105	17399	susC-susD-unk-unk-unk-unk-GH13_6	d__Bacteria;p__Bacteroidota;c__Bacteroidia;o__Bacteroidales;f__Bacteroidaceae;g__Prevotella;s__
RUI320	PUL7	k141_7088275_flag=0_multi=12.6250_len=10745	343	5664	susD-susC	d__Bacteria;p__Bacteroidota;c__Bacteroidia;o__Bacteroidales;f__Bacteroidaceae;g__Prevotella;s__
RUI320	PUL8	k141_9407411_flag=0_multi=34.1010_len=28850	2	5800	GH28-susC-susD	d__Bacteria;p__Bacteroidota;c__Bacteroidia;o__Bacteroidales;f__Bacteroidaceae;g__Prevotella;s__
RUI330	PUL1	k141_13254646_flag=0_multi=19.9955_len=84635	55998	74571	susC-susD-unk-unk-susC-unk-GH2	d__Bacteria;p__Bacteroidota;c__Bacteroidia;o__Bacteroidales;f__Bacteroidaceae;g__UBA4372;s__
RUI330	PUL2	k141_15024306_flag=0_multi=21.6695_len=61341	43199	47885	susC-susD	d__Bacteria;p__Bacteroidota;c__Bacteroidia;o__Bacteroidales;f__Bacteroidaceae;g__UBA4372;s__
RUI330	PUL3	k141_5959967_flag=0_multi=18.9919_len=44701	400	24336	GH88;GH28-GH13-GH97-GH77-unk-unk-susC-susD-unk-unk-unk-GH13_6	d__Bacteria;p__Bacteroidota;c__Bacteroidia;o__Bacteroidales;f__Bacteroidaceae;g__UBA4372;s__
RUI336	PUL1	k141_15641751_flag=0_multi=10.9937_len=31973	25947	30926	susC-susD	d__Bacteria;p__Bacteroidota;c__Bacteroidia;o__Bacteroidales;f__;g__;s__
RUI341	PUL1	k141_11128477_flag=0_multi=18.6016_len=16236	2421	16003	CE8-susC-susD-unk-PL1_2	d__Bacteria;p__Bacteroidota;c__Bacteroidia;o__Bacteroidales;f__Bacteroidaceae;g__Prevotella;s__
RUI341	PUL2	k141_12193796_flag=0_multi=13.8972_len=17181	11576	16875	susD-susC	d__Bacteria;p__Bacteroidota;c__Bacteroidia;o__Bacteroidales;f__Bacteroidaceae;g__Prevotella;s__
RUI341	PUL3	k141_12490724_flag=1_multi=13.0000_len=6544	1548	6449	susC-susD	d__Bacteria;p__Bacteroidota;c__Bacteroidia;o__Bacteroidales;f__Bacteroidaceae;g__Prevotella;s__
RUI341	PUL4	k141_13045765_flag=1_multi=12.0000_len=7861	3076	7859	susC-susD	d__Bacteria;p__Bacteroidota;c__Bacteroidia;o__Bacteroidales;f__Bacteroidaceae;g__Prevotella;s__
RUI341	PUL5	k141_14403701_flag=0_multi=11.0015_len=16768	8543	13626	susC-susD	d__Bacteria;p__Bacteroidota;c__Bacteroidia;o__Bacteroidales;f__Bacteroidaceae;g__Prevotella;s__
RUI341	PUL6	k141_5327029_flag=0_multi=14.0000_len=16630	7918	12999	susD-susC	d__Bacteria;p__Bacteroidota;c__Bacteroidia;o__Bacteroidales;f__Bacteroidaceae;g__Prevotella;s__
RUI341	PUL7	k141_6385022_flag=0_multi=10.9466_len=3884	2	3884	susD-susC	d__Bacteria;p__Bacteroidota;c__Bacteroidia;o__Bacteroidales;f__Bacteroidaceae;g__Prevotella;s__
RUI341	PUL8	k141_6755801_flag=0_multi=13.5419_len=59739	19223	58927	susD-susC-unk-unk-susD-susC-unk-unk-unk-unk-GH43;CBM32-unk-unk-GH127-GH97-GH127	d__Bacteria;p__Bacteroidota;c__Bacteroidia;o__Bacteroidales;f__Bacteroidaceae;g__Prevotella;s__
RUI341	PUL9	k141_6780146_flag=1_multi=12.0000_len=13235	4421	9654	susC-susD	d__Bacteria;p__Bacteroidota;c__Bacteroidia;o__Bacteroidales;f__Bacteroidaceae;g__Prevotella;s__
RUI341	PUL10	k141_930823_flag=0_multi=15.0000_len=13317	1298	12599	susD-susC-GH53-unk-unk-GH77	d__Bacteria;p__Bacteroidota;c__Bacteroidia;o__Bacteroidales;f__Bacteroidaceae;g__Prevotella;s__
RUI352	PUL1	k141_12764926_flag=0_multi=301.0000_len=11940	1730	6860	susD-susC	d__Bacteria;p__Bacteroidota;c__Bacteroidia;o__Bacteroidales;f__UBA932;g__RC9;s__
RUI352	PUL2	k141_14937323_flag=0_multi=150.7526_len=22143	13163	22058	susD-susC-unk-GH5_7;GH26	d__Bacteria;p__Bacteroidota;c__Bacteroidia;o__Bacteroidales;f__UBA932;g__RC9;s__
RUI352	PUL3	k141_15461353_flag=0_multi=148.4993_len=6131	1262	6131	susD-susC	d__Bacteria;p__Bacteroidota;c__Bacteroidia;o__Bacteroidales;f__UBA932;g__RC9;s__
RUI352	PUL4	k141_1659641_flag=0_multi=228.8729_len=18079	3337	7886	susD-susC	d__Bacteria;p__Bacteroidota;c__Bacteroidia;o__Bacteroidales;f__UBA932;g__RC9;s__
RUI352	PUL5	k141_4584718_flag=0_multi=222.0000_len=12414	1	12412	GH92-GH2-GH29-susC-susD-unk-GH29	d__Bacteria;p__Bacteroidota;c__Bacteroidia;o__Bacteroidales;f__UBA932;g__RC9;s__
RUI352	PUL6	k141_5810460_flag=0_multi=201.9462_len=37504	18475	23402	susD-susC	d__Bacteria;p__Bacteroidota;c__Bacteroidia;o__Bacteroidales;f__UBA932;g__RC9;s__
RUI352	PUL7	k141_5810460_flag=0_multi=201.9462_len=37504	27837	32811	susC-susD	d__Bacteria;p__Bacteroidota;c__Bacteroidia;o__Bacteroidales;f__UBA932;g__RC9;s__
RUI352	PUL8	k141_7735423_flag=0_multi=214.2114_len=17744	983	17286	GH18-GH9-susD-susC-GH9-unk-unk-unk-unk-CE1	d__Bacteria;p__Bacteroidota;c__Bacteroidia;o__Bacteroidales;f__UBA932;g__RC9;s__
RUI352	PUL9	k141_8719804_flag=0_multi=228.0000_len=20592	3319	11972	GH16-unk-susD-susC	d__Bacteria;p__Bacteroidota;c__Bacteroidia;o__Bacteroidales;f__UBA932;g__RC9;s__
RUI352	PUL10	k141_9060266_flag=0_multi=266.6186_len=21951	15549	20424	susD-susC	d__Bacteria;p__Bacteroidota;c__Bacteroidia;o__Bacteroidales;f__UBA932;g__RC9;s__
RUI352	PUL11	k141_9432065_flag=0_multi=31.0000_len=20381	3769	8601	susC-susD	d__Bacteria;p__Bacteroidota;c__Bacteroidia;o__Bacteroidales;f__UBA932;g__RC9;s__
RUI354	PUL1	k141_11219323_flag=0_multi=40.7132_len=13901	2483	12516	susD-susC-unk-GH5_7;GH26-GH130	d__Bacteria;p__Bacteroidota;c__Bacteroidia;o__Bacteroidales;f__UBA932;g__Bact-11;s__
RUI354	PUL2	k141_11915131_flag=0_multi=38.0000_len=5565	740	5468	susC-susD	d__Bacteria;p__Bacteroidota;c__Bacteroidia;o__Bacteroidales;f__UBA932;g__Bact-11;s__
RUI354	PUL3	k141_12712683_flag=0_multi=40.0429_len=12620	2089	6598	susD-susC	d__Bacteria;p__Bacteroidota;c__Bacteroidia;o__Bacteroidales;f__UBA932;g__Bact-11;s__
RUI354	PUL4	k141_12756580_flag=0_multi=95.8901_len=17437	714	9195	susD-susC-susC	d__Bacteria;p__Bacteroidota;c__Bacteroidia;o__Bacteroidales;f__UBA932;g__Bact-11;s__
RUI354	PUL5	k141_1417422_flag=0_multi=18.3765_len=4924	682	4923	susD-susC	d__Bacteria;p__Bacteroidota;c__Bacteroidia;o__Bacteroidales;f__UBA932;g__Bact-11;s__
RUI354	PUL6	k141_15525452_flag=0_multi=35.0000_len=2309	3	2309	susD-susC	d__Bacteria;p__Bacteroidota;c__Bacteroidia;o__Bacteroidales;f__UBA932;g__Bact-11;s__
RUI354	PUL7	k141_15560597_flag=0_multi=56.0662_len=14407	253	4912	susC-susD	d__Bacteria;p__Bacteroidota;c__Bacteroidia;o__Bacteroidales;f__UBA932;g__Bact-11;s__
RUI354	PUL8	k141_16053571_flag=0_multi=15.6107_len=4359	214	4359	susC-susD	d__Bacteria;p__Bacteroidota;c__Bacteroidia;o__Bacteroidales;f__UBA932;g__Bact-11;s__
RUI354	PUL9	k141_4597817_flag=0_multi=76.0000_len=12541	3	12539	susC-susC-unk-unk-susC-susD	d__Bacteria;p__Bacteroidota;c__Bacteroidia;o__Bacteroidales;f__UBA932;g__Bact-11;s__
RUI354	PUL10	k141_6561835_flag=0_multi=37.8735_len=5990	1	4476	susD-susC	d__Bacteria;p__Bacteroidota;c__Bacteroidia;o__Bacteroidales;f__UBA932;g__Bact-11;s__
RUI354	PUL11	k141_830200_flag=0_multi=63.5849_len=20077	676	10165	susD-susC-susC-susC-susD	d__Bacteria;p__Bacteroidota;c__Bacteroidia;o__Bacteroidales;f__UBA932;g__Bact-11;s__
RUI354	PUL12	k141_9934386_flag=0_multi=93.4396_len=11241	6220	11198	susD-susC	d__Bacteria;p__Bacteroidota;c__Bacteroidia;o__Bacteroidales;f__UBA932;g__Bact-11;s__
RUI354	PUL13	k141_9963221_flag=0_multi=48.2360_len=6976	2221	6870	susD-susC	d__Bacteria;p__Bacteroidota;c__Bacteroidia;o__Bacteroidales;f__UBA932;g__Bact-11;s__
RUI355	PUL1	k141_10041094_flag=0_multi=154.6471_len=8869	408	5036	susD-susC	d__Bacteria;p__Bacteroidota;c__Bacteroidia;o__Bacteroidales;f__Bacteroidaceae;g__Prevotella;s__
RUI355	PUL2	k141_10586619_flag=0_multi=151.9400_len=25296	3128	21159	GH3-unk-GH67-GH127-GH115-susD-susC	d__Bacteria;p__Bacteroidota;c__Bacteroidia;o__Bacteroidales;f__Bacteroidaceae;g__Prevotella;s__
RUI355	PUL3	k141_1197847_flag=0_multi=150.0492_len=23805	14177	23032	CE2-unk-unk-unk-susD-susC	d__Bacteria;p__Bacteroidota;c__Bacteroidia;o__Bacteroidales;f__Bacteroidaceae;g__Prevotella;s__
RUI355	PUL4	k141_15021299_flag=0_multi=150.9077_len=16399	61	5017	susC-susD	d__Bacteria;p__Bacteroidota;c__Bacteroidia;o__Bacteroidales;f__Bacteroidaceae;g__Prevotella;s__
RUI355	PUL5	k141_2583272_flag=0_multi=166.9673_len=46262	5309	42694	GH97-susC-susD-unk-GH13-GH13-GH53-unk-unk-susD-susC-unk-unk-GH77;CBM20-GH97-GH3-GH16-unk-susD-susC	d__Bacteria;p__Bacteroidota;c__Bacteroidia;o__Bacteroidales;f__Bacteroidaceae;g__Prevotella;s__
RUI355	PUL6	k141_32715_flag=0_multi=157.0000_len=22800	3	12189	susC-unk-susD-susC-susD-susC	d__Bacteria;p__Bacteroidota;c__Bacteroidia;o__Bacteroidales;f__Bacteroidaceae;g__Prevotella;s__
RUI355	PUL7	k141_3430490_flag=0_multi=138.9513_len=28465	12824	18061	susC-susD	d__Bacteria;p__Bacteroidota;c__Bacteroidia;o__Bacteroidales;f__Bacteroidaceae;g__Prevotella;s__
RUI355	PUL8	k141_5153946_flag=0_multi=155.5066_len=46434	1	23416	GH3-CE7-unk-unk-unk-unk-susD-susC-CE8-PL9-PL1_2-GH28;GH105	d__Bacteria;p__Bacteroidota;c__Bacteroidia;o__Bacteroidales;f__Bacteroidaceae;g__Prevotella;s__
RUI355	PUL9	k141_560783_flag=0_multi=152.9679_len=47456	8334	31505	GT4-GT2-unk-CE1;CE6-GH43_2-GH43_7-CBM6;GH43_29-unk-unk-GH10;CE1-CE15-susC-susD	d__Bacteria;p__Bacteroidota;c__Bacteroidia;o__Bacteroidales;f__Bacteroidaceae;g__Prevotella;s__
RUI355	PUL10	k141_5801004_flag=0_multi=135.2595_len=9900	1185	5906	susC-susD	d__Bacteria;p__Bacteroidota;c__Bacteroidia;o__Bacteroidales;f__Bacteroidaceae;g__Prevotella;s__
RUI355	PUL11	k141_7170612_flag=0_multi=161.2329_len=31193	26233	31192	susD-susC	d__Bacteria;p__Bacteroidota;c__Bacteroidia;o__Bacteroidales;f__Bacteroidaceae;g__Prevotella;s__
RUI360	PUL1	k141_10275687_flag=0_multi=84.9850_len=56135	28604	55961	susC-susD-unk-unk-susC-unk-unk-GH43_17-GH13_38-unk-unk-unk-GH28;GH106-GH105	d__Bacteria;p__Bacteroidota;c__Bacteroidia;o__Bacteroidales;f__Bacteroidaceae;g__UBA4372;s__
RUI360	PUL2	k141_10618087_flag=1_multi=90.9934_len=137249	99766	104749	susD-susC	d__Bacteria;p__Bacteroidota;c__Bacteroidia;o__Bacteroidales;f__Bacteroidaceae;g__UBA4372;s__
RUI360	PUL3	k141_10618553_flag=1_multi=88.7736_len=93441	10174	50115	CE1-GH105-unk-unk-unk-unk-GH2-unk-susC-unk-unk-susD-susC-unk-GH43_19-GT51-unk-unk-unk-CE11	d__Bacteria;p__Bacteroidota;c__Bacteroidia;o__Bacteroidales;f__Bacteroidaceae;g__UBA4372;s__
RUI360	PUL4	k141_16032283_flag=0_multi=88.9833_len=105330	40173	45102	susD-susC	d__Bacteria;p__Bacteroidota;c__Bacteroidia;o__Bacteroidales;f__Bacteroidaceae;g__UBA4372;s__
RUI360	PUL5	k141_6211201_flag=1_multi=90.7814_len=43777	28363	33049	susC-susD	d__Bacteria;p__Bacteroidota;c__Bacteroidia;o__Bacteroidales;f__Bacteroidaceae;g__UBA4372;s__
RUI360	PUL6	k141_6658015_flag=0_multi=90.8769_len=102886	36001	40681	susD-susC	d__Bacteria;p__Bacteroidota;c__Bacteroidia;o__Bacteroidales;f__Bacteroidaceae;g__UBA4372;s__
RUI360	PUL7	k141_7840537_flag=0_multi=87.0296_len=46915	24553	33910	susD-susC-unk-unk-GH43_31	d__Bacteria;p__Bacteroidota;c__Bacteroidia;o__Bacteroidales;f__Bacteroidaceae;g__UBA4372;s__
RUI360	PUL8	k141_8704181_flag=0_multi=94.6316_len=104006	51675	89483	GH127-GH36-GH43_26-unk-unk-susC-susD-unk-GH92-GH76-GH2-GH76-unk-unk-GH43_3	d__Bacteria;p__Bacteroidota;c__Bacteroidia;o__Bacteroidales;f__Bacteroidaceae;g__UBA4372;s__
RUI375	PUL1	k141_15595997_flag=0_multi=102.3026_len=81851	48064	68089	GH77-GH97-GH13-GH2-GH13-GH13-unk-unk-susD-susC	d__Bacteria;p__Bacteroidota;c__Bacteroidia;o__Bacteroidales;f__UBA932;g__;s__
RUI385	PUL1	k141_1081043_flag=1_multi=24.0000_len=165793	66786	81469	GT4-unk-unk-susD-susC-susD-susC	d__Bacteria;p__Bacteroidota;c__Bacteroidia;o__Bacteroidales;f__Marinilabiliaceae;g__;s__
RUI385	PUL2	k141_1081043_flag=1_multi=24.0000_len=165793	84935	89761	susD-susC	d__Bacteria;p__Bacteroidota;c__Bacteroidia;o__Bacteroidales;f__Marinilabiliaceae;g__;s__
RUI385	PUL3	k141_111598_flag=0_multi=20.9989_len=190246	90150	105191	GH20-unk-GH2-unk-unk-unk-unk-susC-susD	d__Bacteria;p__Bacteroidota;c__Bacteroidia;o__Bacteroidales;f__Marinilabiliaceae;g__;s__
RUI385	PUL4	k141_111598_flag=0_multi=20.9989_len=190246	113688	124784	GH3-CE1-CE1-unk-susD-susC	d__Bacteria;p__Bacteroidota;c__Bacteroidia;o__Bacteroidales;f__Marinilabiliaceae;g__;s__
RUI385	PUL5	k141_111598_flag=0_multi=20.9989_len=190246	163358	168714	susD-susC	d__Bacteria;p__Bacteroidota;c__Bacteroidia;o__Bacteroidales;f__Marinilabiliaceae;g__;s__
RUI385	PUL6	k141_1124065_flag=0_multi=20.7621_len=56709	13368	33857	susC-susD-unk-GH32-GH32-unk-unk-GH5_4-unk-susD-susC	d__Bacteria;p__Bacteroidota;c__Bacteroidia;o__Bacteroidales;f__Marinilabiliaceae;g__;s__
RUI385	PUL7	k141_14150922_flag=0_multi=21.9978_len=193618	23402	29905	susC-susD-GH30_4	d__Bacteria;p__Bacteroidota;c__Bacteroidia;o__Bacteroidales;f__Marinilabiliaceae;g__;s__
RUI385	PUL8	k141_14150922_flag=0_multi=21.9978_len=193618	61135	72704	GH3-GH5_46-GH16-unk-susD-susC	d__Bacteria;p__Bacteroidota;c__Bacteroidia;o__Bacteroidales;f__Marinilabiliaceae;g__;s__
RUI385	PUL9	k141_14550580_flag=0_multi=23.9897_len=22413	8117	17538	GH105-unk-unk-susD-susC	d__Bacteria;p__Bacteroidota;c__Bacteroidia;o__Bacteroidales;f__Marinilabiliaceae;g__;s__
RUI385	PUL10	k141_2550990_flag=1_multi=19.9994_len=301014	93965	99284	susD-susC	d__Bacteria;p__Bacteroidota;c__Bacteroidia;o__Bacteroidales;f__Marinilabiliaceae;g__;s__
RUI385	PUL11	k141_2798911_flag=0_multi=23.9713_len=165021	59143	69509	GH3-unk-GH30-susD-susC	d__Bacteria;p__Bacteroidota;c__Bacteroidia;o__Bacteroidales;f__Marinilabiliaceae;g__;s__
RUI385	PUL12	k141_2798911_flag=0_multi=23.9713_len=165021	133271	138418	susD-susC	d__Bacteria;p__Bacteroidota;c__Bacteroidia;o__Bacteroidales;f__Marinilabiliaceae;g__;s__
RUI385	PUL13	k141_3842214_flag=0_multi=21.9489_len=82500	61025	79543	susC-susD-unk-unk-GH26-unk-GH130-unk-GH26-unk-CE2-GH27	d__Bacteria;p__Bacteroidota;c__Bacteroidia;o__Bacteroidales;f__Marinilabiliaceae;g__;s__
RUI385	PUL14	k141_3979279_flag=0_multi=24.9904_len=50118	271	46538	GT14-unk-GH127-GH141-GH78-GH138-unk-unk-unk-susC-unk-unk-unk-unk-susC-unk-unk-PL1_2-GH2-GH33;GH78;CBM67-GH140-susD-susC	d__Bacteria;p__Bacteroidota;c__Bacteroidia;o__Bacteroidales;f__Marinilabiliaceae;g__;s__
RUI385	PUL15	k141_4672183_flag=0_multi=19.9944_len=68308	37317	42443	susD-susC	d__Bacteria;p__Bacteroidota;c__Bacteroidia;o__Bacteroidales;f__Marinilabiliaceae;g__;s__
RUI385	PUL16	k141_5369083_flag=0_multi=19.7746_len=63205	34785	52558	GH77-unk-unk-GH13_7-unk-unk-susD-susC-GH13	d__Bacteria;p__Bacteroidota;c__Bacteroidia;o__Bacteroidales;f__Marinilabiliaceae;g__;s__
RUI385	PUL17	k141_6700305_flag=0_multi=20.9983_len=119474	26473	37079	susC-susD-unk-GH53-GH2	d__Bacteria;p__Bacteroidota;c__Bacteroidia;o__Bacteroidales;f__Marinilabiliaceae;g__;s__
RUI385	PUL18	k141_6700305_flag=0_multi=20.9983_len=119474	69672	99014	GH43_35-CE1-unk-CE15-unk-CE10-GH95-GH43_10-unk-GH5_21-unk-unk-unk-susC-unk-susC-susD	d__Bacteria;p__Bacteroidota;c__Bacteroidia;o__Bacteroidales;f__Marinilabiliaceae;g__;s__
RUI385	PUL19	k141_6810573_flag=0_multi=22.9737_len=83781	1	29909	GH43_29-CE6-CBM6;GH43_29;CE1-GH10-unk-unk-susD-unk-susD-susC-GH43_12-unk-GH31-GH78	d__Bacteria;p__Bacteroidota;c__Bacteroidia;o__Bacteroidales;f__Marinilabiliaceae;g__;s__
RUI385	PUL20	k141_6810573_flag=0_multi=22.9737_len=83781	34483	41187	susC-susD-unk-GH43_3	d__Bacteria;p__Bacteroidota;c__Bacteroidia;o__Bacteroidales;f__Marinilabiliaceae;g__;s__
RUI385	PUL21	k141_771008_flag=0_multi=23.6480_len=84642	44454	81237	GH73-unk-unk-GH25-unk-unk-unk-unk-GH94-unk-unk-unk-GH105-unk-unk-unk-unk-susC-unk-unk-unk-GH92-susC-susD-GH43_35	d__Bacteria;p__Bacteroidota;c__Bacteroidia;o__Bacteroidales;f__Marinilabiliaceae;g__;s__
RUI385	PUL22	k141_7752099_flag=0_multi=19.9868_len=29028	15874	20889	susC-susD	d__Bacteria;p__Bacteroidota;c__Bacteroidia;o__Bacteroidales;f__Marinilabiliaceae;g__;s__
RUI385	PUL23	k141_93307_flag=0_multi=19.9937_len=60146	5806	10436	susD-susC	d__Bacteria;p__Bacteroidota;c__Bacteroidia;o__Bacteroidales;f__Marinilabiliaceae;g__;s__
RUI385	PUL24	k141_9963481_flag=0_multi=23.0245_len=386777	7648	12378	susD-susC	d__Bacteria;p__Bacteroidota;c__Bacteroidia;o__Bacteroidales;f__Marinilabiliaceae;g__;s__
RUI385	PUL25	k141_9963481_flag=0_multi=23.0245_len=386777	14250	23468	susC-susD-unk-GH43_4	d__Bacteria;p__Bacteroidota;c__Bacteroidia;o__Bacteroidales;f__Marinilabiliaceae;g__;s__
RUI392	PUL1	k141_335109_flag=0_multi=32.0000_len=69918	3284	17153	susD-susC-unk-unk-susD-susC	d__Bacteria;p__Bacteroidota;c__Bacteroidia;o__Bacteroidales;f__Bacteroidaceae;g__UBA4372;s__
RUI392	PUL2	k141_335109_flag=0_multi=32.0000_len=69918	47144	58157	susC-unk-susD-susC	d__Bacteria;p__Bacteroidota;c__Bacteroidia;o__Bacteroidales;f__Bacteroidaceae;g__UBA4372;s__
RUI392	PUL3	k141_6625322_flag=0_multi=35.0463_len=91649	76353	81575	susC-susD	d__Bacteria;p__Bacteroidota;c__Bacteroidia;o__Bacteroidales;f__Bacteroidaceae;g__UBA4372;s__
RUI393	PUL1	k141_10064391_flag=0_multi=48.6531_len=31128	26241	31128	susD-susC	d__Bacteria;p__Bacteroidota;c__Bacteroidia;o__Bacteroidales;f__UBA932;g__RC9;s__
RUI393	PUL2	k141_11133501_flag=0_multi=38.3123_len=90655	16003	32679	GH43_1-unk-GH115-unk-susC-susD-GH67	d__Bacteria;p__Bacteroidota;c__Bacteroidia;o__Bacteroidales;f__UBA932;g__RC9;s__
RUI393	PUL3	k141_13577939_flag=1_multi=8.0000_len=5119	1	4404	susD-susC	d__Bacteria;p__Bacteroidota;c__Bacteroidia;o__Bacteroidales;f__UBA932;g__RC9;s__
RUI393	PUL4	k141_15529562_flag=0_multi=31.0007_len=24321	8712	17818	CE12-unk-unk-susD-susC	d__Bacteria;p__Bacteroidota;c__Bacteroidia;o__Bacteroidales;f__UBA932;g__RC9;s__
RUI393	PUL5	k141_1689692_flag=0_multi=40.9660_len=20354	482	5233	susC-susD	d__Bacteria;p__Bacteroidota;c__Bacteroidia;o__Bacteroidales;f__UBA932;g__RC9;s__
RUI393	PUL6	k141_5041273_flag=0_multi=37.1733_len=41863	11111	21309	CE15-unk-unk-susD-susC	d__Bacteria;p__Bacteroidota;c__Bacteroidia;o__Bacteroidales;f__UBA932;g__RC9;s__
RUI396	PUL1	k141_10266946_flag=0_multi=36.9911_len=40621	7548	21653	GH43_10-unk-GH28-CE12;CE8-GH105-PL1_2-susC-susD	d__Bacteria;p__Bacteroidota;c__Bacteroidia;o__Bacteroidales;f__UBA932;g__Bact-11;s__
RUI396	PUL2	k141_11961561_flag=0_multi=26.6469_len=7577	844	5743	susD-susC	d__Bacteria;p__Bacteroidota;c__Bacteroidia;o__Bacteroidales;f__UBA932;g__Bact-11;s__
RUI396	PUL3	k141_12791968_flag=0_multi=34.9751_len=13820	4701	9362	susD-susC	d__Bacteria;p__Bacteroidota;c__Bacteroidia;o__Bacteroidales;f__UBA932;g__Bact-11;s__
RUI396	PUL4	k141_12806057_flag=0_multi=39.9946_len=72081	52619	57106	susD-susC	d__Bacteria;p__Bacteroidota;c__Bacteroidia;o__Bacteroidales;f__UBA932;g__Bact-11;s__
RUI396	PUL5	k141_4188668_flag=0_multi=47.0000_len=53480	34404	53252	GT51-unk-unk-unk-unk-GH77;CBM20-unk-unk-unk-unk-susC-susD	d__Bacteria;p__Bacteroidota;c__Bacteroidia;o__Bacteroidales;f__UBA932;g__Bact-11;s__
RUI396	PUL6	k141_6986981_flag=0_multi=40.9916_len=47974	5006	18375	susC-susD-unk-GH16-GH3-unk-GH30	d__Bacteria;p__Bacteroidota;c__Bacteroidia;o__Bacteroidales;f__UBA932;g__Bact-11;s__
RUI396	PUL7	k141_7165133_flag=0_multi=43.4781_len=66472	57550	64132	GH36-susC-susD	d__Bacteria;p__Bacteroidota;c__Bacteroidia;o__Bacteroidales;f__UBA932;g__Bact-11;s__
RUI396	PUL8	k141_7856135_flag=0_multi=38.0084_len=36049	5980	34847	susD-susC-unk-unk-GH5_7;GH26-GH130-unk-GH31-unk-unk-unk-unk-GH3-unk-unk-GH94	d__Bacteria;p__Bacteroidota;c__Bacteroidia;o__Bacteroidales;f__UBA932;g__Bact-11;s__
RUI425	PUL1	k141_11645_flag=0_multi=318.4367_len=45228	3	7185	PL1_2-susD-susC	d__Bacteria;p__Bacteroidota;c__Bacteroidia;o__Bacteroidales;f__Bacteroidaceae;g__;s__
RUI425	PUL2	k141_12542470_flag=0_multi=313.1318_len=34427	1634	14014	GH94-unk-unk-unk-PL1-susC-susD	d__Bacteria;p__Bacteroidota;c__Bacteroidia;o__Bacteroidales;f__Bacteroidaceae;g__;s__
RUI425	PUL3	k141_12542470_flag=0_multi=313.1318_len=34427	22722	27315	susD-susC	d__Bacteria;p__Bacteroidota;c__Bacteroidia;o__Bacteroidales;f__Bacteroidaceae;g__;s__
RUI425	PUL4	k141_13502959_flag=0_multi=278.5059_len=19133	5605	10520	susC-susD	d__Bacteria;p__Bacteroidota;c__Bacteroidia;o__Bacteroidales;f__Bacteroidaceae;g__;s__
RUI425	PUL5	k141_14376602_flag=0_multi=285.4911_len=5741	490	5740	susD-susC	d__Bacteria;p__Bacteroidota;c__Bacteroidia;o__Bacteroidales;f__Bacteroidaceae;g__;s__
RUI425	PUL6	k141_14511754_flag=0_multi=257.8667_len=9987	2849	8049	susC-susD	d__Bacteria;p__Bacteroidota;c__Bacteroidia;o__Bacteroidales;f__Bacteroidaceae;g__;s__
RUI425	PUL7	k141_15499361_flag=0_multi=340.0000_len=12418	3193	10021	susD-susC-susD	d__Bacteria;p__Bacteroidota;c__Bacteroidia;o__Bacteroidales;f__Bacteroidaceae;g__;s__
RUI425	PUL8	k141_16494610_flag=0_multi=312.9695_len=30820	1748	13949	susD-susC-PL11-unk-unk-GH26	d__Bacteria;p__Bacteroidota;c__Bacteroidia;o__Bacteroidales;f__Bacteroidaceae;g__;s__
RUI425	PUL9	k141_17579_flag=0_multi=298.9231_len=32379	22884	27515	susC-susD	d__Bacteria;p__Bacteroidota;c__Bacteroidia;o__Bacteroidales;f__Bacteroidaceae;g__;s__
RUI425	PUL10	k141_1914137_flag=0_multi=286.7593_len=19398	3942	15355	susD-susC-unk-unk-GH5_4	d__Bacteria;p__Bacteroidota;c__Bacteroidia;o__Bacteroidales;f__Bacteroidaceae;g__;s__
RUI425	PUL11	k141_2947602_flag=0_multi=327.0000_len=20720	3328	8386	susD-susC	d__Bacteria;p__Bacteroidota;c__Bacteroidia;o__Bacteroidales;f__Bacteroidaceae;g__;s__
RUI425	PUL12	k141_4890495_flag=0_multi=312.1207_len=39643	29817	35127	susC-susD	d__Bacteria;p__Bacteroidota;c__Bacteroidia;o__Bacteroidales;f__Bacteroidaceae;g__;s__
RUI425	PUL13	k141_676818_flag=0_multi=316.7419_len=12385	1082	12279	GH106-CE12-GH105-susC-susD	d__Bacteria;p__Bacteroidota;c__Bacteroidia;o__Bacteroidales;f__Bacteroidaceae;g__;s__
RUI425	PUL14	k141_6835494_flag=0_multi=303.7991_len=27292	9012	15731	CE7-susC-susD	d__Bacteria;p__Bacteroidota;c__Bacteroidia;o__Bacteroidales;f__Bacteroidaceae;g__;s__
RUI425	PUL15	k141_6835494_flag=0_multi=303.7991_len=27292	18638	23799	susC-susD	d__Bacteria;p__Bacteroidota;c__Bacteroidia;o__Bacteroidales;f__Bacteroidaceae;g__;s__
RUI425	PUL16	k141_6926242_flag=1_multi=263.3344_len=26710	20116	25494	susD-susC	d__Bacteria;p__Bacteroidota;c__Bacteroidia;o__Bacteroidales;f__Bacteroidaceae;g__;s__
RUI425	PUL17	k141_6936499_flag=0_multi=357.5706_len=9287	4141	9284	susC-susD	d__Bacteria;p__Bacteroidota;c__Bacteroidia;o__Bacteroidales;f__Bacteroidaceae;g__;s__
RUI425	PUL18	k141_8479876_flag=0_multi=318.0000_len=41027	7744	15704	GH105-CE8-susC-susD	d__Bacteria;p__Bacteroidota;c__Bacteroidia;o__Bacteroidales;f__Bacteroidaceae;g__;s__
RUI425	PUL19	k141_8538563_flag=0_multi=325.9471_len=61621	48632	59922	susD-susC-unk-susD-susC	d__Bacteria;p__Bacteroidota;c__Bacteroidia;o__Bacteroidales;f__Bacteroidaceae;g__;s__
RUI426	PUL1	k141_7351421_flag=0_multi=89.9940_len=148227	7414	14322	PL1_2-susD-susC	d__Bacteria;p__Bacteroidota;c__Bacteroidia;o__Bacteroidales;f__Paludibacteraceae;g__;s__
RUI435	PUL1	k141_10116387_flag=0_multi=23.0000_len=57878	4129	26426	GH10-GH43_1-unk-unk-unk-susC-susD-unk-unk-susC	d__Bacteria;p__Bacteroidota;c__Bacteroidia;o__Bacteroidales;f__Bacteroidaceae;g__Prevotella;s__
RUI435	PUL2	k141_10862401_flag=0_multi=22.9970_len=74715	53641	73336	CE15-CBM6;GH43_29-CE1-GH3-CE10-GH31-unk-GH8-unk-susC-susD	d__Bacteria;p__Bacteroidota;c__Bacteroidia;o__Bacteroidales;f__Bacteroidaceae;g__Prevotella;s__
RUI435	PUL3	k141_11659858_flag=0_multi=21.0614_len=23011	5034	16816	susC-susD-unk-GH32-unk-GH32	d__Bacteria;p__Bacteroidota;c__Bacteroidia;o__Bacteroidales;f__Bacteroidaceae;g__Prevotella;s__
RUI435	PUL4	k141_16217051_flag=0_multi=13.0000_len=13895	360	10106	GH5_7-susC-susD-unk-GH5_4	d__Bacteria;p__Bacteroidota;c__Bacteroidia;o__Bacteroidales;f__Bacteroidaceae;g__Prevotella;s__
RUI435	PUL5	k141_2591807_flag=0_multi=16.9866_len=12123	7583	11694	susD-susC	d__Bacteria;p__Bacteroidota;c__Bacteroidia;o__Bacteroidales;f__Bacteroidaceae;g__Prevotella;s__
RUI435	PUL6	k141_3514401_flag=1_multi=13.8007_len=33756	6565	19556	susC-susD-unk-unk-GH13-GH13_6-GT2-GT4	d__Bacteria;p__Bacteroidota;c__Bacteroidia;o__Bacteroidales;f__Bacteroidaceae;g__Prevotella;s__
RUI435	PUL7	k141_4152662_flag=0_multi=13.9899_len=25913	12333	21182	GH51-GH28-susC-susD	d__Bacteria;p__Bacteroidota;c__Bacteroidia;o__Bacteroidales;f__Bacteroidaceae;g__Prevotella;s__
RUI435	PUL8	k141_5009051_flag=0_multi=21.9565_len=9795	1709	6531	susD-susC	d__Bacteria;p__Bacteroidota;c__Bacteroidia;o__Bacteroidales;f__Bacteroidaceae;g__Prevotella;s__
RUI435	PUL9	k141_5307947_flag=1_multi=13.9844_len=8480	2242	7251	susD-susC	d__Bacteria;p__Bacteroidota;c__Bacteroidia;o__Bacteroidales;f__Bacteroidaceae;g__Prevotella;s__
RUI435	PUL10	k141_5532388_flag=0_multi=15.9963_len=44692	21362	35630	susC-susD-unk-unk-susC-susD	d__Bacteria;p__Bacteroidota;c__Bacteroidia;o__Bacteroidales;f__Bacteroidaceae;g__Prevotella;s__
RUI435	PUL11	k141_7266875_flag=0_multi=21.2658_len=106177	32863	46522	susC-susD-unk-unk-susC-susD	d__Bacteria;p__Bacteroidota;c__Bacteroidia;o__Bacteroidales;f__Bacteroidaceae;g__Prevotella;s__
RUI435	PUL12	k141_7969939_flag=0_multi=12.9949_len=23535	2949	21328	GH3-unk-unk-unk-unk-susC-susD-susC-susD	d__Bacteria;p__Bacteroidota;c__Bacteroidia;o__Bacteroidales;f__Bacteroidaceae;g__Prevotella;s__
RUI435	PUL13	k141_8319882_flag=0_multi=13.7429_len=48747	28115	42123	GH26-unk-unk-unk-susD-susC	d__Bacteria;p__Bacteroidota;c__Bacteroidia;o__Bacteroidales;f__Bacteroidaceae;g__Prevotella;s__
RUI435	PUL14	k141_9434073_flag=0_multi=124.9404_len=41719	19899	41279	susC-susD-unk-unk-susC-unk-CE7-unk-unk-GH16-GH2	d__Bacteria;p__Bacteroidota;c__Bacteroidia;o__Bacteroidales;f__Bacteroidaceae;g__Prevotella;s__
RUI437	PUL1	k141_22695_flag=0_multi=23.3961_len=15993	1506	6272	susC-susD	d__Bacteria;p__Bacteroidota;c__Bacteroidia;o__Bacteroidales;f__Bacteroidaceae;g__UBA3839;s__
RUI437	PUL2	k141_4443299_flag=0_multi=18.9896_len=34765	19259	31924	susC-susD-unk-unk-susC	d__Bacteria;p__Bacteroidota;c__Bacteroidia;o__Bacteroidales;f__Bacteroidaceae;g__UBA3839;s__
RUI460	PUL1	k141_12912602_flag=1_multi=9.9979_len=38081	14263	19236	susC-susD	d__Bacteria;p__Bacteroidota;c__Bacteroidia;o__Bacteroidales;f__Paludibacteraceae;g__RF16;s__
RUI460	PUL2	k141_7805253_flag=0_multi=8.9917_len=9749	1957	6829	susC-susD	d__Bacteria;p__Bacteroidota;c__Bacteroidia;o__Bacteroidales;f__Paludibacteraceae;g__RF16;s__
RUI465	PUL1	k141_11144686_flag=0_multi=19.0605_len=29520	596	5239	susC-susD	d__Bacteria;p__Bacteroidota;c__Bacteroidia;o__Bacteroidales;f__;g__;s__
RUI465	PUL2	k141_11144686_flag=0_multi=19.0605_len=29520	21119	25789	susC-susD	d__Bacteria;p__Bacteroidota;c__Bacteroidia;o__Bacteroidales;f__;g__;s__
RUI465	PUL3	k141_14108771_flag=1_multi=12.9375_len=32614	7129	28500	susC-susD-susC-susD-unk-unk-unk-unk-GH98-GH10	d__Bacteria;p__Bacteroidota;c__Bacteroidia;o__Bacteroidales;f__;g__;s__
RUI465	PUL4	k141_14500029_flag=0_multi=26.8990_len=5289	1101	4242	susD-susC	d__Bacteria;p__Bacteroidota;c__Bacteroidia;o__Bacteroidales;f__;g__;s__
RUI465	PUL5	k141_1529770_flag=0_multi=13.9721_len=9467	2599	8655	susC-susD-GH30	d__Bacteria;p__Bacteroidota;c__Bacteroidia;o__Bacteroidales;f__;g__;s__
RUI465	PUL6	k141_1819531_flag=0_multi=15.5810_len=20492	455	10740	GH35-GH30_4-GH30_4-susD-susC	d__Bacteria;p__Bacteroidota;c__Bacteroidia;o__Bacteroidales;f__;g__;s__
RUI465	PUL7	k141_2244486_flag=0_multi=23.0448_len=24111	8452	23396	GH3-unk-GH16-unk-unk-susD-susC	d__Bacteria;p__Bacteroidota;c__Bacteroidia;o__Bacteroidales;f__;g__;s__
RUI465	PUL8	k141_2531503_flag=0_multi=17.0000_len=15271	4222	9281	susD-susC	d__Bacteria;p__Bacteroidota;c__Bacteroidia;o__Bacteroidales;f__;g__;s__
RUI465	PUL9	k141_6339329_flag=0_multi=13.9847_len=17115	1151	11696	susD-susC-susD-susC	d__Bacteria;p__Bacteroidota;c__Bacteroidia;o__Bacteroidales;f__;g__;s__
RUI465	PUL10	k141_8088248_flag=0_multi=11.9690_len=3694	1	3364	susC-susD	d__Bacteria;p__Bacteroidota;c__Bacteroidia;o__Bacteroidales;f__;g__;s__
RUI465	PUL11	k141_8145655_flag=0_multi=17.9971_len=58984	46724	51718	susC-susD	d__Bacteria;p__Bacteroidota;c__Bacteroidia;o__Bacteroidales;f__;g__;s__
RUI465	PUL12	k141_92319_flag=0_multi=17.8378_len=15025	7372	13761	susD-susC-GH130	d__Bacteria;p__Bacteroidota;c__Bacteroidia;o__Bacteroidales;f__;g__;s__
RUI465	PUL13	k141_9235938_flag=0_multi=18.9948_len=34821	4615	9332	susD-susC	d__Bacteria;p__Bacteroidota;c__Bacteroidia;o__Bacteroidales;f__;g__;s__
RUI465	PUL14	k141_9817836_flag=0_multi=17.8758_len=21698	2316	6953	susD-susC	d__Bacteria;p__Bacteroidota;c__Bacteroidia;o__Bacteroidales;f__;g__;s__
RUI466	PUL1	k141_12666114_flag=1_multi=6.0000_len=9348	1	5838	GH43_3-susD-susC	d__Bacteria;p__Bacteroidota;c__Bacteroidia;o__Bacteroidales;f__UBA932;g__RC9;s__
RUI466	PUL2	k141_13113756_flag=1_multi=9.0000_len=12910	1494	10332	CE1-unk-GT4-unk-susC-susD	d__Bacteria;p__Bacteroidota;c__Bacteroidia;o__Bacteroidales;f__UBA932;g__RC9;s__
RUI466	PUL3	k141_13698716_flag=1_multi=7.0000_len=9090	2815	7787	susC-susD	d__Bacteria;p__Bacteroidota;c__Bacteroidia;o__Bacteroidales;f__UBA932;g__RC9;s__
RUI466	PUL4	k141_3336376_flag=1_multi=10.8987_len=16778	819	11717	CE1-unk-unk-unk-susC-susD	d__Bacteria;p__Bacteroidota;c__Bacteroidia;o__Bacteroidales;f__UBA932;g__RC9;s__
RUI466	PUL5	k141_475372_flag=1_multi=4.0000_len=5374	915	5230	susD-susC	d__Bacteria;p__Bacteroidota;c__Bacteroidia;o__Bacteroidales;f__UBA932;g__RC9;s__
RUI466	PUL6	k141_5898348_flag=1_multi=7.0000_len=14000	5327	10116	susC-susD	d__Bacteria;p__Bacteroidota;c__Bacteroidia;o__Bacteroidales;f__UBA932;g__RC9;s__
RUI466	PUL7	k141_7577350_flag=1_multi=8.0000_len=11462	2	11461	GH97-unk-unk-GH66-unk-susD-susC	d__Bacteria;p__Bacteroidota;c__Bacteroidia;o__Bacteroidales;f__UBA932;g__RC9;s__
RUI466	PUL8	k141_7890945_flag=1_multi=8.0000_len=8435	4961	8435	susD-susC	d__Bacteria;p__Bacteroidota;c__Bacteroidia;o__Bacteroidales;f__UBA932;g__RC9;s__
RUI468	PUL1	k141_10010811_flag=0_multi=73.2207_len=11547	2312	7323	susC-susD	d__Bacteria;p__Bacteroidota;c__Bacteroidia;o__Bacteroidales;f__Bacteroidaceae;g__Prevotella;s__
RUI468	PUL2	k141_14542899_flag=0_multi=84.2334_len=33699	19656	28917	GH43_4-unk-susD-susC	d__Bacteria;p__Bacteroidota;c__Bacteroidia;o__Bacteroidales;f__Bacteroidaceae;g__Prevotella;s__
RUI468	PUL3	k141_4173483_flag=0_multi=76.9554_len=17189	12439	16804	susD-susC	d__Bacteria;p__Bacteroidota;c__Bacteroidia;o__Bacteroidales;f__Bacteroidaceae;g__Prevotella;s__
RUI468	PUL4	k141_4622894_flag=0_multi=89.0000_len=43237	6880	40792	susD-susC-unk-unk-GH77-GH97-unk-GH13_13-unk-GH36-unk-unk-susD-susC-unk-susC-susD	d__Bacteria;p__Bacteroidota;c__Bacteroidia;o__Bacteroidales;f__Bacteroidaceae;g__Prevotella;s__
RUI468	PUL5	k141_5287248_flag=0_multi=88.0000_len=7607	2293	7605	susD-susC-susD	d__Bacteria;p__Bacteroidota;c__Bacteroidia;o__Bacteroidales;f__Bacteroidaceae;g__Prevotella;s__
RUI468	PUL6	k141_5716597_flag=0_multi=160.0000_len=26967	10689	23812	GH2-unk-susD-susC-unk-CBM6;GH10	d__Bacteria;p__Bacteroidota;c__Bacteroidia;o__Bacteroidales;f__Bacteroidaceae;g__Prevotella;s__
RUI468	PUL7	k141_658756_flag=0_multi=79.9899_len=78733	64491	73890	GH32-unk-susD-susC	d__Bacteria;p__Bacteroidota;c__Bacteroidia;o__Bacteroidales;f__Bacteroidaceae;g__Prevotella;s__
RUI468	PUL8	k141_6740650_flag=0_multi=65.9143_len=14448	11059	14448	susD-susC	d__Bacteria;p__Bacteroidota;c__Bacteroidia;o__Bacteroidales;f__Bacteroidaceae;g__Prevotella;s__
RUI468	PUL9	k141_6837632_flag=0_multi=95.9870_len=36643	24600	36641	GH20-unk-susC-susD-susC	d__Bacteria;p__Bacteroidota;c__Bacteroidia;o__Bacteroidales;f__Bacteroidaceae;g__Prevotella;s__
RUI468	PUL10	k141_770397_flag=0_multi=85.0000_len=35212	18716	35207	GH43_29;CBM6-GH43_10-unk-susC-susD-GH115	d__Bacteria;p__Bacteroidota;c__Bacteroidia;o__Bacteroidales;f__Bacteroidaceae;g__Prevotella;s__
RUI473	PUL1	k141_4313507_flag=0_multi=36.9923_len=47034	24571	47034	susD-susC-unk-unk-unk-unk-susC-unk-unk-GH43_35-unk-unk-GH78	d__Bacteria;p__Bacteroidota;c__Bacteroidia;o__Bacteroidales;f__Bacteroidaceae;g__UBA4372;s__
RUI473	PUL2	k141_4427625_flag=0_multi=28.0000_len=68121	1243	12268	susC-susD-unk-susC	d__Bacteria;p__Bacteroidota;c__Bacteroidia;o__Bacteroidales;f__Bacteroidaceae;g__UBA4372;s__
RUI473	PUL3	k141_471361_flag=0_multi=32.9927_len=43996	23527	42714	GH3-GH5_4-susC-unk-unk-unk-unk-susD-susC	d__Bacteria;p__Bacteroidota;c__Bacteroidia;o__Bacteroidales;f__Bacteroidaceae;g__UBA4372;s__
RUI476	PUL1	k141_10624842_flag=0_multi=58.0000_len=29168	151	23408	GH110-unk-susD-susC-GH97-unk-unk-unk-susC-susD	d__Bacteria;p__Bacteroidota;c__Bacteroidia;o__Bacteroidales;f__UBA932;g__RC9;s__
RUI476	PUL2	k141_10653937_flag=0_multi=48.9476_len=9305	649	5361	susD-susC	d__Bacteria;p__Bacteroidota;c__Bacteroidia;o__Bacteroidales;f__UBA932;g__RC9;s__
RUI476	PUL3	k141_1133791_flag=0_multi=44.1162_len=90415	19946	30410	susC-susD-unk-GH16-GH3	d__Bacteria;p__Bacteroidota;c__Bacteroidia;o__Bacteroidales;f__UBA932;g__RC9;s__
RUI476	PUL4	k141_14405956_flag=0_multi=36.8155_len=15259	5782	10881	susC-susD	d__Bacteria;p__Bacteroidota;c__Bacteroidia;o__Bacteroidales;f__UBA932;g__RC9;s__
RUI476	PUL5	k141_1643606_flag=0_multi=42.7536_len=8900	4261	8840	susC-susD	d__Bacteria;p__Bacteroidota;c__Bacteroidia;o__Bacteroidales;f__UBA932;g__RC9;s__
RUI476	PUL6	k141_3052740_flag=0_multi=61.8653_len=21422	9746	21420	susC-susD-unk-unk-GH89	d__Bacteria;p__Bacteroidota;c__Bacteroidia;o__Bacteroidales;f__UBA932;g__RC9;s__
RUI476	PUL7	k141_3375469_flag=0_multi=49.9588_len=12024	733	12024	GH26-unk-unk-susD-susC-CE7	d__Bacteria;p__Bacteroidota;c__Bacteroidia;o__Bacteroidales;f__UBA932;g__RC9;s__
RUI476	PUL8	k141_4519344_flag=0_multi=48.9870_len=18831	13649	18451	susD-susC	d__Bacteria;p__Bacteroidota;c__Bacteroidia;o__Bacteroidales;f__UBA932;g__RC9;s__
RUI476	PUL9	k141_549565_flag=0_multi=47.0000_len=13822	5620	13820	GH130-susC-susD-unk-GH26	d__Bacteria;p__Bacteroidota;c__Bacteroidia;o__Bacteroidales;f__UBA932;g__RC9;s__
RUI476	PUL10	k141_8464987_flag=0_multi=50.7271_len=35965	10859	28736	GH88-unk-unk-unk-unk-susD-susC-GH23	d__Bacteria;p__Bacteroidota;c__Bacteroidia;o__Bacteroidales;f__UBA932;g__RC9;s__
RUI476	PUL11	k141_8517358_flag=0_multi=39.0000_len=10124	69	5144	susD-susC	d__Bacteria;p__Bacteroidota;c__Bacteroidia;o__Bacteroidales;f__UBA932;g__RC9;s__
RUI476	PUL12	k141_9470645_flag=0_multi=53.7948_len=13345	6747	12067	susC-susD	d__Bacteria;p__Bacteroidota;c__Bacteroidia;o__Bacteroidales;f__UBA932;g__RC9;s__
RUI480	PUL1	k141_11073988_flag=0_multi=108.0000_len=22790	611	17871	GH54-CE10-GH51;CE6-susD-susC-unk-unk-CE7-CE10	d__Bacteria;p__Bacteroidota;c__Bacteroidia;o__Bacteroidales;f__UBA932;g__RC9;s__
RUI480	PUL2	k141_1900575_flag=0_multi=38.9673_len=23390	7960	23014	susC-susD-CE1-unk-CE1-unk-unk-GH3-CE1	d__Bacteria;p__Bacteroidota;c__Bacteroidia;o__Bacteroidales;f__UBA932;g__RC9;s__
RUI480	PUL3	k141_4037387_flag=0_multi=50.5741_len=13358	3	6447	PL1_2-susC-susD	d__Bacteria;p__Bacteroidota;c__Bacteroidia;o__Bacteroidales;f__UBA932;g__RC9;s__
RUI480	PUL4	k141_718861_flag=0_multi=71.5088_len=21807	1293	17630	GH9-CBM32;GH43_28-unk-GH77-unk-unk-unk-susC-susD	d__Bacteria;p__Bacteroidota;c__Bacteroidia;o__Bacteroidales;f__UBA932;g__RC9;s__
RUI480	PUL5	k141_8273107_flag=0_multi=88.9250_len=7088	2263	6999	susC-susD	d__Bacteria;p__Bacteroidota;c__Bacteroidia;o__Bacteroidales;f__UBA932;g__RC9;s__
RUI501	PUL1	k141_1049311_flag=0_multi=40.0000_len=52473	9375	19235	susD-susC-susD-susC	d__Bacteria;p__Bacteroidota;c__Bacteroidia;o__Bacteroidales;f__Bacteroidaceae;g__Prevotella;s__
RUI501	PUL2	k141_11421367_flag=0_multi=41.9951_len=83922	16962	34242	GH35-unk-unk-unk-unk-susC-unk-unk-susD-susC	d__Bacteria;p__Bacteroidota;c__Bacteroidia;o__Bacteroidales;f__Bacteroidaceae;g__Prevotella;s__
RUI501	PUL3	k141_11421367_flag=0_multi=41.9951_len=83922	38643	43202	susD-susC	d__Bacteria;p__Bacteroidota;c__Bacteroidia;o__Bacteroidales;f__Bacteroidaceae;g__Prevotella;s__
RUI501	PUL4	k141_11587068_flag=0_multi=37.0000_len=43497	22906	28276	susC-susD	d__Bacteria;p__Bacteroidota;c__Bacteroidia;o__Bacteroidales;f__Bacteroidaceae;g__Prevotella;s__
RUI501	PUL5	k141_11737688_flag=0_multi=41.9293_len=114403	44592	49523	susC-susD	d__Bacteria;p__Bacteroidota;c__Bacteroidia;o__Bacteroidales;f__Bacteroidaceae;g__Prevotella;s__
RUI501	PUL6	k141_1436559_flag=0_multi=38.9953_len=81556	145	15166	GH115-GH10-unk-susD-susC-susD-susC	d__Bacteria;p__Bacteroidota;c__Bacteroidia;o__Bacteroidales;f__Bacteroidaceae;g__Prevotella;s__
RUI501	PUL7	k141_16285585_flag=0_multi=37.9884_len=63754	42181	55818	susC-unk-unk-unk-susD-susC-susD-susC	d__Bacteria;p__Bacteroidota;c__Bacteroidia;o__Bacteroidales;f__Bacteroidaceae;g__Prevotella;s__
RUI501	PUL8	k141_3454907_flag=0_multi=43.9972_len=151218	41744	47149	susC-susD	d__Bacteria;p__Bacteroidota;c__Bacteroidia;o__Bacteroidales;f__Bacteroidaceae;g__Prevotella;s__
RUI501	PUL9	k141_3454907_flag=0_multi=43.9972_len=151218	137002	145630	susC-susD-unk-GH51	d__Bacteria;p__Bacteroidota;c__Bacteroidia;o__Bacteroidales;f__Bacteroidaceae;g__Prevotella;s__
RUI501	PUL10	k141_6696109_flag=0_multi=41.9956_len=92386	17045	22386	susD-susC	d__Bacteria;p__Bacteroidota;c__Bacteroidia;o__Bacteroidales;f__Bacteroidaceae;g__Prevotella;s__
RUI501	PUL11	k141_6696109_flag=0_multi=41.9956_len=92386	27854	33432	susD-susC	d__Bacteria;p__Bacteroidota;c__Bacteroidia;o__Bacteroidales;f__Bacteroidaceae;g__Prevotella;s__
RUI501	PUL12	k141_8721564_flag=0_multi=38.9894_len=43011	31362	36166	susD-susC	d__Bacteria;p__Bacteroidota;c__Bacteroidia;o__Bacteroidales;f__Bacteroidaceae;g__Prevotella;s__
RUI501	PUL13	k141_9527443_flag=0_multi=37.7081_len=85445	19375	24386	susD-susC	d__Bacteria;p__Bacteroidota;c__Bacteroidia;o__Bacteroidales;f__Bacteroidaceae;g__Prevotella;s__
RUI502	PUL1	k141_10422559_flag=0_multi=19.9985_len=127481	22547	37243	susC-susD-unk-unk-susC-susD	d__Bacteria;p__Bacteroidota;c__Bacteroidia;o__Bacteroidales;f__Bacteroidaceae;g__;s__
RUI502	PUL2	k141_10660976_flag=0_multi=26.9984_len=160962	11107	30800	GH3-CBM35-unk-susD-susC-unk-GH36	d__Bacteria;p__Bacteroidota;c__Bacteroidia;o__Bacteroidales;f__Bacteroidaceae;g__;s__
RUI502	PUL3	k141_11417112_flag=0_multi=245.0000_len=26070	19355	24077	susD-susC	d__Bacteria;p__Bacteroidota;c__Bacteroidia;o__Bacteroidales;f__Bacteroidaceae;g__;s__
RUI502	PUL4	k141_12990914_flag=0_multi=19.9943_len=33740	5319	17211	susC-susD-unk-unk-susC	d__Bacteria;p__Bacteroidota;c__Bacteroidia;o__Bacteroidales;f__Bacteroidaceae;g__;s__
RUI502	PUL5	k141_15208886_flag=0_multi=17.9982_len=94787	49278	61800	susC-unk-unk-susD-susC	d__Bacteria;p__Bacteroidota;c__Bacteroidia;o__Bacteroidales;f__Bacteroidaceae;g__;s__
RUI513	PUL1	k141_11412951_flag=0_multi=29.9566_len=6829	668	5150	susD-susC	d__Bacteria;p__Bacteroidota;c__Bacteroidia;o__Bacteroidales;f__Bacteroidaceae;g__UBA2918;s__
RUI513	PUL2	k141_1895862_flag=0_multi=40.9484_len=7899	2394	6876	susC-susD	d__Bacteria;p__Bacteroidota;c__Bacteroidia;o__Bacteroidales;f__Bacteroidaceae;g__UBA2918;s__
RUI513	PUL3	k141_6687005_flag=0_multi=55.3692_len=11193	2	10025	susC-susD-unk-GH31-GH127	d__Bacteria;p__Bacteroidota;c__Bacteroidia;o__Bacteroidales;f__Bacteroidaceae;g__UBA2918;s__
RUI516	PUL1	k141_5621530_flag=0_multi=31.7680_len=35531	7907	12793	susD-susC	d__Bacteria;p__Bacteroidota;c__Bacteroidia;o__Bacteroidales;f__UBA1715;g__UBA1715;s__
RUI521	PUL1	k141_12003354_flag=0_multi=54.9775_len=48037	32248	44817	susC-susD-unk-unk-susC	d__Bacteria;p__Bacteroidota;c__Bacteroidia;o__Bacteroidales;f__Bacteroidaceae;g__Prevotella;s__
RUI521	PUL2	k141_13038861_flag=0_multi=59.8179_len=86880	26476	39230	susC-unk-unk-susD-susC	d__Bacteria;p__Bacteroidota;c__Bacteroidia;o__Bacteroidales;f__Bacteroidaceae;g__Prevotella;s__
RUI521	PUL3	k141_13643178_flag=0_multi=47.9050_len=12923	2595	7940	susD-susC	d__Bacteria;p__Bacteroidota;c__Bacteroidia;o__Bacteroidales;f__Bacteroidaceae;g__Prevotella;s__
RUI521	PUL4	k141_13818076_flag=0_multi=39.8955_len=53134	23883	38577	susC-unk-GH25-unk-unk-susC-susD	d__Bacteria;p__Bacteroidota;c__Bacteroidia;o__Bacteroidales;f__Bacteroidaceae;g__Prevotella;s__
RUI521	PUL5	k141_14376232_flag=0_multi=53.8746_len=44599	25924	43034	GH92-unk-GH5_4-unk-unk-susD-susC-unk-GH53	d__Bacteria;p__Bacteroidota;c__Bacteroidia;o__Bacteroidales;f__Bacteroidaceae;g__Prevotella;s__
RUI521	PUL6	k141_15068713_flag=0_multi=51.9856_len=35602	3657	27662	GH125;GH97-unk-unk-unk-susC-unk-unk-susD-susC	d__Bacteria;p__Bacteroidota;c__Bacteroidia;o__Bacteroidales;f__Bacteroidaceae;g__Prevotella;s__
RUI521	PUL7	k141_4509157_flag=0_multi=29.5409_len=4184	1	4184	susC-susD	d__Bacteria;p__Bacteroidota;c__Bacteroidia;o__Bacteroidales;f__Bacteroidaceae;g__Prevotella;s__
RUI521	PUL8	k141_49198_flag=0_multi=73.9572_len=17180	1506	6167	susC-susD	d__Bacteria;p__Bacteroidota;c__Bacteroidia;o__Bacteroidales;f__Bacteroidaceae;g__Prevotella;s__
RUI521	PUL9	k141_5853630_flag=0_multi=53.8011_len=49836	26675	40333	susC-susD-unk-unk-unk-unk-PL1_2	d__Bacteria;p__Bacteroidota;c__Bacteroidia;o__Bacteroidales;f__Bacteroidaceae;g__Prevotella;s__
RUI521	PUL10	k141_6140164_flag=0_multi=94.9871_len=72793	10499	25926	GH36-unk-unk-GH32-unk-GH32-unk-susD-susC	d__Bacteria;p__Bacteroidota;c__Bacteroidia;o__Bacteroidales;f__Bacteroidaceae;g__Prevotella;s__
RUI521	PUL11	k141_6793544_flag=0_multi=51.8957_len=9917	357	4721	susD-susC	d__Bacteria;p__Bacteroidota;c__Bacteroidia;o__Bacteroidales;f__Bacteroidaceae;g__Prevotella;s__
RUI521	PUL12	k141_7163677_flag=0_multi=110.9729_len=40701	6337	19504	GH92-unk-unk-susD-susC-GH28	d__Bacteria;p__Bacteroidota;c__Bacteroidia;o__Bacteroidales;f__Bacteroidaceae;g__Prevotella;s__
RUI521	PUL13	k141_8460468_flag=0_multi=52.9716_len=44078	11736	37862	susC-susD-unk-unk-susC-unk-unk-unk-unk-CE1	d__Bacteria;p__Bacteroidota;c__Bacteroidia;o__Bacteroidales;f__Bacteroidaceae;g__Prevotella;s__
RUI521	PUL14	k141_8944692_flag=0_multi=66.4919_len=28478	4779	9966	susC-susD	d__Bacteria;p__Bacteroidota;c__Bacteroidia;o__Bacteroidales;f__Bacteroidaceae;g__Prevotella;s__
RUI529	PUL1	k141_10092948_flag=0_multi=68.8874_len=48197	779	5771	susC-susD	d__Bacteria;p__Bacteroidota;c__Bacteroidia;o__Bacteroidales;f__Bacteroidaceae;g__Prevotella;s__
RUI529	PUL2	k141_10389576_flag=0_multi=70.0000_len=28648	16304	25427	GH43_7-GH43_2-susC-susD	d__Bacteria;p__Bacteroidota;c__Bacteroidia;o__Bacteroidales;f__Bacteroidaceae;g__Prevotella;s__
RUI529	PUL3	k141_12221504_flag=0_multi=64.9076_len=17780	9758	15123	susC-susD	d__Bacteria;p__Bacteroidota;c__Bacteroidia;o__Bacteroidales;f__Bacteroidaceae;g__Prevotella;s__
RUI529	PUL4	k141_12762841_flag=0_multi=69.0000_len=22594	8558	18533	susC-susD-susC-susD	d__Bacteria;p__Bacteroidota;c__Bacteroidia;o__Bacteroidales;f__Bacteroidaceae;g__Prevotella;s__
RUI529	PUL5	k141_13572775_flag=0_multi=69.0000_len=5351	345	5274	susC-susD	d__Bacteria;p__Bacteroidota;c__Bacteroidia;o__Bacteroidales;f__Bacteroidaceae;g__Prevotella;s__
RUI529	PUL6	k141_14003248_flag=0_multi=64.9504_len=13037	2113	9752	susD-susC-unk-unk-GH43_12	d__Bacteria;p__Bacteroidota;c__Bacteroidia;o__Bacteroidales;f__Bacteroidaceae;g__Prevotella;s__
RUI529	PUL7	k141_2279283_flag=0_multi=87.9558_len=19824	2630	7444	susC-susD	d__Bacteria;p__Bacteroidota;c__Bacteroidia;o__Bacteroidales;f__Bacteroidaceae;g__Prevotella;s__
RUI529	PUL8	k141_2691672_flag=0_multi=67.0000_len=12207	1	9041	susC-susD-susC-susD	d__Bacteria;p__Bacteroidota;c__Bacteroidia;o__Bacteroidales;f__Bacteroidaceae;g__Prevotella;s__
RUI529	PUL9	k141_3298445_flag=0_multi=66.7792_len=5595	3	5594	susD-susC-susD	d__Bacteria;p__Bacteroidota;c__Bacteroidia;o__Bacteroidales;f__Bacteroidaceae;g__Prevotella;s__
RUI529	PUL10	k141_3646278_flag=0_multi=68.9158_len=36495	6291	31503	PL1_2-unk-susD-susC-unk-CE15-unk-unk-unk-CE6-unk-GH3-CE2-unk-GH13_38	d__Bacteria;p__Bacteroidota;c__Bacteroidia;o__Bacteroidales;f__Bacteroidaceae;g__Prevotella;s__
RUI529	PUL11	k141_3977726_flag=0_multi=73.9233_len=9655	4482	9617	susD-susC	d__Bacteria;p__Bacteroidota;c__Bacteroidia;o__Bacteroidales;f__Bacteroidaceae;g__Prevotella;s__
RUI529	PUL12	k141_4304009_flag=0_multi=70.2729_len=14951	8019	13207	susD-susC	d__Bacteria;p__Bacteroidota;c__Bacteroidia;o__Bacteroidales;f__Bacteroidaceae;g__Prevotella;s__
RUI529	PUL13	k141_4983324_flag=0_multi=67.4029_len=26944	1	9373	CBM20;GH77-unk-unk-susC-susD	d__Bacteria;p__Bacteroidota;c__Bacteroidia;o__Bacteroidales;f__Bacteroidaceae;g__Prevotella;s__
RUI529	PUL14	k141_6629302_flag=0_multi=61.6651_len=50288	13806	18525	susD-susC	d__Bacteria;p__Bacteroidota;c__Bacteroidia;o__Bacteroidales;f__Bacteroidaceae;g__Prevotella;s__
RUI529	PUL15	k141_8001259_flag=0_multi=90.0000_len=11843	3336	8599	susD-susC	d__Bacteria;p__Bacteroidota;c__Bacteroidia;o__Bacteroidales;f__Bacteroidaceae;g__Prevotella;s__
RUI529	PUL16	k141_9132921_flag=0_multi=73.7397_len=5749	2	5212	susC-susD	d__Bacteria;p__Bacteroidota;c__Bacteroidia;o__Bacteroidales;f__Bacteroidaceae;g__Prevotella;s__
RUI529	PUL17	k141_9463864_flag=0_multi=61.8417_len=7846	2371	7469	susC-susD	d__Bacteria;p__Bacteroidota;c__Bacteroidia;o__Bacteroidales;f__Bacteroidaceae;g__Prevotella;s__
RUI529	PUL18	k141_9845744_flag=0_multi=58.9262_len=15866	2599	7707	susD-susC	d__Bacteria;p__Bacteroidota;c__Bacteroidia;o__Bacteroidales;f__Bacteroidaceae;g__Prevotella;s__
RUI529	PUL19	k141_9949937_flag=0_multi=64.5695_len=24955	13842	18344	susD-susC	d__Bacteria;p__Bacteroidota;c__Bacteroidia;o__Bacteroidales;f__Bacteroidaceae;g__Prevotella;s__
RUI533	PUL1	k141_11064166_flag=0_multi=15.2767_len=39876	1479	15222	GH43_28-GH43_28-susD-susC-GH51-unk-GH2	d__Bacteria;p__Bacteroidota;c__Bacteroidia;o__Bacteroidales;f__UBA932;g__RC9;s__
RUI533	PUL2	k141_11112961_flag=0_multi=13.9974_len=50439	17102	23113	susD-susC-GH10	d__Bacteria;p__Bacteroidota;c__Bacteroidia;o__Bacteroidales;f__UBA932;g__RC9;s__
RUI533	PUL3	k141_13242362_flag=0_multi=13.0534_len=44582	11878	39772	GH9-unk-GH97-GH97-unk-unk-unk-susC-GH43;GH43_19-CE1-unk-unk-unk-susC-susD-GH16-GH2	d__Bacteria;p__Bacteroidota;c__Bacteroidia;o__Bacteroidales;f__UBA932;g__RC9;s__
RUI533	PUL4	k141_134712_flag=0_multi=13.9404_len=4500	2	4500	susC-susD	d__Bacteria;p__Bacteroidota;c__Bacteroidia;o__Bacteroidales;f__UBA932;g__RC9;s__
RUI533	PUL5	k141_134904_flag=0_multi=14.9358_len=4503	2	4503	susC-susD	d__Bacteria;p__Bacteroidota;c__Bacteroidia;o__Bacteroidales;f__UBA932;g__RC9;s__
RUI533	PUL6	k141_15905572_flag=0_multi=14.9434_len=94479	1788	25465	GT19-unk-GH51-unk-unk-unk-unk-susC-susD-unk-unk-unk-susC-susD	d__Bacteria;p__Bacteroidota;c__Bacteroidia;o__Bacteroidales;f__UBA932;g__RC9;s__
RUI533	PUL7	k141_344758_flag=0_multi=12.9927_len=33171	8563	19025	GH10-GH43_7-unk-GH43_7-unk-susD-susC	d__Bacteria;p__Bacteroidota;c__Bacteroidia;o__Bacteroidales;f__UBA932;g__RC9;s__
RUI533	PUL8	k141_394816_flag=0_multi=17.2000_len=38622	411	6643	GH5-susD-susC	d__Bacteria;p__Bacteroidota;c__Bacteroidia;o__Bacteroidales;f__UBA932;g__RC9;s__
RUI533	PUL9	k141_394816_flag=0_multi=17.2000_len=38622	13135	19666	GH2-unk-susD-susC	d__Bacteria;p__Bacteroidota;c__Bacteroidia;o__Bacteroidales;f__UBA932;g__RC9;s__
RUI533	PUL10	k141_5544514_flag=0_multi=12.1914_len=6472	233	5085	susD-susC	d__Bacteria;p__Bacteroidota;c__Bacteroidia;o__Bacteroidales;f__UBA932;g__RC9;s__
RUI533	PUL11	k141_6251388_flag=0_multi=13.9908_len=14234	926	14234	GH43_5-unk-susC-susD-GH95-GH3-GH3	d__Bacteria;p__Bacteroidota;c__Bacteroidia;o__Bacteroidales;f__UBA932;g__RC9;s__
RUI535	PUL1	k141_15334091_flag=1_multi=10.0000_len=24456	3226	18670	susD-susC-susD-susC-unk-susC-susD	d__Bacteria;p__Bacteroidota;c__Bacteroidia;o__Bacteroidales;f__UBA932;g__RC9;s__
RUI535	PUL2	k141_16077199_flag=0_multi=12.9669_len=32388	12815	29473	GH67-susD-susC-unk-GH115-unk-GH43_1	d__Bacteria;p__Bacteroidota;c__Bacteroidia;o__Bacteroidales;f__UBA932;g__RC9;s__
RUI535	PUL3	k141_3276510_flag=0_multi=11.7407_len=25552	4978	16252	GH30-GH2-susC-susD	d__Bacteria;p__Bacteroidota;c__Bacteroidia;o__Bacteroidales;f__UBA932;g__RC9;s__
RUI535	PUL4	k141_5312012_flag=1_multi=9.0000_len=10267	1250	6675	susD-susC	d__Bacteria;p__Bacteroidota;c__Bacteroidia;o__Bacteroidales;f__UBA932;g__RC9;s__
RUI535	PUL5	k141_6897942_flag=1_multi=9.4863_len=27818	3168	26194	GH2-GH43_5-CE1-GH2-GH53-susC-susD-unk-CE1-unk-GH2	d__Bacteria;p__Bacteroidota;c__Bacteroidia;o__Bacteroidales;f__UBA932;g__RC9;s__
RUI535	PUL6	k141_7256942_flag=1_multi=9.8775_len=21371	8431	20517	susC-susD-unk-unk-GH43_10-GH28	d__Bacteria;p__Bacteroidota;c__Bacteroidia;o__Bacteroidales;f__UBA932;g__RC9;s__
RUI535	PUL7	k141_7690330_flag=1_multi=8.0000_len=14865	2895	14864	GH28-unk-susC-susD-GH43_17	d__Bacteria;p__Bacteroidota;c__Bacteroidia;o__Bacteroidales;f__UBA932;g__RC9;s__
RUI535	PUL8	k141_9561643_flag=1_multi=11.8594_len=13993	5101	12834	CE12-unk-unk-susC-susD	d__Bacteria;p__Bacteroidota;c__Bacteroidia;o__Bacteroidales;f__UBA932;g__RC9;s__
RUI537	PUL1	k141_1182116_flag=0_multi=148.0000_len=37120	3584	30924	GH3-GH2-GH29-unk-susC-susD-unk-unk-unk-GH92-unk-GH130-GH92-GH2	d__Bacteria;p__Bacteroidota;c__Bacteroidia;o__Bacteroidales;f__UBA932;g__RC9;s__
RUI537	PUL2	k141_14482536_flag=1_multi=124.0874_len=8732	2126	6805	susD-susC	d__Bacteria;p__Bacteroidota;c__Bacteroidia;o__Bacteroidales;f__UBA932;g__RC9;s__
RUI537	PUL3	k141_14593609_flag=0_multi=140.4270_len=48732	17842	22739	susD-susC	d__Bacteria;p__Bacteroidota;c__Bacteroidia;o__Bacteroidales;f__UBA932;g__RC9;s__
RUI537	PUL4	k141_15159634_flag=0_multi=158.0000_len=6340	1	4890	susC-susD	d__Bacteria;p__Bacteroidota;c__Bacteroidia;o__Bacteroidales;f__UBA932;g__RC9;s__
RUI537	PUL5	k141_15185163_flag=0_multi=101.7398_len=7905	3149	7905	susD-susC	d__Bacteria;p__Bacteroidota;c__Bacteroidia;o__Bacteroidales;f__UBA932;g__RC9;s__
RUI537	PUL6	k141_15502417_flag=0_multi=253.7163_len=10714	1019	8349	GH20-unk-susC-susD	d__Bacteria;p__Bacteroidota;c__Bacteroidia;o__Bacteroidales;f__UBA932;g__RC9;s__
RUI537	PUL7	k141_2081569_flag=0_multi=135.7417_len=10592	5728	10591	susD-susC	d__Bacteria;p__Bacteroidota;c__Bacteroidia;o__Bacteroidales;f__UBA932;g__RC9;s__
RUI537	PUL8	k141_2461416_flag=0_multi=117.1277_len=15081	698	5705	susC-susD	d__Bacteria;p__Bacteroidota;c__Bacteroidia;o__Bacteroidales;f__UBA932;g__RC9;s__
RUI537	PUL9	k141_2856012_flag=0_multi=120.9403_len=20225	8075	19595	CE1-GH3-unk-susC-susD-CE1	d__Bacteria;p__Bacteroidota;c__Bacteroidia;o__Bacteroidales;f__UBA932;g__RC9;s__
RUI537	PUL10	k141_4696555_flag=0_multi=125.9437_len=20336	2	18822	susC-unk-unk-GH130-susC-susD-unk-GH26-GH26-unk-unk-susC	d__Bacteria;p__Bacteroidota;c__Bacteroidia;o__Bacteroidales;f__UBA932;g__RC9;s__
RUI537	PUL11	k141_4770150_flag=0_multi=104.0000_len=50262	43311	47796	susC-susD	d__Bacteria;p__Bacteroidota;c__Bacteroidia;o__Bacteroidales;f__UBA932;g__RC9;s__
RUI537	PUL12	k141_5610041_flag=0_multi=115.6052_len=28753	14571	27040	GH97-unk-GH125-susC-susD	d__Bacteria;p__Bacteroidota;c__Bacteroidia;o__Bacteroidales;f__UBA932;g__RC9;s__
RUI537	PUL13	k141_603555_flag=0_multi=135.9201_len=23782	5987	15484	GH3-GH16-unk-susD-susC	d__Bacteria;p__Bacteroidota;c__Bacteroidia;o__Bacteroidales;f__UBA932;g__RC9;s__
RUI537	PUL14	k141_6378564_flag=0_multi=134.9803_len=27876	6848	18881	GH2-susD-susC-unk-unk-unk-GH67	d__Bacteria;p__Bacteroidota;c__Bacteroidia;o__Bacteroidales;f__UBA932;g__RC9;s__
RUI537	PUL15	k141_699737_flag=0_multi=143.2402_len=23662	965	14323	susD-susC-susD-susC-GH43_2-GH43_7	d__Bacteria;p__Bacteroidota;c__Bacteroidia;o__Bacteroidales;f__UBA932;g__RC9;s__
RUI537	PUL16	k141_7226524_flag=0_multi=145.6127_len=16992	1945	15861	GH5_7-susC-susD-unk-unk-GH5_4-GH26-GH130	d__Bacteria;p__Bacteroidota;c__Bacteroidia;o__Bacteroidales;f__UBA932;g__RC9;s__
RUI537	PUL17	k141_9956549_flag=0_multi=121.1827_len=12054	686	5551	susD-susC	d__Bacteria;p__Bacteroidota;c__Bacteroidia;o__Bacteroidales;f__UBA932;g__RC9;s__
RUI541	PUL1	k141_2644083_flag=0_multi=32.9272_len=70944	40668	45119	susC-susD	d__Bacteria;p__Bacteroidota;c__Bacteroidia;o__Bacteroidales;f__Bacteroidaceae;g__;s__
RUI541	PUL2	k141_2875557_flag=0_multi=31.8798_len=94186	24232	36480	susC-unk-unk-susD-susC	d__Bacteria;p__Bacteroidota;c__Bacteroidia;o__Bacteroidales;f__Bacteroidaceae;g__;s__
RUI547	PUL1	k141_13482592_flag=0_multi=12.6064_len=7958	3978	7958	susC-susD	d__Bacteria;p__Bacteroidota;c__Bacteroidia;o__Bacteroidales;f__UBA932;g__RC9;s__
RUI547	PUL2	k141_14950356_flag=0_multi=10.9947_len=18836	161	17666	susC-susD-unk-GH13-GH53-GH13-GH97-GH77	d__Bacteria;p__Bacteroidota;c__Bacteroidia;o__Bacteroidales;f__UBA932;g__RC9;s__
RUI547	PUL3	k141_15578550_flag=0_multi=9.9858_len=6469	221	5948	susD-susC	d__Bacteria;p__Bacteroidota;c__Bacteroidia;o__Bacteroidales;f__UBA932;g__RC9;s__
RUI547	PUL4	k141_1942832_flag=0_multi=9.9877_len=7448	2	6455	susD-susC-susD	d__Bacteria;p__Bacteroidota;c__Bacteroidia;o__Bacteroidales;f__UBA932;g__RC9;s__
RUI547	PUL5	k141_7573127_flag=0_multi=14.9917_len=33963	7164	17559	susD-susC-unk-susC-susD	d__Bacteria;p__Bacteroidota;c__Bacteroidia;o__Bacteroidales;f__UBA932;g__RC9;s__
RUI547	PUL6	k141_8364911_flag=1_multi=16.6729_len=32900	3472	8229	susD-susC	d__Bacteria;p__Bacteroidota;c__Bacteroidia;o__Bacteroidales;f__UBA932;g__RC9;s__
RUI547	PUL7	k141_8732486_flag=0_multi=9.0000_len=16694	10530	15392	susC-susD	d__Bacteria;p__Bacteroidota;c__Bacteroidia;o__Bacteroidales;f__UBA932;g__RC9;s__
RUI547	PUL8	k141_891432_flag=0_multi=12.9874_len=9640	939	7195	CE15-susD-susC	d__Bacteria;p__Bacteroidota;c__Bacteroidia;o__Bacteroidales;f__UBA932;g__RC9;s__
RUI547	PUL9	k141_9057820_flag=1_multi=12.0000_len=28788	127	8065	GH2-susC-susD	d__Bacteria;p__Bacteroidota;c__Bacteroidia;o__Bacteroidales;f__UBA932;g__RC9;s__
RUI549	PUL1	k141_10765572_flag=0_multi=75.9799_len=41135	21740	26746	susD-susC	d__Bacteria;p__Bacteroidota;c__Bacteroidia;o__Bacteroidales;f__F082;g__F082;s__
RUI565	PUL1	k141_11782898_flag=0_multi=17.7433_len=26087	4240	13952	susD-susC-susD-susC	d__Bacteria;p__Bacteroidota;c__Bacteroidia;o__Bacteroidales;f__UBA932;g__RC9;s__
RUI565	PUL2	k141_12393012_flag=0_multi=11.0000_len=5428	200	5428	susD-susC-susC	d__Bacteria;p__Bacteroidota;c__Bacteroidia;o__Bacteroidales;f__UBA932;g__RC9;s__
RUI565	PUL3	k141_1302866_flag=0_multi=23.0000_len=11045	970	5748	susC-susD	d__Bacteria;p__Bacteroidota;c__Bacteroidia;o__Bacteroidales;f__UBA932;g__RC9;s__
RUI565	PUL4	k141_14996356_flag=0_multi=17.3107_len=10540	386	9500	GH26-unk-susD-susC-GH5	d__Bacteria;p__Bacteroidota;c__Bacteroidia;o__Bacteroidales;f__UBA932;g__RC9;s__
RUI565	PUL5	k141_16098116_flag=1_multi=13.7541_len=7279	1	3600	susC-susD	d__Bacteria;p__Bacteroidota;c__Bacteroidia;o__Bacteroidales;f__UBA932;g__RC9;s__
RUI565	PUL6	k141_1868628_flag=0_multi=23.7735_len=7051	799	5940	susC-susD	d__Bacteria;p__Bacteroidota;c__Bacteroidia;o__Bacteroidales;f__UBA932;g__RC9;s__
RUI565	PUL7	k141_3460640_flag=0_multi=16.9801_len=8194	2879	7747	susD-susC	d__Bacteria;p__Bacteroidota;c__Bacteroidia;o__Bacteroidales;f__UBA932;g__RC9;s__
RUI565	PUL8	k141_3619323_flag=0_multi=17.8359_len=14926	629	7882	susC-susD-unk-GH16	d__Bacteria;p__Bacteroidota;c__Bacteroidia;o__Bacteroidales;f__UBA932;g__RC9;s__
RUI565	PUL9	k141_4616695_flag=0_multi=19.2185_len=23011	15363	20397	susC-susD	d__Bacteria;p__Bacteroidota;c__Bacteroidia;o__Bacteroidales;f__UBA932;g__RC9;s__
RUI565	PUL10	k141_660597_flag=0_multi=17.7508_len=10510	1739	8240	susD-susC-susD	d__Bacteria;p__Bacteroidota;c__Bacteroidia;o__Bacteroidales;f__UBA932;g__RC9;s__
RUI565	PUL11	k141_7012208_flag=0_multi=15.3773_len=18455	2	10156	susD-susC-GH89-unk-unk-unk-GT19	d__Bacteria;p__Bacteroidota;c__Bacteroidia;o__Bacteroidales;f__UBA932;g__RC9;s__
RUI565	PUL12	k141_8637911_flag=0_multi=20.0000_len=12745	1223	11072	susD-susC-CE10-GH3	d__Bacteria;p__Bacteroidota;c__Bacteroidia;o__Bacteroidales;f__UBA932;g__RC9;s__
RUI565	PUL13	k141_8932467_flag=0_multi=20.9768_len=17359	3217	7976	susD-susC	d__Bacteria;p__Bacteroidota;c__Bacteroidia;o__Bacteroidales;f__UBA932;g__RC9;s__
RUI565	PUL14	k141_9386897_flag=0_multi=21.9755_len=8716	4508	8716	susC-susD	d__Bacteria;p__Bacteroidota;c__Bacteroidia;o__Bacteroidales;f__UBA932;g__RC9;s__
RUI565	PUL15	k141_9536046_flag=0_multi=17.9960_len=46839	18132	23098	susD-susC	d__Bacteria;p__Bacteroidota;c__Bacteroidia;o__Bacteroidales;f__UBA932;g__RC9;s__
RUI566	PUL1	k141_10162511_flag=0_multi=12.9904_len=12597	261	5515	susD-susC	d__Bacteria;p__Bacteroidota;c__Bacteroidia;o__Bacteroidales;f__Bacteroidaceae;g__Prevotella;s__
RUI566	PUL2	k141_10553152_flag=0_multi=35.0000_len=30340	8340	21865	susC-susD-unk-GH32-GH32-unk-unk-CE11	d__Bacteria;p__Bacteroidota;c__Bacteroidia;o__Bacteroidales;f__Bacteroidaceae;g__Prevotella;s__
RUI566	PUL3	k141_1215190_flag=0_multi=14.9968_len=44038	15519	43930	susC-susD-unk-unk-susC-susD-GH28-CE8-GT2-unk-unk-unk-unk-GH28-unk-unk-GT4-GT2	d__Bacteria;p__Bacteroidota;c__Bacteroidia;o__Bacteroidales;f__Bacteroidaceae;g__Prevotella;s__
RUI566	PUL4	k141_14017068_flag=1_multi=13.0000_len=16459	1	3985	susD-susC	d__Bacteria;p__Bacteroidota;c__Bacteroidia;o__Bacteroidales;f__Bacteroidaceae;g__Prevotella;s__
RUI566	PUL5	k141_14133075_flag=0_multi=16.9829_len=9481	2907	8224	susD-susC	d__Bacteria;p__Bacteroidota;c__Bacteroidia;o__Bacteroidales;f__Bacteroidaceae;g__Prevotella;s__
RUI566	PUL6	k141_14925206_flag=1_multi=18.0000_len=31794	7846	16870	PL1_2-unk-susD-susC	d__Bacteria;p__Bacteroidota;c__Bacteroidia;o__Bacteroidales;f__Bacteroidaceae;g__Prevotella;s__
RUI566	PUL7	k141_2365680_flag=0_multi=27.9564_len=20162	177	12746	susC-unk-unk-susD-susC	d__Bacteria;p__Bacteroidota;c__Bacteroidia;o__Bacteroidales;f__Bacteroidaceae;g__Prevotella;s__
RUI566	PUL8	k141_4794165_flag=1_multi=14.0000_len=13595	6497	11202	susC-susD	d__Bacteria;p__Bacteroidota;c__Bacteroidia;o__Bacteroidales;f__Bacteroidaceae;g__Prevotella;s__
RUI566	PUL9	k141_5194395_flag=1_multi=16.7298_len=9734	5407	9732	susC-susD	d__Bacteria;p__Bacteroidota;c__Bacteroidia;o__Bacteroidales;f__Bacteroidaceae;g__Prevotella;s__
RUI569	PUL1	k141_12970857_flag=0_multi=12.7342_len=37990	14341	25358	susC-susD-unk-unk-susC	d__Bacteria;p__Bacteroidota;c__Bacteroidia;o__Bacteroidales;f__Bacteroidaceae;g__UBA4372;s__
RUI569	PUL2	k141_14071307_flag=0_multi=15.9852_len=34546	24650	29632	susD-susC	d__Bacteria;p__Bacteroidota;c__Bacteroidia;o__Bacteroidales;f__Bacteroidaceae;g__UBA4372;s__
RUI579	PUL1	k141_10091662_flag=0_multi=45.9835_len=54742	3097	12162	susC-susD-unk-GH43_4	d__Bacteria;p__Bacteroidota;c__Bacteroidia;o__Bacteroidales;f__Bacteroidaceae;g__Prevotella;s__
RUI579	PUL2	k141_10091662_flag=0_multi=45.9835_len=54742	13874	23818	GH5_4-unk-unk-susD-susC	d__Bacteria;p__Bacteroidota;c__Bacteroidia;o__Bacteroidales;f__Bacteroidaceae;g__Prevotella;s__
RUI579	PUL3	k141_10212283_flag=0_multi=41.9873_len=64837	3204	7742	susD-susC	d__Bacteria;p__Bacteroidota;c__Bacteroidia;o__Bacteroidales;f__Bacteroidaceae;g__Prevotella;s__
RUI579	PUL4	k141_10212283_flag=0_multi=41.9873_len=64837	26080	55555	susC-susD-unk-unk-GH32-unk-unk-susC-susD-unk-GH32-GH32-unk-unk-unk-CE10-GH43_37;CBM61	d__Bacteria;p__Bacteroidota;c__Bacteroidia;o__Bacteroidales;f__Bacteroidaceae;g__Prevotella;s__
RUI579	PUL5	k141_10763155_flag=0_multi=42.9680_len=26395	6276	11406	susD-susC	d__Bacteria;p__Bacteroidota;c__Bacteroidia;o__Bacteroidales;f__Bacteroidaceae;g__Prevotella;s__
RUI579	PUL6	k141_12214570_flag=0_multi=39.8982_len=115424	94792	99342	susD-susC	d__Bacteria;p__Bacteroidota;c__Bacteroidia;o__Bacteroidales;f__Bacteroidaceae;g__Prevotella;s__
RUI579	PUL7	k141_12456676_flag=0_multi=45.9968_len=141083	106909	133989	GH77-unk-susD-susC-unk-CE12-PL11-unk-unk-PL11-GH105	d__Bacteria;p__Bacteroidota;c__Bacteroidia;o__Bacteroidales;f__Bacteroidaceae;g__Prevotella;s__
RUI579	PUL8	k141_13220761_flag=0_multi=75.9527_len=31880	17443	31426	GH3-unk-GH30-unk-unk-unk-susD-susC	d__Bacteria;p__Bacteroidota;c__Bacteroidia;o__Bacteroidales;f__Bacteroidaceae;g__Prevotella;s__
RUI579	PUL9	k141_140348_flag=0_multi=39.9738_len=16492	665	16490	CBM67;GH78-unk-unk-PL1_2-unk-susD-susC-GH2	d__Bacteria;p__Bacteroidota;c__Bacteroidia;o__Bacteroidales;f__Bacteroidaceae;g__Prevotella;s__
RUI579	PUL10	k141_15036574_flag=1_multi=47.0000_len=47974	31803	43661	susC-susD-unk-unk-susC	d__Bacteria;p__Bacteroidota;c__Bacteroidia;o__Bacteroidales;f__Bacteroidaceae;g__Prevotella;s__
RUI579	PUL11	k141_15238352_flag=0_multi=49.9919_len=60783	34657	44414	susC-susD-unk-GH16-GH5_46	d__Bacteria;p__Bacteroidota;c__Bacteroidia;o__Bacteroidales;f__Bacteroidaceae;g__Prevotella;s__
RUI579	PUL12	k141_15773291_flag=0_multi=47.9531_len=49307	8445	17800	susD-susC-GH28-GH51	d__Bacteria;p__Bacteroidota;c__Bacteroidia;o__Bacteroidales;f__Bacteroidaceae;g__Prevotella;s__
RUI579	PUL13	k141_4379634_flag=0_multi=37.9376_len=11996	4772	9802	susD-susC	d__Bacteria;p__Bacteroidota;c__Bacteroidia;o__Bacteroidales;f__Bacteroidaceae;g__Prevotella;s__
RUI579	PUL14	k141_5097744_flag=0_multi=43.0000_len=38680	22744	35254	susC-unk-unk-susD-susC	d__Bacteria;p__Bacteroidota;c__Bacteroidia;o__Bacteroidales;f__Bacteroidaceae;g__Prevotella;s__
RUI579	PUL15	k141_6212145_flag=0_multi=44.9612_len=89637	22013	31535	susD-susC-unk-GH92	d__Bacteria;p__Bacteroidota;c__Bacteroidia;o__Bacteroidales;f__Bacteroidaceae;g__Prevotella;s__
RUI579	PUL16	k141_6335405_flag=1_multi=28.7962_len=77169	39882	52575	susC-unk-unk-susD-susC	d__Bacteria;p__Bacteroidota;c__Bacteroidia;o__Bacteroidales;f__Bacteroidaceae;g__Prevotella;s__
RUI579	PUL17	k141_6593091_flag=0_multi=45.9893_len=42163	4394	40071	GH35-unk-unk-unk-GH43_1-unk-unk-unk-unk-susC-susD-unk-unk-unk-susC-susD	d__Bacteria;p__Bacteroidota;c__Bacteroidia;o__Bacteroidales;f__Bacteroidaceae;g__Prevotella;s__
RUI579	PUL18	k141_7625860_flag=0_multi=48.0000_len=61093	8023	15228	GH97-susC-susD	d__Bacteria;p__Bacteroidota;c__Bacteroidia;o__Bacteroidales;f__Bacteroidaceae;g__Prevotella;s__
RUI579	PUL19	k141_8469039_flag=0_multi=34.4362_len=8177	1116	5980	susC-susD	d__Bacteria;p__Bacteroidota;c__Bacteroidia;o__Bacteroidales;f__Bacteroidaceae;g__Prevotella;s__
RUI579	PUL20	k141_9051505_flag=1_multi=43.6485_len=45488	27455	39882	susC-susD-unk-unk-susC	d__Bacteria;p__Bacteroidota;c__Bacteroidia;o__Bacteroidales;f__Bacteroidaceae;g__Prevotella;s__
RUI591	PUL1	k141_1002795_flag=0_multi=68.9680_len=21397	649	14442	GH2-unk-susD-susC-PL11	d__Bacteria;p__Bacteroidota;c__Bacteroidia;o__Bacteroidales;f__Bacteroidaceae;g__Prevotella;s__
RUI591	PUL2	k141_12225182_flag=0_multi=59.9689_len=19100	3590	16543	susC-susD-unk-unk-susC	d__Bacteria;p__Bacteroidota;c__Bacteroidia;o__Bacteroidales;f__Bacteroidaceae;g__Prevotella;s__
RUI591	PUL3	k141_12886224_flag=0_multi=57.9690_len=37265	442	33399	CE8-PL1_2-GH3-CE8-unk-unk-CBM6;GH3-susD-susC-unk-unk-susD-susC	d__Bacteria;p__Bacteroidota;c__Bacteroidia;o__Bacteroidales;f__Bacteroidaceae;g__Prevotella;s__
RUI591	PUL4	k141_1429636_flag=0_multi=62.9107_len=7084	2	7082	susC-susD-unk-GH43_3	d__Bacteria;p__Bacteroidota;c__Bacteroidia;o__Bacteroidales;f__Bacteroidaceae;g__Prevotella;s__
RUI591	PUL5	k141_14557098_flag=0_multi=63.5175_len=9585	222	9583	GH43_5-unk-unk-unk-susC-susD	d__Bacteria;p__Bacteroidota;c__Bacteroidia;o__Bacteroidales;f__Bacteroidaceae;g__Prevotella;s__
RUI591	PUL6	k141_14988444_flag=0_multi=49.0000_len=12480	1097	9056	susC-susD-unk-GH32	d__Bacteria;p__Bacteroidota;c__Bacteroidia;o__Bacteroidales;f__Bacteroidaceae;g__Prevotella;s__
RUI591	PUL7	k141_1831981_flag=0_multi=78.0000_len=15724	7118	12262	susC-susD	d__Bacteria;p__Bacteroidota;c__Bacteroidia;o__Bacteroidales;f__Bacteroidaceae;g__Prevotella;s__
RUI591	PUL8	k141_2187697_flag=0_multi=68.9512_len=14067	489	6032	susD-susC	d__Bacteria;p__Bacteroidota;c__Bacteroidia;o__Bacteroidales;f__Bacteroidaceae;g__Prevotella;s__
RUI591	PUL9	k141_2219510_flag=0_multi=55.8975_len=35758	2644	5742	susC-susD	d__Bacteria;p__Bacteroidota;c__Bacteroidia;o__Bacteroidales;f__Bacteroidaceae;g__Prevotella;s__
RUI591	PUL10	k141_23864_flag=0_multi=62.8341_len=7617	3047	7616	susD-susC	d__Bacteria;p__Bacteroidota;c__Bacteroidia;o__Bacteroidales;f__Bacteroidaceae;g__Prevotella;s__
RUI591	PUL11	k141_3622250_flag=0_multi=10.9740_len=3982	1	3980	susC-susD	d__Bacteria;p__Bacteroidota;c__Bacteroidia;o__Bacteroidales;f__Bacteroidaceae;g__Prevotella;s__
RUI591	PUL12	k141_5061359_flag=0_multi=62.9054_len=6693	1	4218	susD-susC	d__Bacteria;p__Bacteroidota;c__Bacteroidia;o__Bacteroidales;f__Bacteroidaceae;g__Prevotella;s__
RUI591	PUL13	k141_5081809_flag=0_multi=54.8975_len=10679	5173	9927	susD-susC	d__Bacteria;p__Bacteroidota;c__Bacteroidia;o__Bacteroidales;f__Bacteroidaceae;g__Prevotella;s__
RUI591	PUL14	k141_5762542_flag=0_multi=98.0000_len=9373	4055	9186	susD-susC	d__Bacteria;p__Bacteroidota;c__Bacteroidia;o__Bacteroidales;f__Bacteroidaceae;g__Prevotella;s__
RUI591	PUL15	k141_6516200_flag=0_multi=70.9316_len=17538	3440	15427	susC-susD-unk-unk-susC	d__Bacteria;p__Bacteroidota;c__Bacteroidia;o__Bacteroidales;f__Bacteroidaceae;g__Prevotella;s__
RUI591	PUL16	k141_6634912_flag=0_multi=113.0000_len=14758	1653	11880	susD-susC-susD-susC	d__Bacteria;p__Bacteroidota;c__Bacteroidia;o__Bacteroidales;f__Bacteroidaceae;g__Prevotella;s__
RUI591	PUL17	k141_7234705_flag=0_multi=57.9202_len=10801	3	10800	GH92-unk-unk-unk-susD-susC	d__Bacteria;p__Bacteroidota;c__Bacteroidia;o__Bacteroidales;f__Bacteroidaceae;g__Prevotella;s__
RUI591	PUL18	k141_7333607_flag=0_multi=71.0000_len=19664	4034	16778	susC-unk-unk-susD-susC	d__Bacteria;p__Bacteroidota;c__Bacteroidia;o__Bacteroidales;f__Bacteroidaceae;g__Prevotella;s__
RUI591	PUL19	k141_7955174_flag=0_multi=63.9916_len=22519	3057	17720	PL1_2-unk-unk-unk-unk-susD-susC	d__Bacteria;p__Bacteroidota;c__Bacteroidia;o__Bacteroidales;f__Bacteroidaceae;g__Prevotella;s__
RUI591	PUL20	k141_8926694_flag=0_multi=25.0000_len=5188	1949	5188	susD-susC	d__Bacteria;p__Bacteroidota;c__Bacteroidia;o__Bacteroidales;f__Bacteroidaceae;g__Prevotella;s__
RUI591	PUL21	k141_8991928_flag=0_multi=62.8249_len=25986	5314	17803	susC-susD-unk-unk-susC	d__Bacteria;p__Bacteroidota;c__Bacteroidia;o__Bacteroidales;f__Bacteroidaceae;g__Prevotella;s__
