# Supplementary material for: Functional and phylogenetic analyses of camel rumen microbiota associated with different lignocellulosic substrates
Source: NPJ Biofilms Microbiomes. 2022 Jun 8;8:46. doi: 10.1038/s41522-022-00309-9 (PMC9177762; doi:10.1038/s41522-022-00309-9)
Supplement: Supplementary file 9 — Supplementary Data 8 [file 41522_2022_309_MOESM9_ESM.xlsx]

## Sheet: Supplementary Data 8
Supplementary Data 8: Identification of biological gene clusters (BGCs) in the RUIs. Putative gene clusters were identified using AntiSMASH v5. Regions were defined based on their locations in relevant contigs and numbered with respect to their orders from 5’ end of the contigs.								Taxoomies
genome bin	RUIs	genomic_region	BGC_families	region from	to	region_length (nt)	contig_name	phylum	class	order	family	genus			RUIs	BGC count		BGC_families	count	%			Phylum	BGCs count	%	class	count		p__Actinobacteriota			p__Bacteroidota			p__Elusimicrobiota			p__Desulfobacterota_A			p__Firmicutes_A
metabat.bin.1004	RUI002	region_72.1	arylpolyene	1	23794	23794	k141_9562441_flag=0_multi=45.8515_len=45682	p__Bacteroidota	c__Bacteroidia	o__Bacteroidales	f__Bacteroidaceae	g__UBA4372			RUI572	18		NRPS	427	42.5723			Firmicutes_A	631	62.9113	c__Clostridia	631		bacteriocin	6		arylpolyene	86		terpene	4		NRPS	8		NRPS	249
metabat.bin.1004	RUI002	region_117.1	arylpolyene	1	49163	49163	k141_9749938_flag=1_multi=54.0000_len=64761	p__Bacteroidota	c__Bacteroidia	o__Bacteroidales	f__Bacteroidaceae	g__UBA4372			RUI359	10		sactipeptide	152	15.1545			Bacteroidota	153	15.2542	c__Bacteroidia	153		NRPS	2		NRPS	26		T1PKS	2		arylpolyene	6		sactipeptide	149
metabat.bin.1022	RUI007	region_49.1	arylpolyene	1	7990	7990	k141_11160406_flag=0_multi=25.0000_len=7990	p__Bacteroidota	c__Bacteroidia	o__Bacteroidales	f__UBA932	g__RC9			RUI313	9		arylpolyene	147	14.656			Spirochaetota	66	6.58026	c__Spirochaetia	66		NRPS-like	2		NRPS-like	23					T1PKS	2		NRPS-like	71
metabat.bin.1022	RUI007	region_116.1	arylpolyene	1	10635	10635	k141_8036662_flag=0_multi=21.6306_len=10635	p__Bacteroidota	c__Bacteroidia	o__Bacteroidales	f__UBA932	g__RC9			RUI489	8		bacteriocin	97	9.67099			Firmicutes	48	4.78564	c__Bacilli	48		betalactone	1		betalactone	10								betalactone	56
metabat.bin.1022	RUI007	region_118.1	arylpolyene	1	8872	8872	k141_15798177_flag=0_multi=28.0000_len=8872	p__Bacteroidota	c__Bacteroidia	o__Bacteroidales	f__UBA932	g__RC9			RUI021	8		betalactone	80	7.97607			Verrucomicrobiota	20	1.99402	c__UBP9	14					terpene	4								bacteriocin	54
metabat.bin.1099	RUI023	region_1.1	arylpolyene	12641	61160	48520	k141_4423374_flag=1_multi=17.9989_len=167371	p__Bacteroidota	c__Bacteroidia	o__Bacteroidales	f__F082	g__F082			RUI185	8		terpene	24	2.39282			Eremiobacterota	14	1.39581	c__Lentisphaeria	13					resorcinol	2								lassopeptide	13
metabat.bin.1101	RUI025	region_143.1	arylpolyene	1	33856	33856	k141_7974775_flag=0_multi=54.9517_len=44782	p__Bacteroidota	c__Bacteroidia	o__Bacteroidales	f__F082	g__F082			RUI289	8		lassopeptide	13	1.29611			Actinobacteriota	11	1.09671	c__Desulfovibrionia	11					bacteriocin	1								lanthipeptide	10
metabat.bin.1109	RUI028	region_6.1	arylpolyene	1	13759	13759	k141_6662284_flag=1_multi=9.0000_len=13759	p__Bacteroidota	c__Bacteroidia	o__Bacteroidales	f__Paludibacteraceae	g__RF16			RUI478	7		proteusin	10	0.997009			Desulfobacterota	11	1.09671	c__Coriobacteriia	11					thiopeptide	1								proteusin	9
metabat.bin.1109	RUI028	region_88.1	arylpolyene	1	11463	11463	k141_2162671_flag=0_multi=9.9968_len=11463	p__Bacteroidota	c__Bacteroidia	o__Bacteroidales	f__Paludibacteraceae	g__RF16			RUI057	7		lanthipeptide	10	0.997009			Firmicutes_C	9	0.897308	c__Negativicutes	9														transAT-PKS-like	6
metabat.bin.1109	RUI028	region_94.1	arylpolyene	1	3892	3892	k141_6541048_flag=0_multi=11.8798_len=3892	p__Bacteroidota	c__Bacteroidia	o__Bacteroidales	f__Paludibacteraceae	g__RF16			RUI069	7		T1PKS	8	0.797607			Euryarchaeota	8	0.797607	c__Methanobacteria	8		p__Fibrobacterota			p__Eremiobacterota			p__Euryarchaeota			p__Firmicutes			arylpolyene	4
metabat.bin.1128	RUI035	region_55.1	arylpolyene	1	5303	5303	k141_12791415_flag=0_multi=25.0198_len=5303	p__Bacteroidota	c__Bacteroidia	o__Bacteroidales	f__P3	g__UBA1217			RUI126	7		T3PKS	6	0.598205			Proteobacteria	7	0.697906	c__Elusimicrobia	6		NRPS	2		terpene	7		NRPS	6		NRPS-like	16		hserlactone	4
metabat.bin.1130	RUI037	region_63.1	arylpolyene	1	47044	47044	k141_7838114_flag=0_multi=101.6788_len=60571	p__Bacteroidota	c__Bacteroidia	o__Bacteroidales	f__Bacteroidaceae	g__Prevotella			RUI304	7		transAT-PKS-like	6	0.598205			Elusimicrobiota	6	0.598205	c__Fibrobacteria	5		terpene	2		hglE-KS	3		TfuA-related	1		bacteriocin	8		ladderane	2
metabat.bin.1130	RUI037	region_137.1	arylpolyene	1	26640	26640	k141_11868973_flag=0_multi=83.7753_len=32275	p__Bacteroidota	c__Bacteroidia	o__Bacteroidales	f__Bacteroidaceae	g__Prevotella			RUI326	7		hserlactone	5	0.498504			Desulfuromonadota	5	0.498504	c__Kiritimatiellae	5		arylpolyene	1		T1PKS	2					NRPS	8		hglE-KS	1
metabat.bin.117	RUI051	region_80.1	arylpolyene	22644	50163	27520	k141_10756953_flag=0_multi=28.5231_len=50163	p__Bacteroidota	c__Bacteroidia	o__Bacteroidales	f__WCHB1-69	g__UBA1756			RUI064	7		ladderane	5	0.498504			Fibrobacterota	5	0.498504	c__Gammaproteobacteria	5					NRPS	1					betalactone	7		LAP	1
metabat.bin.117	RUI051	region_99.1	arylpolyene	1	4779	4779	k141_4677513_flag=0_multi=28.9396_len=4779	p__Bacteroidota	c__Bacteroidia	o__Bacteroidales	f__WCHB1-69	g__UBA1756			RUI102	7		thiopeptide	4	0.398804			Planctomycetota	5	0.498504	c__Desulfuromonadia	5					T3PKS	1					T3PKS	5		T1PKS	1
metabat.bin.1180	RUI053	region_33.1	arylpolyene	1	46536	46536	k141_4513197_flag=0_multi=26.9971_len=90676	p__Bacteroidota	c__Bacteroidia	o__Bacteroidales	f__Bacteroidaceae	g__Prevotella			RUI570	7		hglE-KS	4	0.398804			Cyanobacteria	2	0.199402	c__Planctomycetes	5											arylpolyene	2		thiopeptide	1
metabat.bin.1206	RUI066	region_39.1	arylpolyene	1	6897	6897	k141_6661198_flag=0_multi=63.2327_len=6897	p__Bacteroidota	c__Bacteroidia	o__Bacteroidales	f__UBA932	g__RC9			RUI211	6		LAP	2	0.199402			Campylobacterota	1	0.0997009	c__Verrucomicrobiae	2											LAP	1
metabat.bin.129	RUI095	region_98.1	arylpolyene	1	2536	2536	k141_6760237_flag=0_multi=29.0000_len=2536	p__Bacteroidota	c__Bacteroidia	o__Bacteroidales	f__WCHB1-69	g__UBA1195			RUI465	6		resorcinol	2	0.199402			Synergistota	1	0.0997009	c__Vampirovibrionia	2											thiopeptide	1
metabat.bin.1340	RUI112	region_140.1	arylpolyene	1	48296	48296	k141_10114071_flag=0_multi=64.9651_len=56980	p__Bacteroidota	c__Bacteroidia	o__Bacteroidales	f__Bacteroidaceae	g__Prevotella			RUI186	6		TfuA-related	1	0.0997009				1003	100	c__Alphaproteobacteria	2
metabat.bin.1340	RUI112	region_8.1	arylpolyene	21490	51736	30247	k141_13271641_flag=0_multi=56.6697_len=51736	p__Bacteroidota	c__Bacteroidia	o__Bacteroidales	f__Bacteroidaceae	g__Prevotella			RUI530	6										c__Campylobacteria	1		p__Spirochaetota			p__Verrucomicrobiota			p__Synergistota			p__Cyanobacteria			p__Planctomycetota
metabat.bin.1373	RUI123	region_164.1	arylpolyene	1	23261	23261	k141_11879738_flag=1_multi=8.6421_len=23261	p__Bacteroidota	c__Bacteroidia	o__Bacteroidales	f__Paludibacteraceae	g__UBA1723			RUI334	6										c__Synergistia	1		arylpolyene	32		arylpolyene	11		NRPS	1		arylpolyene	2		terpene	3
metabat.bin.1373	RUI123	region_251.1	arylpolyene	1	19008	19008	k141_2706708_flag=1_multi=11.0000_len=19008	p__Bacteroidota	c__Bacteroidia	o__Bacteroidales	f__Paludibacteraceae	g__UBA1723			RUI026	6													bacteriocin	23		NRPS-like	3								NRPS-like	2
metabat.bin.1373	RUI123	region_49.1	arylpolyene	32255	62343	30089	k141_14471092_flag=1_multi=10.0000_len=62343	p__Bacteroidota	c__Bacteroidia	o__Bacteroidales	f__Paludibacteraceae	g__UBA1723			RUI046	6													betalactone	4		betalactone	2
metabat.bin.1432	RUI147	region_182.1	arylpolyene	1	21415	21415	k141_1371455_flag=0_multi=13.7604_len=21415	p__Bacteroidota	c__Bacteroidia	o__Bacteroidales	f__Bacteroidaceae	g__UBA4334			RUI459	6													NRPS	3		ladderane	2
metabat.bin.1495	RUI164	region_11.1	arylpolyene	1	23234	23234	k141_9979045_flag=0_multi=41.9871_len=31912	p__Bacteroidota	c__Bacteroidia	o__Bacteroidales	f__UBA3663	g__UBA3663			RUI013	6													NRPS-like	2		terpene	2
metabat.bin.1507	RUI169	region_101.1	arylpolyene	1	20307	20307	k141_15311762_flag=1_multi=9.0000_len=20307	p__Bacteroidota	c__Bacteroidia	o__Bacteroidales	f__Bacteroidaceae	g__UBA4372			RUI275	5													ladderane	1
metabat.bin.1507	RUI169	region_102.1	arylpolyene	1	8561	8561	k141_11016719_flag=1_multi=8.8679_len=8561	p__Bacteroidota	c__Bacteroidia	o__Bacteroidales	f__Bacteroidaceae	g__UBA4372			RUI531	5													proteusin	1
metabat.bin.1597	RUI194	region_43.1	arylpolyene	1	28340	28340	k141_16228419_flag=0_multi=55.9805_len=28340	p__Bacteroidota	c__Bacteroidia	o__Bacteroidales	f__UBA3663	g__UBA3663			RUI116	5
metabat.bin.1597	RUI194	region_9.1	arylpolyene	1	36826	36826	k141_10520710_flag=0_multi=14.1214_len=36826	p__Bacteroidota	c__Bacteroidia	o__Bacteroidales	f__UBA3663	g__UBA3663			RUI233	5
metabat.bin.1628	RUI204	region_8.1	arylpolyene	53615	102351	48737	k141_50551_flag=0_multi=14.9987_len=105352	p__Bacteroidota	c__Bacteroidia	o__Bacteroidales	f__P3	g__			RUI232	5													p__Firmicutes_C			p__Proteobacteria			p__Campylobacterota			p__Desulfuromonadota
metabat.bin.1651	RUI211	region_36.1	arylpolyene	1	2627	2627	k141_9427194_flag=0_multi=8.1665_len=2627	p__Bacteroidota	c__Bacteroidia	o__Bacteroidales	f__	g__			RUI585	5													bacteriocin	5		arylpolyene	2		arylpolyene	1		NRPS	5
metabat.bin.1651	RUI211	region_424.1	arylpolyene	1	2189	2189	k141_4281062_flag=0_multi=9.0000_len=2189	p__Bacteroidota	c__Bacteroidia	o__Bacteroidales	f__	g__			RUI283	5													sactipeptide	3		terpene	2
metabat.bin.1651	RUI211	region_479.1	arylpolyene	1	10244	10244	k141_15925475_flag=0_multi=10.0000_len=10244	p__Bacteroidota	c__Bacteroidia	o__Bacteroidales	f__	g__			RUI181	5													NRPS	1		hserlactone	1
metabat.bin.1651	RUI211	region_545.1	arylpolyene	1	9112	9112	k141_16010827_flag=0_multi=11.9877_len=9112	p__Bacteroidota	c__Bacteroidia	o__Bacteroidales	f__	g__			RUI409	5																T1PKS	1
metabat.bin.1729	RUI231	region_13.1	arylpolyene	164443	194584	30142	k141_1337848_flag=0_multi=98.9950_len=194584	p__Bacteroidota	c__Bacteroidia	o__Bacteroidales	f__Paludibacteraceae	g__			RUI477	5																thiopeptide	1
metabat.bin.1729	RUI231	region_17.1	arylpolyene	15242	56468	41227	k141_15140848_flag=0_multi=85.9721_len=61178	p__Bacteroidota	c__Bacteroidia	o__Bacteroidales	f__Paludibacteraceae	g__			RUI456	5
metabat.bin.1729	RUI231	region_9.1	arylpolyene	59588	100775	41188	k141_3979268_flag=0_multi=91.8805_len=101533	p__Bacteroidota	c__Bacteroidia	o__Bacteroidales	f__Paludibacteraceae	g__			RUI552	5
metabat.bin.1769	RUI244	region_38.1	arylpolyene	11928	53040	41113	k141_10273122_flag=0_multi=19.0000_len=110139	p__Bacteroidota	c__Bacteroidia	o__Bacteroidales	f__WCHB1-69	g__UBA1205			RUI504	5
metabat.bin.1769	RUI244	region_42.1	arylpolyene	58342	101171	42830	k141_7485309_flag=0_multi=18.9985_len=123042	p__Bacteroidota	c__Bacteroidia	o__Bacteroidales	f__WCHB1-69	g__UBA1205			RUI332	5
metabat.bin.1771	RUI246	region_6.1	arylpolyene	1	33310	33310	k141_21483_flag=0_multi=201.0000_len=33310	p__Bacteroidota	c__Bacteroidia	o__Bacteroidales	f__WCHB1-69	g__F23-D06			RUI110	5
metabat.bin.1818	RUI254	region_47.1	arylpolyene	1	36191	36191	k141_7319904_flag=0_multi=32.7350_len=42163	p__Bacteroidota	c__Bacteroidia	o__Bacteroidales	f__Bacteroidaceae	g__UBA4372			RUI166	5
metabat.bin.1818	RUI254	region_61.1	arylpolyene	2956	37161	34206	k141_9012076_flag=0_multi=34.9816_len=37161	p__Bacteroidota	c__Bacteroidia	o__Bacteroidales	f__Bacteroidaceae	g__UBA4372			RUI309	5
metabat.bin.1874	RUI271	region_121.1	arylpolyene	28484	59498	31015	k141_3678291_flag=0_multi=113.0000_len=59498	p__Bacteroidota	c__Bacteroidia	o__Bacteroidales	f__Bacteroidaceae	g__Prevotella			RUI497	5
metabat.bin.1888	RUI275	region_29.2	arylpolyene	209297	252496	43200	k141_12973222_flag=0_multi=48.9965_len=278221	p__Bacteroidota	c__Bacteroidia	o__Bacteroidales	f__Paludibacteraceae	g__UBA4345			RUI538	5
metabat.bin.1888	RUI275	region_49.1	arylpolyene	94293	126031	31739	k141_550667_flag=0_multi=50.3887_len=126031	p__Bacteroidota	c__Bacteroidia	o__Bacteroidales	f__Paludibacteraceae	g__UBA4345			RUI568	5
metabat.bin.1888	RUI275	region_8.1	arylpolyene	52039	93202	41164	k141_12257540_flag=0_multi=54.7381_len=110842	p__Bacteroidota	c__Bacteroidia	o__Bacteroidales	f__Paludibacteraceae	g__UBA4345			RUI123	4
metabat.bin.1902	RUI280	region_119.1	arylpolyene	1	21318	21318	k141_8101539_flag=0_multi=59.9721_len=21318	p__Bacteroidota	c__Bacteroidia	o__Bacteroidales	f__P3	g__UBA1711			RUI169	4
metabat.bin.1980	RUI303	region_110.1	arylpolyene	1	49036	49036	k141_225059_flag=0_multi=40.9954_len=85575	p__Bacteroidota	c__Bacteroidia	o__Bacteroidales	f__Bacteroidaceae	g__Prevotella			RUI194	4
metabat.bin.2009	RUI311	region_96.1	arylpolyene	1	37735	37735	k141_8446364_flag=0_multi=47.9090_len=37735	p__Bacteroidota	c__Bacteroidia	o__Bacteroidales	f__F082	g__F082			RUI254	4
metabat.bin.210	RUI336	region_21.1	arylpolyene	36046	71332	35287	k141_4098131_flag=0_multi=11.9969_len=71332	p__Bacteroidota	c__Bacteroidia	o__Bacteroidales	f__	g__			RUI392	4
metabat.bin.2114	RUI341	region_196.1	arylpolyene	1	15320	15320	k141_3728343_flag=1_multi=10.0000_len=15320	p__Bacteroidota	c__Bacteroidia	o__Bacteroidales	f__Bacteroidaceae	g__Prevotella			RUI546	4
metabat.bin.2114	RUI341	region_96.1	arylpolyene	1	4211	4211	k141_10069283_flag=0_multi=11.0000_len=4211	p__Bacteroidota	c__Bacteroidia	o__Bacteroidales	f__Bacteroidaceae	g__Prevotella			RUI018	4
metabat.bin.2149	RUI355	region_161.1	arylpolyene	1	38896	38896	k141_2677706_flag=0_multi=164.9806_len=47767	p__Bacteroidota	c__Bacteroidia	o__Bacteroidales	f__Bacteroidaceae	g__Prevotella			RUI307	4
metabat.bin.297	RUI385	region_31.1	arylpolyene	238179	279399	41221	k141_2550990_flag=1_multi=19.9994_len=301014	p__Bacteroidota	c__Bacteroidia	o__Bacteroidales	f__Marinilabiliaceae	g__			RUI030	4
metabat.bin.297	RUI385	region_5.1	arylpolyene	118618	161885	43268	k141_9963481_flag=0_multi=23.0245_len=386777	p__Bacteroidota	c__Bacteroidia	o__Bacteroidales	f__Marinilabiliaceae	g__			RUI063	4
metabat.bin.320	RUI392	region_32.1	arylpolyene	1	22984	22984	k141_15552692_flag=0_multi=30.8641_len=22984	p__Bacteroidota	c__Bacteroidia	o__Bacteroidales	f__Bacteroidaceae	g__UBA4372			RUI125	4
metabat.bin.320	RUI392	region_53.1	arylpolyene	12835	40372	27538	k141_136712_flag=0_multi=28.9861_len=40372	p__Bacteroidota	c__Bacteroidia	o__Bacteroidales	f__Bacteroidaceae	g__UBA4372			RUI297	4
metabat.bin.338	RUI396	region_25.1	arylpolyene	2424	57940	55517	k141_7790213_flag=0_multi=47.9927_len=64293	p__Bacteroidota	c__Bacteroidia	o__Bacteroidales	f__UBA932	g__Bact-11			RUI325	4
metabat.bin.428	RUI419	region_27.1	arylpolyene	89994	134304	44311	k141_16284757_flag=0_multi=17.9978_len=163370	p__Bacteroidota	c__Bacteroidia	o__Bacteroidales	f__WCHB1-69	g__F23-D06			RUI351	4
metabat.bin.428	RUI419	region_33.1	arylpolyene	50991	92211	41221	k141_8716770_flag=0_multi=16.7212_len=145297	p__Bacteroidota	c__Bacteroidia	o__Bacteroidales	f__WCHB1-69	g__F23-D06			RUI413	4
metabat.bin.449	RUI425	region_10.1	arylpolyene	1	13287	13287	k141_565515_flag=0_multi=251.7512_len=13287	p__Bacteroidota	c__Bacteroidia	o__Bacteroidales	f__Bacteroidaceae	g__			RUI416	4
metabat.bin.449	RUI425	region_112.1	arylpolyene	7303	31932	24630	k141_5731819_flag=0_multi=254.9337_len=31932	p__Bacteroidota	c__Bacteroidia	o__Bacteroidales	f__Bacteroidaceae	g__			RUI020	4
metabat.bin.449	RUI425	region_125.1	arylpolyene	1	15620	15620	k141_9588986_flag=0_multi=267.0000_len=15620	p__Bacteroidota	c__Bacteroidia	o__Bacteroidales	f__Bacteroidaceae	g__			RUI502	4
metabat.bin.590	RUI465	region_311.1	arylpolyene	1	11912	11912	k141_2593205_flag=0_multi=18.9847_len=11912	p__Bacteroidota	c__Bacteroidia	o__Bacteroidales	f__	g__			RUI269	4
metabat.bin.590	RUI465	region_338.1	arylpolyene	1	3068	3068	k141_7704568_flag=0_multi=12.9549_len=3068	p__Bacteroidota	c__Bacteroidia	o__Bacteroidales	f__	g__			RUI418	4
metabat.bin.590	RUI465	region_57.1	arylpolyene	1	10107	10107	k141_3929892_flag=0_multi=11.9779_len=10107	p__Bacteroidota	c__Bacteroidia	o__Bacteroidales	f__	g__			RUI424	4
metabat.bin.590	RUI465	region_71.1	arylpolyene	1	8455	8455	k141_1758952_flag=0_multi=17.0000_len=8455	p__Bacteroidota	c__Bacteroidia	o__Bacteroidales	f__	g__			RUI259	4
metabat.bin.590	RUI465	region_83.1	arylpolyene	1	19590	19590	k141_9511666_flag=0_multi=17.9913_len=19590	p__Bacteroidota	c__Bacteroidia	o__Bacteroidales	f__	g__			RUI184	4
metabat.bin.596	RUI466	region_290.1	arylpolyene	1	20129	20129	k141_3271685_flag=1_multi=9.0000_len=20129	p__Bacteroidota	c__Bacteroidia	o__Bacteroidales	f__UBA932	g__RC9			RUI258	4
metabat.bin.605	RUI468	region_44.1	arylpolyene	1	14615	14615	k141_5042945_flag=0_multi=76.4626_len=14615	p__Bacteroidota	c__Bacteroidia	o__Bacteroidales	f__Bacteroidaceae	g__Prevotella			RUI559	4
metabat.bin.616	RUI473	region_18.1	arylpolyene	1	26285	26285	k141_15514154_flag=0_multi=25.5789_len=40618	p__Bacteroidota	c__Bacteroidia	o__Bacteroidales	f__Bacteroidaceae	g__UBA4372			RUI213	4
metabat.bin.633	RUI480	region_104.1	arylpolyene	1	10532	10532	k141_4012620_flag=0_multi=71.0297_len=10532	p__Bacteroidota	c__Bacteroidia	o__Bacteroidales	f__UBA932	g__RC9			RUI065	4
metabat.bin.633	RUI480	region_178.1	arylpolyene	1	4602	4602	k141_5325510_flag=0_multi=80.8386_len=4602	p__Bacteroidota	c__Bacteroidia	o__Bacteroidales	f__UBA932	g__RC9			RUI362	4
metabat.bin.653	RUI486	region_70.1	arylpolyene	1	12478	12478	k141_6298546_flag=1_multi=8.0000_len=12478	p__Bacteroidota	c__Bacteroidia	o__Bacteroidales	f__WCHB1-69	g__F23-D06			RUI457	4
metabat.bin.759	RUI516	region_198.1	arylpolyene	1	24566	24566	k141_5320450_flag=0_multi=28.9885_len=24566	p__Bacteroidota	c__Bacteroidia	o__Bacteroidales	f__UBA1715	g__UBA1715			RUI488	4
metabat.bin.772	RUI520	region_22.1	arylpolyene	7814	49052	41239	k141_4575865_flag=0_multi=13.0000_len=90145	p__Bacteroidota	c__Bacteroidia	o__Bacteroidales	f__P3	g__UBA1711			RUI074	4
metabat.bin.772	RUI520	region_3.1	arylpolyene	1	20015	20015	k141_4438952_flag=0_multi=15.9917_len=20015	p__Bacteroidota	c__Bacteroidia	o__Bacteroidales	f__P3	g__UBA1711			RUI007	3
metabat.bin.791	RUI531	region_34.1	arylpolyene	1	12702	12702	k141_10005096_flag=0_multi=84.0408_len=12702	p__Bacteroidota	c__Bacteroidia	o__Bacteroidales	f__WCHB1-69	g__F23-D06			RUI028	3
metabat.bin.791	RUI531	region_37.1	arylpolyene	1	21865	21865	k141_8916308_flag=0_multi=87.9689_len=56039	p__Bacteroidota	c__Bacteroidia	o__Bacteroidales	f__WCHB1-69	g__F23-D06			RUI037	3
metabat.bin.791	RUI531	region_70.1	arylpolyene	1	17992	17992	k141_14052302_flag=0_multi=75.3041_len=17992	p__Bacteroidota	c__Bacteroidia	o__Bacteroidales	f__WCHB1-69	g__F23-D06			RUI112	3
metabat.bin.833	RUI544	region_306.1	arylpolyene	1	44359	44359	k141_15417431_flag=1_multi=30.7255_len=44359	p__Bacteroidota	c__Bacteroidia	o__Bacteroidales	f__WCHB1-69	g__F23-D06			RUI231	3
metabat.bin.837	RUI546	region_231.1	arylpolyene	1	20224	20224	k141_12436134_flag=0_multi=82.9592_len=20224	p__Bacteroidota	c__Bacteroidia	o__Bacteroidales	f__WCHB1-69	g__F23-D06			RUI341	3
metabat.bin.837	RUI546	region_258.1	arylpolyene	1	18367	18367	k141_4312756_flag=0_multi=101.0000_len=18367	p__Bacteroidota	c__Bacteroidia	o__Bacteroidales	f__WCHB1-69	g__F23-D06			RUI419	3
metabat.bin.837	RUI546	region_55.1	arylpolyene	1	21626	21626	k141_6152956_flag=0_multi=102.9525_len=21626	p__Bacteroidota	c__Bacteroidia	o__Bacteroidales	f__WCHB1-69	g__F23-D06			RUI425	3
metabat.bin.863	RUI551	region_171.1	arylpolyene	1	8843	8843	k141_8711372_flag=0_multi=39.9552_len=8843	p__Bacteroidota	c__Bacteroidia	o__Bacteroidales	f__WCHB1-69	g__F23-D06			RUI466	3
metabat.bin.863	RUI551	region_96.1	arylpolyene	1	2967	2967	k141_4030984_flag=0_multi=76.7311_len=2967	p__Bacteroidota	c__Bacteroidia	o__Bacteroidales	f__WCHB1-69	g__F23-D06			RUI265	3
metabat.bin.965	RUI582	region_196.1	arylpolyene	1	23304	23304	k141_13181893_flag=1_multi=15.0000_len=23304	p__Campylobacterota	c__Campylobacteria	o__Campylobacterales	f__Campylobacteraceae	g__Campylobacter_A			RUI144	3
metabat.bin.1363	RUI120	region_55.1	arylpolyene	1	2600	2600	k141_14166594_flag=1_multi=5.0000_len=2600	p__Cyanobacteria	c__Vampirovibrionia	o__Gastranaerophilales	f__Gastranaerophilaceae	g__			RUI182	3
metabat.bin.1363	RUI120	region_93.1	arylpolyene	1	32814	32814	k141_490169_flag=1_multi=11.0000_len=37818	p__Cyanobacteria	c__Vampirovibrionia	o__Gastranaerophilales	f__Gastranaerophilaceae	g__			RUI428	3
metabat.bin.1350	RUI116	region_345.1	arylpolyene	1	4510	4510	k141_10097078_flag=0_multi=20.1783_len=4510	p__Desulfobacterota_A	c__Desulfovibrionia	o__Desulfovibrionales	f__Desulfovibrionaceae	g__Desulfovibrio			RUI038	3
metabat.bin.1350	RUI116	region_454.1	arylpolyene	1	5410	5410	k141_2409904_flag=0_multi=32.3521_len=5410	p__Desulfobacterota_A	c__Desulfovibrionia	o__Desulfovibrionales	f__Desulfovibrionaceae	g__Desulfovibrio			RUI115	3
metabat.bin.1350	RUI116	region_578.1	arylpolyene	1	3663	3663	k141_8700260_flag=0_multi=4.9875_len=3663	p__Desulfobacterota_A	c__Desulfovibrionia	o__Desulfovibrionales	f__Desulfovibrionaceae	g__Desulfovibrio			RUI140	3
metabat.bin.1856	RUI265	region_127.1	arylpolyene	1	15863	15863	k141_1887270_flag=0_multi=15.6226_len=15863	p__Desulfobacterota_A	c__Desulfovibrionia	o__Desulfovibrionales	f__Desulfovibrionaceae	g__Desulfovibrio			RUI196	3
metabat.bin.1856	RUI265	region_218.1	arylpolyene	1	6804	6804	k141_14783921_flag=1_multi=13.0000_len=6804	p__Desulfobacterota_A	c__Desulfovibrionia	o__Desulfovibrionales	f__Desulfovibrionaceae	g__Desulfovibrio			RUI292	3
metabat.bin.1856	RUI265	region_78.1	arylpolyene	1	5657	5657	k141_13933864_flag=0_multi=14.9746_len=5657	p__Desulfobacterota_A	c__Desulfovibrionia	o__Desulfovibrionales	f__Desulfovibrionaceae	g__Desulfovibrio			RUI378	3
metabat.bin.1079	RUI018	region_37.1	arylpolyene	19020	62613	43594	k141_5041312_flag=0_multi=866.7848_len=76202	p__Fibrobacterota	c__Fibrobacteria	o__Fibrobacterales	f__Fibrobacteraceae	g__Fibrobacter_A			RUI470	3
metabat.bin.1738	RUI233	region_101.1	arylpolyene	1	21067	21067	k141_747014_flag=0_multi=2179.5316_len=25594	p__Firmicutes	c__Bacilli	o__Lactobacillales	f__Streptococcaceae	g__Streptococcus			RUI525	3
metabat.bin.1738	RUI233	region_22.1	arylpolyene	1	17050	17050	k141_6658678_flag=0_multi=2220.7330_len=17050	p__Firmicutes	c__Bacilli	o__Lactobacillales	f__Streptococcaceae	g__Streptococcus			RUI187	3
metabat.bin.1427	RUI144	region_175.1	arylpolyene	1	12625	12625	k141_7578027_flag=0_multi=22.5636_len=12625	p__Firmicutes_A	c__Clostridia	o__Oscillospirales	f__Ruminococcaceae	g__			RUI036	3
metabat.bin.1514	RUI173	region_14.1	arylpolyene	1	26633	26633	k141_6116367_flag=0_multi=48.4774_len=26633	p__Firmicutes_A	c__Clostridia	o__Saccharofermentanales	f__Saccharofermentanaceae	g__Saccharofermentans			RUI580	3
metabat.bin.1545	RUI182	region_18.1	arylpolyene	18363	60627	42265	k141_7247874_flag=0_multi=207.9711_len=71681	p__Firmicutes_A	c__Clostridia	o__Saccharofermentanales	f__Saccharofermentanaceae	g__Saccharofermentans			RUI041	3
metabat.bin.460	RUI428	region_18.1	arylpolyene	25023	67287	42265	k141_8372743_flag=0_multi=125.9731_len=93232	p__Firmicutes_A	c__Clostridia	o__Saccharofermentanales	f__Saccharofermentanaceae	g__Saccharofermentans			RUI156	3
metabat.bin.1739	RUI234	region_114.1	arylpolyene	38809	65387	26579	k141_3788284_flag=0_multi=21.0000_len=65387	p__Proteobacteria	c__Gammaproteobacteria	o__Enterobacterales	f__Succinivibrionaceae	g__Succinivibrio			RUI192	3
metabat.bin.915	RUI567	region_49.1	arylpolyene	2249	28890	26642	k141_3632665_flag=1_multi=7.0000_len=28890	p__Proteobacteria	c__Alphaproteobacteria	o__Rs-D84	f__Rs-D84	g__Rs-D84			RUI229	3
metabat.bin.110	RUI024	region_84.1	arylpolyene	1	8209	8209	k141_9464338_flag=0_multi=203.5720_len=8209	p__Spirochaetota	c__Spirochaetia	o__Treponematales	f__Treponemataceae	g__Treponema_D			RUI374	3
metabat.bin.1131	RUI038	region_146.1	arylpolyene	1	11034	11034	k141_2367655_flag=0_multi=15.0000_len=11034	p__Spirochaetota	c__Spirochaetia	o__Treponematales	f__Treponemataceae	g__Treponema_D			RUI505	3
metabat.bin.1187	RUI056	region_5.1	arylpolyene	1	34532	34532	k141_11126126_flag=0_multi=52.4428_len=261719	p__Spirochaetota	c__Spirochaetia	o__Treponematales	f__Treponemataceae	g__Treponema_D			RUI574	3
metabat.bin.1191	RUI058	region_47.1	arylpolyene	18674	45866	27193	k141_2420157_flag=0_multi=14.9969_len=45866	p__Spirochaetota	c__Spirochaetia	o__Treponematales	f__Treponemataceae	g__Treponema_D			RUI577	3
metabat.bin.1261	RUI085	region_72.1	arylpolyene	1	8111	8111	k141_648918_flag=0_multi=104.4561_len=8111	p__Spirochaetota	c__Spirochaetia	o__Treponematales	f__Treponemataceae	g__Treponema_D			RUI343	3
metabat.bin.1290	RUI096	region_49.1	arylpolyene	1	12674	12674	k141_6662048_flag=0_multi=37.9675_len=12674	p__Spirochaetota	c__Spirochaetia	o__Treponematales	f__Treponemataceae	g__Treponema_D			RUI067	3
metabat.bin.1290	RUI096	region_52.1	arylpolyene	1	4146	4146	k141_2242396_flag=0_multi=29.5578_len=4146	p__Spirochaetota	c__Spirochaetia	o__Treponematales	f__Treponemataceae	g__Treponema_D			RUI142	3
metabat.bin.1338	RUI111	region_74.1	arylpolyene	1	25311	25311	k141_15665502_flag=0_multi=15.0000_len=29943	p__Spirochaetota	c__Spirochaetia	o__Treponematales	f__Treponemataceae	g__Treponema_D			RUI224	3
metabat.bin.1348	RUI115	region_106.1	arylpolyene	1	5095	5095	k141_10160271_flag=0_multi=41.2156_len=5095	p__Spirochaetota	c__Spirochaetia	o__Treponematales	f__Treponemataceae	g__Treponema_D			RUI235	3
metabat.bin.1348	RUI115	region_168.1	arylpolyene	1	4866	4866	k141_503129_flag=0_multi=50.0000_len=4866	p__Spirochaetota	c__Spirochaetia	o__Treponematales	f__Treponemataceae	g__Treponema_D			RUI370	3
metabat.bin.14	RUI133	region_82.1	arylpolyene	1	36949	36949	k141_11197329_flag=0_multi=15.9975_len=59688	p__Spirochaetota	c__Spirochaetia	o__Treponematales	f__Treponemataceae	g__Treponema_D			RUI383	3
metabat.bin.1416	RUI140	region_88.1	arylpolyene	1	20476	20476	k141_8016530_flag=1_multi=10.0000_len=20476	p__Spirochaetota	c__Spirochaetia	o__Treponematales	f__Treponemataceae	g__Treponema_D			RUI524	3
metabat.bin.1586	RUI190	region_3.1	arylpolyene	1	29121	29121	k141_7747443_flag=0_multi=29.3953_len=29121	p__Spirochaetota	c__Spirochaetia	o__Treponematales	f__Treponemataceae	g__Treponema_D			RUI218	3
metabat.bin.1608	RUI196	region_294.1	arylpolyene	1	19685	19685	k141_9922842_flag=1_multi=10.0000_len=19685	p__Spirochaetota	c__Spirochaetia	o__Treponematales	f__Treponemataceae	g__Treponema_D			RUI384	3
metabat.bin.1608	RUI196	region_9.1	arylpolyene	1	15847	15847	k141_9973145_flag=1_multi=9.1620_len=15847	p__Spirochaetota	c__Spirochaetia	o__Treponematales	f__Treponemataceae	g__Treponema_D			RUI302	3
metabat.bin.1737	RUI232	region_25.1	arylpolyene	1	23055	23055	k141_9578880_flag=0_multi=38.9668_len=23055	p__Spirochaetota	c__Spirochaetia	o__Treponematales	f__Treponemataceae	g__Treponema_D			RUI543	3
metabat.bin.1737	RUI232	region_33.1	arylpolyene	73662	97282	23621	k141_327325_flag=0_multi=49.9950_len=97282	p__Spirochaetota	c__Spirochaetia	o__Treponematales	f__Treponemataceae	g__Treponema_D			RUI167	3
metabat.bin.1914	RUI287	region_428.1	arylpolyene	1	2559	2559	k141_12676800_flag=1_multi=4.0000_len=2559	p__Spirochaetota	c__Spirochaetia	o__Treponematales	f__Treponemataceae	g__Treponema_D			RUI011	3
metabat.bin.1935	RUI292	region_163.1	arylpolyene	17057	52799	35743	k141_2573935_flag=0_multi=15.0546_len=52799	p__Spirochaetota	c__Spirochaetia	o__Treponematales	f__Treponemataceae	g__Treponema_D			RUI048	3
metabat.bin.200	RUI307	region_127.1	arylpolyene	14720	37209	22490	k141_9156100_flag=0_multi=9.9976_len=37209	p__Spirochaetota	c__Spirochaetia	o__Treponematales	f__Treponemataceae	g__Treponema_D			RUI059	3
metabat.bin.200	RUI307	region_146.1	arylpolyene	1	21237	21237	k141_10994182_flag=1_multi=10.0000_len=22012	p__Spirochaetota	c__Spirochaetia	o__Treponematales	f__Treponemataceae	g__Treponema_D			RUI202	3
metabat.bin.2121	RUI344	region_192.1	arylpolyene	1	29080	29080	k141_2583175_flag=0_multi=16.9868_len=34590	p__Spirochaetota	c__Spirochaetia	o__Treponematales	f__Treponemataceae	g__Treponema_D			RUI264	3
metabat.bin.28	RUI378	region_42.1	arylpolyene	1	23682	23682	k141_14494250_flag=1_multi=12.9966_len=70078	p__Spirochaetota	c__Spirochaetia	o__Treponematales	f__Treponemataceae	g__Treponema_D			RUI318	3
metabat.bin.28	RUI378	region_44.1	arylpolyene	1	25328	25328	k141_5713811_flag=0_multi=14.0000_len=26381	p__Spirochaetota	c__Spirochaetia	o__Treponematales	f__Treponemataceae	g__Treponema_D			RUI322	3
metabat.bin.515	RUI445	region_97.1	arylpolyene	1	7882	7882	k141_8938836_flag=0_multi=21.3576_len=7882	p__Spirochaetota	c__Spirochaetia	o__Treponematales	f__Treponemataceae	g__Treponema_D			RUI328	3
metabat.bin.612	RUI470	region_19.1	arylpolyene	12315	34933	22619	k141_18868_flag=0_multi=65.3046_len=34933	p__Spirochaetota	c__Spirochaetia	o__Treponematales	f__Treponemataceae	g__Treponema_D			RUI357	3
metabat.bin.612	RUI470	region_213.1	arylpolyene	1	12887	12887	k141_9283860_flag=0_multi=76.4341_len=12887	p__Spirochaetota	c__Spirochaetia	o__Treponematales	f__Treponemataceae	g__Treponema_D			RUI380	3
metabat.bin.612	RUI470	region_87.1	arylpolyene	1	3280	3280	k141_12253957_flag=0_multi=51.9710_len=3280	p__Spirochaetota	c__Spirochaetia	o__Treponematales	f__Treponemataceae	g__Treponema_D			RUI411	3
metabat.bin.783	RUI525	region_225.1	arylpolyene	1	12001	12001	k141_360618_flag=0_multi=22.9629_len=12001	p__Spirochaetota	c__Spirochaetia	o__Treponematales	f__Treponemataceae	g__Treponema_D			RUI472	3
metabat.bin.783	RUI525	region_67.1	arylpolyene	1	3082	3082	k141_12242592_flag=0_multi=27.0000_len=3082	p__Spirochaetota	c__Spirochaetia	o__Treponematales	f__Treponemataceae	g__Treponema_D			RUI498	3
metabat.bin.98	RUI585	region_292.1	arylpolyene	1	3167	3167	k141_13745804_flag=0_multi=22.8546_len=3167	p__Spirochaetota	c__Spirochaetia	o__Treponematales	f__Treponemataceae	g__Treponema_D			RUI500	3
metabat.bin.985	RUI587	region_126.1	arylpolyene	1	34368	34368	k141_7375139_flag=0_multi=36.0000_len=34368	p__Spirochaetota	c__Spirochaetia	o__Treponematales	f__Treponemataceae	g__Treponema_D			RUI519	3
metabat.bin.1264	RUI087	region_2.1	arylpolyene	1830	43008	41179	k141_5534223_flag=0_multi=31.9933_len=46561	p__Verrucomicrobiota	c__Verrucomicrobiae	o__Opitutales	f__	g__			RUI563	3
metabat.bin.1264	RUI087	region_29.1	arylpolyene	1	40762	40762	k141_12004190_flag=0_multi=31.9969_len=100258	p__Verrucomicrobiota	c__Verrucomicrobiae	o__Opitutales	f__	g__			RUI507	3
metabat.bin.1563	RUI186	region_257.1	arylpolyene	1	7967	7967	k141_1492541_flag=0_multi=9.9885_len=7967	p__Verrucomicrobiota	c__Lentisphaeria	o__UBA1407	f__UBA1407	g__			RUI237	3
metabat.bin.1563	RUI186	region_447.1	arylpolyene	1	10950	10950	k141_12099652_flag=0_multi=7.9935_len=10950	p__Verrucomicrobiota	c__Lentisphaeria	o__UBA1407	f__UBA1407	g__			RUI522	3
metabat.bin.1569	RUI187	region_110.1	arylpolyene	1	5395	5395	k141_6049098_flag=0_multi=42.9201_len=5395	p__Verrucomicrobiota	c__Kiritimatiellae	o__RFP12	f__UBA1067	g__UBA1067			RUI002	2
metabat.bin.1569	RUI187	region_72.1	arylpolyene	2436	43530	41095	k141_836148_flag=0_multi=47.9942_len=81047	p__Verrucomicrobiota	c__Kiritimatiellae	o__RFP12	f__UBA1067	g__UBA1067			RUI051	2
metabat.bin.1569	RUI187	region_81.1	arylpolyene	5281	26141	20861	k141_3039296_flag=0_multi=38.4242_len=26141	p__Verrucomicrobiota	c__Kiritimatiellae	o__RFP12	f__UBA1067	g__UBA1067			RUI053	2
metabat.bin.2133	RUI347	region_257.1	arylpolyene	1	9182	9182	k141_2195033_flag=0_multi=11.5108_len=9182	p__Verrucomicrobiota	c__Kiritimatiellae	o__RFP12	f__UBA1067	g__UBA1067			RUI164	2
metabat.bin.2133	RUI347	region_266.1	arylpolyene	1	30862	30862	k141_3834092_flag=0_multi=10.9967_len=30862	p__Verrucomicrobiota	c__Kiritimatiellae	o__RFP12	f__UBA1067	g__UBA1067			RUI244	2
metabat.bin.629	RUI478	region_194.1	arylpolyene	2611	47721	45111	k141_3450153_flag=0_multi=29.9939_len=47721	p__Verrucomicrobiota	c__Lentisphaeria	o__UBA1407	f__UBA1407	g__			RUI246	2
metabat.bin.629	RUI478	region_470.1	arylpolyene	1	14241	14241	k141_2730935_flag=0_multi=34.6549_len=14241	p__Verrucomicrobiota	c__Lentisphaeria	o__UBA1407	f__UBA1407	g__			RUI336	2
metabat.bin.1908	RUI283	region_48.1	bacteriocin	2553	12027	9475	k141_13405699_flag=1_multi=9.0000_len=12027	p__Actinobacteriota	c__Coriobacteriia	o__Coriobacteriales	f__Eggerthellaceae	g__			RUI385	2
metabat.bin.79	RUI530	region_171.1	bacteriocin	6233	11373	5141	k141_10257518_flag=0_multi=25.9555_len=11373	p__Actinobacteriota	c__Coriobacteriia	o__Coriobacteriales	f__Atopobiaceae	g__			RUI396	2
metabat.bin.79	RUI530	region_180.1	bacteriocin	1	7314	7314	k141_4739990_flag=0_multi=19.0000_len=7314	p__Actinobacteriota	c__Coriobacteriia	o__Coriobacteriales	f__Atopobiaceae	g__			RUI473	2
metabat.bin.79	RUI530	region_183.1	bacteriocin	1	8551	8551	k141_375036_flag=0_multi=15.4143_len=8551	p__Actinobacteriota	c__Coriobacteriia	o__Coriobacteriales	f__Atopobiaceae	g__			RUI480	2
metabat.bin.79	RUI530	region_45.1	bacteriocin	602	5969	5368	k141_4479614_flag=0_multi=14.7378_len=5969	p__Actinobacteriota	c__Coriobacteriia	o__Coriobacteriales	f__Atopobiaceae	g__			RUI486	2
metabat.bin.79	RUI530	region_84.1	bacteriocin	13090	22767	9678	k141_6784104_flag=1_multi=12.1546_len=22767	p__Actinobacteriota	c__Coriobacteriia	o__Coriobacteriales	f__Atopobiaceae	g__			RUI520	2
metabat.bin.113	RUI036	region_23.1	bacteriocin	2367	14541	12175	k141_4451155_flag=0_multi=77.1458_len=15996	p__Bacteroidota	c__Bacteroidia	o__Bacteroidales	f__UBA932	g__RC9			RUI551	2
metabat.bin.1112	RUI030	region_11.1	bacteriocin	17999	27439	9441	k141_614033_flag=0_multi=189.0174_len=27439	p__Firmicutes	c__Bacilli	o__Lactobacillales	f__Streptococcaceae	g__Streptococcus			RUI120	2
metabat.bin.1147	RUI044	region_28.1	bacteriocin	44683	54862	10180	k141_8413426_flag=0_multi=49.9881_len=82503	p__Firmicutes	c__Bacilli	o__Erysipelotrichales	f__Erysipelotrichaceae	g__UBA636			RUI173	2
metabat.bin.119	RUI057	region_100.1	bacteriocin	6185	16460	10276	k141_3865123_flag=1_multi=9.9946_len=16959	p__Firmicutes	c__Bacilli	o__RFN20	f__CAG-826	g__UBA733			RUI234	2
metabat.bin.119	RUI057	region_73.1	bacteriocin	59549	65415	5867	k141_5859899_flag=1_multi=11.0000_len=65415	p__Firmicutes	c__Bacilli	o__RFN20	f__CAG-826	g__UBA733			RUI024	2
metabat.bin.119	RUI057	region_87.1	bacteriocin	1	8022	8022	k141_8768483_flag=0_multi=10.9964_len=27701	p__Firmicutes	c__Bacilli	o__RFN20	f__CAG-826	g__UBA733			RUI096	2
metabat.bin.1738	RUI233	region_65.1	bacteriocin	1	4184	4184	k141_10029984_flag=0_multi=1233.9429_len=4184	p__Firmicutes	c__Bacilli	o__Lactobacillales	f__Streptococcaceae	g__Streptococcus			RUI190	2
metabat.bin.1738	RUI233	region_74.1	bacteriocin	1	2690	2690	k141_12277065_flag=0_multi=1232.1510_len=2690	p__Firmicutes	c__Bacilli	o__Lactobacillales	f__Streptococcaceae	g__Streptococcus			RUI087	2
metabat.bin.959	RUI580	region_39.1	bacteriocin	144	13578	13435	k141_7357650_flag=0_multi=12.9911_len=13578	p__Firmicutes	c__Bacilli	o__Lactobacillales	f__Lactobacillaceae	g__Lactobacillus_B			RUI347	2
metabat.bin.1015	RUI005	region_28.1	bacteriocin	1	2730	2730	k141_6171667_flag=1_multi=6.0000_len=2730	p__Firmicutes_A	c__Clostridia	o__Lachnospirales	f__Lachnospiraceae	g__			RUI044	2
metabat.bin.108	RUI019	region_7.1	bacteriocin	10825	21058	10234	k141_8849533_flag=0_multi=12.7467_len=27069	p__Firmicutes_A	c__Clostridia	o__Lachnospirales	f__Lachnospiraceae	g__			RUI019	2
metabat.bin.1141	RUI041	region_68.1	bacteriocin	7841	15791	7951	k141_9493756_flag=0_multi=203.2945_len=15791	p__Firmicutes_A	c__Clostridia	o__Oscillospirales	f__Ruminococcaceae	g__Ruminococcus			RUI060	2
metabat.bin.1194	RUI060	region_80.1	bacteriocin	1	6045	6045	k141_13540505_flag=0_multi=14.0000_len=6045	p__Firmicutes_A	c__Clostridia	o__Lachnospirales	f__Lachnospiraceae	g__			RUI062	2
metabat.bin.12	RUI062	region_76.1	bacteriocin	67852	76079	8228	k141_9933302_flag=0_multi=49.9871_len=76079	p__Firmicutes_A	c__Clostridia	o__Lachnospirales	f__Lachnospiraceae	g__ISDg			RUI177	2
metabat.bin.1200	RUI063	region_128.1	bacteriocin	30635	37162	6528	k141_11737181_flag=0_multi=28.3929_len=37162	p__Firmicutes_A	c__Clostridia	o__Oscillospirales	f__Oscillospiraceae	g__UBA1777			RUI219	2
metabat.bin.1200	RUI063	region_187.1	bacteriocin	7751	18110	10360	k141_6895676_flag=0_multi=29.9902_len=29623	p__Firmicutes_A	c__Clostridia	o__Oscillospirales	f__Oscillospiraceae	g__UBA1777			RUI274	2
metabat.bin.1219	RUI069	region_133.1	bacteriocin	2534	12839	10306	k141_2456649_flag=1_multi=34.9632_len=27848	p__Firmicutes_A	c__Clostridia	o__Oscillospirales	f__Oscillospiraceae	g__UBA1777			RUI306	2
metabat.bin.1219	RUI069	region_48.1	bacteriocin	527	10829	10303	k141_8406630_flag=0_multi=36.9810_len=19071	p__Firmicutes_A	c__Clostridia	o__Oscillospirales	f__Oscillospiraceae	g__UBA1777			RUI333	2
metabat.bin.1240	RUI076	region_199.1	bacteriocin	1	2332	2332	k141_10871546_flag=1_multi=5.0000_len=2332	p__Firmicutes_A	c__Clostridia	o__Lachnospirales	f__Lachnospiraceae	g__			RUI356	2
metabat.bin.1378	RUI125	region_75.1	bacteriocin	1	7236	7236	k141_13950373_flag=0_multi=12.8633_len=14802	p__Firmicutes_A	c__Clostridia	o__Lachnospirales	f__Lachnospiraceae	g__NK4A144			RUI431	2
metabat.bin.1382	RUI126	region_329.1	bacteriocin	1	3552	3552	k141_11595239_flag=0_multi=24.0000_len=3552	p__Firmicutes_A	c__Clostridia	o__Lachnospirales	f__Lachnospiraceae	g__UBA2868			RUI433	2
metabat.bin.1410	RUI136	region_119.1	bacteriocin	5977	16225	10249	k141_6928955_flag=0_multi=7.9972_len=25012	p__Firmicutes_A	c__Clostridia	o__Lachnospirales	f__Lachnospiraceae	g__UBA1258			RUI439	2
metabat.bin.1461	RUI156	region_24.1	bacteriocin	10718	21008	10291	k141_4591117_flag=0_multi=28.3773_len=35586	p__Firmicutes_A	c__Clostridia	o__Lachnospirales	f__Lachnospiraceae	g__UBA2868			RUI490	2
metabat.bin.1526	RUI177	region_3.1	bacteriocin	5733	17946	12214	k141_13838217_flag=1_multi=14.9920_len=94746	p__Firmicutes_A	c__Clostridia	o__Lachnospirales	f__Lachnospiraceae	g__ISDg			RUI208	2
metabat.bin.1542	RUI181	region_234.1	bacteriocin	11020	21238	10219	k141_3265614_flag=0_multi=10.9976_len=41479	p__Firmicutes_A	c__Clostridia	o__Lachnospirales	f__Lachnospiraceae	g__Butyrivibrio			RUI451	2
metabat.bin.1592	RUI192	region_132.1	bacteriocin	1	2104	2104	k141_14733702_flag=1_multi=5.0000_len=2104	p__Firmicutes_A	c__Clostridia	o__Lachnospirales	f__Lachnospiraceae	g__UBA1712			RUI487	2
metabat.bin.1592	RUI192	region_144.1	bacteriocin	1	5635	5635	k141_16389628_flag=1_multi=8.0000_len=5635	p__Firmicutes_A	c__Clostridia	o__Lachnospirales	f__Lachnospiraceae	g__UBA1712			RUI375	2
metabat.bin.1677	RUI219	region_34.1	bacteriocin	2120	14333	12214	k141_2932874_flag=0_multi=79.9890_len=72283	p__Firmicutes_A	c__Clostridia	o__Lachnospirales	f__Lachnospiraceae	g__ISDg			RUI109	2
metabat.bin.172	RUI229	region_11.1	bacteriocin	1	5829	5829	k141_2818786_flag=0_multi=13.8093_len=10433	p__Firmicutes_A	c__Clostridia	o__Lachnospirales	f__Lachnospiraceae	g__NK4A144			RUI251	2
metabat.bin.1816	RUI253	region_159.1	bacteriocin	7795	20041	12247	k141_15387652_flag=0_multi=9.9469_len=24393	p__Firmicutes_A	c__Clostridia	o__Lachnospirales	f__Lachnospiraceae	g__			RUI316	2
metabat.bin.1882	RUI274	region_41.1	bacteriocin	1	11657	11657	k141_10588669_flag=1_multi=16.3918_len=27196	p__Firmicutes_A	c__Clostridia	o__Lachnospirales	f__Lachnospiraceae	g__			RUI367	2
metabat.bin.1951	RUI296	region_94.1	bacteriocin	6802	19021	12220	k141_12870268_flag=0_multi=101.8766_len=52130	p__Firmicutes_A	c__Clostridia	o__Lachnospirales	f__Lachnospiraceae	g__AC2028			RUI372	2
metabat.bin.1956	RUI297	region_151.1	bacteriocin	1	4336	4336	k141_2970527_flag=0_multi=8.9809_len=4336	p__Firmicutes_A	c__Clostridia	o__Lachnospirales	f__Lachnospiraceae	g__NK4A144			RUI387	2
metabat.bin.1989	RUI304	region_25.1	bacteriocin	14288	24575	10288	k141_13333910_flag=0_multi=19.4532_len=24575	p__Firmicutes_A	c__Clostridia	o__Lachnospirales	f__Lachnospiraceae	g__NK4A144			RUI401	2
metabat.bin.1989	RUI304	region_27.1	bacteriocin	1	6939	6939	k141_14971213_flag=0_multi=20.9973_len=80383	p__Firmicutes_A	c__Clostridia	o__Lachnospirales	f__Lachnospiraceae	g__NK4A144			RUI421	2
metabat.bin.1989	RUI304	region_44.1	bacteriocin	1	9546	9546	k141_2305104_flag=0_multi=21.5714_len=57173	p__Firmicutes_A	c__Clostridia	o__Lachnospirales	f__Lachnospiraceae	g__NK4A144			RUI438	2
metabat.bin.1989	RUI304	region_52.1	bacteriocin	1	6757	6757	k141_16132083_flag=0_multi=21.9937_len=33354	p__Firmicutes_A	c__Clostridia	o__Lachnospirales	f__Lachnospiraceae	g__NK4A144			RUI491	2
metabat.bin.1997	RUI306	region_6.1	bacteriocin	1	7607	7607	k141_2220442_flag=0_multi=34.0863_len=29548	p__Firmicutes_A	c__Clostridia	o__Lachnospirales	f__Lachnospiraceae	g__			RUI528	2
metabat.bin.2055	RUI324	region_44.1	bacteriocin	1	6550	6550	k141_15577879_flag=0_multi=10.5522_len=6550	p__Firmicutes_A	c__Clostridia	o__Lachnospirales	f__Lachnospiraceae	g__			RUI556	2
metabat.bin.2056	RUI325	region_151.1	bacteriocin	1	2932	2932	k141_3482130_flag=1_multi=6.0000_len=2932	p__Firmicutes_A	c__Clostridia	o__Lachnospirales	f__Lachnospiraceae	g__Acetatifactor			RUI573	2
metabat.bin.2056	RUI325	region_513.1	bacteriocin	812	10631	9820	k141_2182709_flag=1_multi=6.0000_len=10631	p__Firmicutes_A	c__Clostridia	o__Lachnospirales	f__Lachnospiraceae	g__Acetatifactor			RUI032	2
metabat.bin.2060	RUI326	region_93.1	bacteriocin	1	6945	6945	k141_5075007_flag=0_multi=14.9253_len=6945	p__Firmicutes_A	c__Clostridia	o__Lachnospirales	f__Lachnospiraceae	g__UBA2868			RUI366	2
metabat.bin.2088	RUI333	region_161.1	bacteriocin	1	2275	2275	k141_3479938_flag=0_multi=25.6387_len=2275	p__Firmicutes_A	c__Clostridia	o__Lachnospirales	f__Lachnospiraceae	g__			RUI093	2
metabat.bin.2088	RUI333	region_350.1	bacteriocin	1	5681	5681	k141_15990657_flag=0_multi=53.0000_len=5681	p__Firmicutes_A	c__Clostridia	o__Lachnospirales	f__Lachnospiraceae	g__			RUI134	2
metabat.bin.2098	RUI334	region_245.1	bacteriocin	5510	11062	5553	k141_7505186_flag=0_multi=17.0000_len=11062	p__Firmicutes_A	c__Clostridia	o__Lachnospirales	f__Lachnospiraceae	g__NK4A144			RUI257	2
metabat.bin.2098	RUI334	region_95.1	bacteriocin	3604	9831	6228	k141_2316188_flag=0_multi=16.9670_len=9831	p__Firmicutes_A	c__Clostridia	o__Lachnospirales	f__Lachnospiraceae	g__NK4A144			RUI379	2
metabat.bin.2142	RUI351	region_327.1	bacteriocin	1	2041	2041	k141_1924959_flag=0_multi=205.0000_len=2041	p__Firmicutes_A	c__Clostridia	o__Lachnospirales	f__Lachnospiraceae	g__Butyrivibrio			RUI315	2
metabat.bin.215	RUI356	region_137.1	bacteriocin	1	15637	15637	k141_1470791_flag=0_multi=17.8640_len=15637	p__Firmicutes_A	c__Clostridia	o__Lachnospirales	f__Lachnospiraceae	g__NK4A144			RUI499	2
metabat.bin.263	RUI374	region_79.1	bacteriocin	54720	64771	10052	k141_6017036_flag=0_multi=10.9985_len=64771	p__Firmicutes_A	c__Clostridia	o__Lachnospirales	f__Lachnospiraceae	g__			RUI010	2
metabat.bin.390	RUI409	region_282.1	bacteriocin	1	9025	9025	k141_14912430_flag=0_multi=20.7672_len=16402	p__Firmicutes_A	c__Clostridia	o__Lachnospirales	f__Lachnospiraceae	g__			RUI223	2
metabat.bin.406	RUI413	region_7.1	bacteriocin	67836	80049	12214	k141_2250889_flag=0_multi=53.9933_len=157679	p__Firmicutes_A	c__Clostridia	o__Lachnospirales	f__Lachnospiraceae	g__UBA1258			RUI474	2
metabat.bin.413	RUI416	region_36.1	bacteriocin	1	5304	5304	k141_9499932_flag=0_multi=97.8927_len=9179	p__Firmicutes_A	c__Clostridia	o__Saccharofermentanales	f__Saccharofermentanaceae	g__Saccharofermentans			RUI009	2
metabat.bin.413	RUI416	region_6.1	bacteriocin	2004	8672	6669	k141_14382174_flag=0_multi=83.1811_len=8672	p__Firmicutes_A	c__Clostridia	o__Saccharofermentanales	f__Saccharofermentanaceae	g__Saccharofermentans			RUI031	2
metabat.bin.469	RUI431	region_136.1	bacteriocin	28243	38494	10252	k141_5853648_flag=0_multi=13.2243_len=43653	p__Firmicutes_A	c__Clostridia	o__Lachnospirales	f__Lachnospiraceae	g__			RUI047	2
metabat.bin.469	RUI431	region_3.1	bacteriocin	1	5509	5509	k141_9948465_flag=0_multi=11.6274_len=5509	p__Firmicutes_A	c__Clostridia	o__Lachnospirales	f__Lachnospiraceae	g__			RUI052	2
metabat.bin.472	RUI433	region_138.1	bacteriocin	1	5364	5364	k141_10949676_flag=1_multi=11.0000_len=5364	p__Firmicutes_A	c__Clostridia	o__Lachnospirales	f__Lachnospiraceae	g__Eubacterium_F			RUI055	2
metabat.bin.497	RUI439	region_144.1	bacteriocin	385	7346	6962	k141_12521344_flag=0_multi=9.0000_len=7346	p__Firmicutes_A	c__Clostridia	o__Peptostreptococcales	f__Anaerovoracaceae	g__			RUI073	2
metabat.bin.625	RUI477	region_66.2	bacteriocin	37290	48996	11707	k141_741992_flag=0_multi=34.9861_len=48996	p__Firmicutes_A	c__Clostridia	o__Lachnospirales	f__Lachnospiraceae	g__Pseudobutyrivibrio			RUI075	2
metabat.bin.625	RUI477	region_7.1	bacteriocin	18175	23499	5325	k141_6095042_flag=0_multi=38.6642_len=23499	p__Firmicutes_A	c__Clostridia	o__Lachnospirales	f__Lachnospiraceae	g__Pseudobutyrivibrio			RUI097	2
metabat.bin.668	RUI490	region_38.1	bacteriocin	1177	10159	8983	k141_1170839_flag=0_multi=16.9840_len=10159	p__Firmicutes_A	c__Clostridia	o__Lachnospirales	f__Lachnospiraceae	g__Butyrivibrio			RUI105	2
metabat.bin.731	RUI505	region_22.1	bacteriocin	1	10860	10860	k141_5558973_flag=0_multi=21.7537_len=13806	p__Firmicutes_A	c__Clostridia	o__Oscillospirales	f__Oscillospiraceae	g__			RUI117	2
metabat.bin.939	RUI574	region_131.1	bacteriocin	10080	15461	5382	k141_15651530_flag=0_multi=14.4057_len=15461	p__Firmicutes_A	c__Clostridia	o__Lachnospirales	f__Lachnospiraceae	g__NK4A144			RUI138	2
metabat.bin.946	RUI577	region_20.1	bacteriocin	1	2362	2362	k141_12173498_flag=1_multi=4.0000_len=2362	p__Firmicutes_A	c__Clostridia	o__Christensenellales	f__CAG-74	g__UBA2943			RUI203	2
metabat.bin.1080	RUI020	region_9.1	bacteriocin	1	5654	5654	k141_13299509_flag=1_multi=35.9883_len=59803	p__Firmicutes_C	c__Negativicutes	o__Selenomonadales	f__Selenomonadaceae	g__			RUI221	2
metabat.bin.1080	RUI020	region_40.1	bacteriocin	1	3566	3566	k141_14508330_flag=0_multi=21.9387_len=3566	p__Firmicutes_C	c__Negativicutes	o__Selenomonadales	f__Selenomonadaceae	g__			RUI238	2
metabat.bin.1080	RUI020	region_51.1	bacteriocin	2977	13231	10255	k141_6309988_flag=0_multi=32.9936_len=50501	p__Firmicutes_C	c__Negativicutes	o__Selenomonadales	f__Selenomonadaceae	g__			RUI270	2
metabat.bin.1637	RUI207	region_63.1	bacteriocin	1	10719	10719	k141_15079408_flag=0_multi=217.9450_len=39600	p__Firmicutes_C	c__Negativicutes	o__Selenomonadales	f__Selenomonadaceae	g__Selenomonas_A			RUI281	2
metabat.bin.2120	RUI343	region_111.1	bacteriocin	8423	18908	10486	k141_15781269_flag=0_multi=49.9833_len=61791	p__Firmicutes_C	c__Negativicutes	o__Selenomonadales	f__Selenomonadaceae	g__Selenomonas_A			RUI288	2
metabat.bin.110	RUI024	region_129.1	bacteriocin	1	4847	4847	k141_13931390_flag=0_multi=228.0000_len=4847	p__Spirochaetota	c__Spirochaetia	o__Treponematales	f__Treponemataceae	g__Treponema_D			RUI293	2
metabat.bin.1131	RUI038	region_224.1	bacteriocin	1	7247	7247	k141_5893522_flag=0_multi=15.0000_len=9470	p__Spirochaetota	c__Spirochaetia	o__Treponematales	f__Treponemataceae	g__Treponema_D			RUI294	2
metabat.bin.1131	RUI038	region_299.1	bacteriocin	1	9195	9195	k141_6069955_flag=1_multi=12.0000_len=27835	p__Spirochaetota	c__Spirochaetia	o__Treponematales	f__Treponemataceae	g__Treponema_D			RUI298	2
metabat.bin.1348	RUI115	region_101.1	bacteriocin	1	6896	6896	k141_12334834_flag=0_multi=60.9112_len=6896	p__Spirochaetota	c__Spirochaetia	o__Treponematales	f__Treponemataceae	g__Treponema_D			RUI314	2
metabat.bin.1375	RUI124	region_71.1	bacteriocin	1	8008	8008	k141_7643028_flag=0_multi=35.9973_len=130278	p__Spirochaetota	c__Spirochaetia	o__Treponematales	f__Treponemataceae	g__Treponema_D			RUI335	2
metabat.bin.1416	RUI140	region_2.1	bacteriocin	80337	91607	11271	k141_7190877_flag=1_multi=12.0000_len=111518	p__Spirochaetota	c__Spirochaetia	o__Treponematales	f__Treponemataceae	g__Treponema_D			RUI358	2
metabat.bin.1608	RUI196	region_204.1	bacteriocin	784	10759	9976	k141_3684502_flag=0_multi=9.9915_len=10759	p__Spirochaetota	c__Spirochaetia	o__Treponematales	f__Treponemataceae	g__Treponema_D			RUI376	2
metabat.bin.1640	RUI208	region_37.1	bacteriocin	1	7247	7247	k141_4539732_flag=0_multi=22.9964_len=61283	p__Spirochaetota	c__Spirochaetia	o__Treponematales	f__Treponemataceae	g__Treponema_D			RUI382	2
metabat.bin.1640	RUI208	region_73.1	bacteriocin	1	9351	9351	k141_5468648_flag=0_multi=19.9902_len=19441	p__Spirochaetota	c__Spirochaetia	o__Treponematales	f__Treponemataceae	g__Treponema_D			RUI414	2
metabat.bin.1737	RUI232	region_17.1	bacteriocin	42713	54935	12223	k141_7311783_flag=0_multi=41.2879_len=61567	p__Spirochaetota	c__Spirochaetia	o__Treponematales	f__Treponemataceae	g__Treponema_D			RUI420	2
metabat.bin.1737	RUI232	region_20.1	bacteriocin	46478	58622	12145	k141_7317063_flag=0_multi=37.9644_len=227386	p__Spirochaetota	c__Spirochaetia	o__Treponematales	f__Treponemataceae	g__Treponema_D			RUI434	2
metabat.bin.1935	RUI292	region_44.1	bacteriocin	1	7118	7118	k141_6234707_flag=1_multi=6.9378_len=7118	p__Spirochaetota	c__Spirochaetia	o__Treponematales	f__Treponemataceae	g__Treponema_D			RUI441	2
metabat.bin.200	RUI307	region_15.1	bacteriocin	1	8367	8367	k141_1688803_flag=1_multi=10.0000_len=8367	p__Spirochaetota	c__Spirochaetia	o__Treponematales	f__Treponemataceae	g__Treponema_D			RUI447	2
metabat.bin.200	RUI307	region_66.1	bacteriocin	4324	11981	7658	k141_3487848_flag=1_multi=10.0000_len=11981	p__Spirochaetota	c__Spirochaetia	o__Treponematales	f__Treponemataceae	g__Treponema_D			RUI464	2
metabat.bin.2127	RUI346	region_130.1	bacteriocin	1	4591	4591	k141_16149462_flag=1_multi=5.0000_len=4591	p__Spirochaetota	c__Spirochaetia	o__Treponematales	f__Treponemataceae	g__Treponema_D			RUI467	2
metabat.bin.28	RUI378	region_60.1	bacteriocin	8307	18549	10243	k141_10159877_flag=1_multi=10.5180_len=20682	p__Spirochaetota	c__Spirochaetia	o__Treponematales	f__Treponemataceae	g__Treponema_D			RUI471	2
metabat.bin.54	RUI451	region_173.1	bacteriocin	8975	18885	9911	k141_12895395_flag=0_multi=14.9851_len=18885	p__Spirochaetota	c__Spirochaetia	o__Treponematales	f__Treponemataceae	g__Treponema_D			RUI508	2
metabat.bin.657	RUI487	region_2.1	bacteriocin	14219	26360	12142	k141_1107509_flag=0_multi=52.1156_len=34191	p__Spirochaetota	c__Spirochaetia	o__Treponematales	f__Treponemataceae	g__Treponema_D			RUI527	2
metabat.bin.657	RUI487	region_68.1	bacteriocin	12176	54291	42116	k141_10017321_flag=0_multi=55.9898_len=54291	p__Spirochaetota	c__Spirochaetia	o__Treponematales	f__Treponemataceae	g__Treponema_D			RUI558	2
metabat.bin.872	RUI554	region_86.1	bacteriocin	1	2009	2009	k141_5692555_flag=1_multi=3.0000_len=2009	p__Spirochaetota	c__Spirochaetia	o__Treponematales	f__Treponemataceae	g__Treponema_D			RUI330	2
metabat.bin.98	RUI585	region_107.1	bacteriocin	1	10803	10803	k141_6770794_flag=0_multi=40.8124_len=17732	p__Spirochaetota	c__Spirochaetia	o__Treponematales	f__Treponemataceae	g__Treponema_D			RUI143	2
metabat.bin.98	RUI585	region_277.1	bacteriocin	1	6411	6411	k141_7545831_flag=0_multi=15.3828_len=6411	p__Spirochaetota	c__Spirochaetia	o__Treponematales	f__Treponemataceae	g__Treponema_D			RUI153	2
metabat.bin.98	RUI585	region_57.1	bacteriocin	1	3867	3867	k141_14969792_flag=0_multi=16.1476_len=3867	p__Spirochaetota	c__Spirochaetia	o__Treponematales	f__Treponemataceae	g__Treponema_D			RUI564	2
metabat.bin.79	RUI530	region_74.1	betalactone	1	11004	11004	k141_13384491_flag=0_multi=13.0000_len=11004	p__Actinobacteriota	c__Coriobacteriia	o__Coriobacteriales	f__Atopobiaceae	g__			RUI135	2
metabat.bin.1130	RUI037	region_2.1	betalactone	22864	41721	18858	k141_12710024_flag=0_multi=110.0316_len=41721	p__Bacteroidota	c__Bacteroidia	o__Bacteroidales	f__Bacteroidaceae	g__Prevotella			RUI139	2
metabat.bin.121	RUI067	region_27.1	betalactone	1	14599	14599	k141_9494690_flag=0_multi=14.9942_len=48524	p__Bacteroidota	c__Bacteroidia	o__Bacteroidales	f__Bacteroidaceae	g__Prevotella			RUI227	2
metabat.bin.1373	RUI123	region_247.1	betalactone	1	18478	18478	k141_16533792_flag=1_multi=13.0000_len=18478	p__Bacteroidota	c__Bacteroidia	o__Bacteroidales	f__Paludibacteraceae	g__UBA1723			RUI240	2
metabat.bin.1507	RUI169	region_38.1	betalactone	1677	23017	21341	k141_7852890_flag=0_multi=12.0000_len=23017	p__Bacteroidota	c__Bacteroidia	o__Bacteroidales	f__Bacteroidaceae	g__UBA4372			RUI291	2
metabat.bin.1888	RUI275	region_29.1	betalactone	104017	132041	28025	k141_12973222_flag=0_multi=48.9965_len=278221	p__Bacteroidota	c__Bacteroidia	o__Bacteroidales	f__Paludibacteraceae	g__UBA4345			RUI305	2
metabat.bin.1892	RUI276	region_54.1	betalactone	8999	38014	29016	k141_11980610_flag=0_multi=15.9613_len=40729	p__Bacteroidota	c__Bacteroidia	o__Bacteroidales	f__UBA932	g__RC9			RUI342	2
metabat.bin.2034	RUI320	region_62.1	betalactone	1	16028	16028	k141_11185172_flag=0_multi=17.9770_len=47461	p__Bacteroidota	c__Bacteroidia	o__Bacteroidales	f__Bacteroidaceae	g__Prevotella			RUI443	2
metabat.bin.265	RUI375	region_54.1	betalactone	1	29397	29397	k141_4763699_flag=0_multi=94.9680_len=29532	p__Bacteroidota	c__Bacteroidia	o__Bacteroidales	f__UBA932	g__			RUI450	2
metabat.bin.590	RUI465	region_219.1	betalactone	1	12931	12931	k141_8615229_flag=0_multi=16.9875_len=12931	p__Bacteroidota	c__Bacteroidia	o__Bacteroidales	f__	g__			RUI553	2
metabat.bin.711	RUI502	region_43.1	betalactone	8793	32309	23517	k141_272681_flag=0_multi=19.9882_len=32309	p__Bacteroidota	c__Bacteroidia	o__Bacteroidales	f__Bacteroidaceae	g__			RUI462	2
metabat.bin.119	RUI057	region_42.1	betalactone	5108	35217	30110	k141_3486567_flag=0_multi=10.9978_len=46424	p__Firmicutes	c__Bacilli	o__RFN20	f__CAG-826	g__UBA733			RUI023	1
metabat.bin.1331	RUI107	region_40.1	betalactone	21910	38850	16941	k141_8933316_flag=0_multi=13.8219_len=38850	p__Firmicutes	c__Bacilli	o__Erysipelotrichales	f__Erysipelotrichaceae	g__Solobacterium			RUI025	1
metabat.bin.1458	RUI155	region_218.1	betalactone	1	4274	4274	k141_4852656_flag=1_multi=7.0000_len=4274	p__Firmicutes	c__Bacilli	o__Acholeplasmatales	f__	g__			RUI035	1
metabat.bin.1517	RUI174	region_117.1	betalactone	3777	26748	22972	k141_4181708_flag=1_multi=12.0000_len=31649	p__Firmicutes	c__Bacilli	o__Erysipelotrichales	f__Erysipelotrichaceae	g__Solobacterium			RUI066	1
metabat.bin.1595	RUI193	region_36.1	betalactone	16745	43781	27037	k141_9553833_flag=0_multi=36.9956_len=82190	p__Firmicutes	c__Bacilli	o__Acholeplasmatales	f__	g__			RUI095	1
metabat.bin.234	RUI365	region_27.1	betalactone	1	24467	24467	k141_10656167_flag=1_multi=8.2738_len=35637	p__Firmicutes	c__Bacilli	o__Erysipelotrichales	f__Erysipelotrichaceae	g__Solobacterium			RUI147	1
metabat.bin.983	RUI586	region_161.1	betalactone	1	12873	12873	k141_1997332_flag=0_multi=20.7582_len=16530	p__Firmicutes	c__Bacilli	o__Erysipelotrichales	f__Erysipelotrichaceae	g__Solobacterium			RUI204	1
metabat.bin.1023	RUI008	region_96.1	betalactone	1	19998	19998	k141_14897920_flag=1_multi=8.7762_len=35633	p__Firmicutes_A	c__Clostridia	o__Peptostreptococcales	f__Anaerovoracaceae	g__			RUI271	1
metabat.bin.1098	RUI022	region_272.1	betalactone	1	4458	4458	k141_499150_flag=0_multi=62.8564_len=4458	p__Firmicutes_A	c__Clostridia	o__Christensenellales	f__CAG-138	g__			RUI280	1
metabat.bin.1103	RUI026	region_237.1	betalactone	1	10896	10896	k141_4757790_flag=0_multi=10.9907_len=10896	p__Firmicutes_A	c__Clostridia	o__Oscillospirales	f__Acutalibacteraceae	g__			RUI303	1
metabat.bin.1158	RUI046	region_168.1	betalactone	9977	30199	20223	k141_5232740_flag=0_multi=65.5858_len=30199	p__Firmicutes_A	c__Clostridia	o__Lachnospirales	f__Lachnospiraceae	g__UBA2868			RUI311	1
metabat.bin.1203	RUI064	region_277.1	betalactone	1	17320	17320	k141_8607364_flag=0_multi=15.0185_len=22088	p__Firmicutes_A	c__Clostridia	o__Oscillospirales	f__Ruminococcaceae	g__			RUI355	1
metabat.bin.1227	RUI072	region_38.1	betalactone	116	15433	15318	k141_1767592_flag=1_multi=11.0000_len=15433	p__Firmicutes_A	c__Clostridia	o__Oscillospirales	f__Acutalibacteraceae	g__CAG-177			RUI468	1
metabat.bin.1308	RUI102	region_53.1	betalactone	1	15255	15255	k141_6178410_flag=0_multi=18.9813_len=19382	p__Firmicutes_A	c__Clostridia	o__Lachnospirales	f__Lachnospiraceae	g__RUG306			RUI516	1
metabat.bin.1335	RUI109	region_2.1	betalactone	4249	32696	28448	k141_3869499_flag=1_multi=68.4315_len=176954	p__Firmicutes_A	c__Clostridia	o__Lachnospirales	f__Lachnospiraceae	g__Eubacterium_Q			RUI544	1
metabat.bin.1418	RUI141	region_5.1	betalactone	1	7037	7037	k141_3876918_flag=0_multi=11.8631_len=7037	p__Firmicutes_A	c__Clostridia	o__Lachnospirales	f__Lachnospiraceae	g__UBA1066			RUI582	1
metabat.bin.1419	RUI142	region_65.1	betalactone	41600	65537	23938	k141_5144008_flag=1_multi=25.0000_len=152922	p__Firmicutes_A	c__Clostridia	o__Christensenellales	f__CAG-74	g__GCA-900199385			RUI567	1
metabat.bin.1461	RUI156	region_47.1	betalactone	9048	32934	23887	k141_2732311_flag=0_multi=30.9959_len=144758	p__Firmicutes_A	c__Clostridia	o__Lachnospirales	f__Lachnospiraceae	g__UBA2868			RUI056	1
metabat.bin.1542	RUI181	region_198.1	betalactone	1	20094	20094	k141_12489510_flag=0_multi=11.9968_len=34511	p__Firmicutes_A	c__Clostridia	o__Lachnospirales	f__Lachnospiraceae	g__Butyrivibrio			RUI058	1
metabat.bin.1572	RUI188	region_176.1	betalactone	1	14575	14575	k141_7537159_flag=1_multi=9.0000_len=14575	p__Firmicutes_A	c__Clostridia	o__Lachnospirales	f__Lachnospiraceae	g__			RUI085	1
metabat.bin.1688	RUI224	region_123.1	betalactone	13076	40027	26952	k141_198620_flag=0_multi=122.0000_len=40027	p__Firmicutes_A	c__Clostridia	o__Lachnospirales	f__Lachnospiraceae	g__UBA2868			RUI111	1
metabat.bin.1700	RUI225	region_80.1	betalactone	43408	57196	13789	k141_1330515_flag=0_multi=14.0000_len=57196	p__Firmicutes_A	c__Clostridia	o__Oscillospirales	f__Acutalibacteraceae	g__			RUI133	1
metabat.bin.174	RUI235	region_207.1	betalactone	1	9023	9023	k141_9197171_flag=0_multi=121.7275_len=9023	p__Firmicutes_A	c__Clostridia	o__Lachnospirales	f__Lachnospiraceae	g__Acetatifactor			RUI287	1
metabat.bin.1795	RUI251	region_74.1	betalactone	1	12454	12454	k141_11852422_flag=0_multi=38.7222_len=12454	p__Firmicutes_A	c__Clostridia	o__Oscillospirales	f__Acutalibacteraceae	g__CAG-177			RUI344	1
metabat.bin.1866	RUI269	region_127.1	betalactone	61893	85827	23935	k141_3305825_flag=0_multi=52.0000_len=109920	p__Firmicutes_A	c__Clostridia	o__Christensenellales	f__CAG-74	g__GCA-900199385			RUI445	1
metabat.bin.1882	RUI274	region_51.1	betalactone	1	10572	10572	k141_640676_flag=0_multi=10.9904_len=10572	p__Firmicutes_A	c__Clostridia	o__Lachnospirales	f__Lachnospiraceae	g__			RUI587	1
metabat.bin.1909	RUI284	region_123.1	betalactone	127855	151747	23893	k141_6629072_flag=0_multi=16.9716_len=193053	p__Firmicutes_A	c__Clostridia	o__Lachnospirales	f__Lachnospiraceae	g__UBA2868			RUI005	1
metabat.bin.2020	RUI316	region_108.1	betalactone	1	20421	20421	k141_9077615_flag=1_multi=10.0000_len=20421	p__Firmicutes_A	c__Clostridia	o__Lachnospirales	f__Lachnospiraceae	g__Butyrivibrio			RUI076	1
metabat.bin.2135	RUI348	region_109.1	betalactone	242	20421	20180	k141_3988617_flag=0_multi=31.9847_len=20421	p__Firmicutes_A	c__Clostridia	o__Lachnospirales	f__Lachnospiraceae	g__AC2028			RUI136	1
metabat.bin.2154	RUI359	region_285.1	betalactone	1	5854	5854	k141_415631_flag=0_multi=12.9580_len=5854	p__Firmicutes_A	c__Clostridia	o__Oscillospirales	f__Acutalibacteraceae	g__UBA1081			RUI253	1
metabat.bin.2154	RUI359	region_318.1	betalactone	640	24257	23618	k141_14359089_flag=0_multi=18.9949_len=35648	p__Firmicutes_A	c__Clostridia	o__Oscillospirales	f__Acutalibacteraceae	g__UBA1081			RUI296	1
metabat.bin.236	RUI367	region_15.1	betalactone	1	20159	20159	k141_6659924_flag=0_multi=8.9964_len=22473	p__Firmicutes_A	c__Clostridia	o__Oscillospirales	f__Ruminococcaceae	g__CAG-353			RUI324	1
metabat.bin.254	RUI370	region_17.1	betalactone	1	12198	12198	k141_15480543_flag=0_multi=20.1017_len=12198	p__Firmicutes_A	c__Clostridia	o__Oscillospirales	f__Oscillospiraceae	g__UBA1777			RUI207	1
metabat.bin.259	RUI372	region_26.1	betalactone	1	17464	17464	k141_14988598_flag=0_multi=37.2138_len=18892	p__Firmicutes_A	c__Clostridia	o__Lachnospirales	f__Lachnospiraceae	g__UBA3766			RUI124	1
metabat.bin.263	RUI374	region_36.1	betalactone	29597	47308	17712	k141_6278411_flag=0_multi=10.5049_len=47308	p__Firmicutes_A	c__Clostridia	o__Lachnospirales	f__Lachnospiraceae	g__			RUI346	1
metabat.bin.286	RUI381	region_44.1	betalactone	64182	88068	23887	k141_10640286_flag=0_multi=64.5474_len=109664	p__Firmicutes_A	c__Clostridia	o__Lachnospirales	f__Lachnospiraceae	g__UBA2868			RUI554	1
metabat.bin.29	RUI383	region_239.1	betalactone	1	13164	13164	k141_466177_flag=0_multi=11.1900_len=13164	p__Firmicutes_A	c__Clostridia	o__Oscillospirales	f__Acutalibacteraceae	g__			RUI276	1
metabat.bin.30	RUI387	region_6.1	betalactone	1	21161	21161	k141_10518972_flag=0_multi=18.9076_len=31325	p__Firmicutes_A	c__Clostridia	o__Lachnospirales	f__Lachnospiraceae	g__UBA2868			RUI320	1
metabat.bin.363	RUI399	region_22.1	betalactone	1	17776	17776	k141_13943913_flag=0_multi=37.9698_len=24637	p__Firmicutes_A	c__Clostridia	o__Oscillospirales	f__Ruminococcaceae	g__Ruminococcus			RUI107	1
metabat.bin.366	RUI401	region_7.1	betalactone	11402	44331	32930	k141_15536991_flag=0_multi=13.9971_len=89617	p__Firmicutes_A	c__Clostridia	o__4C28d-15	f__CAG-1252	g__CAG-1252			RUI155	1
metabat.bin.38	RUI403	region_226.1	betalactone	1	3536	3536	k141_4073486_flag=0_multi=32.8068_len=3536	p__Firmicutes_A	c__Clostridia	o__Peptostreptococcales	f__Anaerovoracaceae	g__			RUI174	1
metabat.bin.384	RUI406	region_128.1	betalactone	7209	27345	20137	k141_2416893_flag=0_multi=27.0000_len=27345	p__Firmicutes_A	c__Clostridia	o__Monoglobales	f__UBA1381	g__UBA1738			RUI193	1
metabat.bin.416	RUI417	region_262.1	betalactone	1	24545	24545	k141_7136604_flag=0_multi=6.9983_len=34944	p__Firmicutes_A	c__Clostridia	o__Oscillospirales	f__CAG-272	g__CAG-390			RUI365	1
metabat.bin.427	RUI418	region_80.1	betalactone	11446	27285	15840	k141_4636888_flag=0_multi=71.9738_len=27285	p__Firmicutes_A	c__Clostridia	o__Lachnospirales	f__Lachnospiraceae	g__UBA3766			RUI586	1
metabat.bin.432	RUI421	region_48.1	betalactone	36576	63981	27406	k141_12841304_flag=0_multi=26.9246_len=70007	p__Firmicutes_A	c__Clostridia	o__Lachnospirales	f__Lachnospiraceae	g__			RUI008	1
metabat.bin.447	RUI424	region_82.1	betalactone	1	4694	4694	k141_11210613_flag=0_multi=62.8638_len=4694	p__Firmicutes_A	c__Clostridia	o__Lachnospirales	f__Lachnospiraceae	g__UBA3766			RUI022	1
metabat.bin.459	RUI427	region_12.1	betalactone	1	10795	10795	k141_583704_flag=0_multi=8.0000_len=10795	p__Firmicutes_A	c__Clostridia	o__Monoglobales	f__UBA1381	g__UBA1738			RUI072	1
metabat.bin.496	RUI438	region_32.1	betalactone	127675	159239	31565	k141_14800455_flag=0_multi=30.9962_len=159239	p__Firmicutes_A	c__Clostridia	o__Oscillospirales	f__Acutalibacteraceae	g__			RUI141	1
metabat.bin.504	RUI442	region_47.1	betalactone	1087	24961	23875	k141_4723170_flag=0_multi=16.0000_len=70144	p__Firmicutes_A	c__Clostridia	o__Christensenellales	f__CAG-74	g__			RUI188	1
metabat.bin.558	RUI456	region_258.1	betalactone	1	17652	17652	k141_13804461_flag=0_multi=39.0253_len=17737	p__Firmicutes_A	c__Clostridia	o__Lachnospirales	f__Lachnospiraceae	g__UBA3766			RUI225	1
metabat.bin.621	RUI475	region_64.1	betalactone	1511	25386	23876	k141_15216386_flag=0_multi=14.6865_len=66794	p__Firmicutes_A	c__Clostridia	o__Christensenellales	f__CAG-74	g__			RUI284	1
metabat.bin.63	RUI479	region_4.1	betalactone	1	6376	6376	k141_14953158_flag=0_multi=17.4678_len=6376	p__Firmicutes_A	c__Clostridia	o__Oscillospirales	f__Acutalibacteraceae	g__			RUI348	1
metabat.bin.672	RUI491	region_79.1	betalactone	1	7112	7112	k141_10768759_flag=0_multi=128.0000_len=7112	p__Firmicutes_A	c__Clostridia	o__Saccharofermentanales	f__Saccharofermentanaceae	g__Saccharofermentans			RUI381	1
metabat.bin.684	RUI496	region_47.1	betalactone	1	5513	5513	k141_12843645_flag=0_multi=11.0000_len=5513	p__Firmicutes_A	c__Clostridia	o__Oscillospirales	f__Acutalibacteraceae	g__UBA1227			RUI399	1
metabat.bin.731	RUI505	region_204.1	betalactone	9308	28086	18779	k141_4379644_flag=0_multi=22.9976_len=28086	p__Firmicutes_A	c__Clostridia	o__Oscillospirales	f__Oscillospiraceae	g__			RUI403	1
metabat.bin.781	RUI524	region_20.1	betalactone	1	16923	16923	k141_3940603_flag=0_multi=102.5039_len=138311	p__Firmicutes_A	c__Clostridia	o__Lachnospirales	f__Lachnospiraceae	g__UBA3766			RUI406	1
metabat.bin.788	RUI528	region_2.1	betalactone	1	21531	21531	k141_5554723_flag=0_multi=11.9949_len=21531	p__Firmicutes_A	c__Clostridia	o__4C28d-15	f__	g__			RUI417	1
metabat.bin.792	RUI532	region_81.1	betalactone	170240	187027	16788	k141_7154435_flag=0_multi=63.9935_len=187027	p__Firmicutes_A	c__Clostridia	o__Oscillospirales	f__Ruminococcaceae	g__Ruminococcus			RUI427	1
metabat.bin.824	RUI539	region_194.1	betalactone	2816	24283	21468	k141_10367063_flag=0_multi=9.0000_len=24283	p__Firmicutes_A	c__Clostridia	o__Lachnospirales	f__Lachnospiraceae	g__			RUI442	1
metabat.bin.866	RUI552	region_243.1	betalactone	1	12959	12959	k141_8107976_flag=0_multi=25.6242_len=12959	p__Firmicutes_A	c__Clostridia	o__Christensenellales	f__CAG-74	g__RUG740			RUI475	1
metabat.bin.878	RUI556	region_95.1	betalactone	1	16501	16501	k141_9041402_flag=0_multi=13.8856_len=16501	p__Firmicutes_A	c__Clostridia	o__Eubacteriales	f__	g__			RUI479	1
metabat.bin.937	RUI573	region_5.1	betalactone	1	22325	22325	k141_8843205_flag=0_multi=163.9373_len=29838	p__Firmicutes_A	c__Clostridia	o__Lachnospirales	f__Lachnospiraceae	g__UBA3766			RUI496	1
metabat.bin.946	RUI577	region_186.1	betalactone	4138	28096	23959	k141_10796831_flag=0_multi=12.6802_len=40432	p__Firmicutes_A	c__Clostridia	o__Christensenellales	f__CAG-74	g__UBA2943			RUI532	1
metabat.bin.1586	RUI190	region_55.1	betalactone	1	25713	25713	k141_11832791_flag=0_multi=29.3172_len=42805	p__Spirochaetota	c__Spirochaetia	o__Treponematales	f__Treponemataceae	g__Treponema_D			RUI539	1
metabat.bin.1673	RUI218	region_98.1	betalactone	1	3816	3816	k141_7315554_flag=0_multi=27.0000_len=3816	p__Spirochaetota	c__Spirochaetia	o__Sphaerochaetales	f__Sphaerochaetaceae	g__UBA9732			RUI394	1
metabat.bin.1935	RUI292	region_6.1	betalactone	1	19294	19294	k141_2222360_flag=0_multi=14.9927_len=19294	p__Spirochaetota	c__Spirochaetia	o__Treponematales	f__Treponemataceae	g__Treponema_D			RUI088	1
metabat.bin.33	RUI394	region_89.1	betalactone	1	14180	14180	k141_14520361_flag=0_multi=41.1373_len=14180	p__Spirochaetota	c__Spirochaetia	o__Sphaerochaetales	f__Sphaerochaetaceae	g__			RUI300	1
metabat.bin.1563	RUI186	region_161.1	betalactone	1	21418	21418	k141_10122159_flag=0_multi=9.9928_len=45322	p__Verrucomicrobiota	c__Lentisphaeria	o__UBA1407	f__UBA1407	g__			RUI091	1
metabat.bin.629	RUI478	region_407.1	betalactone	20145	44291	24147	k141_15906031_flag=0_multi=45.4561_len=44291	p__Verrucomicrobiota	c__Lentisphaeria	o__UBA1407	f__UBA1407	g__			RUI247	1
metabat.bin.2016	RUI313	region_188.1	hglE-KS	1	6234	6234	k141_2012370_flag=0_multi=16.1817_len=6234	p__Eremiobacterota	c__UBP9	o__UBA4705	f__UBA4705	g__			RUI080	1
metabat.bin.2016	RUI313	region_283.1	hglE-KS	1	4913	4913	k141_11030373_flag=0_multi=17.9644_len=4913	p__Eremiobacterota	c__UBP9	o__UBA4705	f__UBA4705	g__			RUI127	1
metabat.bin.725	RUI504	region_9.1	hglE-KS	1	38503	38503	k141_1159746_flag=1_multi=11.0000_len=38503	p__Eremiobacterota	c__UBP9	o__UBA4705	f__UBA4705	g__UBA4705			RUI255	1
metabat.bin.928	RUI572	region_200.1	hglE-KS	1	8990	8990	k141_2955202_flag=1_multi=9.0000_len=8990	p__Firmicutes_A	c__Clostridia	o__Clostridiales	f__Clostridiaceae	g__Clostridium			RUI272	1
metabat.bin.1121	RUI032	region_2.1	hserlactone	6712	17859	11148	k141_13813830_flag=0_multi=23.9143_len=17859	p__Firmicutes_A	c__Clostridia	o__UBA1212	f__UBA1212	g__UBA1212			RUI437	1
metabat.bin.1838	RUI259	region_114.1	hserlactone	58921	79412	20492	k141_14276518_flag=0_multi=21.9966_len=125272	p__Firmicutes_A	c__Clostridia	o__Oscillospirales	f__Ruminococcaceae	g__Ruminococcus_D			RUI569	1
metabat.bin.290	RUI384	region_36.1	hserlactone	9847	24511	14665	k141_5207616_flag=0_multi=10.9959_len=24511	p__Firmicutes_A	c__Clostridia	o__UBA1212	f__UBA1212	g__UBA1212			RUI077	1
metabat.bin.447	RUI424	region_171.1	hserlactone	1	8806	8806	k141_11599966_flag=0_multi=69.3983_len=8806	p__Firmicutes_A	c__Clostridia	o__Lachnospirales	f__Lachnospiraceae	g__UBA3766			RUI236	1
metabat.bin.1271	RUI088	region_2.1	hserlactone	14833	35789	20957	k141_16043326_flag=0_multi=13.9941_len=44448	p__Proteobacteria	c__Alphaproteobacteria	o__Rs-D84	f__Rs-D84	g__Rs-D84			RUI092	1
metabat.bin.235	RUI366	region_257.1	ladderane	1	3326	3326	k141_10291296_flag=1_multi=5.0000_len=3326	p__Firmicutes_A	c__Clostridia	o__Lachnospirales	f__Lachnospiraceae	g__UBA1258			RUI121	1
metabat.bin.928	RUI572	region_593.1	ladderane	1	7750	7750	k141_4925806_flag=1_multi=6.0000_len=7750	p__Firmicutes_A	c__Clostridia	o__Clostridiales	f__Clostridiaceae	g__Clostridium			RUI137	1
metabat.bin.98	RUI585	region_151.1	ladderane	1	11819	11819	k141_14052196_flag=0_multi=41.7928_len=11819	p__Spirochaetota	c__Spirochaetia	o__Treponematales	f__Treponemataceae	g__Treponema_D			RUI171	1
metabat.bin.1563	RUI186	region_175.1	ladderane	1	17877	17877	k141_13487224_flag=0_multi=10.7553_len=17877	p__Verrucomicrobiota	c__Lentisphaeria	o__UBA1407	f__UBA1407	g__			RUI172	1
metabat.bin.629	RUI478	region_221.1	ladderane	1	23274	23274	k141_8485308_flag=0_multi=43.9814_len=23274	p__Verrucomicrobiota	c__Lentisphaeria	o__UBA1407	f__UBA1407	g__			RUI183	1
metabat.bin.1286	RUI093	region_3.1	lanthipeptide	43530	66289	22760	k141_14373144_flag=0_multi=58.4947_len=72658	p__Firmicutes_A	c__Clostridia	o__Lachnospirales	f__Lachnospiraceae	g__Pseudobutyrivibrio			RUI201	1
metabat.bin.1401	RUI134	region_151.1	lanthipeptide	16700	39450	22751	k141_14552477_flag=0_multi=28.9949_len=54840	p__Firmicutes_A	c__Clostridia	o__Lachnospirales	f__Lachnospiraceae	g__			RUI226	1
metabat.bin.1553	RUI184	region_14.1	lanthipeptide	86414	109808	23395	k141_7794242_flag=0_multi=37.9929_len=109808	p__Firmicutes_A	c__Clostridia	o__Lachnospirales	f__Lachnospiraceae	g__Eubacterium_Q			RUI249	1
metabat.bin.1825	RUI257	region_283.1	lanthipeptide	9879	27819	17941	k141_10493033_flag=0_multi=10.0455_len=27819	p__Firmicutes_A	c__Clostridia	o__Oscillospirales	f__Oscillospiraceae	g__CAG-110			RUI266	1
metabat.bin.1828	RUI258	region_174.1	lanthipeptide	1	12758	12758	k141_14652069_flag=1_multi=10.0000_len=12758	p__Firmicutes_A	c__Clostridia	o__Lachnospirales	f__Lachnospiraceae	g__Eubacterium_Q			RUI301	1
metabat.bin.1966	RUI300	region_19.1	lanthipeptide	30805	53015	22211	k141_12120973_flag=0_multi=17.1601_len=179422	p__Firmicutes_A	c__Clostridia	o__Oscillospirales	f__Acutalibacteraceae	g__			RUI317	1
metabat.bin.1975	RUI302	region_60.1	lanthipeptide	7774	33913	26140	k141_15023231_flag=0_multi=191.0956_len=64942	p__Firmicutes_A	c__Clostridia	o__Lachnospirales	f__Lachnospiraceae	g__			RUI327	1
metabat.bin.2085	RUI332	region_325.1	lanthipeptide	1	4897	4897	k141_12677523_flag=1_multi=8.9815_len=4897	p__Firmicutes_A	c__Clostridia	o__Oscillospirales	f__Ruminococcaceae	g__Ruminococcus			RUI405	1
metabat.bin.283	RUI379	region_37.1	lanthipeptide	36020	54318	18299	k141_2271652_flag=0_multi=12.9646_len=54318	p__Firmicutes_A	c__Clostridia	o__Lachnospirales	f__Lachnospiraceae	g__			RUI448	1
metabat.bin.625	RUI477	region_66.1	lanthipeptide	11617	34613	22997	k141_741992_flag=0_multi=34.9861_len=48996	p__Firmicutes_A	c__Clostridia	o__Lachnospirales	f__Lachnospiraceae	g__Pseudobutyrivibrio			RUI469	1
metabat.bin.1112	RUI030	region_4.1	LAP	11478	26910	15433	k141_6088427_flag=0_multi=201.4733_len=26910	p__Firmicutes	c__Bacilli	o__Lactobacillales	f__Streptococcaceae	g__Streptococcus			RUI512	1
metabat.bin.1975	RUI302	region_14.1	LAP	5879	26437	20559	k141_7754852_flag=0_multi=179.2309_len=26437	p__Firmicutes_A	c__Clostridia	o__Lachnospirales	f__Lachnospiraceae	g__			RUI517	1
metabat.bin.1203	RUI064	region_81.1	lassopeptide	1	3445	3445	k141_1203852_flag=0_multi=12.9198_len=3445	p__Firmicutes_A	c__Clostridia	o__Oscillospirales	f__Ruminococcaceae	g__			RUI534	1
metabat.bin.1282	RUI091	region_27.1	lassopeptide	1503	25253	23751	k141_2800258_flag=0_multi=38.8782_len=44964	p__Firmicutes_A	c__Clostridia	o__Lachnospirales	f__Lachnospiraceae	g__			RUI576	1
metabat.bin.1774	RUI247	region_34.1	lassopeptide	1	4476	4476	k141_1154733_flag=0_multi=653.0000_len=4476	p__Firmicutes_A	c__Clostridia	o__Lachnospirales	f__Lachnospiraceae	g__Lachnospira			RUI588	1
metabat.bin.2019	RUI315	region_48.1	lassopeptide	35385	53141	17757	k141_5275059_flag=1_multi=20.9921_len=53141	p__Firmicutes_A	c__Clostridia	o__Lachnospirales	f__Lachnospiraceae	g__			RUI161	1
metabat.bin.2142	RUI351	region_321.1	lassopeptide	19889	36541	16653	k141_4611218_flag=0_multi=270.8729_len=36541	p__Firmicutes_A	c__Clostridia	o__Lachnospirales	f__Lachnospiraceae	g__Butyrivibrio			RUI054	1
metabat.bin.235	RUI366	region_123.1	lassopeptide	4623	28529	23907	k141_1351378_flag=1_multi=8.0000_len=39047	p__Firmicutes_A	c__Clostridia	o__Lachnospirales	f__Lachnospiraceae	g__UBA1258			RUI084	1
metabat.bin.406	RUI413	region_11.1	lassopeptide	20267	46115	25849	k141_11660282_flag=0_multi=60.9825_len=72024	p__Firmicutes_A	c__Clostridia	o__Lachnospirales	f__Lachnospiraceae	g__UBA1258			RUI260	1
metabat.bin.558	RUI456	region_147.1	lassopeptide	1	3730	3730	k141_1975287_flag=0_multi=27.8495_len=3730	p__Firmicutes_A	c__Clostridia	o__Lachnospirales	f__Lachnospiraceae	g__UBA3766			RUI435	1
metabat.bin.564	RUI459	region_44.1	lassopeptide	53564	76053	22490	k141_7265919_flag=0_multi=153.0331_len=81321	p__Firmicutes_A	c__Clostridia	o__Lachnospirales	f__Lachnospiraceae	g__Eubacterium_H			RUI529	1
metabat.bin.667	RUI489	region_150.1	lassopeptide	27664	50554	22891	k141_4909181_flag=0_multi=11.9980_len=54779	p__Firmicutes_A	c__Clostridia	o__Lachnospirales	f__Lachnospiraceae	g__			RUI061	1
metabat.bin.697	RUI499	region_44.1	lassopeptide	16100	34465	18366	k141_3265408_flag=0_multi=154.0653_len=34465	p__Firmicutes_A	c__Clostridia	o__Lachnospirales	f__Lachnospiraceae	g__UBA1712			RUI094	1
metabat.bin.831	RUI543	region_19.1	lassopeptide	9508	38104	28597	k141_5000279_flag=0_multi=42.1420_len=121245	p__Firmicutes_A	c__Clostridia	o__Lachnospirales	f__Lachnospiraceae	g__Butyrivibrio			RUI159	1
metabat.bin.896	RUI559	region_102.1	lassopeptide	1	21221	21221	k141_5060726_flag=1_multi=11.0000_len=21221	p__Firmicutes_A	c__Clostridia	o__Lachnospirales	f__Lachnospiraceae	g__Butyrivibrio			RUI262	1
metabat.bin.1908	RUI283	region_11.1	NRPS	1	4852	4852	k141_1686755_flag=1_multi=9.0000_len=4852	p__Actinobacteriota	c__Coriobacteriia	o__Coriobacteriales	f__Eggerthellaceae	g__			RUI389	1
metabat.bin.1908	RUI283	region_20.1	NRPS	1	28034	28034	k141_14426618_flag=0_multi=9.9935_len=28034	p__Actinobacteriota	c__Coriobacteriia	o__Coriobacteriales	f__Eggerthellaceae	g__			RUI557	1
metabat.bin.1028	RUI010	region_31.1	NRPS	1	21601	21601	k141_3365512_flag=0_multi=223.2985_len=21601	p__Bacteroidota	c__Bacteroidia	o__Bacteroidales	f__F082	g__F082			RUI078	1
metabat.bin.1028	RUI010	region_44.1	NRPS	1	12797	12797	k141_10561060_flag=0_multi=166.0000_len=12797	p__Bacteroidota	c__Bacteroidia	o__Bacteroidales	f__F082	g__F082			RUI079	1
metabat.bin.113	RUI036	region_79.1	NRPS	1	26803	26803	k141_1328255_flag=0_multi=64.9790_len=26803	p__Bacteroidota	c__Bacteroidia	o__Bacteroidales	f__UBA932	g__RC9			RUI086	1
metabat.bin.1180	RUI053	region_102.1	NRPS	1	25405	25405	k141_14359144_flag=0_multi=11.0000_len=80764	p__Bacteroidota	c__Bacteroidia	o__Bacteroidales	f__Bacteroidaceae	g__Prevotella			RUI353	1
metabat.bin.121	RUI067	region_119.1	NRPS	1	19683	19683	k141_13778508_flag=0_multi=18.6342_len=19683	p__Bacteroidota	c__Bacteroidia	o__Bacteroidales	f__Bacteroidaceae	g__Prevotella			RUI492	1
metabat.bin.1250	RUI080	region_180.1	NRPS	14043	57636	43594	k141_8114884_flag=0_multi=22.9672_len=79992	p__Bacteroidota	c__Bacteroidia	o__Bacteroidales	f__Bacteroidaceae	g__Prevotella			RUI165	1
metabat.bin.1340	RUI112	region_9.1	NRPS	1	34485	34485	k141_13271746_flag=0_multi=63.9880_len=52570	p__Bacteroidota	c__Bacteroidia	o__Bacteroidales	f__Bacteroidaceae	g__Prevotella			RUI003	1
metabat.bin.1385	RUI127	region_172.1	NRPS	1	9634	9634	k141_376058_flag=0_multi=78.0000_len=9634	p__Bacteroidota	c__Bacteroidia	o__Bacteroidales	f__Bacteroidaceae	g__Prevotella			RUI006	1
metabat.bin.1505	RUI167	region_143.1	NRPS	1	6328	6328	k141_15814603_flag=0_multi=40.0000_len=6328	p__Bacteroidota	c__Bacteroidia	o__Bacteroidales	f__Bacteroidaceae	g__Prevotella			RUI014	1
metabat.bin.1505	RUI167	region_65.1	NRPS	1	11907	11907	k141_14464588_flag=0_multi=54.1535_len=11907	p__Bacteroidota	c__Bacteroidia	o__Bacteroidales	f__Bacteroidaceae	g__Prevotella			RUI015	1
metabat.bin.1685	RUI223	region_108.1	NRPS	1	12601	12601	k141_5691894_flag=0_multi=144.8524_len=12601	p__Bacteroidota	c__Bacteroidia	o__Bacteroidales	f__Bacteroidaceae	g__Prevotella			RUI033	1
metabat.bin.182	RUI255	region_29.1	NRPS	64048	111172	47125	k141_4704053_flag=0_multi=20.9959_len=133439	p__Bacteroidota	c__Bacteroidia	o__Bacteroidales	f__Paludibacteraceae	g__RF16			RUI034	1
metabat.bin.1875	RUI272	region_122.1	NRPS	1	3686	3686	k141_5262842_flag=1_multi=6.0000_len=3686	p__Bacteroidota	c__Bacteroidia	o__Bacteroidales	f__UBA932	g__RC9			RUI043	1
metabat.bin.265	RUI375	region_42.1	NRPS	1	27401	27401	k141_5764230_flag=0_multi=109.0000_len=53865	p__Bacteroidota	c__Bacteroidia	o__Bacteroidales	f__UBA932	g__			RUI045	1
metabat.bin.320	RUI392	region_104.1	NRPS	1	44627	44627	k141_4183312_flag=0_multi=29.9897_len=56187	p__Bacteroidota	c__Bacteroidia	o__Bacteroidales	f__Bacteroidaceae	g__UBA4372			RUI068	1
metabat.bin.338	RUI396	region_35.1	NRPS	1	25427	25427	k141_14993194_flag=0_multi=39.9846_len=25427	p__Bacteroidota	c__Bacteroidia	o__Bacteroidales	f__UBA932	g__Bact-11			RUI082	1
metabat.bin.428	RUI419	region_21.1	NRPS	9816	57096	47281	k141_15683277_flag=0_multi=17.8885_len=75339	p__Bacteroidota	c__Bacteroidia	o__Bacteroidales	f__WCHB1-69	g__F23-D06			RUI100	1
metabat.bin.488	RUI437	region_1.1	NRPS	1	35155	35155	k141_10512306_flag=0_multi=32.2814_len=66944	p__Bacteroidota	c__Bacteroidia	o__Bacteroidales	f__Bacteroidaceae	g__UBA3839			RUI101	1
metabat.bin.596	RUI466	region_146.1	NRPS	1	4113	4113	k141_6915816_flag=1_multi=7.0000_len=4113	p__Bacteroidota	c__Bacteroidia	o__Bacteroidales	f__UBA932	g__RC9			RUI118	1
metabat.bin.596	RUI466	region_250.1	NRPS	1	7703	7703	k141_11578353_flag=1_multi=5.0000_len=7703	p__Bacteroidota	c__Bacteroidia	o__Bacteroidales	f__UBA932	g__RC9			RUI151	1
metabat.bin.653	RUI486	region_130.1	NRPS	1	30863	30863	k141_3123675_flag=0_multi=10.9965_len=37963	p__Bacteroidota	c__Bacteroidia	o__Bacteroidales	f__WCHB1-69	g__F23-D06			RUI152	1
metabat.bin.711	RUI502	region_55.1	NRPS	1	24398	24398	k141_2032653_flag=1_multi=24.9984_len=150551	p__Bacteroidota	c__Bacteroidia	o__Bacteroidales	f__Bacteroidaceae	g__			RUI179	1
metabat.bin.711	RUI502	region_58.1	NRPS	87053	130451	43399	k141_16287107_flag=0_multi=18.9986_len=130451	p__Bacteroidota	c__Bacteroidia	o__Bacteroidales	f__Bacteroidaceae	g__			RUI191	1
metabat.bin.791	RUI531	region_48.1	NRPS	5275	52555	47281	k141_123297_flag=0_multi=82.4606_len=83329	p__Bacteroidota	c__Bacteroidia	o__Bacteroidales	f__WCHB1-69	g__F23-D06			RUI197	1
metabat.bin.837	RUI546	region_42.1	NRPS	1	9760	9760	k141_15514744_flag=0_multi=125.0000_len=9760	p__Bacteroidota	c__Bacteroidia	o__Bacteroidales	f__WCHB1-69	g__F23-D06			RUI198	1
metabat.bin.920	RUI569	region_6.1	NRPS	1	30928	30928	k141_2218546_flag=0_multi=12.9961_len=30928	p__Bacteroidota	c__Bacteroidia	o__Bacteroidales	f__Bacteroidaceae	g__UBA4372			RUI199	1
metabat.bin.1246	RUI077	region_217.1	NRPS	1	41595	41595	k141_10278473_flag=0_multi=94.9546_len=41595	p__Desulfobacterota_A	c__Desulfovibrionia	o__Desulfovibrionales	f__Desulfovibrionaceae	g__Desulfovibrio			RUI243	1
metabat.bin.1350	RUI116	region_619.1	NRPS	1	8584	8584	k141_9256873_flag=0_multi=31.9266_len=8584	p__Desulfobacterota_A	c__Desulfovibrionia	o__Desulfovibrionales	f__Desulfovibrionaceae	g__Desulfovibrio			RUI256	1
metabat.bin.1350	RUI116	region_717.1	NRPS	1	26346	26346	k141_3309105_flag=0_multi=31.2875_len=26346	p__Desulfobacterota_A	c__Desulfovibrionia	o__Desulfovibrionales	f__Desulfovibrionaceae	g__Desulfovibrio			RUI267	1
metabat.bin.1337	RUI110	region_137.1	NRPS	1	4236	4236	k141_1385038_flag=0_multi=34.0000_len=4236	p__Desulfuromonadota	c__Desulfuromonadia	o__	f__	g__			RUI290	1
metabat.bin.1337	RUI110	region_161.1	NRPS	1	9670	9670	k141_14592545_flag=0_multi=37.3893_len=9670	p__Desulfuromonadota	c__Desulfuromonadia	o__	f__	g__			RUI295	1
metabat.bin.1337	RUI110	region_18.1	NRPS	1	2887	2887	k141_13833837_flag=0_multi=11.9599_len=2887	p__Desulfuromonadota	c__Desulfuromonadia	o__	f__	g__			RUI321	1
metabat.bin.1337	RUI110	region_56.1	NRPS	1	18565	18565	k141_10581231_flag=0_multi=43.9533_len=18565	p__Desulfuromonadota	c__Desulfuromonadia	o__	f__	g__			RUI364	1
metabat.bin.1337	RUI110	region_82.1	NRPS	1	2194	2194	k141_4519098_flag=0_multi=6.9708_len=2194	p__Desulfuromonadota	c__Desulfuromonadia	o__	f__	g__			RUI377	1
metabat.bin.725	RUI504	region_21.1	NRPS	10447	56749	46303	k141_2313096_flag=1_multi=11.0000_len=113320	p__Eremiobacterota	c__UBP9	o__UBA4705	f__UBA4705	g__UBA4705			RUI407	1
metabat.bin.1085	RUI021	region_16.1	NRPS	1	28872	28872	k141_3351544_flag=0_multi=38.9868_len=28872	p__Euryarchaeota	c__Methanobacteria	o__Methanobacteriales	f__Methanobacteriaceae	g__Methanobrevibacter_A			RUI412	1
metabat.bin.1085	RUI021	region_18.1	NRPS	1	8340	8340	k141_8876885_flag=1_multi=29.0706_len=8340	p__Euryarchaeota	c__Methanobacteria	o__Methanobacteriales	f__Methanobacteriaceae	g__Methanobrevibacter_A			RUI423	1
metabat.bin.1085	RUI021	region_68.1	NRPS	1	36782	36782	k141_7401876_flag=1_multi=29.0000_len=36782	p__Euryarchaeota	c__Methanobacteria	o__Methanobacteriales	f__Methanobacteriaceae	g__Methanobrevibacter_A			RUI429	1
metabat.bin.1085	RUI021	region_95.1	NRPS	1	2495	2495	k141_13702474_flag=0_multi=19.9830_len=2495	p__Euryarchaeota	c__Methanobacteria	o__Methanobacteriales	f__Methanobacteriaceae	g__Methanobrevibacter_A			RUI432	1
metabat.bin.1085	RUI021	region_102.1	NRPS	1	6939	6939	k141_7577363_flag=0_multi=42.9382_len=6939	p__Euryarchaeota	c__Methanobacteria	o__Methanobacteriales	f__Methanobacteriaceae	g__Methanobrevibacter_A			RUI440	1
metabat.bin.1085	RUI021	region_103.1	NRPS	1	4089	4089	k141_5512028_flag=0_multi=20.2852_len=4089	p__Euryarchaeota	c__Methanobacteria	o__Methanobacteriales	f__Methanobacteriaceae	g__Methanobrevibacter_A			RUI446	1
metabat.bin.1085	RUI021	region_19.1	NRPS	1	2563	2563	k141_9982804_flag=1_multi=29.1536_len=2563	p__Euryarchaeota	c__Methanobacteria	o__Methanobacteriales	f__Methanobacteriaceae	g__Methanobrevibacter_A			RUI455	1
metabat.bin.1079	RUI018	region_34.1	NRPS	1	20973	20973	k141_10581329_flag=0_multi=725.0000_len=20973	p__Fibrobacterota	c__Fibrobacteria	o__Fibrobacterales	f__Fibrobacteraceae	g__Fibrobacter_A			RUI482	1
metabat.bin.1079	RUI018	region_23.1	NRPS	4041	46875	42835	k141_1157646_flag=0_multi=641.0000_len=100699	p__Fibrobacterota	c__Fibrobacteria	o__Fibrobacterales	f__Fibrobacteraceae	g__Fibrobacter_A			RUI484	1
metabat.bin.1147	RUI044	region_50.1	NRPS	1	10072	10072	k141_13009317_flag=0_multi=31.2617_len=10072	p__Firmicutes	c__Bacilli	o__Erysipelotrichales	f__Erysipelotrichaceae	g__UBA636			RUI485	1
metabat.bin.119	RUI057	region_86.1	NRPS	1	25123	25123	k141_5452587_flag=0_multi=10.0000_len=25123	p__Firmicutes	c__Bacilli	o__RFN20	f__CAG-826	g__UBA733			RUI493	1
metabat.bin.119	RUI057	region_91.1	NRPS	1	21469	21469	k141_2554817_flag=0_multi=14.4204_len=21469	p__Firmicutes	c__Bacilli	o__RFN20	f__CAG-826	g__UBA733			RUI526	1
metabat.bin.1656	RUI213	region_238.1	NRPS	1	11493	11493	k141_9386214_flag=0_multi=23.6111_len=11493	p__Firmicutes	c__Bacilli	o__RFN20	f__CAG-826	g__UBA733			RUI545	1
metabat.bin.1656	RUI213	region_43.1	NRPS	1	9840	9840	k141_12760877_flag=0_multi=67.8618_len=9840	p__Firmicutes	c__Bacilli	o__RFN20	f__CAG-826	g__UBA733			RUI562	1
metabat.bin.1752	RUI236	region_7.1	NRPS	1	21143	21143	k141_8862709_flag=1_multi=7.0000_len=21143	p__Firmicutes	c__Bacilli	o__RFN20	f__CAG-826	g__			RUI578	1
metabat.bin.62	RUI474	region_37.1	NRPS	2160	31312	29153	k141_13904244_flag=0_multi=22.0937_len=31312	p__Firmicutes	c__Bacilli	o__RFN20	f__CAG-826	g__UBA4951			RUI584	1
metabat.bin.959	RUI580	region_74.1	NRPS	1	3958	3958	k141_7013626_flag=1_multi=5.0000_len=3958	p__Firmicutes	c__Bacilli	o__Lactobacillales	f__Lactobacillaceae	g__Lactobacillus_B			RUI081	1
metabat.bin.1025	RUI009	region_170.1	NRPS	1	47520	47520	k141_13011447_flag=1_multi=10.0000_len=56637	p__Firmicutes_A	c__Clostridia	o__Oscillospirales	f__Ruminococcaceae	g__Ruminococcus_D			RUI329	1
metabat.bin.1034	RUI011	region_20.1	NRPS	1	3706	3706	k141_9440444_flag=0_multi=12.4597_len=3706	p__Firmicutes_A	c__Clostridia	o__Lachnospirales	f__Lachnospiraceae	g__NK4A136			RUI461	1
metabat.bin.1059	RUI013	region_38.1	NRPS	1	17898	17898	k141_9972618_flag=0_multi=76.0000_len=17898	p__Firmicutes_A	c__Clostridia	o__Lachnospirales	f__Lachnospiraceae	g__Oribacterium			RUI252	1
metabat.bin.1059	RUI013	region_40.1	NRPS	1	10240	10240	k141_1691967_flag=0_multi=66.9524_len=10240	p__Firmicutes_A	c__Clostridia	o__Lachnospirales	f__Lachnospiraceae	g__Oribacterium			RUI339	1
metabat.bin.1059	RUI013	region_62.1	NRPS	1	19343	19343	k141_12764593_flag=0_multi=64.0000_len=19343	p__Firmicutes_A	c__Clostridia	o__Lachnospirales	f__Lachnospiraceae	g__Oribacterium			RUI029	1
metabat.bin.1059	RUI013	region_207.1	NRPS	1	26841	26841	k141_7388904_flag=0_multi=71.0000_len=38658	p__Firmicutes_A	c__Clostridia	o__Lachnospirales	f__Lachnospiraceae	g__Oribacterium			RUI80	1
metabat.bin.1059	RUI013	region_300.1	NRPS	1	9007	9007	k141_4399890_flag=0_multi=23.9481_len=9007	p__Firmicutes_A	c__Clostridia	o__Lachnospirales	f__Lachnospiraceae	g__Oribacterium			RUI210	1
metabat.bin.1059	RUI013	region_301.1	NRPS	1	8776	8776	k141_4399902_flag=0_multi=37.9143_len=8776	p__Firmicutes_A	c__Clostridia	o__Lachnospirales	f__Lachnospiraceae	g__Oribacterium			RUI176	1
metabat.bin.1103	RUI026	region_100.1	NRPS	1	6493	6493	k141_12849047_flag=0_multi=12.0924_len=6493	p__Firmicutes_A	c__Clostridia	o__Oscillospirales	f__Acutalibacteraceae	g__			RUI042	1
metabat.bin.1103	RUI026	region_221.1	NRPS	1	5073	5073	k141_8668217_flag=0_multi=12.9757_len=5073	p__Firmicutes_A	c__Clostridia	o__Oscillospirales	f__Acutalibacteraceae	g__
metabat.bin.1103	RUI026	region_315.1	NRPS	1	9940	9940	k141_4929356_flag=1_multi=13.0000_len=9940	p__Firmicutes_A	c__Clostridia	o__Oscillospirales	f__Acutalibacteraceae	g__
metabat.bin.1113	RUI031	region_8.2	NRPS	257159	304385	47227	k141_2289902_flag=0_multi=31.9805_len=316477	p__Firmicutes_A	c__Clostridia	o__Saccharofermentanales	f__Saccharofermentanaceae	g__Saccharofermentans
metabat.bin.1141	RUI041	region_126.1	NRPS	1	22342	22342	k141_152846_flag=0_multi=183.9749_len=22342	p__Firmicutes_A	c__Clostridia	o__Oscillospirales	f__Ruminococcaceae	g__Ruminococcus
metabat.bin.1158	RUI046	region_15.1	NRPS	1	2223	2223	k141_11619399_flag=0_multi=15.6551_len=2223	p__Firmicutes_A	c__Clostridia	o__Lachnospirales	f__Lachnospiraceae	g__UBA2868
metabat.bin.1158	RUI046	region_84.1	NRPS	1	33522	33522	k141_10613790_flag=0_multi=63.9775_len=84772	p__Firmicutes_A	c__Clostridia	o__Lachnospirales	f__Lachnospiraceae	g__UBA2868
metabat.bin.1162	RUI047	region_180.1	NRPS	1	11233	11233	k141_4816742_flag=0_multi=10.9910_len=11233	p__Firmicutes_A	c__Clostridia	o__Lachnospirales	f__Lachnospiraceae	g__
metabat.bin.1164	RUI048	region_111.1	NRPS	1484	65066	63583	k141_2362582_flag=0_multi=11.9932_len=84561	p__Firmicutes_A	c__Clostridia	o__Oscillospirales	f__Ruminococcaceae	g__Ruminococcus
metabat.bin.1164	RUI048	region_267.1	NRPS	1	2963	2963	k141_15982196_flag=1_multi=5.0000_len=2963	p__Firmicutes_A	c__Clostridia	o__Oscillospirales	f__Ruminococcaceae	g__Ruminococcus
metabat.bin.1176	RUI052	region_38.1	NRPS	1	25837	25837	k141_2310736_flag=0_multi=22.9829_len=25837	p__Firmicutes_A	c__Clostridia	o__Lachnospirales	f__Lachnospiraceae	g__NK4A136
metabat.bin.1186	RUI055	region_196.1	NRPS	1	3725	3725	k141_10050168_flag=0_multi=50.0000_len=3725	p__Firmicutes_A	c__Clostridia	o__Lachnospirales	f__Lachnospiraceae	g__NK4A136
metabat.bin.1192	RUI059	region_214.1	NRPS	1	7430	7430	k141_4754171_flag=0_multi=11.6529_len=7430	p__Firmicutes_A	c__Clostridia	o__Lachnospirales	f__Lachnospiraceae	g__
metabat.bin.1192	RUI059	region_215.1	NRPS	1	6540	6540	k141_6989031_flag=0_multi=12.0000_len=6540	p__Firmicutes_A	c__Clostridia	o__Lachnospirales	f__Lachnospiraceae	g__
metabat.bin.1192	RUI059	region_273.1	NRPS	1	3859	3859	k141_2680757_flag=0_multi=11.9968_len=3859	p__Firmicutes_A	c__Clostridia	o__Lachnospirales	f__Lachnospiraceae	g__
metabat.bin.1200	RUI063	region_129.1	NRPS	1	14793	14793	k141_13436492_flag=1_multi=15.1568_len=14793	p__Firmicutes_A	c__Clostridia	o__Oscillospirales	f__Oscillospiraceae	g__UBA1777
metabat.bin.1200	RUI063	region_233.1	NRPS	1	18478	18478	k141_10936299_flag=0_multi=29.0784_len=18478	p__Firmicutes_A	c__Clostridia	o__Oscillospirales	f__Oscillospiraceae	g__UBA1777
metabat.bin.1203	RUI064	region_211.1	NRPS	1	2738	2738	k141_7951002_flag=0_multi=85.3423_len=2738	p__Firmicutes_A	c__Clostridia	o__Oscillospirales	f__Ruminococcaceae	g__
metabat.bin.1203	RUI064	region_237.1	NRPS	1	8178	8178	k141_1434579_flag=0_multi=14.9826_len=8178	p__Firmicutes_A	c__Clostridia	o__Oscillospirales	f__Ruminococcaceae	g__
metabat.bin.1203	RUI064	region_24.1	NRPS	1	17689	17689	k141_10523981_flag=0_multi=14.0000_len=17689	p__Firmicutes_A	c__Clostridia	o__Oscillospirales	f__Ruminococcaceae	g__
metabat.bin.1203	RUI064	region_346.1	NRPS	1	5005	5005	k141_5922921_flag=0_multi=13.9733_len=5005	p__Firmicutes_A	c__Clostridia	o__Oscillospirales	f__Ruminococcaceae	g__
metabat.bin.1203	RUI064	region_387.1	NRPS	1	12759	12759	k141_459339_flag=0_multi=12.7385_len=12759	p__Firmicutes_A	c__Clostridia	o__Oscillospirales	f__Ruminococcaceae	g__
metabat.bin.1205	RUI065	region_179.1	NRPS	1	17053	17053	k141_15217644_flag=0_multi=10.9941_len=17053	p__Firmicutes_A	c__Clostridia	o__Oscillospirales	f__Ruminococcaceae	g__Ruminococcus_D
metabat.bin.1205	RUI065	region_307.1	NRPS	1	17587	17587	k141_3838097_flag=1_multi=11.0000_len=17587	p__Firmicutes_A	c__Clostridia	o__Oscillospirales	f__Ruminococcaceae	g__Ruminococcus_D
metabat.bin.1205	RUI065	region_319.1	NRPS	1	26599	26599	k141_13218468_flag=1_multi=9.0000_len=26599	p__Firmicutes_A	c__Clostridia	o__Oscillospirales	f__Ruminococcaceae	g__Ruminococcus_D
metabat.bin.1219	RUI069	region_118.1	NRPS	1	2951	2951	k141_14605372_flag=0_multi=75.0000_len=2951	p__Firmicutes_A	c__Clostridia	o__Oscillospirales	f__Oscillospiraceae	g__UBA1777
metabat.bin.1219	RUI069	region_34.1	NRPS	31259	74207	42949	k141_11669995_flag=1_multi=24.7634_len=99599	p__Firmicutes_A	c__Clostridia	o__Oscillospirales	f__Oscillospiraceae	g__UBA1777
metabat.bin.1219	RUI069	region_69.1	NRPS	1	5823	5823	k141_7319588_flag=0_multi=19.9331_len=5823	p__Firmicutes_A	c__Clostridia	o__Oscillospirales	f__Oscillospiraceae	g__UBA1777
metabat.bin.123	RUI073	region_14.1	NRPS	1	33646	33646	k141_7226711_flag=0_multi=15.9839_len=33646	p__Firmicutes_A	c__Clostridia	o__Oscillospirales	f__Ruminococcaceae	g__Ruminococcus_D
metabat.bin.1237	RUI075	region_45.1	NRPS	38006	81269	43264	k141_4031479_flag=0_multi=14.9977_len=121538	p__Firmicutes_A	c__Clostridia	o__Lachnospirales	f__Lachnospiraceae	g__Eubacterium_Q
metabat.bin.1284	RUI092	region_107.1	NRPS	1	25655	25655	k141_1438315_flag=1_multi=17.0000_len=25655	p__Firmicutes_A	c__Clostridia	o__TANB77	f__CAG-508	g__
metabat.bin.1286	RUI093	region_58.1	NRPS	1	32126	32126	k141_4613556_flag=0_multi=73.9772_len=32126	p__Firmicutes_A	c__Clostridia	o__Lachnospirales	f__Lachnospiraceae	g__Pseudobutyrivibrio
metabat.bin.1292	RUI097	region_20.1	NRPS	2494	26170	23677	k141_587379_flag=0_multi=34.0000_len=26170	p__Firmicutes_A	c__Clostridia	o__Lachnospirales	f__Lachnospiraceae	g__
metabat.bin.1308	RUI102	region_107.1	NRPS	1	9003	9003	k141_12343665_flag=0_multi=19.6892_len=9003	p__Firmicutes_A	c__Clostridia	o__Lachnospirales	f__Lachnospiraceae	g__RUG306
metabat.bin.1308	RUI102	region_123.1	NRPS	1	16056	16056	k141_6888665_flag=0_multi=21.9868_len=16056	p__Firmicutes_A	c__Clostridia	o__Lachnospirales	f__Lachnospiraceae	g__RUG306
metabat.bin.1308	RUI102	region_143.1	NRPS	1	35229	35229	k141_13029079_flag=0_multi=20.0000_len=35229	p__Firmicutes_A	c__Clostridia	o__Lachnospirales	f__Lachnospiraceae	g__RUG306
metabat.bin.1308	RUI102	region_175.1	NRPS	1	23580	23580	k141_2513495_flag=0_multi=16.9806_len=24905	p__Firmicutes_A	c__Clostridia	o__Lachnospirales	f__Lachnospiraceae	g__RUG306
metabat.bin.1308	RUI102	region_55.1	NRPS	27678	68712	41035	k141_11136561_flag=1_multi=18.8967_len=68712	p__Firmicutes_A	c__Clostridia	o__Lachnospirales	f__Lachnospiraceae	g__RUG306
metabat.bin.1308	RUI102	region_84.1	NRPS	1	6010	6010	k141_3997152_flag=0_multi=19.2568_len=6010	p__Firmicutes_A	c__Clostridia	o__Lachnospirales	f__Lachnospiraceae	g__RUG306
metabat.bin.1322	RUI105	region_4.1	NRPS	21524	50917	29394	k141_3877310_flag=0_multi=11.9935_len=50917	p__Firmicutes_A	c__Clostridia	o__Lachnospirales	f__Lachnospiraceae	g__UBA2868
metabat.bin.1354	RUI117	region_52.1	NRPS	67	44293	44227	k141_1475455_flag=0_multi=32.4982_len=313476	p__Firmicutes_A	c__Clostridia	o__Lachnospirales	f__Lachnospiraceae	g__NK4A136
metabat.bin.1370	RUI121	region_106.1	NRPS	1	19153	19153	k141_15141730_flag=0_multi=9.9953_len=19153	p__Firmicutes_A	c__Clostridia	o__Lachnospirales	f__Lachnospiraceae	g__UBA2868
metabat.bin.1378	RUI125	region_121.1	NRPS	1	2187	2187	k141_14519382_flag=0_multi=17.6872_len=2187	p__Firmicutes_A	c__Clostridia	o__Lachnospirales	f__Lachnospiraceae	g__NK4A144
metabat.bin.1378	RUI125	region_190.1	NRPS	1	7524	7524	k141_10231055_flag=1_multi=9.7554_len=7524	p__Firmicutes_A	c__Clostridia	o__Lachnospirales	f__Lachnospiraceae	g__NK4A144
metabat.bin.1378	RUI125	region_38.1	NRPS	1	8275	8275	k141_14969006_flag=1_multi=11.0546_len=8275	p__Firmicutes_A	c__Clostridia	o__Lachnospirales	f__Lachnospiraceae	g__NK4A144
metabat.bin.1382	RUI126	region_202.1	NRPS	1	2197	2197	k141_769831_flag=0_multi=57.4455_len=2197	p__Firmicutes_A	c__Clostridia	o__Lachnospirales	f__Lachnospiraceae	g__UBA2868
metabat.bin.1382	RUI126	region_203.1	NRPS	1	3981	3981	k141_769924_flag=0_multi=16.9583_len=3981	p__Firmicutes_A	c__Clostridia	o__Lachnospirales	f__Lachnospiraceae	g__UBA2868
metabat.bin.1382	RUI126	region_253.1	NRPS	1	5327	5327	k141_14600384_flag=0_multi=58.8882_len=5327	p__Firmicutes_A	c__Clostridia	o__Lachnospirales	f__Lachnospiraceae	g__UBA2868
metabat.bin.1382	RUI126	region_307.1	NRPS	1	21578	21578	k141_4766867_flag=0_multi=45.5945_len=21578	p__Firmicutes_A	c__Clostridia	o__Lachnospirales	f__Lachnospiraceae	g__UBA2868
metabat.bin.1382	RUI126	region_92.1	NRPS	1	4947	4947	k141_3952082_flag=0_multi=42.9126_len=4947	p__Firmicutes_A	c__Clostridia	o__Lachnospirales	f__Lachnospiraceae	g__UBA2868
metabat.bin.1411	RUI137	region_156.1	NRPS	32734	75646	42913	k141_5386416_flag=0_multi=123.2914_len=81966	p__Firmicutes_A	c__Clostridia	o__Saccharofermentanales	f__Saccharofermentanaceae	g__Firm-16
metabat.bin.1413	RUI138	region_48.1	NRPS	1	25864	25864	k141_2866943_flag=1_multi=12.7973_len=25864	p__Firmicutes_A	c__Clostridia	o__Lachnospirales	f__Lachnospiraceae	g__Eubacterium_Q
metabat.bin.1461	RUI156	region_47.2	NRPS	101798	144734	42937	k141_2732311_flag=0_multi=30.9959_len=144758	p__Firmicutes_A	c__Clostridia	o__Lachnospirales	f__Lachnospiraceae	g__UBA2868
metabat.bin.1500	RUI166	region_119.1	NRPS	1	30873	30873	k141_1874353_flag=0_multi=25.9902_len=30873	p__Firmicutes_A	c__Clostridia	o__Lachnospirales	f__Lachnospiraceae	g__UBA2868
metabat.bin.1500	RUI166	region_60.1	NRPS	1	15254	15254	k141_10019071_flag=0_multi=23.1067_len=15254	p__Firmicutes_A	c__Clostridia	o__Lachnospirales	f__Lachnospiraceae	g__UBA2868
metabat.bin.151	RUI171	region_338.1	NRPS	1	20770	20770	k141_2623688_flag=0_multi=55.0000_len=20770	p__Firmicutes_A	c__Clostridia	o__Lachnospirales	f__Lachnospiraceae	g__
metabat.bin.1513	RUI172	region_31.1	NRPS	55737	98941	43205	k141_741606_flag=1_multi=17.0000_len=281808	p__Firmicutes_A	c__Clostridia	o__Lachnospirales	f__Lachnospiraceae	g__Butyrivibrio
metabat.bin.1542	RUI181	region_121.1	NRPS	1	24483	24483	k141_11779494_flag=0_multi=11.3785_len=39439	p__Firmicutes_A	c__Clostridia	o__Lachnospirales	f__Lachnospiraceae	g__Butyrivibrio
metabat.bin.1542	RUI181	region_190.1	NRPS	1	26796	26796	k141_3139134_flag=0_multi=11.9886_len=38128	p__Firmicutes_A	c__Clostridia	o__Lachnospirales	f__Lachnospiraceae	g__Butyrivibrio
metabat.bin.1546	RUI183	region_112.1	NRPS	1	26468	26468	k141_1931261_flag=0_multi=10.9480_len=26468	p__Firmicutes_A	c__Clostridia	o__Lachnospirales	f__Lachnospiraceae	g__Clostridium_R
metabat.bin.1553	RUI184	region_31.1	NRPS	1	6500	6500	k141_3981202_flag=0_multi=46.0000_len=6500	p__Firmicutes_A	c__Clostridia	o__Lachnospirales	f__Lachnospiraceae	g__Eubacterium_Q
metabat.bin.1553	RUI184	region_38.1	NRPS	1	19917	19917	k141_9557737_flag=0_multi=42.1919_len=19917	p__Firmicutes_A	c__Clostridia	o__Lachnospirales	f__Lachnospiraceae	g__Eubacterium_Q
metabat.bin.1553	RUI184	region_39.1	NRPS	1	43623	43623	k141_3485788_flag=0_multi=34.9922_len=43623	p__Firmicutes_A	c__Clostridia	o__Lachnospirales	f__Lachnospiraceae	g__Eubacterium_Q
metabat.bin.1558	RUI185	region_120.1	NRPS	1	4210	4210	k141_6778870_flag=0_multi=58.9282_len=4210	p__Firmicutes_A	c__Clostridia	o__Lachnospirales	f__Lachnospiraceae	g__UBA2868
metabat.bin.1558	RUI185	region_152.1	NRPS	1	2796	2796	k141_10712733_flag=0_multi=67.0000_len=2796	p__Firmicutes_A	c__Clostridia	o__Lachnospirales	f__Lachnospiraceae	g__UBA2868
metabat.bin.1558	RUI185	region_197.1	NRPS	1	12236	12236	k141_6871846_flag=0_multi=30.0000_len=12236	p__Firmicutes_A	c__Clostridia	o__Lachnospirales	f__Lachnospiraceae	g__UBA2868
metabat.bin.1558	RUI185	region_204.1	NRPS	1	12159	12159	k141_1945938_flag=0_multi=26.4669_len=12159	p__Firmicutes_A	c__Clostridia	o__Lachnospirales	f__Lachnospiraceae	g__UBA2868
metabat.bin.1558	RUI185	region_22.1	NRPS	1	6277	6277	k141_11066766_flag=0_multi=56.9961_len=6277	p__Firmicutes_A	c__Clostridia	o__Lachnospirales	f__Lachnospiraceae	g__UBA2868
metabat.bin.1558	RUI185	region_302.1	NRPS	1	5059	5059	k141_15863749_flag=0_multi=53.5956_len=5059	p__Firmicutes_A	c__Clostridia	o__Lachnospirales	f__Lachnospiraceae	g__UBA2868
metabat.bin.1558	RUI185	region_48.1	NRPS	1	5862	5862	k141_3369638_flag=0_multi=76.8672_len=5862	p__Firmicutes_A	c__Clostridia	o__Lachnospirales	f__Lachnospiraceae	g__UBA2868
metabat.bin.1619	RUI201	region_76.1	NRPS	60852	84680	23829	k141_1360429_flag=0_multi=60.2235_len=84680	p__Firmicutes_A	c__Clostridia	o__Lachnospirales	f__Lachnospiraceae	g__Pseudobutyrivibrio
metabat.bin.1621	RUI202	region_105.1	NRPS	1	2575	2575	k141_1386245_flag=0_multi=16.0000_len=2575	p__Firmicutes_A	c__Clostridia	o__Lachnospirales	f__Lachnospiraceae	g__NK4A144
metabat.bin.1621	RUI202	region_173.1	NRPS	1	3456	3456	k141_15303837_flag=1_multi=14.0000_len=3456	p__Firmicutes_A	c__Clostridia	o__Lachnospirales	f__Lachnospiraceae	g__NK4A144
metabat.bin.1627	RUI203	region_39.1	NRPS	1	2814	2814	k141_6876002_flag=0_multi=6.2899_len=2814	p__Firmicutes_A	c__Clostridia	o__Lachnospirales	f__Lachnospiraceae	g__AC2028
metabat.bin.168	RUI221	region_34.1	NRPS	1	28828	28828	k141_3527764_flag=0_multi=69.9841_len=43667	p__Firmicutes_A	c__Clostridia	o__Lachnospirales	f__Lachnospiraceae	g__Acetatifactor
metabat.bin.1709	RUI226	region_108.1	NRPS	1	40850	40850	k141_14669217_flag=0_multi=17.9958_len=40850	p__Firmicutes_A	c__Clostridia	o__Oscillospirales	f__Ruminococcaceae	g__Ruminococcus_D
metabat.bin.172	RUI229	region_56.1	NRPS	6913	32101	25189	k141_12524189_flag=0_multi=20.4691_len=32101	p__Firmicutes_A	c__Clostridia	o__Lachnospirales	f__Lachnospiraceae	g__NK4A144
metabat.bin.174	RUI235	region_233.1	NRPS	1	13208	13208	k141_11596823_flag=0_multi=142.0000_len=13208	p__Firmicutes_A	c__Clostridia	o__Lachnospirales	f__Lachnospiraceae	g__Acetatifactor
metabat.bin.1758	RUI238	region_81.1	NRPS	1	13377	13377	k141_10922756_flag=1_multi=9.0000_len=13377	p__Firmicutes_A	c__Clostridia	o__Lachnospirales	f__Lachnospiraceae	g__
metabat.bin.1780	RUI249	region_49.1	NRPS	8930	52637	43708	k141_6351458_flag=0_multi=115.9412_len=54909	p__Firmicutes_A	c__Clostridia	o__Lachnospirales	f__Lachnospiraceae	g__NK4A144
metabat.bin.1795	RUI251	region_53.1	NRPS	5817	65668	59852	k141_7899157_flag=0_multi=37.9861_len=115662	p__Firmicutes_A	c__Clostridia	o__Oscillospirales	f__Acutalibacteraceae	g__CAG-177
metabat.bin.1828	RUI258	region_52.1	NRPS	1	27213	27213	k141_10633607_flag=0_multi=10.9967_len=30852	p__Firmicutes_A	c__Clostridia	o__Lachnospirales	f__Lachnospiraceae	g__Eubacterium_Q
metabat.bin.1838	RUI259	region_36.1	NRPS	65600	100921	35322	k141_15562172_flag=0_multi=23.9724_len=100921	p__Firmicutes_A	c__Clostridia	o__Oscillospirales	f__Ruminococcaceae	g__Ruminococcus_D
metabat.bin.1838	RUI259	region_52.1	NRPS	15232	75778	60547	k141_4005249_flag=0_multi=21.9583_len=101141	p__Firmicutes_A	c__Clostridia	o__Oscillospirales	f__Ruminococcaceae	g__Ruminococcus_D
metabat.bin.1848	RUI264	region_10.1	NRPS	95046	138741	43696	k141_13374147_flag=0_multi=280.8532_len=162449	p__Firmicutes_A	c__Clostridia	o__Saccharofermentanales	f__Saccharofermentanaceae	g__Saccharofermentans
metabat.bin.1848	RUI264	region_25.1	NRPS	35373	75066	39694	k141_8510423_flag=0_multi=313.9164_len=75066	p__Firmicutes_A	c__Clostridia	o__Saccharofermentanales	f__Saccharofermentanaceae	g__Saccharofermentans
metabat.bin.186	RUI266	region_135.1	NRPS	1	8490	8490	k141_10188247_flag=0_multi=10.9880_len=8490	p__Firmicutes_A	c__Clostridia	o__Lachnospirales	f__Lachnospiraceae	g__Butyrivibrio
metabat.bin.1867	RUI270	region_6.1	NRPS	1	15152	15152	k141_16035941_flag=0_multi=16.8033_len=15152	p__Firmicutes_A	c__Clostridia	o__Oscillospirales	f__Oscillospiraceae	g__UBA1777
metabat.bin.1867	RUI270	region_84.1	NRPS	1	25022	25022	k141_5844157_flag=0_multi=14.9944_len=25022	p__Firmicutes_A	c__Clostridia	o__Oscillospirales	f__Oscillospiraceae	g__UBA1777
metabat.bin.1904	RUI281	region_172.1	NRPS	1	14478	14478	k141_8635437_flag=0_multi=21.0000_len=14478	p__Firmicutes_A	c__Clostridia	o__Lachnospirales	f__Lachnospiraceae	g__
metabat.bin.1904	RUI281	region_95.1	NRPS	1	26283	26283	k141_8967848_flag=1_multi=17.9959_len=41930	p__Firmicutes_A	c__Clostridia	o__Lachnospirales	f__Lachnospiraceae	g__
metabat.bin.1916	RUI288	region_117.1	NRPS	37720	84799	47080	k141_4951732_flag=0_multi=61.0509_len=103456	p__Firmicutes_A	c__Clostridia	o__Oscillospirales	f__Ruminococcaceae	g__Ruminococcus
metabat.bin.1916	RUI288	region_80.1	NRPS	1	45069	45069	k141_10872207_flag=0_multi=55.9878_len=45069	p__Firmicutes_A	c__Clostridia	o__Oscillospirales	f__Ruminococcaceae	g__Ruminococcus
metabat.bin.1926	RUI289	region_100.1	NRPS	1	4987	4987	k141_11719039_flag=0_multi=29.8803_len=4987	p__Firmicutes_A	c__Clostridia	o__Lachnospirales	f__Lachnospiraceae	g__UBA2868
metabat.bin.1926	RUI289	region_179.1	NRPS	1	28429	28429	k141_15771069_flag=0_multi=18.0000_len=28429	p__Firmicutes_A	c__Clostridia	o__Lachnospirales	f__Lachnospiraceae	g__UBA2868
metabat.bin.1926	RUI289	region_221.1	NRPS	1	23779	23779	k141_13063832_flag=1_multi=16.9322_len=29633	p__Firmicutes_A	c__Clostridia	o__Lachnospirales	f__Lachnospiraceae	g__UBA2868
metabat.bin.1926	RUI289	region_262.1	NRPS	1	20935	20935	k141_11035718_flag=0_multi=21.2418_len=20935	p__Firmicutes_A	c__Clostridia	o__Lachnospirales	f__Lachnospiraceae	g__UBA2868
metabat.bin.1926	RUI289	region_276.1	NRPS	1	15355	15355	k141_3837104_flag=0_multi=21.2239_len=15355	p__Firmicutes_A	c__Clostridia	o__Lachnospirales	f__Lachnospiraceae	g__UBA2868
metabat.bin.1926	RUI289	region_77.1	NRPS	1	26168	26168	k141_10029130_flag=0_multi=16.3874_len=40478	p__Firmicutes_A	c__Clostridia	o__Lachnospirales	f__Lachnospiraceae	g__UBA2868
metabat.bin.1926	RUI289	region_83.1	NRPS	1	25892	25892	k141_7826873_flag=0_multi=17.8416_len=61641	p__Firmicutes_A	c__Clostridia	o__Lachnospirales	f__Lachnospiraceae	g__UBA2868
metabat.bin.1937	RUI293	region_39.1	NRPS	1	19369	19369	k141_9534103_flag=0_multi=9.0000_len=19369	p__Firmicutes_A	c__Clostridia	o__Saccharofermentanales	f__Saccharofermentanaceae	g__
metabat.bin.1943	RUI294	region_372.1	NRPS	1	13147	13147	k141_7514601_flag=0_multi=11.4936_len=13147	p__Firmicutes_A	c__Clostridia	o__Lachnospirales	f__Lachnospiraceae	g__
metabat.bin.1943	RUI294	region_429.1	NRPS	1	3877	3877	k141_12053197_flag=1_multi=9.9786_len=3877	p__Firmicutes_A	c__Clostridia	o__Lachnospirales	f__Lachnospiraceae	g__
metabat.bin.1956	RUI297	region_66.1	NRPS	1	10469	10469	k141_3416080_flag=0_multi=10.4710_len=10469	p__Firmicutes_A	c__Clostridia	o__Lachnospirales	f__Lachnospiraceae	g__NK4A144
metabat.bin.1956	RUI297	region_79.1	NRPS	1	14579	14579	k141_10623686_flag=1_multi=9.0000_len=14579	p__Firmicutes_A	c__Clostridia	o__Lachnospirales	f__Lachnospiraceae	g__NK4A144
metabat.bin.1957	RUI298	region_92.1	NRPS	1	18131	18131	k141_8207928_flag=0_multi=21.9883_len=18131	p__Firmicutes_A	c__Clostridia	o__Lachnospirales	f__Lachnospiraceae	g__
metabat.bin.1973	RUI301	region_72.1	NRPS	1	20799	20799	k141_12230253_flag=0_multi=413.4580_len=20799	p__Firmicutes_A	c__Clostridia	o__Lachnospirales	f__Lachnospiraceae	g__
metabat.bin.1989	RUI304	region_131.1	NRPS	1	28269	28269	k141_9936566_flag=0_multi=24.7568_len=28269	p__Firmicutes_A	c__Clostridia	o__Lachnospirales	f__Lachnospiraceae	g__NK4A144
metabat.bin.1989	RUI304	region_38.1	NRPS	1	27667	27667	k141_6195507_flag=0_multi=20.9927_len=27667	p__Firmicutes_A	c__Clostridia	o__Lachnospirales	f__Lachnospiraceae	g__NK4A144
metabat.bin.2005	RUI309	region_26.1	NRPS	1	6009	6009	k141_14936471_flag=0_multi=16.3736_len=6009	p__Firmicutes_A	c__Clostridia	o__Lachnospirales	f__Lachnospiraceae	g__NK4A136
metabat.bin.2005	RUI309	region_306.1	NRPS	1	16818	16818	k141_13724090_flag=0_multi=17.5813_len=16818	p__Firmicutes_A	c__Clostridia	o__Lachnospirales	f__Lachnospiraceae	g__NK4A136
metabat.bin.2005	RUI309	region_71.1	NRPS	1	3450	3450	k141_9474219_flag=0_multi=14.8528_len=3450	p__Firmicutes_A	c__Clostridia	o__Lachnospirales	f__Lachnospiraceae	g__NK4A136
metabat.bin.2017	RUI314	region_32.1	NRPS	4069	64935	60867	k141_5208435_flag=1_multi=19.4533_len=162714	p__Firmicutes_A	c__Clostridia	o__Lachnospirales	f__Lachnospiraceae	g__
metabat.bin.2023	RUI317	region_53.1	NRPS	1	37416	37416	k141_652512_flag=0_multi=65.0624_len=71407	p__Firmicutes_A	c__Clostridia	o__Lachnospirales	f__Lachnospiraceae	g__UBA2868
metabat.bin.2029	RUI318	region_235.1	NRPS	1	10759	10759	k141_692204_flag=0_multi=29.8732_len=10759	p__Firmicutes_A	c__Clostridia	o__Oscillospirales	f__CAG-272	g__
metabat.bin.2042	RUI322	region_17.1	NRPS	1	7288	7288	k141_12208395_flag=1_multi=7.0000_len=7288	p__Firmicutes_A	c__Clostridia	o__Oscillospirales	f__Acutalibacteraceae	g__Ruminococcus_E
metabat.bin.2056	RUI325	region_115.1	NRPS	1	4233	4233	k141_11712590_flag=1_multi=6.0000_len=4233	p__Firmicutes_A	c__Clostridia	o__Lachnospirales	f__Lachnospiraceae	g__Acetatifactor
metabat.bin.2060	RUI326	region_334.1	NRPS	1	9092	9092	k141_4892829_flag=1_multi=18.0000_len=9092	p__Firmicutes_A	c__Clostridia	o__Lachnospirales	f__Lachnospiraceae	g__UBA2868
metabat.bin.2060	RUI326	region_34.1	NRPS	1	41164	41164	k141_9992573_flag=0_multi=14.0000_len=55505	p__Firmicutes_A	c__Clostridia	o__Lachnospirales	f__Lachnospiraceae	g__UBA2868
metabat.bin.2070	RUI327	region_108.1	NRPS	1	8102	8102	k141_2370747_flag=0_multi=10.9874_len=8102	p__Firmicutes_A	c__Clostridia	o__Oscillospirales	f__Ruminococcaceae	g__Ruminococcus_D
metabat.bin.2075	RUI328	region_17.1	NRPS	26337	71861	45525	k141_10535051_flag=0_multi=19.9974_len=71861	p__Firmicutes_A	c__Clostridia	o__Lachnospirales	f__Lachnospiraceae	g__CAG-791
metabat.bin.2085	RUI332	region_167.1	NRPS	1	3247	3247	k141_14527312_flag=0_multi=6.5480_len=3247	p__Firmicutes_A	c__Clostridia	o__Oscillospirales	f__Ruminococcaceae	g__Ruminococcus
metabat.bin.2085	RUI332	region_332.1	NRPS	1	2859	2859	k141_13794769_flag=0_multi=12.2851_len=2859	p__Firmicutes_A	c__Clostridia	o__Oscillospirales	f__Ruminococcaceae	g__Ruminococcus
metabat.bin.2098	RUI334	region_144.1	NRPS	1	22764	22764	k141_5196588_flag=0_multi=18.9841_len=22764	p__Firmicutes_A	c__Clostridia	o__Lachnospirales	f__Lachnospiraceae	g__NK4A144
metabat.bin.2098	RUI334	region_179.1	NRPS	1	6888	6888	k141_15195446_flag=0_multi=16.1918_len=6888	p__Firmicutes_A	c__Clostridia	o__Lachnospirales	f__Lachnospiraceae	g__NK4A144
metabat.bin.2098	RUI334	region_278.1	NRPS	1	7531	7531	k141_12040261_flag=0_multi=14.9811_len=7531	p__Firmicutes_A	c__Clostridia	o__Lachnospirales	f__Lachnospiraceae	g__NK4A144
metabat.bin.2099	RUI335	region_49.1	NRPS	1	12180	12180	k141_2349955_flag=1_multi=8.0000_len=12180	p__Firmicutes_A	c__Clostridia	o__Oscillospirales	f__Ruminococcaceae	g__UBA3855
metabat.bin.2142	RUI351	region_265.1	NRPS	1	26857	26857	k141_8985240_flag=0_multi=327.9822_len=26857	p__Firmicutes_A	c__Clostridia	o__Lachnospirales	f__Lachnospiraceae	g__Butyrivibrio
metabat.bin.2142	RUI351	region_366.1	NRPS	1	16180	16180	k141_7405664_flag=0_multi=301.0000_len=16180	p__Firmicutes_A	c__Clostridia	o__Lachnospirales	f__Lachnospiraceae	g__Butyrivibrio
metabat.bin.215	RUI356	region_130.1	NRPS	1	26420	26420	k141_4643549_flag=0_multi=18.7860_len=30707	p__Firmicutes_A	c__Clostridia	o__Lachnospirales	f__Lachnospiraceae	g__NK4A144
metabat.bin.2151	RUI357	region_131.1	NRPS	1	25016	25016	k141_5792254_flag=1_multi=12.0000_len=25016	p__Firmicutes_A	c__Clostridia	o__Lachnospirales	f__Lachnospiraceae	g__NK4A144
metabat.bin.2151	RUI357	region_179.1	NRPS	1	7793	7793	k141_1596293_flag=1_multi=7.0000_len=7793	p__Firmicutes_A	c__Clostridia	o__Lachnospirales	f__Lachnospiraceae	g__NK4A144
metabat.bin.2151	RUI357	region_71.1	NRPS	14117	44763	30647	k141_5108865_flag=1_multi=10.0000_len=44763	p__Firmicutes_A	c__Clostridia	o__Lachnospirales	f__Lachnospiraceae	g__NK4A144
metabat.bin.2152	RUI358	region_10.1	NRPS	1	18677	18677	k141_8880596_flag=0_multi=18.7410_len=18677	p__Firmicutes_A	c__Clostridia	o__Lachnospirales	f__Lachnospiraceae	g__
metabat.bin.2154	RUI359	region_249.1	NRPS	12954	40031	27078	k141_5893985_flag=0_multi=16.9920_len=40031	p__Firmicutes_A	c__Clostridia	o__Oscillospirales	f__Acutalibacteraceae	g__UBA1081
metabat.bin.2154	RUI359	region_343.1	NRPS	1	14145	14145	k141_4416147_flag=0_multi=12.9829_len=14145	p__Firmicutes_A	c__Clostridia	o__Oscillospirales	f__Acutalibacteraceae	g__UBA1081
metabat.bin.2154	RUI359	region_356.1	NRPS	1	11451	11451	k141_2705555_flag=0_multi=17.9850_len=11451	p__Firmicutes_A	c__Clostridia	o__Oscillospirales	f__Acutalibacteraceae	g__UBA1081
metabat.bin.2154	RUI359	region_71.1	NRPS	1	29881	29881	k141_15002879_flag=0_multi=12.9960_len=29881	p__Firmicutes_A	c__Clostridia	o__Oscillospirales	f__Acutalibacteraceae	g__UBA1081
metabat.bin.2154	RUI359	region_78.1	NRPS	1	8055	8055	k141_15012894_flag=0_multi=31.8426_len=8055	p__Firmicutes_A	c__Clostridia	o__Oscillospirales	f__Acutalibacteraceae	g__UBA1081
metabat.bin.218	RUI362	region_32.1	NRPS	1	22845	22845	k141_10006858_flag=1_multi=11.0000_len=22845	p__Firmicutes_A	c__Clostridia	o__Lachnospirales	f__Lachnospiraceae	g__UBA2868
metabat.bin.218	RUI362	region_39.1	NRPS	14316	57783	43468	k141_3411666_flag=0_multi=10.7876_len=63486	p__Firmicutes_A	c__Clostridia	o__Lachnospirales	f__Lachnospiraceae	g__UBA2868
metabat.bin.218	RUI362	region_95.1	NRPS	1	15437	15437	k141_758268_flag=0_multi=10.0139_len=15437	p__Firmicutes_A	c__Clostridia	o__Lachnospirales	f__Lachnospiraceae	g__UBA2868
metabat.bin.254	RUI370	region_10.1	NRPS	1	8774	8774	k141_8292536_flag=0_multi=21.9611_len=8774	p__Firmicutes_A	c__Clostridia	o__Oscillospirales	f__Oscillospiraceae	g__UBA1777
metabat.bin.254	RUI370	region_314.1	NRPS	1	10630	10630	k141_5504147_flag=1_multi=9.3938_len=10630	p__Firmicutes_A	c__Clostridia	o__Oscillospirales	f__Oscillospiraceae	g__UBA1777
metabat.bin.269	RUI376	region_25.1	NRPS	1	22257	22257	k141_10704462_flag=0_multi=24.2662_len=22257	p__Firmicutes_A	c__Clostridia	o__Christensenellales	f__CAG-138	g__UBA3857
metabat.bin.285	RUI380	region_165.1	NRPS	1	16468	16468	k141_12427852_flag=1_multi=10.0000_len=16468	p__Firmicutes_A	c__Clostridia	o__Lachnospirales	f__Lachnospiraceae	g__
metabat.bin.285	RUI380	region_200.1	NRPS	1	16564	16564	k141_5903104_flag=1_multi=9.9945_len=16564	p__Firmicutes_A	c__Clostridia	o__Lachnospirales	f__Lachnospiraceae	g__
metabat.bin.285	RUI380	region_259.1	NRPS	1	14765	14765	k141_4899549_flag=0_multi=8.9945_len=14765	p__Firmicutes_A	c__Clostridia	o__Lachnospirales	f__Lachnospiraceae	g__
metabat.bin.288	RUI382	region_76.1	NRPS	1	20581	20581	k141_10586932_flag=1_multi=18.7114_len=20581	p__Firmicutes_A	c__Clostridia	o__Oscillospirales	f__Oscillospiraceae	g__
metabat.bin.29	RUI383	region_145.1	NRPS	1	24253	24253	k141_1998892_flag=0_multi=10.9917_len=24253	p__Firmicutes_A	c__Clostridia	o__Oscillospirales	f__Acutalibacteraceae	g__
metabat.bin.29	RUI383	region_69.1	NRPS	1	7924	7924	k141_4524248_flag=0_multi=9.6323_len=7924	p__Firmicutes_A	c__Clostridia	o__Oscillospirales	f__Acutalibacteraceae	g__
metabat.bin.290	RUI384	region_14.1	NRPS	17324	60314	42991	k141_2292274_flag=0_multi=11.9975_len=89238	p__Firmicutes_A	c__Clostridia	o__UBA1212	f__UBA1212	g__UBA1212
metabat.bin.30	RUI387	region_53.1	NRPS	1	29588	29588	k141_6339575_flag=0_multi=28.1833_len=29588	p__Firmicutes_A	c__Clostridia	o__Lachnospirales	f__Lachnospiraceae	g__UBA2868
metabat.bin.381	RUI405	region_64.1	NRPS	8920	34725	25806	k141_13367584_flag=0_multi=13.0000_len=34725	p__Firmicutes_A	c__Clostridia	o__Lachnospirales	f__Lachnospiraceae	g__
metabat.bin.390	RUI409	region_251.1	NRPS	1	3620	3620	k141_7521931_flag=0_multi=22.9368_len=3620	p__Firmicutes_A	c__Clostridia	o__Lachnospirales	f__Lachnospiraceae	g__
metabat.bin.390	RUI409	region_46.1	NRPS	1	14526	14526	k141_8327980_flag=0_multi=27.4562_len=14526	p__Firmicutes_A	c__Clostridia	o__Lachnospirales	f__Lachnospiraceae	g__
metabat.bin.398	RUI411	region_49.1	NRPS	18527	40971	22445	k141_3977785_flag=0_multi=251.1539_len=40971	p__Firmicutes_A	c__Clostridia	o__Saccharofermentanales	f__Saccharofermentanaceae	g__Saccharofermentans
metabat.bin.398	RUI411	region_52.1	NRPS	1	38743	38743	k141_2321266_flag=0_multi=172.7941_len=71142	p__Firmicutes_A	c__Clostridia	o__Saccharofermentanales	f__Saccharofermentanaceae	g__Saccharofermentans
metabat.bin.408	RUI414	region_85.1	NRPS	1	10011	10011	k141_3442123_flag=0_multi=49.9504_len=10011	p__Firmicutes_A	c__Clostridia	o__4C28d-15	f__DTU072	g__CAG-1782
metabat.bin.413	RUI416	region_136.1	NRPS	1	22650	22650	k141_2740786_flag=0_multi=109.9516_len=22650	p__Firmicutes_A	c__Clostridia	o__Saccharofermentanales	f__Saccharofermentanaceae	g__Saccharofermentans
metabat.bin.429	RUI420	region_53.1	NRPS	1	18139	18139	k141_13348566_flag=0_multi=40.9778_len=18139	p__Firmicutes_A	c__Clostridia	o__Lachnospirales	f__Lachnospiraceae	g__UBA2868
metabat.bin.447	RUI424	region_144.1	NRPS	1	5187	5187	k141_4738128_flag=0_multi=63.7503_len=5187	p__Firmicutes_A	c__Clostridia	o__Lachnospirales	f__Lachnospiraceae	g__UBA3766
metabat.bin.473	RUI434	region_107.1	NRPS	7636	41048	33413	k141_7430089_flag=0_multi=15.4138_len=41048	p__Firmicutes_A	c__Clostridia	o__Lachnospirales	f__Lachnospiraceae	g__Eubacterium_Q
metabat.bin.496	RUI438	region_15.1	NRPS	3897	46856	42960	k141_15748239_flag=0_multi=29.4459_len=84229	p__Firmicutes_A	c__Clostridia	o__Oscillospirales	f__Acutalibacteraceae	g__
metabat.bin.502	RUI441	region_145.1	NRPS	5306	47690	42385	k141_8054956_flag=1_multi=11.0000_len=47690	p__Firmicutes_A	c__Clostridia	o__Oscillospirales	f__Ruminococcaceae	g__UBA3855
metabat.bin.520	RUI447	region_171.1	NRPS	1	20700	20700	k141_408552_flag=0_multi=67.0337_len=20700	p__Firmicutes_A	c__Clostridia	o__Lachnospirales	f__Lachnospiraceae	g__Clostridium_R
metabat.bin.522	RUI448	region_79.1	NRPS	1	29084	29084	k141_5813911_flag=0_multi=38.9737_len=29084	p__Firmicutes_A	c__Clostridia	o__Oscillospirales	f__Ruminococcaceae	g__Ruminococcus
metabat.bin.558	RUI456	region_185.1	NRPS	1	5191	5191	k141_4737956_flag=0_multi=21.9168_len=5191	p__Firmicutes_A	c__Clostridia	o__Lachnospirales	f__Lachnospiraceae	g__UBA3766
metabat.bin.56	RUI457	region_10.1	NRPS	1	2630	2630	k141_11616103_flag=0_multi=40.0000_len=2630	p__Firmicutes_A	c__Clostridia	o__Lachnospirales	f__Lachnospiraceae	g__UBA2868
metabat.bin.56	RUI457	region_204.1	NRPS	1	7430	7430	k141_8537204_flag=0_multi=56.0465_len=7430	p__Firmicutes_A	c__Clostridia	o__Lachnospirales	f__Lachnospiraceae	g__UBA2868
metabat.bin.56	RUI457	region_65.1	NRPS	1	23549	23549	k141_5030241_flag=0_multi=43.9633_len=23549	p__Firmicutes_A	c__Clostridia	o__Lachnospirales	f__Lachnospiraceae	g__UBA2868
metabat.bin.564	RUI459	region_27.1	NRPS	1	22212	22212	k141_5602032_flag=0_multi=144.0000_len=22212	p__Firmicutes_A	c__Clostridia	o__Lachnospirales	f__Lachnospiraceae	g__Eubacterium_H
metabat.bin.564	RUI459	region_40.1	NRPS	1	49954	49954	k141_3415278_flag=0_multi=140.2593_len=52556	p__Firmicutes_A	c__Clostridia	o__Lachnospirales	f__Lachnospiraceae	g__Eubacterium_H
metabat.bin.564	RUI459	region_50.1	NRPS	1	21657	21657	k141_13387062_flag=0_multi=116.0000_len=21657	p__Firmicutes_A	c__Clostridia	o__Lachnospirales	f__Lachnospiraceae	g__Eubacterium_H
metabat.bin.564	RUI459	region_98.1	NRPS	1	46336	46336	k141_13009488_flag=0_multi=144.9704_len=48772	p__Firmicutes_A	c__Clostridia	o__Lachnospirales	f__Lachnospiraceae	g__Eubacterium_H
metabat.bin.580	RUI464	region_12.1	NRPS	8724	52392	43669	k141_6106766_flag=0_multi=18.9934_len=81551	p__Firmicutes_A	c__Clostridia	o__Lachnospirales	f__Lachnospiraceae	g__NK4A144
metabat.bin.580	RUI464	region_51.1	NRPS	1	39298	39298	k141_12296116_flag=0_multi=18.9956_len=40824	p__Firmicutes_A	c__Clostridia	o__Lachnospirales	f__Lachnospiraceae	g__NK4A144
metabat.bin.601	RUI467	region_127.1	NRPS	1	11705	11705	k141_10242138_flag=0_multi=14.9879_len=11705	p__Firmicutes_A	c__Clostridia	o__Lachnospirales	f__Lachnospiraceae	g__
metabat.bin.61	RUI469	region_119.1	NRPS	1	24906	24906	k141_1443810_flag=0_multi=32.8498_len=24906	p__Firmicutes_A	c__Clostridia	o__Lachnospirales	f__Lachnospiraceae	g__NK4A136
metabat.bin.613	RUI471	region_263.1	NRPS	1	6234	6234	k141_3852105_flag=0_multi=41.0000_len=6234	p__Firmicutes_A	c__Clostridia	o__Oscillospirales	f__Acutalibacteraceae	g__CAG-180
metabat.bin.613	RUI471	region_40.1	NRPS	1	3242	3242	k141_1704199_flag=0_multi=5.9678_len=3242	p__Firmicutes_A	c__Clostridia	o__Oscillospirales	f__Acutalibacteraceae	g__CAG-180
metabat.bin.615	RUI472	region_90.1	NRPS	1	14258	14258	k141_9644914_flag=0_multi=67.6215_len=14258	p__Firmicutes_A	c__Clostridia	o__Saccharofermentanales	f__Saccharofermentanaceae	g__Saccharofermentans
metabat.bin.625	RUI477	region_109.1	NRPS	15871	42276	26406	k141_3126321_flag=0_multi=44.9791_len=42276	p__Firmicutes_A	c__Clostridia	o__Lachnospirales	f__Lachnospiraceae	g__Pseudobutyrivibrio
metabat.bin.625	RUI477	region_38.1	NRPS	1	46322	46322	k141_3944673_flag=0_multi=37.9781_len=62515	p__Firmicutes_A	c__Clostridia	o__Lachnospirales	f__Lachnospiraceae	g__Pseudobutyrivibrio
metabat.bin.663	RUI488	region_138.1	NRPS	3451	63768	60318	k141_14652990_flag=0_multi=9.9992_len=112130	p__Firmicutes_A	c__Clostridia	o__Oscillospirales	f__Ruminococcaceae	g__Firm-04
metabat.bin.663	RUI488	region_195.1	NRPS	1	27015	27015	k141_8168976_flag=0_multi=12.9955_len=27015	p__Firmicutes_A	c__Clostridia	o__Oscillospirales	f__Ruminococcaceae	g__Firm-04
metabat.bin.667	RUI489	region_13.1	NRPS	1	19261	19261	k141_12204248_flag=0_multi=11.9022_len=19261	p__Firmicutes_A	c__Clostridia	o__Lachnospirales	f__Lachnospiraceae	g__
metabat.bin.667	RUI489	region_20.1	NRPS	1	29241	29241	k141_3401674_flag=0_multi=12.9918_len=29241	p__Firmicutes_A	c__Clostridia	o__Lachnospirales	f__Lachnospiraceae	g__
metabat.bin.667	RUI489	region_48.1	NRPS	1	9172	9172	k141_171225_flag=0_multi=28.9380_len=9172	p__Firmicutes_A	c__Clostridia	o__Lachnospirales	f__Lachnospiraceae	g__
metabat.bin.667	RUI489	region_6.1	NRPS	1	12824	12824	k141_14388274_flag=0_multi=12.9905_len=12824	p__Firmicutes_A	c__Clostridia	o__Lachnospirales	f__Lachnospiraceae	g__
metabat.bin.667	RUI489	region_78.1	NRPS	1	6007	6007	k141_16265511_flag=0_multi=11.9625_len=6007	p__Firmicutes_A	c__Clostridia	o__Lachnospirales	f__Lachnospiraceae	g__
metabat.bin.667	RUI489	region_9.1	NRPS	1	23582	23582	k141_10529341_flag=0_multi=14.4885_len=23582	p__Firmicutes_A	c__Clostridia	o__Lachnospirales	f__Lachnospiraceae	g__
metabat.bin.686	RUI497	region_289.1	NRPS	1	4426	4426	k141_4021068_flag=0_multi=40.9067_len=4426	p__Firmicutes_A	c__Clostridia	o__Lachnospirales	f__Lachnospiraceae	g__NK4A144
metabat.bin.686	RUI497	region_317.1	NRPS	1	12572	12572	k141_4039945_flag=0_multi=29.9130_len=12572	p__Firmicutes_A	c__Clostridia	o__Lachnospirales	f__Lachnospiraceae	g__NK4A144
metabat.bin.686	RUI497	region_516.1	NRPS	1	10003	10003	k141_9387857_flag=0_multi=29.8197_len=10003	p__Firmicutes_A	c__Clostridia	o__Lachnospirales	f__Lachnospiraceae	g__NK4A144
metabat.bin.686	RUI497	region_87.1	NRPS	1	3485	3485	k141_15516080_flag=0_multi=26.0000_len=3485	p__Firmicutes_A	c__Clostridia	o__Lachnospirales	f__Lachnospiraceae	g__NK4A144
metabat.bin.696	RUI498	region_86.1	NRPS	10339	34150	23812	k141_3559493_flag=1_multi=9.0000_len=34150	p__Firmicutes_A	c__Clostridia	o__Lachnospirales	f__Lachnospiraceae	g__UBA2868
metabat.bin.696	RUI498	region_93.1	NRPS	1	4542	4542	k141_10853254_flag=0_multi=10.9773_len=4542	p__Firmicutes_A	c__Clostridia	o__Lachnospirales	f__Lachnospiraceae	g__UBA2868
metabat.bin.709	RUI500	region_50.1	NRPS	1	35984	35984	k141_4031538_flag=0_multi=19.3278_len=35984	p__Firmicutes_A	c__Clostridia	o__Oscillospirales	f__Ruminococcaceae	g__Ruminiclostridium_E
metabat.bin.709	RUI500	region_91.1	NRPS	1	5969	5969	k141_13159005_flag=0_multi=14.6658_len=5969	p__Firmicutes_A	c__Clostridia	o__Oscillospirales	f__Ruminococcaceae	g__Ruminiclostridium_E
metabat.bin.737	RUI508	region_42.1	NRPS	1	16152	16152	k141_12278965_flag=1_multi=20.0000_len=16152	p__Firmicutes_A	c__Clostridia	o__Lachnospirales	f__Lachnospiraceae	g__NK4A144
metabat.bin.75	RUI512	region_45.1	NRPS	1	57998	57998	k141_12825527_flag=0_multi=102.9647_len=57998	p__Firmicutes_A	c__Clostridia	o__Oscillospirales	f__Ruminococcaceae	g__Ruminococcus
metabat.bin.765	RUI517	region_59.1	NRPS	1	13245	13245	k141_2889228_flag=0_multi=25.9809_len=13245	p__Firmicutes_A	c__Clostridia	o__Lachnospirales	f__Lachnospiraceae	g__UBA2868
metabat.bin.77	RUI519	region_145.1	NRPS	1	11499	11499	k141_13558929_flag=0_multi=8.9930_len=11499	p__Firmicutes_A	c__Clostridia	o__Lachnospirales	f__Lachnospiraceae	g__
metabat.bin.787	RUI527	region_41.1	NRPS	1	24044	24044	k141_1195314_flag=0_multi=23.9921_len=58071	p__Firmicutes_A	c__Clostridia	o__Lachnospirales	f__Lachnospiraceae	g__Eubacterium_Q
metabat.bin.796	RUI534	region_137.1	NRPS	1	4797	4797	k141_11416434_flag=0_multi=7.9686_len=4797	p__Firmicutes_A	c__Clostridia	o__Lachnospirales	f__Lachnospiraceae	g__
metabat.bin.810	RUI538	region_158.1	NRPS	1	17804	17804	k141_8739963_flag=0_multi=16.8522_len=17804	p__Firmicutes_A	c__Clostridia	o__Lachnospirales	f__Lachnospiraceae	g__Eubacterium_Q
metabat.bin.810	RUI538	region_26.1	NRPS	12294	61458	49165	k141_603872_flag=0_multi=14.8907_len=135302	p__Firmicutes_A	c__Clostridia	o__Lachnospirales	f__Lachnospiraceae	g__Eubacterium_Q
metabat.bin.810	RUI538	region_45.1	NRPS	1	10470	10470	k141_94896_flag=0_multi=17.9671_len=10470	p__Firmicutes_A	c__Clostridia	o__Lachnospirales	f__Lachnospiraceae	g__Eubacterium_Q
metabat.bin.810	RUI538	region_53.1	NRPS	1	10623	10623	k141_2876594_flag=0_multi=25.1629_len=10623	p__Firmicutes_A	c__Clostridia	o__Lachnospirales	f__Lachnospiraceae	g__Eubacterium_Q
metabat.bin.810	RUI538	region_6.1	NRPS	69755	104152	34398	k141_2769954_flag=0_multi=15.9984_len=104152	p__Firmicutes_A	c__Clostridia	o__Lachnospirales	f__Lachnospiraceae	g__Eubacterium_Q
metabat.bin.831	RUI543	region_36.1	NRPS	1	18219	18219	k141_1170939_flag=0_multi=19.8348_len=18219	p__Firmicutes_A	c__Clostridia	o__Lachnospirales	f__Lachnospiraceae	g__Butyrivibrio
metabat.bin.866	RUI552	region_137.1	NRPS	1	4060	4060	k141_9548246_flag=0_multi=23.9413_len=4060	p__Firmicutes_A	c__Clostridia	o__Christensenellales	f__CAG-74	g__RUG740
metabat.bin.866	RUI552	region_200.1	NRPS	1	26241	26241	k141_5791645_flag=0_multi=29.5987_len=26241	p__Firmicutes_A	c__Clostridia	o__Christensenellales	f__CAG-74	g__RUG740
metabat.bin.866	RUI552	region_239.1	NRPS	1	20009	20009	k141_2489591_flag=0_multi=79.0000_len=20009	p__Firmicutes_A	c__Clostridia	o__Christensenellales	f__CAG-74	g__RUG740
metabat.bin.866	RUI552	region_52.1	NRPS	1	9604	9604	k141_1713122_flag=0_multi=15.1511_len=9604	p__Firmicutes_A	c__Clostridia	o__Christensenellales	f__CAG-74	g__RUG740
metabat.bin.895	RUI558	region_105.1	NRPS	1	8208	8208	k141_134605_flag=1_multi=14.0000_len=8208	p__Firmicutes_A	c__Clostridia	o__Oscillospirales	f__Ruminococcaceae	g__Ruminococcus
metabat.bin.895	RUI558	region_172.1	NRPS	1	45140	45140	k141_1488235_flag=1_multi=11.9984_len=69607	p__Firmicutes_A	c__Clostridia	o__Oscillospirales	f__Ruminococcaceae	g__Ruminococcus
metabat.bin.896	RUI559	region_283.1	NRPS	1	16179	16179	k141_11859347_flag=0_multi=15.0000_len=16179	p__Firmicutes_A	c__Clostridia	o__Lachnospirales	f__Lachnospiraceae	g__Butyrivibrio
metabat.bin.901	RUI563	region_48.1	NRPS	1	39104	39104	k141_4024470_flag=1_multi=9.0000_len=52684	p__Firmicutes_A	c__Clostridia	o__Lachnospirales	f__Lachnospiraceae	g__NK4A144
metabat.bin.901	RUI563	region_87.1	NRPS	1	29737	29737	k141_4135085_flag=0_multi=8.9946_len=29737	p__Firmicutes_A	c__Clostridia	o__Lachnospirales	f__Lachnospiraceae	g__NK4A144
metabat.bin.918	RUI568	region_101.1	NRPS	1	40501	40501	k141_4026635_flag=0_multi=16.9394_len=40684	p__Firmicutes_A	c__Clostridia	o__Lachnospirales	f__Lachnospiraceae	g__
metabat.bin.918	RUI568	region_119.1	NRPS	1	4007	4007	k141_6333887_flag=0_multi=12.9379_len=4007	p__Firmicutes_A	c__Clostridia	o__Lachnospirales	f__Lachnospiraceae	g__
metabat.bin.918	RUI568	region_120.1	NRPS	1	16003	16003	k141_13515620_flag=0_multi=12.8941_len=16003	p__Firmicutes_A	c__Clostridia	o__Lachnospirales	f__Lachnospiraceae	g__
metabat.bin.918	RUI568	region_123.1	NRPS	1	9477	9477	k141_11294235_flag=0_multi=15.0000_len=9477	p__Firmicutes_A	c__Clostridia	o__Lachnospirales	f__Lachnospiraceae	g__
metabat.bin.918	RUI568	region_150.1	NRPS	1	19679	19679	k141_1488841_flag=1_multi=13.9933_len=19679	p__Firmicutes_A	c__Clostridia	o__Lachnospirales	f__Lachnospiraceae	g__
metabat.bin.922	RUI570	region_2.1	NRPS	1	12916	12916	k141_3870093_flag=0_multi=21.1367_len=12916	p__Firmicutes_A	c__Clostridia	o__Lachnospirales	f__Lachnospiraceae	g__UBA2868
metabat.bin.922	RUI570	region_211.1	NRPS	1	2987	2987	k141_9744703_flag=0_multi=21.9262_len=2987	p__Firmicutes_A	c__Clostridia	o__Lachnospirales	f__Lachnospiraceae	g__UBA2868
metabat.bin.922	RUI570	region_243.1	NRPS	1	4999	4999	k141_4311080_flag=0_multi=47.0000_len=4999	p__Firmicutes_A	c__Clostridia	o__Lachnospirales	f__Lachnospiraceae	g__UBA2868
metabat.bin.922	RUI570	region_61.1	NRPS	1	5235	5235	k141_3409765_flag=0_multi=19.0000_len=5235	p__Firmicutes_A	c__Clostridia	o__Lachnospirales	f__Lachnospiraceae	g__UBA2868
metabat.bin.922	RUI570	region_75.1	NRPS	1	17645	17645	k141_1774122_flag=0_multi=40.9543_len=17645	p__Firmicutes_A	c__Clostridia	o__Lachnospirales	f__Lachnospiraceae	g__UBA2868
metabat.bin.928	RUI572	region_292.1	NRPS	1	2759	2759	k141_1996138_flag=1_multi=6.0000_len=2759	p__Firmicutes_A	c__Clostridia	o__Clostridiales	f__Clostridiaceae	g__Clostridium
metabat.bin.928	RUI572	region_382.1	NRPS	1	6424	6424	k141_5888422_flag=1_multi=7.0000_len=6424	p__Firmicutes_A	c__Clostridia	o__Clostridiales	f__Clostridiaceae	g__Clostridium
metabat.bin.928	RUI572	region_539.1	NRPS	1	3529	3529	k141_15938235_flag=1_multi=7.0000_len=3529	p__Firmicutes_A	c__Clostridia	o__Clostridiales	f__Clostridiaceae	g__Clostridium
metabat.bin.928	RUI572	region_542.1	NRPS	1	5471	5471	k141_8188854_flag=1_multi=5.0000_len=5471	p__Firmicutes_A	c__Clostridia	o__Clostridiales	f__Clostridiaceae	g__Clostridium
metabat.bin.928	RUI572	region_557.1	NRPS	1	2888	2888	k141_12054098_flag=1_multi=5.0000_len=2888	p__Firmicutes_A	c__Clostridia	o__Clostridiales	f__Clostridiaceae	g__Clostridium
metabat.bin.928	RUI572	region_563.1	NRPS	1	5063	5063	k141_12072077_flag=1_multi=7.0000_len=5063	p__Firmicutes_A	c__Clostridia	o__Clostridiales	f__Clostridiaceae	g__Clostridium
metabat.bin.928	RUI572	region_105.1	NRPS	1	5686	5686	k141_12817038_flag=1_multi=13.0000_len=5686	p__Firmicutes_A	c__Clostridia	o__Clostridiales	f__Clostridiaceae	g__Clostridium
metabat.bin.939	RUI574	region_83.1	NRPS	25408	65858	40451	k141_653992_flag=0_multi=16.2433_len=65858	p__Firmicutes_A	c__Clostridia	o__Lachnospirales	f__Lachnospiraceae	g__NK4A144
metabat.bin.942	RUI576	region_14.1	NRPS	1	40994	40994	k141_12205168_flag=0_multi=29.5790_len=51192	p__Firmicutes_A	c__Clostridia	o__Lachnospirales	f__Lachnospiraceae	g__NK4A136
metabat.bin.986	RUI588	region_3.1	NRPS	5960	37562	31603	k141_5543684_flag=0_multi=18.9932_len=37562	p__Firmicutes_A	c__Clostridia	o__Lachnospirales	f__Lachnospiraceae	g__
metabat.bin.2120	RUI343	region_74.1	NRPS	1	44568	44568	k141_15648675_flag=0_multi=23.9940_len=80660	p__Firmicutes_C	c__Negativicutes	o__Selenomonadales	f__Selenomonadaceae	g__Selenomonas_A
metabat.bin.1673	RUI218	region_162.1	NRPS	1	9163	9163	k141_11350901_flag=0_multi=41.0028_len=9163	p__Spirochaetota	c__Spirochaetia	o__Sphaerochaetales	f__Sphaerochaetaceae	g__UBA9732
metabat.bin.1737	RUI232	region_16.1	NRPS	33881	65554	31674	k141_9552351_flag=0_multi=38.9082_len=65554	p__Spirochaetota	c__Spirochaetia	o__Treponematales	f__Treponemataceae	g__Treponema_D
metabat.bin.54	RUI451	region_15.1	NRPS	1	7411	7411	k141_6090991_flag=0_multi=15.0000_len=7411	p__Spirochaetota	c__Spirochaetia	o__Treponematales	f__Treponemataceae	g__Treponema_D
metabat.bin.1476	RUI161	region_80.1	NRPS	1	11365	11365	k141_835927_flag=0_multi=20.0000_len=11365	p__Synergistota	c__Synergistia	o__Synergistales	f__Aminobacteriaceae	g__
metabat.bin.1908	RUI283	region_65.1	NRPS-like	1	13699	13699	k141_5179636_flag=1_multi=7.8872_len=13699	p__Actinobacteriota	c__Coriobacteriia	o__Coriobacteriales	f__Eggerthellaceae	g__
metabat.bin.1908	RUI283	region_66.1	NRPS-like	1	13649	13649	k141_15091276_flag=0_multi=10.0000_len=13649	p__Actinobacteriota	c__Coriobacteriia	o__Coriobacteriales	f__Eggerthellaceae	g__
metabat.bin.113	RUI036	region_155.1	NRPS-like	1	24844	24844	k141_4393473_flag=0_multi=77.8487_len=28472	p__Bacteroidota	c__Bacteroidia	o__Bacteroidales	f__UBA932	g__RC9
metabat.bin.1185	RUI054	region_129.1	NRPS-like	1	5386	5386	k141_9080462_flag=0_multi=167.7134_len=5386	p__Bacteroidota	c__Bacteroidia	o__Bacteroidales	f__Bacteroidaceae	g__
metabat.bin.121	RUI067	region_34.1	NRPS-like	1	25555	25555	k141_1225081_flag=0_multi=19.9865_len=28219	p__Bacteroidota	c__Bacteroidia	o__Bacteroidales	f__Bacteroidaceae	g__Prevotella
metabat.bin.1260	RUI084	region_210.1	NRPS-like	1	4124	4124	k141_12454396_flag=0_multi=58.8544_len=4124	p__Bacteroidota	c__Bacteroidia	o__Bacteroidales	f__Bacteroidaceae	g__UBA4372
metabat.bin.1495	RUI164	region_91.1	NRPS-like	75662	151025	75364	k141_2757426_flag=0_multi=36.9953_len=152853	p__Bacteroidota	c__Bacteroidia	o__Bacteroidales	f__UBA3663	g__UBA3663
metabat.bin.1507	RUI169	region_49.1	NRPS-like	4068	30281	26214	k141_5175780_flag=1_multi=9.2869_len=30281	p__Bacteroidota	c__Bacteroidia	o__Bacteroidales	f__Bacteroidaceae	g__UBA4372
metabat.bin.1597	RUI194	region_37.1	NRPS-like	41077	64043	22967	k141_7955357_flag=1_multi=18.0000_len=64043	p__Bacteroidota	c__Bacteroidia	o__Bacteroidales	f__UBA3663	g__UBA3663
metabat.bin.1597	RUI194	region_45.1	NRPS-like	22737	50724	27988	k141_8576136_flag=0_multi=14.9972_len=50724	p__Bacteroidota	c__Bacteroidia	o__Bacteroidales	f__UBA3663	g__UBA3663
metabat.bin.1651	RUI211	region_157.1	NRPS-like	1	3540	3540	k141_13420830_flag=0_multi=8.0000_len=3540	p__Bacteroidota	c__Bacteroidia	o__Bacteroidales	f__	g__
metabat.bin.1651	RUI211	region_362.1	NRPS-like	1	2444	2444	k141_8668653_flag=0_multi=4.9653_len=2444	p__Bacteroidota	c__Bacteroidia	o__Bacteroidales	f__	g__
metabat.bin.1685	RUI223	region_163.1	NRPS-like	1	7225	7225	k141_8538094_flag=0_multi=114.8391_len=7225	p__Bacteroidota	c__Bacteroidia	o__Bacteroidales	f__Bacteroidaceae	g__Prevotella
metabat.bin.1771	RUI246	region_34.1	NRPS-like	9387	46057	36671	k141_5089095_flag=0_multi=141.0000_len=46057	p__Bacteroidota	c__Bacteroidia	o__Bacteroidales	f__WCHB1-69	g__F23-D06
metabat.bin.1818	RUI254	region_31.1	NRPS-like	11780	44528	32749	k141_2286969_flag=0_multi=28.9874_len=44528	p__Bacteroidota	c__Bacteroidia	o__Bacteroidales	f__Bacteroidaceae	g__UBA4372
metabat.bin.1818	RUI254	region_84.1	NRPS-like	12266	38814	26549	k141_9104056_flag=0_multi=28.6567_len=38814	p__Bacteroidota	c__Bacteroidia	o__Bacteroidales	f__Bacteroidaceae	g__UBA4372
metabat.bin.1839	RUI260	region_23.1	NRPS-like	1	4592	4592	k141_7756909_flag=0_multi=82.3264_len=4592	p__Bacteroidota	c__Bacteroidia	o__Bacteroidales	f__Bacteroidaceae	g__Prevotella
metabat.bin.2082	RUI330	region_39.1	NRPS-like	1	29010	29010	k141_14526981_flag=0_multi=19.9955_len=41919	p__Bacteroidota	c__Bacteroidia	o__Bacteroidales	f__Bacteroidaceae	g__UBA4372
metabat.bin.2082	RUI330	region_40.1	NRPS-like	1	27152	27152	k141_15668705_flag=0_multi=37.6882_len=27152	p__Bacteroidota	c__Bacteroidia	o__Bacteroidales	f__Bacteroidaceae	g__UBA4372
metabat.bin.210	RUI336	region_23.1	NRPS-like	82346	106475	24130	k141_3644483_flag=1_multi=27.0000_len=106475	p__Bacteroidota	c__Bacteroidia	o__Bacteroidales	f__	g__
metabat.bin.320	RUI392	region_102.1	NRPS-like	1	33256	33256	k141_6422098_flag=0_multi=29.9825_len=33256	p__Bacteroidota	c__Bacteroidia	o__Bacteroidales	f__Bacteroidaceae	g__UBA4372
metabat.bin.474	RUI435	region_119.1	NRPS-like	1	30196	30196	k141_15906344_flag=1_multi=12.7274_len=30783	p__Bacteroidota	c__Bacteroidia	o__Bacteroidales	f__Bacteroidaceae	g__Prevotella
metabat.bin.616	RUI473	region_8.1	NRPS-like	1	28287	28287	k141_3341313_flag=0_multi=23.9918_len=28287	p__Bacteroidota	c__Bacteroidia	o__Bacteroidales	f__Bacteroidaceae	g__UBA4372
metabat.bin.789	RUI529	region_83.1	NRPS-like	1	10603	10603	k141_11124436_flag=0_multi=33.7093_len=10603	p__Bacteroidota	c__Bacteroidia	o__Bacteroidales	f__Bacteroidaceae	g__Prevotella
metabat.bin.791	RUI531	region_61.1	NRPS-like	17911	60397	42487	k141_152745_flag=0_multi=75.9920_len=93379	p__Bacteroidota	c__Bacteroidia	o__Bacteroidales	f__WCHB1-69	g__F23-D06
metabat.bin.119	RUI057	region_103.1	NRPS-like	1	28060	28060	k141_12121889_flag=0_multi=10.8597_len=28060	p__Firmicutes	c__Bacilli	o__RFN20	f__CAG-826	g__UBA733
metabat.bin.1196	RUI061	region_9.1	NRPS-like	2172	44193	42022	k141_5604832_flag=0_multi=51.9955_len=113547	p__Firmicutes	c__Bacilli	o__RFN20	f__CAG-826	g__UBA733
metabat.bin.1287	RUI094	region_3.1	NRPS-like	1	27008	27008	k141_12711374_flag=0_multi=114.6129_len=79266	p__Firmicutes	c__Bacilli	o__RFN20	f__CAG-826	g__
metabat.bin.1423	RUI143	region_62.1	NRPS-like	1	8024	8024	k141_5319617_flag=0_multi=13.9670_len=8024	p__Firmicutes	c__Bacilli	o__RFN20	f__CAG-826	g__
metabat.bin.1423	RUI143	region_93.1	NRPS-like	1	10623	10623	k141_4811494_flag=0_multi=16.7741_len=10623	p__Firmicutes	c__Bacilli	o__RFN20	f__CAG-826	g__
metabat.bin.1452	RUI153	region_17.1	NRPS-like	1	27012	27012	k141_11763237_flag=0_multi=21.0000_len=34974	p__Firmicutes	c__Bacilli	o__RFN20	f__CAG-826	g__UBA3207
metabat.bin.1452	RUI153	region_19.1	NRPS-like	15332	57332	42001	k141_12938905_flag=0_multi=21.9332_len=99317	p__Firmicutes	c__Bacilli	o__RFN20	f__CAG-826	g__UBA3207
metabat.bin.1466	RUI159	region_51.1	NRPS-like	1	32537	32537	k141_15137885_flag=0_multi=24.0314_len=32894	p__Firmicutes	c__Bacilli	o__RFN20	f__CAG-826	g__UBA733
metabat.bin.1656	RUI213	region_164.1	NRPS-like	1	9478	9478	k141_11781146_flag=0_multi=28.4917_len=9478	p__Firmicutes	c__Bacilli	o__RFN20	f__CAG-826	g__UBA733
metabat.bin.1656	RUI213	region_59.1	NRPS-like	1	2008	2008	k141_619826_flag=0_multi=23.0000_len=2008	p__Firmicutes	c__Bacilli	o__RFN20	f__CAG-826	g__UBA733
metabat.bin.1841	RUI262	region_81.1	NRPS-like	1	18502	18502	k141_7943562_flag=0_multi=115.5208_len=18502	p__Firmicutes	c__Bacilli	o__RFN20	f__CAG-826	g__UBA4951
metabat.bin.31	RUI389	region_78.1	NRPS-like	1	4385	4385	k141_13071953_flag=0_multi=12.9717_len=4385	p__Firmicutes	c__Bacilli	o__RFN20	f__CAG-826	g__UBA4951
metabat.bin.62	RUI474	region_59.1	NRPS-like	1	4285	4285	k141_16146535_flag=0_multi=13.0000_len=4285	p__Firmicutes	c__Bacilli	o__RFN20	f__CAG-826	g__UBA4951
metabat.bin.880	RUI557	region_4.1	NRPS-like	1	14120	14120	k141_13823137_flag=0_multi=39.0000_len=14120	p__Firmicutes	c__Bacilli	o__RFN20	f__CAG-826	g__
metabat.bin.905	RUI564	region_61.1	NRPS-like	1	19320	19320	k141_14292605_flag=0_multi=38.2904_len=19320	p__Firmicutes	c__Bacilli	o__RFN20	f__CAG-826	g__
metabat.bin.905	RUI564	region_63.1	NRPS-like	1	29252	29252	k141_11027246_flag=0_multi=34.3787_len=59606	p__Firmicutes	c__Bacilli	o__RFN20	f__CAG-826	g__
metabat.bin.1034	RUI011	region_45.1	NRPS-like	1	5073	5073	k141_67630_flag=0_multi=16.9676_len=5073	p__Firmicutes_A	c__Clostridia	o__Lachnospirales	f__Lachnospiraceae	g__NK4A136
metabat.bin.1103	RUI026	region_252.1	NRPS-like	1	15542	15542	k141_11541865_flag=0_multi=9.9627_len=15542	p__Firmicutes_A	c__Clostridia	o__Oscillospirales	f__Acutalibacteraceae	g__
metabat.bin.1121	RUI032	region_50.1	NRPS-like	17712	51792	34081	k141_13994043_flag=0_multi=18.5101_len=51792	p__Firmicutes_A	c__Clostridia	o__UBA1212	f__UBA1212	g__UBA1212
metabat.bin.1158	RUI046	region_139.1	NRPS-like	1	5913	5913	k141_12892323_flag=0_multi=43.9255_len=5913	p__Firmicutes_A	c__Clostridia	o__Lachnospirales	f__Lachnospiraceae	g__UBA2868
metabat.bin.1164	RUI048	region_212.1	NRPS-like	1	8131	8131	k141_2098957_flag=1_multi=9.9775_len=8131	p__Firmicutes_A	c__Clostridia	o__Oscillospirales	f__Ruminococcaceae	g__Ruminococcus
metabat.bin.1219	RUI069	region_70.1	NRPS-like	1	8342	8342	k141_15066076_flag=0_multi=49.8805_len=8342	p__Firmicutes_A	c__Clostridia	o__Oscillospirales	f__Oscillospiraceae	g__UBA1777
metabat.bin.1237	RUI075	region_66.1	NRPS-like	1062	42783	41722	k141_9115785_flag=0_multi=10.9977_len=43442	p__Firmicutes_A	c__Clostridia	o__Lachnospirales	f__Lachnospiraceae	g__Eubacterium_Q
metabat.bin.1247	RUI078	region_182.1	NRPS-like	1	4692	4692	k141_7883333_flag=0_multi=13.9429_len=4692	p__Firmicutes_A	c__Clostridia	o__Lachnospirales	f__Lachnospiraceae	g__UBA2856
metabat.bin.125	RUI079	region_207.1	NRPS-like	1	16012	16012	k141_9885899_flag=0_multi=36.9773_len=16012	p__Firmicutes_A	c__Clostridia	o__Lachnospirales	f__Lachnospiraceae	g__Butyrivibrio
metabat.bin.1262	RUI086	region_108.1	NRPS-like	1	15621	15621	k141_5876693_flag=0_multi=10.9935_len=15621	p__Firmicutes_A	c__Clostridia	o__Lachnospirales	f__Lachnospiraceae	g__
metabat.bin.1322	RUI105	region_23.1	NRPS-like	1	29211	29211	k141_7774596_flag=1_multi=9.7548_len=31907	p__Firmicutes_A	c__Clostridia	o__Lachnospirales	f__Lachnospiraceae	g__UBA2868
metabat.bin.1403	RUI135	region_58.1	NRPS-like	1	27292	27292	k141_1815069_flag=0_multi=63.0000_len=39593	p__Firmicutes_A	c__Clostridia	o__Saccharofermentanales	f__Saccharofermentanaceae	g__Saccharofermentans
metabat.bin.1413	RUI138	region_113.1	NRPS-like	1	28001	28001	k141_10223000_flag=0_multi=13.3710_len=34154	p__Firmicutes_A	c__Clostridia	o__Lachnospirales	f__Lachnospiraceae	g__Eubacterium_Q
metabat.bin.1414	RUI139	region_89.1	NRPS-like	1	10705	10705	k141_15598091_flag=0_multi=66.5936_len=10705	p__Firmicutes_A	c__Clostridia	o__Saccharofermentanales	f__Saccharofermentanaceae	g__Saccharofermentans
metabat.bin.1419	RUI142	region_124.1	NRPS-like	1	38798	38798	k141_16431927_flag=1_multi=25.9941_len=42706	p__Firmicutes_A	c__Clostridia	o__Christensenellales	f__CAG-74	g__GCA-900199385
metabat.bin.1427	RUI144	region_101.1	NRPS-like	1	8942	8942	k141_16212819_flag=0_multi=19.9784_len=8942	p__Firmicutes_A	c__Clostridia	o__Oscillospirales	f__Ruminococcaceae	g__
metabat.bin.1500	RUI166	region_226.1	NRPS-like	1	2086	2086	k141_13812471_flag=0_multi=6.8386_len=2086	p__Firmicutes_A	c__Clostridia	o__Lachnospirales	f__Lachnospiraceae	g__UBA2868
metabat.bin.1514	RUI173	region_17.1	NRPS-like	37759	67937	30179	k141_1148234_flag=0_multi=64.9811_len=67937	p__Firmicutes_A	c__Clostridia	o__Saccharofermentanales	f__Saccharofermentanaceae	g__Saccharofermentans
metabat.bin.1542	RUI181	region_42.1	NRPS-like	1	3210	3210	k141_632274_flag=1_multi=7.0000_len=3210	p__Firmicutes_A	c__Clostridia	o__Lachnospirales	f__Lachnospiraceae	g__Butyrivibrio
metabat.bin.1545	RUI182	region_9.1	NRPS-like	1	14474	14474	k141_24630_flag=0_multi=168.7656_len=14474	p__Firmicutes_A	c__Clostridia	o__Saccharofermentanales	f__Saccharofermentanaceae	g__Saccharofermentans
metabat.bin.1621	RUI202	region_108.1	NRPS-like	1	39672	39672	k141_1391487_flag=0_multi=19.5138_len=46493	p__Firmicutes_A	c__Clostridia	o__Lachnospirales	f__Lachnospiraceae	g__NK4A144
metabat.bin.1715	RUI227	region_109.1	NRPS-like	1	32911	32911	k141_4873625_flag=0_multi=17.4877_len=43724	p__Firmicutes_A	c__Clostridia	o__Saccharofermentanales	f__Saccharofermentanaceae	g__Saccharofermentans
metabat.bin.1761	RUI240	region_134.1	NRPS-like	4940	36177	31238	k141_5521566_flag=0_multi=24.0152_len=36177	p__Firmicutes_A	c__Clostridia	o__Lachnospirales	f__Lachnospiraceae	g__UBA2868
metabat.bin.1761	RUI240	region_25.1	NRPS-like	1	6443	6443	k141_5032782_flag=0_multi=15.5866_len=6443	p__Firmicutes_A	c__Clostridia	o__Lachnospirales	f__Lachnospiraceae	g__UBA2868
metabat.bin.1828	RUI258	region_258.1	NRPS-like	1	4175	4175	k141_13223289_flag=1_multi=12.0000_len=4175	p__Firmicutes_A	c__Clostridia	o__Lachnospirales	f__Lachnospiraceae	g__Eubacterium_Q
metabat.bin.1866	RUI269	region_1.1	NRPS-like	1	23177	23177	k141_999_flag=0_multi=29.1653_len=32709	p__Firmicutes_A	c__Clostridia	o__Christensenellales	f__CAG-74	g__GCA-900199385
metabat.bin.1866	RUI269	region_83.1	NRPS-like	4325	46259	41935	k141_9085584_flag=0_multi=37.9920_len=92961	p__Firmicutes_A	c__Clostridia	o__Christensenellales	f__CAG-74	g__GCA-900199385
metabat.bin.1926	RUI289	region_140.1	NRPS-like	1	15665	15665	k141_8541031_flag=0_multi=15.7186_len=15665	p__Firmicutes_A	c__Clostridia	o__Lachnospirales	f__Lachnospiraceae	g__UBA2868
metabat.bin.1929	RUI291	region_21.1	NRPS-like	36087	78012	41926	k141_3026446_flag=0_multi=29.9968_len=91208	p__Firmicutes_A	c__Clostridia	o__Christensenellales	f__CAG-138	g__UBA3857
metabat.bin.1937	RUI293	region_166.1	NRPS-like	1	10493	10493	k141_9353441_flag=1_multi=9.0000_len=10493	p__Firmicutes_A	c__Clostridia	o__Saccharofermentanales	f__Saccharofermentanaceae	g__
metabat.bin.1989	RUI304	region_129.1	NRPS-like	1	24104	24104	k141_6052934_flag=0_multi=19.9183_len=177236	p__Firmicutes_A	c__Clostridia	o__Lachnospirales	f__Lachnospiraceae	g__NK4A144
metabat.bin.1992	RUI305	region_80.1	NRPS-like	1	6814	6814	k141_4034769_flag=0_multi=13.8864_len=6814	p__Firmicutes_A	c__Clostridia	o__Oscillospirales	f__Oscillospiraceae	g__
metabat.bin.1992	RUI305	region_84.1	NRPS-like	1	18317	18317	k141_7346625_flag=0_multi=13.0000_len=18317	p__Firmicutes_A	c__Clostridia	o__Oscillospirales	f__Oscillospiraceae	g__
metabat.bin.2005	RUI309	region_226.1	NRPS-like	1	5140	5140	k141_7413125_flag=0_multi=21.7942_len=5140	p__Firmicutes_A	c__Clostridia	o__Lachnospirales	f__Lachnospiraceae	g__NK4A136
metabat.bin.2017	RUI314	region_43.1	NRPS-like	773	43979	43207	k141_3633924_flag=0_multi=11.9983_len=64753	p__Firmicutes_A	c__Clostridia	o__Lachnospirales	f__Lachnospiraceae	g__
metabat.bin.2029	RUI318	region_2.1	NRPS-like	1	12790	12790	k141_13814980_flag=0_multi=30.9763_len=12790	p__Firmicutes_A	c__Clostridia	o__Oscillospirales	f__CAG-272	g__
metabat.bin.2042	RUI322	region_130.1	NRPS-like	1	37025	37025	k141_345888_flag=1_multi=8.0000_len=37227	p__Firmicutes_A	c__Clostridia	o__Oscillospirales	f__Acutalibacteraceae	g__Ruminococcus_E
metabat.bin.2056	RUI325	region_357.1	NRPS-like	1	4975	4975	k141_13634213_flag=1_multi=5.0000_len=4975	p__Firmicutes_A	c__Clostridia	o__Lachnospirales	f__Lachnospiraceae	g__Acetatifactor
metabat.bin.2060	RUI326	region_188.1	NRPS-like	1	24173	24173	k141_9041550_flag=0_multi=15.0000_len=24173	p__Firmicutes_A	c__Clostridia	o__Lachnospirales	f__Lachnospiraceae	g__UBA2868
metabat.bin.2075	RUI328	region_14.1	NRPS-like	1	39879	39879	k141_13847980_flag=1_multi=18.9979_len=86247	p__Firmicutes_A	c__Clostridia	o__Lachnospirales	f__Lachnospiraceae	g__CAG-791
metabat.bin.2085	RUI332	region_170.1	NRPS-like	1	7086	7086	k141_1357487_flag=0_multi=19.0000_len=7086	p__Firmicutes_A	c__Clostridia	o__Oscillospirales	f__Ruminococcaceae	g__Ruminococcus
metabat.bin.212	RUI342	region_12.1	NRPS-like	14439	56367	41929	k141_4501759_flag=0_multi=65.9905_len=68311	p__Firmicutes_A	c__Clostridia	o__Saccharofermentanales	f__Saccharofermentanaceae	g__
metabat.bin.2147	RUI353	region_100.1	NRPS-like	9441	51372	41932	k141_15994790_flag=0_multi=13.0000_len=89799	p__Firmicutes_A	c__Clostridia	o__Lachnospirales	f__Lachnospiraceae	g__
metabat.bin.2154	RUI359	region_112.1	NRPS-like	1	24735	24735	k141_7871063_flag=0_multi=13.9947_len=24735	p__Firmicutes_A	c__Clostridia	o__Oscillospirales	f__Acutalibacteraceae	g__UBA1081
metabat.bin.2154	RUI359	region_287.1	NRPS-like	1	21166	21166	k141_4288937_flag=0_multi=10.0000_len=21166	p__Firmicutes_A	c__Clostridia	o__Oscillospirales	f__Acutalibacteraceae	g__UBA1081
metabat.bin.259	RUI372	region_33.1	NRPS-like	67383	110325	42943	k141_3974635_flag=0_multi=47.9959_len=229132	p__Firmicutes_A	c__Clostridia	o__Lachnospirales	f__Lachnospiraceae	g__UBA3766
metabat.bin.283	RUI379	region_201.1	NRPS-like	1	22255	22255	k141_1104631_flag=1_multi=13.0000_len=35396	p__Firmicutes_A	c__Clostridia	o__Lachnospirales	f__Lachnospiraceae	g__
metabat.bin.290	RUI384	region_32.1	NRPS-like	17868	59952	42085	k141_4581322_flag=0_multi=10.9973_len=69816	p__Firmicutes_A	c__Clostridia	o__UBA1212	f__UBA1212	g__UBA1212
metabat.bin.390	RUI409	region_20.1	NRPS-like	1	10872	10872	k141_13834890_flag=0_multi=23.0000_len=10872	p__Firmicutes_A	c__Clostridia	o__Lachnospirales	f__Lachnospiraceae	g__
metabat.bin.398	RUI411	region_81.1	NRPS-like	6677	48641	41965	k141_3002033_flag=1_multi=245.4744_len=98331	p__Firmicutes_A	c__Clostridia	o__Saccharofermentanales	f__Saccharofermentanaceae	g__Saccharofermentans
metabat.bin.406	RUI413	region_13.1	NRPS-like	85296	129946	44651	k141_16080836_flag=0_multi=54.8191_len=228342	p__Firmicutes_A	c__Clostridia	o__Lachnospirales	f__Lachnospiraceae	g__UBA1258
metabat.bin.427	RUI418	region_41.1	NRPS-like	1	6314	6314	k141_12248550_flag=0_multi=65.0000_len=6314	p__Firmicutes_A	c__Clostridia	o__Lachnospirales	f__Lachnospiraceae	g__UBA3766
metabat.bin.429	RUI420	region_146.1	NRPS-like	1	24732	24732	k141_2409310_flag=0_multi=45.9817_len=24732	p__Firmicutes_A	c__Clostridia	o__Lachnospirales	f__Lachnospiraceae	g__UBA2868
metabat.bin.447	RUI424	region_69.1	NRPS-like	1	27291	27291	k141_6793705_flag=0_multi=81.0000_len=27291	p__Firmicutes_A	c__Clostridia	o__Lachnospirales	f__Lachnospiraceae	g__UBA3766
metabat.bin.460	RUI428	region_20.1	NRPS-like	1	34348	34348	k141_12805684_flag=0_multi=83.7669_len=34348	p__Firmicutes_A	c__Clostridia	o__Saccharofermentanales	f__Saccharofermentanaceae	g__Saccharofermentans
metabat.bin.51	RUI443	region_135.1	NRPS-like	1	7711	7711	k141_8117200_flag=0_multi=10.9868_len=7711	p__Firmicutes_A	c__Clostridia	o__Lachnospirales	f__Lachnospiraceae	g__
metabat.bin.537	RUI450	region_40.1	NRPS-like	31971	73899	41929	k141_13911292_flag=0_multi=27.5269_len=88305	p__Firmicutes_A	c__Clostridia	o__Lachnospirales	f__Lachnospiraceae	g__AC2028
metabat.bin.558	RUI456	region_264.1	NRPS-like	1	42763	42763	k141_4956417_flag=0_multi=26.9966_len=76360	p__Firmicutes_A	c__Clostridia	o__Lachnospirales	f__Lachnospiraceae	g__UBA3766
metabat.bin.615	RUI472	region_85.1	NRPS-like	1	2408	2408	k141_16234889_flag=0_multi=56.7530_len=2408	p__Firmicutes_A	c__Clostridia	o__Saccharofermentanales	f__Saccharofermentanaceae	g__Saccharofermentans
metabat.bin.672	RUI491	region_83.1	NRPS-like	1	29872	29872	k141_9025080_flag=0_multi=119.9596_len=29872	p__Firmicutes_A	c__Clostridia	o__Saccharofermentanales	f__Saccharofermentanaceae	g__Saccharofermentans
metabat.bin.673	RUI492	region_9.1	NRPS-like	1608	27217	25610	k141_14382968_flag=0_multi=176.7451_len=27217	p__Firmicutes_A	c__Clostridia	o__Saccharofermentanales	f__Saccharofermentanaceae	g__Saccharofermentans
metabat.bin.735	RUI507	region_124.1	NRPS-like	5491	33894	28404	k141_15107491_flag=0_multi=73.0000_len=33894	p__Firmicutes_A	c__Clostridia	o__Saccharofermentanales	f__Saccharofermentanaceae	g__Saccharofermentans
metabat.bin.77	RUI519	region_14.1	NRPS-like	37909	65905	27997	k141_6111145_flag=0_multi=9.9960_len=65905	p__Firmicutes_A	c__Clostridia	o__Lachnospirales	f__Lachnospiraceae	g__
metabat.bin.781	RUI524	region_14.1	NRPS-like	1	27315	27315	k141_13869445_flag=0_multi=105.0000_len=39710	p__Firmicutes_A	c__Clostridia	o__Lachnospirales	f__Lachnospiraceae	g__UBA3766
metabat.bin.781	RUI524	region_78.1	NRPS-like	120095	163043	42949	k141_5503984_flag=0_multi=91.9957_len=209523	p__Firmicutes_A	c__Clostridia	o__Lachnospirales	f__Lachnospiraceae	g__UBA3766
metabat.bin.868	RUI553	region_32.1	NRPS-like	13135	40717	27583	k141_2846002_flag=0_multi=12.9968_len=40717	p__Firmicutes_A	c__Clostridia	o__Christensenellales	f__CAG-74	g__
metabat.bin.896	RUI559	region_436.1	NRPS-like	8807	34598	25792	k141_10468059_flag=0_multi=19.9945_len=34598	p__Firmicutes_A	c__Clostridia	o__Lachnospirales	f__Lachnospiraceae	g__Butyrivibrio
metabat.bin.928	RUI572	region_319.1	NRPS-like	1	3117	3117	k141_924295_flag=1_multi=6.0000_len=3117	p__Firmicutes_A	c__Clostridia	o__Clostridiales	f__Clostridiaceae	g__Clostridium
metabat.bin.928	RUI572	region_491.1	NRPS-like	1	6202	6202	k141_11989701_flag=1_multi=8.0000_len=6202	p__Firmicutes_A	c__Clostridia	o__Clostridiales	f__Clostridiaceae	g__Clostridium
metabat.bin.937	RUI573	region_56.1	NRPS-like	1	29130	29130	k141_14973591_flag=0_multi=164.9611_len=29130	p__Firmicutes_A	c__Clostridia	o__Lachnospirales	f__Lachnospiraceae	g__UBA3766
metabat.bin.946	RUI577	region_5.1	NRPS-like	1	29242	29242	k141_11614656_flag=1_multi=14.4379_len=29242	p__Firmicutes_A	c__Clostridia	o__Christensenellales	f__CAG-74	g__UBA2943
metabat.bin.1231	RUI074	region_85.1	NRPS-like	1	11447	11447	k141_611839_flag=1_multi=8.9986_len=11447	p__Planctomycetota	c__Planctomycetes	o__Pirellulales	f__Thermoguttaceae	g__
metabat.bin.1497	RUI165	region_126.1	NRPS-like	1	7303	7303	k141_979029_flag=0_multi=20.0000_len=7303	p__Planctomycetota	c__Planctomycetes	o__Pirellulales	f__Thermoguttaceae	g__
metabat.bin.1673	RUI218	region_211.1	NRPS-like	1	4811	4811	k141_6050227_flag=0_multi=29.5846_len=4811	p__Spirochaetota	c__Spirochaetia	o__Sphaerochaetales	f__Sphaerochaetaceae	g__UBA9732
metabat.bin.783	RUI525	region_195.1	NRPS-like	1	2773	2773	k141_6390577_flag=0_multi=15.0000_len=2773	p__Spirochaetota	c__Spirochaetia	o__Treponematales	f__Treponemataceae	g__Treponema_D
metabat.bin.1563	RUI186	region_293.1	NRPS-like	1	6731	6731	k141_2060041_flag=0_multi=10.2951_len=6731	p__Verrucomicrobiota	c__Lentisphaeria	o__UBA1407	f__UBA1407	g__
metabat.bin.629	RUI478	region_340.1	NRPS-like	1	5077	5077	k141_16280321_flag=0_multi=33.1917_len=5077	p__Verrucomicrobiota	c__Lentisphaeria	o__UBA1407	f__UBA1407	g__
metabat.bin.629	RUI478	region_436.1	NRPS-like	1	10105	10105	k141_8819493_flag=0_multi=41.0000_len=10105	p__Verrucomicrobiota	c__Lentisphaeria	o__UBA1407	f__UBA1407	g__
metabat.bin.1158	RUI046	region_33.1	proteusin	1	2646	2646	k141_9982893_flag=0_multi=22.8814_len=2646	p__Firmicutes_A	c__Clostridia	o__Lachnospirales	f__Lachnospiraceae	g__UBA2868
metabat.bin.1158	RUI046	region_61.1	proteusin	1	3587	3587	k141_14441294_flag=0_multi=55.4765_len=3587	p__Firmicutes_A	c__Clostridia	o__Lachnospirales	f__Lachnospiraceae	g__UBA2868
metabat.bin.1688	RUI224	region_213.1	proteusin	1	15677	15677	k141_3297230_flag=0_multi=97.8751_len=15677	p__Firmicutes_A	c__Clostridia	o__Lachnospirales	f__Lachnospiraceae	g__UBA2868
metabat.bin.2060	RUI326	region_163.1	proteusin	1	2506	2506	k141_10763369_flag=0_multi=6.8994_len=2506	p__Firmicutes_A	c__Clostridia	o__Lachnospirales	f__Lachnospiraceae	g__UBA2868
metabat.bin.2060	RUI326	region_224.1	proteusin	1	11609	11609	k141_8614508_flag=0_multi=13.9773_len=11609	p__Firmicutes_A	c__Clostridia	o__Lachnospirales	f__Lachnospiraceae	g__UBA2868
metabat.bin.2060	RUI326	region_9.1	proteusin	1	2593	2593	k141_11617986_flag=0_multi=5.9796_len=2593	p__Firmicutes_A	c__Clostridia	o__Lachnospirales	f__Lachnospiraceae	g__UBA2868
metabat.bin.696	RUI498	region_44.1	proteusin	470	23221	22752	k141_12801104_flag=1_multi=11.8968_len=67934	p__Firmicutes_A	c__Clostridia	o__Lachnospirales	f__Lachnospiraceae	g__UBA2868
metabat.bin.922	RUI570	region_247.1	proteusin	1	21216	21216	k141_2163259_flag=0_multi=41.9463_len=23070	p__Firmicutes_A	c__Clostridia	o__Lachnospirales	f__Lachnospiraceae	g__UBA2868
metabat.bin.922	RUI570	region_83.1	proteusin	7349	18919	11571	k141_7270572_flag=0_multi=23.3995_len=18919	p__Firmicutes_A	c__Clostridia	o__Lachnospirales	f__Lachnospiraceae	g__UBA2868
metabat.bin.1416	RUI140	region_73.1	proteusin	10654	31991	21338	k141_14093363_flag=1_multi=10.0000_len=37788	p__Spirochaetota	c__Spirochaetia	o__Treponematales	f__Treponemataceae	g__Treponema_D
metabat.bin.1888	RUI275	region_17.1	resorcinol	12485	53621	41137	k141_4591621_flag=0_multi=57.9795_len=55805	p__Bacteroidota	c__Bacteroidia	o__Bacteroidales	f__Paludibacteraceae	g__UBA4345
metabat.bin.2114	RUI341	region_245.1	resorcinol	1	13949	13949	k141_2674197_flag=0_multi=11.0501_len=13949	p__Bacteroidota	c__Bacteroidia	o__Bacteroidales	f__Bacteroidaceae	g__Prevotella
metabat.bin.1007	RUI003	region_209.1	sactipeptide	1	9140	9140	k141_12355834_flag=0_multi=162.7765_len=9140	p__Firmicutes_A	c__Clostridia	o__Lachnospirales	f__Lachnospiraceae	g__
metabat.bin.1018	RUI006	region_26.1	sactipeptide	1	11334	11334	k141_4443434_flag=0_multi=361.7914_len=17450	p__Firmicutes_A	c__Clostridia	o__Lachnospirales	f__Lachnospiraceae	g__Butyrivibrio
metabat.bin.1025	RUI009	region_254.1	sactipeptide	55580	75723	20144	k141_4897061_flag=1_multi=10.0000_len=82065	p__Firmicutes_A	c__Clostridia	o__Oscillospirales	f__Ruminococcaceae	g__Ruminococcus_D
metabat.bin.1034	RUI011	region_53.1	sactipeptide	14230	26032	11803	k141_12235482_flag=0_multi=13.9086_len=26032	p__Firmicutes_A	c__Clostridia	o__Lachnospirales	f__Lachnospiraceae	g__NK4A136
metabat.bin.1065	RUI014	region_71.1	sactipeptide	1	15423	15423	k141_12485899_flag=0_multi=29.6165_len=15568	p__Firmicutes_A	c__Clostridia	o__Oscillospirales	f__Ruminococcaceae	g__Ruminococcus
metabat.bin.1066	RUI015	region_141.1	sactipeptide	1	10230	10230	k141_7297347_flag=0_multi=37.0000_len=10230	p__Firmicutes_A	c__Clostridia	o__Lachnospirales	f__Lachnospiraceae	g__NK4A144
metabat.bin.108	RUI019	region_13.1	sactipeptide	82139	102285	20147	k141_7753621_flag=0_multi=14.5670_len=110692	p__Firmicutes_A	c__Clostridia	o__Lachnospirales	f__Lachnospiraceae	g__
metabat.bin.1103	RUI026	region_180.1	sactipeptide	1	11032	11032	k141_862405_flag=0_multi=10.9908_len=11032	p__Firmicutes_A	c__Clostridia	o__Oscillospirales	f__Acutalibacteraceae	g__
metabat.bin.1113	RUI031	region_8.1	sactipeptide	169193	189342	20150	k141_2289902_flag=0_multi=31.9805_len=316477	p__Firmicutes_A	c__Clostridia	o__Saccharofermentanales	f__Saccharofermentanaceae	g__Saccharofermentans
metabat.bin.1126	RUI033	region_8.1	sactipeptide	10310	24716	14407	k141_10506338_flag=0_multi=13.5047_len=24716	p__Firmicutes_A	c__Clostridia	o__Lachnospirales	f__Lachnospiraceae	g__
metabat.bin.1127	RUI034	region_20.1	sactipeptide	30832	50978	20147	k141_6707171_flag=0_multi=138.7630_len=54207	p__Firmicutes_A	c__Clostridia	o__Saccharofermentanales	f__Saccharofermentanaceae	g__Firm-16
metabat.bin.1141	RUI041	region_237.1	sactipeptide	1	4045	4045	k141_8815041_flag=0_multi=123.6849_len=4045	p__Firmicutes_A	c__Clostridia	o__Oscillospirales	f__Ruminococcaceae	g__Ruminococcus
metabat.bin.1146	RUI043	region_396.1	sactipeptide	1	13058	13058	k141_10261636_flag=0_multi=70.0000_len=22762	p__Firmicutes_A	c__Clostridia	o__Lachnospirales	f__Lachnospiraceae	g__Butyrivibrio
metabat.bin.1152	RUI045	region_174.1	sactipeptide	19705	39854	20150	k141_15587500_flag=0_multi=32.9853_len=43632	p__Firmicutes_A	c__Clostridia	o__Lachnospirales	f__Lachnospiraceae	g__Eubacterium_Q
metabat.bin.1162	RUI047	region_30.1	sactipeptide	5061	25204	20144	k141_5599766_flag=1_multi=8.0000_len=31341	p__Firmicutes_A	c__Clostridia	o__Lachnospirales	f__Lachnospiraceae	g__
metabat.bin.1176	RUI052	region_27.1	sactipeptide	1	10146	10146	k141_8372250_flag=0_multi=21.9970_len=69071	p__Firmicutes_A	c__Clostridia	o__Lachnospirales	f__Lachnospiraceae	g__NK4A136
metabat.bin.1186	RUI055	region_432.1	sactipeptide	1	11151	11151	k141_16412057_flag=0_multi=41.0000_len=11151	p__Firmicutes_A	c__Clostridia	o__Lachnospirales	f__Lachnospiraceae	g__NK4A136
metabat.bin.1194	RUI060	region_47.1	sactipeptide	20307	40453	20147	k141_11192095_flag=0_multi=12.9945_len=43511	p__Firmicutes_A	c__Clostridia	o__Lachnospirales	f__Lachnospiraceae	g__
metabat.bin.12	RUI062	region_21.1	sactipeptide	1	13987	13987	k141_3938350_flag=0_multi=30.9960_len=74586	p__Firmicutes_A	c__Clostridia	o__Lachnospirales	f__Lachnospiraceae	g__ISDg
metabat.bin.1205	RUI065	region_30.1	sactipeptide	24179	44282	20104	k141_6678258_flag=0_multi=9.9911_len=44282	p__Firmicutes_A	c__Clostridia	o__Oscillospirales	f__Ruminococcaceae	g__Ruminococcus_D
metabat.bin.1217	RUI068	region_104.1	sactipeptide	1	16840	16840	k141_13497456_flag=1_multi=9.0000_len=17547	p__Firmicutes_A	c__Clostridia	o__Peptostreptococcales	f__Anaerovoracaceae	g__
metabat.bin.1219	RUI069	region_92.1	sactipeptide	31415	51573	20159	k141_16196288_flag=0_multi=23.9908_len=53746	p__Firmicutes_A	c__Clostridia	o__Oscillospirales	f__Oscillospiraceae	g__UBA1777
metabat.bin.123	RUI073	region_59.1	sactipeptide	1	11819	11819	k141_11245620_flag=1_multi=9.0000_len=11819	p__Firmicutes_A	c__Clostridia	o__Oscillospirales	f__Ruminococcaceae	g__Ruminococcus_D
metabat.bin.1257	RUI082	region_196.1	sactipeptide	3903	17922	14020	k141_11418557_flag=0_multi=34.9809_len=17922	p__Firmicutes_A	c__Clostridia	o__Oscillospirales	f__Oscillospiraceae	g__
metabat.bin.1292	RUI097	region_68.1	sactipeptide	8299	28451	20153	k141_5139871_flag=0_multi=32.9911_len=36126	p__Firmicutes_A	c__Clostridia	o__Lachnospirales	f__Lachnospiraceae	g__
metabat.bin.1303	RUI100	region_46.1	sactipeptide	1	7936	7936	k141_9544669_flag=1_multi=9.0000_len=7936	p__Firmicutes_A	c__Clostridia	o__Oscillospirales	f__Acutalibacteraceae	g__Eubacterium_R
metabat.bin.1305	RUI101	region_26.1	sactipeptide	1	10161	10161	k141_43414_flag=0_multi=22.0000_len=10161	p__Firmicutes_A	c__Clostridia	o__Lachnospirales	f__Lachnospiraceae	g__Eubacterium_Q
metabat.bin.1335	RUI109	region_39.1	sactipeptide	34803	54952	20150	k141_717738_flag=1_multi=86.9994_len=158022	p__Firmicutes_A	c__Clostridia	o__Lachnospirales	f__Lachnospiraceae	g__Eubacterium_Q
metabat.bin.1354	RUI117	region_51.1	sactipeptide	244892	265044	20153	k141_9646311_flag=0_multi=30.9990_len=585182	p__Firmicutes_A	c__Clostridia	o__Lachnospirales	f__Lachnospiraceae	g__NK4A136
metabat.bin.1357	RUI118	region_303.1	sactipeptide	1	8504	8504	k141_2956479_flag=0_multi=13.9845_len=8504	p__Firmicutes_A	c__Clostridia	o__Oscillospirales	f__CAG-272	g__
metabat.bin.1382	RUI126	region_255.1	sactipeptide	2226	22369	20144	k141_12974617_flag=0_multi=48.6981_len=41494	p__Firmicutes_A	c__Clostridia	o__Lachnospirales	f__Lachnospiraceae	g__UBA2868
metabat.bin.1401	RUI134	region_148.1	sactipeptide	12813	32959	20147	k141_9008837_flag=0_multi=25.1040_len=33234	p__Firmicutes_A	c__Clostridia	o__Lachnospirales	f__Lachnospiraceae	g__
metabat.bin.1403	RUI135	region_35.1	sactipeptide	4591	24737	20147	k141_3958080_flag=0_multi=73.7366_len=38233	p__Firmicutes_A	c__Clostridia	o__Saccharofermentanales	f__Saccharofermentanaceae	g__Saccharofermentans
metabat.bin.1414	RUI139	region_134.1	sactipeptide	1	14907	14907	k141_6907919_flag=0_multi=81.8903_len=14907	p__Firmicutes_A	c__Clostridia	o__Saccharofermentanales	f__Saccharofermentanaceae	g__Saccharofermentans
metabat.bin.1419	RUI142	region_54.1	sactipeptide	1	6269	6269	k141_1261752_flag=0_multi=21.9657_len=6269	p__Firmicutes_A	c__Clostridia	o__Christensenellales	f__CAG-74	g__GCA-900199385
metabat.bin.1427	RUI144	region_53.1	sactipeptide	1	19903	19903	k141_10642346_flag=0_multi=23.0145_len=46208	p__Firmicutes_A	c__Clostridia	o__Oscillospirales	f__Ruminococcaceae	g__
metabat.bin.1440	RUI151	region_223.1	sactipeptide	1	8037	8037	k141_5926222_flag=0_multi=55.9819_len=8037	p__Firmicutes_A	c__Clostridia	o__Lachnospirales	f__Lachnospiraceae	g__
metabat.bin.1448	RUI152	region_158.1	sactipeptide	1	8700	8700	k141_4645463_flag=0_multi=10.8061_len=8700	p__Firmicutes_A	c__Clostridia	o__Lachnospirales	f__Lachnospiraceae	g__
metabat.bin.1500	RUI166	region_38.1	sactipeptide	1	4926	4926	k141_6701759_flag=0_multi=17.6819_len=4926	p__Firmicutes_A	c__Clostridia	o__Lachnospirales	f__Lachnospiraceae	g__UBA2868
metabat.bin.1526	RUI177	region_57.1	sactipeptide	62705	82857	20153	k141_10354366_flag=1_multi=15.9986_len=107352	p__Firmicutes_A	c__Clostridia	o__Lachnospirales	f__Lachnospiraceae	g__ISDg
metabat.bin.1537	RUI179	region_17.1	sactipeptide	5112	25255	20144	k141_11107983_flag=0_multi=17.9936_len=53250	p__Firmicutes_A	c__Clostridia	o__Lachnospirales	f__Lachnospiraceae	g__
metabat.bin.1545	RUI182	region_63.1	sactipeptide	1	9872	9872	k141_6959854_flag=0_multi=168.0000_len=9872	p__Firmicutes_A	c__Clostridia	o__Saccharofermentanales	f__Saccharofermentanaceae	g__Saccharofermentans
metabat.bin.1558	RUI185	region_137.1	sactipeptide	1	3557	3557	k141_1283942_flag=0_multi=58.0000_len=3557	p__Firmicutes_A	c__Clostridia	o__Lachnospirales	f__Lachnospiraceae	g__UBA2868
metabat.bin.1587	RUI191	region_174.1	sactipeptide	4068	24220	20153	k141_9699113_flag=0_multi=94.0056_len=36810	p__Firmicutes_A	c__Clostridia	o__Lachnospirales	f__Lachnospiraceae	g__NK4A136
metabat.bin.1592	RUI192	region_136.1	sactipeptide	1	11100	11100	k141_3161205_flag=0_multi=10.9920_len=12651	p__Firmicutes_A	c__Clostridia	o__Lachnospirales	f__Lachnospiraceae	g__UBA1712
metabat.bin.161	RUI197	region_65.1	sactipeptide	25126	45269	20144	k141_1334740_flag=1_multi=11.0000_len=71017	p__Firmicutes_A	c__Clostridia	o__Lachnospirales	f__Lachnospiraceae	g__UBA2868
metabat.bin.1612	RUI198	region_62.1	sactipeptide	7724	27867	20144	k141_7268914_flag=0_multi=15.8795_len=46335	p__Firmicutes_A	c__Clostridia	o__Lachnospirales	f__Lachnospiraceae	g__AC2028
metabat.bin.1613	RUI199	region_24.1	sactipeptide	1	16275	16275	k141_6269209_flag=0_multi=12.0000_len=44736	p__Firmicutes_A	c__Clostridia	o__Lachnospirales	f__Lachnospiraceae	g__
metabat.bin.1627	RUI203	region_8.1	sactipeptide	1528	21674	20147	k141_4456686_flag=0_multi=23.0269_len=39566	p__Firmicutes_A	c__Clostridia	o__Lachnospirales	f__Lachnospiraceae	g__AC2028
metabat.bin.1677	RUI219	region_3.1	sactipeptide	1	11033	11033	k141_5546274_flag=0_multi=102.9064_len=11033	p__Firmicutes_A	c__Clostridia	o__Lachnospirales	f__Lachnospiraceae	g__ISDg
metabat.bin.168	RUI221	region_60.1	sactipeptide	56773	76916	20144	k141_8269351_flag=0_multi=63.0024_len=100665	p__Firmicutes_A	c__Clostridia	o__Lachnospirales	f__Lachnospiraceae	g__Acetatifactor
metabat.bin.1688	RUI224	region_68.1	sactipeptide	1	13974	13974	k141_11680879_flag=0_multi=114.8138_len=92107	p__Firmicutes_A	c__Clostridia	o__Lachnospirales	f__Lachnospiraceae	g__UBA2868
metabat.bin.1715	RUI227	region_61.1	sactipeptide	1	10115	10115	k141_296096_flag=0_multi=20.9678_len=12550	p__Firmicutes_A	c__Clostridia	o__Saccharofermentanales	f__Saccharofermentanaceae	g__Saccharofermentans
metabat.bin.172	RUI229	region_29.1	sactipeptide	93908	114057	20150	k141_6791091_flag=0_multi=19.9896_len=120290	p__Firmicutes_A	c__Clostridia	o__Lachnospirales	f__Lachnospiraceae	g__NK4A144
metabat.bin.174	RUI235	region_250.1	sactipeptide	15680	35823	20144	k141_15467947_flag=0_multi=157.5115_len=46072	p__Firmicutes_A	c__Clostridia	o__Lachnospirales	f__Lachnospiraceae	g__Acetatifactor
metabat.bin.1758	RUI238	region_52.1	sactipeptide	1	11015	11015	k141_5755105_flag=1_multi=35.0000_len=11015	p__Firmicutes_A	c__Clostridia	o__Lachnospirales	f__Lachnospiraceae	g__
metabat.bin.1768	RUI243	region_21.1	sactipeptide	16822	33853	17032	k141_9412484_flag=0_multi=78.7490_len=33853	p__Firmicutes_A	c__Clostridia	o__Lachnospirales	f__Lachnospiraceae	g__
metabat.bin.1822	RUI256	region_99.1	sactipeptide	1	6476	6476	k141_10610089_flag=0_multi=14.4062_len=6476	p__Firmicutes_A	c__Clostridia	o__Lachnospirales	f__Lachnospiraceae	g__
metabat.bin.1825	RUI257	region_3.1	sactipeptide	1	12205	12205	k141_559266_flag=0_multi=11.4085_len=12205	p__Firmicutes_A	c__Clostridia	o__Oscillospirales	f__Oscillospiraceae	g__CAG-110
metabat.bin.1828	RUI258	region_226.1	sactipeptide	1	10961	10961	k141_14333315_flag=1_multi=8.8163_len=10961	p__Firmicutes_A	c__Clostridia	o__Lachnospirales	f__Lachnospiraceae	g__Eubacterium_Q
metabat.bin.1838	RUI259	region_130.1	sactipeptide	111488	131631	20144	k141_6599018_flag=0_multi=21.9978_len=189973	p__Firmicutes_A	c__Clostridia	o__Oscillospirales	f__Ruminococcaceae	g__Ruminococcus_D
metabat.bin.1848	RUI264	region_22.1	sactipeptide	90754	110900	20147	k141_8469042_flag=0_multi=242.9801_len=230776	p__Firmicutes_A	c__Clostridia	o__Saccharofermentanales	f__Saccharofermentanaceae	g__Saccharofermentans
metabat.bin.1862	RUI267	region_122.1	sactipeptide	1	13428	13428	k141_3634340_flag=0_multi=69.1889_len=20895	p__Firmicutes_A	c__Clostridia	o__Saccharofermentanales	f__Saccharofermentanaceae	g__Saccharofermentans
metabat.bin.1866	RUI269	region_8.1	sactipeptide	25133	39372	14240	k141_32961_flag=0_multi=32.5098_len=39372	p__Firmicutes_A	c__Clostridia	o__Christensenellales	f__CAG-74	g__GCA-900199385
metabat.bin.1927	RUI290	region_115.1	sactipeptide	1	8710	8710	k141_8478047_flag=1_multi=10.0000_len=8710	p__Firmicutes_A	c__Clostridia	o__Lachnospirales	f__Lachnospiraceae	g__
metabat.bin.1929	RUI291	region_38.1	sactipeptide	25057	45200	20144	k141_10473326_flag=1_multi=28.0000_len=79680	p__Firmicutes_A	c__Clostridia	o__Christensenellales	f__CAG-138	g__UBA3857
metabat.bin.1944	RUI295	region_174.1	sactipeptide	4839	15777	10939	k141_2456228_flag=0_multi=30.5953_len=15777	p__Firmicutes_A	c__Clostridia	o__Lachnospirales	f__Lachnospiraceae	g__Eubacterium_Q
metabat.bin.1956	RUI297	region_292.1	sactipeptide	1	17598	17598	k141_13152587_flag=1_multi=10.0000_len=19126	p__Firmicutes_A	c__Clostridia	o__Lachnospirales	f__Lachnospiraceae	g__NK4A144
metabat.bin.1957	RUI298	region_95.1	sactipeptide	32918	53061	20144	k141_4866015_flag=1_multi=20.0000_len=97023	p__Firmicutes_A	c__Clostridia	o__Lachnospirales	f__Lachnospiraceae	g__
metabat.bin.1975	RUI302	region_5.1	sactipeptide	1	14108	14108	k141_12713250_flag=0_multi=193.0000_len=14108	p__Firmicutes_A	c__Clostridia	o__Lachnospirales	f__Lachnospiraceae	g__
metabat.bin.1997	RUI306	region_96.1	sactipeptide	1	6864	6864	k141_6890047_flag=0_multi=42.0000_len=6864	p__Firmicutes_A	c__Clostridia	o__Lachnospirales	f__Lachnospiraceae	g__
metabat.bin.2005	RUI309	region_219.1	sactipeptide	12338	25016	12679	k141_14612622_flag=0_multi=17.7175_len=25016	p__Firmicutes_A	c__Clostridia	o__Lachnospirales	f__Lachnospiraceae	g__NK4A136
metabat.bin.2019	RUI315	region_77.1	sactipeptide	17769	37975	20207	k141_4923526_flag=1_multi=18.8594_len=60427	p__Firmicutes_A	c__Clostridia	o__Lachnospirales	f__Lachnospiraceae	g__
metabat.bin.2020	RUI316	region_188.1	sactipeptide	1	17028	17028	k141_9367703_flag=1_multi=13.0000_len=27049	p__Firmicutes_A	c__Clostridia	o__Lachnospirales	f__Lachnospiraceae	g__Butyrivibrio
metabat.bin.2029	RUI318	region_519.1	sactipeptide	1	3491	3491	k141_15958828_flag=0_multi=27.0000_len=3491	p__Firmicutes_A	c__Clostridia	o__Oscillospirales	f__CAG-272	g__
metabat.bin.2035	RUI321	region_1.1	sactipeptide	1	16510	16510	k141_6078401_flag=0_multi=27.9155_len=50618	p__Firmicutes_A	c__Clostridia	o__Lachnospirales	f__Lachnospiraceae	g__Butyrivibrio
metabat.bin.2042	RUI322	region_212.1	sactipeptide	1	6926	6926	k141_15461858_flag=0_multi=6.8744_len=6926	p__Firmicutes_A	c__Clostridia	o__Oscillospirales	f__Acutalibacteraceae	g__Ruminococcus_E
metabat.bin.2075	RUI328	region_83.1	sactipeptide	7781	27930	20150	k141_11352687_flag=0_multi=20.9871_len=31179	p__Firmicutes_A	c__Clostridia	o__Lachnospirales	f__Lachnospiraceae	g__CAG-791
metabat.bin.2098	RUI334	region_190.1	sactipeptide	1	10571	10571	k141_10871295_flag=0_multi=16.9943_len=31167	p__Firmicutes_A	c__Clostridia	o__Lachnospirales	f__Lachnospiraceae	g__NK4A144
metabat.bin.2099	RUI335	region_135.1	sactipeptide	1	11641	11641	k141_12044693_flag=1_multi=7.9933_len=57850	p__Firmicutes_A	c__Clostridia	o__Oscillospirales	f__Ruminococcaceae	g__UBA3855
metabat.bin.212	RUI342	region_22.1	sactipeptide	18840	38986	20147	k141_15029910_flag=1_multi=65.9857_len=132331	p__Firmicutes_A	c__Clostridia	o__Saccharofermentanales	f__Saccharofermentanaceae	g__
metabat.bin.2152	RUI358	region_110.1	sactipeptide	21304	41444	20141	k141_16354443_flag=0_multi=19.8718_len=47554	p__Firmicutes_A	c__Clostridia	o__Lachnospirales	f__Lachnospiraceae	g__
metabat.bin.2154	RUI359	region_146.1	sactipeptide	7363	18356	10994	k141_7919366_flag=0_multi=16.9824_len=18356	p__Firmicutes_A	c__Clostridia	o__Oscillospirales	f__Acutalibacteraceae	g__UBA1081
metabat.bin.218	RUI362	region_68.1	sactipeptide	1	10899	10899	k141_16138156_flag=1_multi=9.9760_len=13635	p__Firmicutes_A	c__Clostridia	o__Lachnospirales	f__Lachnospiraceae	g__UBA2868
metabat.bin.223	RUI364	region_40.1	sactipeptide	1	14213	14213	k141_117542_flag=1_multi=11.9927_len=15266	p__Firmicutes_A	c__Clostridia	o__Lachnospirales	f__Lachnospiraceae	g__
metabat.bin.236	RUI367	region_60.1	sactipeptide	17004	37153	20150	k141_1335747_flag=1_multi=9.0000_len=38467	p__Firmicutes_A	c__Clostridia	o__Oscillospirales	f__Ruminococcaceae	g__CAG-353
metabat.bin.263	RUI374	region_7.1	sactipeptide	1	2521	2521	k141_26539_flag=0_multi=12.0164_len=2521	p__Firmicutes_A	c__Clostridia	o__Lachnospirales	f__Lachnospiraceae	g__
metabat.bin.269	RUI376	region_50.1	sactipeptide	77085	97228	20144	k141_6457245_flag=1_multi=26.9975_len=104576	p__Firmicutes_A	c__Clostridia	o__Christensenellales	f__CAG-138	g__UBA3857
metabat.bin.275	RUI377	region_21.1	sactipeptide	10061	27903	17843	k141_12756839_flag=1_multi=7.9975_len=27903	p__Firmicutes_A	c__Clostridia	o__Lachnospirales	f__Lachnospiraceae	g__AC2028
metabat.bin.288	RUI382	region_130.1	sactipeptide	1	3446	3446	k141_3992887_flag=0_multi=9.3622_len=3446	p__Firmicutes_A	c__Clostridia	o__Oscillospirales	f__Oscillospiraceae	g__
metabat.bin.366	RUI401	region_4.1	sactipeptide	13178	33348	20171	k141_8316214_flag=0_multi=12.8637_len=169226	p__Firmicutes_A	c__Clostridia	o__4C28d-15	f__CAG-1252	g__CAG-1252
metabat.bin.387	RUI407	region_66.1	sactipeptide	88009	102763	14755	k141_16239300_flag=0_multi=93.6530_len=102763	p__Firmicutes_A	c__Clostridia	o__Eubacteriales	f__	g__
metabat.bin.390	RUI409	region_135.1	sactipeptide	1	10336	10336	k141_151292_flag=0_multi=20.0000_len=10336	p__Firmicutes_A	c__Clostridia	o__Lachnospirales	f__Lachnospiraceae	g__
metabat.bin.4	RUI412	region_16.1	sactipeptide	1	13043	13043	k141_7840687_flag=0_multi=12.9985_len=161643	p__Firmicutes_A	c__Clostridia	o__Lachnospirales	f__Lachnospiraceae	g__UBA2912
metabat.bin.406	RUI413	region_6.1	sactipeptide	75945	96091	20147	k141_3350258_flag=0_multi=56.1881_len=150529	p__Firmicutes_A	c__Clostridia	o__Lachnospirales	f__Lachnospiraceae	g__UBA1258
metabat.bin.408	RUI414	region_63.1	sactipeptide	1	5235	5235	k141_7254541_flag=0_multi=23.8261_len=5235	p__Firmicutes_A	c__Clostridia	o__4C28d-15	f__DTU072	g__CAG-1782
metabat.bin.413	RUI416	region_10.1	sactipeptide	663	20809	20147	k141_10523281_flag=0_multi=96.0000_len=26131	p__Firmicutes_A	c__Clostridia	o__Saccharofermentanales	f__Saccharofermentanaceae	g__Saccharofermentans
metabat.bin.427	RUI418	region_3.1	sactipeptide	29220	39398	10179	k141_1661584_flag=0_multi=56.2451_len=39398	p__Firmicutes_A	c__Clostridia	o__Lachnospirales	f__Lachnospiraceae	g__UBA3766
metabat.bin.427	RUI418	region_70.1	sactipeptide	1	2406	2406	k141_2379165_flag=0_multi=13.4967_len=2406	p__Firmicutes_A	c__Clostridia	o__Lachnospirales	f__Lachnospiraceae	g__UBA3766
metabat.bin.432	RUI421	region_113.1	sactipeptide	665	20811	20147	k141_372684_flag=0_multi=23.9977_len=101845	p__Firmicutes_A	c__Clostridia	o__Lachnospirales	f__Lachnospiraceae	g__
metabat.bin.445	RUI423	region_45.1	sactipeptide	649	20789	20141	k141_765917_flag=0_multi=52.8951_len=23737	p__Firmicutes_A	c__Clostridia	o__Lachnospirales	f__Lachnospiraceae	g__Pseudobutyrivibrio
metabat.bin.460	RUI428	region_50.1	sactipeptide	1	12257	12257	k141_8008928_flag=0_multi=99.8366_len=12257	p__Firmicutes_A	c__Clostridia	o__Saccharofermentanales	f__Saccharofermentanaceae	g__Saccharofermentans
metabat.bin.466	RUI429	region_147.1	sactipeptide	15433	30836	15404	k141_10830687_flag=0_multi=29.5607_len=30836	p__Firmicutes_A	c__Clostridia	o__Peptostreptococcales	f__Anaerovoracaceae	g__
metabat.bin.47	RUI432	region_200.1	sactipeptide	1	7546	7546	k141_199036_flag=0_multi=14.9811_len=7546	p__Firmicutes_A	c__Clostridia	o__Peptostreptococcales	f__Anaerovoracaceae	g__
metabat.bin.472	RUI433	region_125.1	sactipeptide	6885	27124	20240	k141_9698638_flag=0_multi=8.0177_len=31112	p__Firmicutes_A	c__Clostridia	o__Lachnospirales	f__Lachnospiraceae	g__Eubacterium_F
metabat.bin.473	RUI434	region_65.1	sactipeptide	1	13836	13836	k141_3980511_flag=0_multi=16.8065_len=39717	p__Firmicutes_A	c__Clostridia	o__Lachnospirales	f__Lachnospiraceae	g__Eubacterium_Q
metabat.bin.497	RUI439	region_93.1	sactipeptide	14201	34350	20150	k141_8591547_flag=1_multi=8.0000_len=43460	p__Firmicutes_A	c__Clostridia	o__Peptostreptococcales	f__Anaerovoracaceae	g__
metabat.bin.499	RUI440	region_241.1	sactipeptide	43851	64003	20153	k141_9251599_flag=0_multi=14.9979_len=65992	p__Firmicutes_A	c__Clostridia	o__Lachnospirales	f__Lachnospiraceae	g__NK4A136
metabat.bin.502	RUI441	region_89.1	sactipeptide	17049	37195	20147	k141_15669788_flag=1_multi=10.9850_len=38933	p__Firmicutes_A	c__Clostridia	o__Oscillospirales	f__Ruminococcaceae	g__UBA3855
metabat.bin.51	RUI443	region_42.1	sactipeptide	1	6356	6356	k141_11682320_flag=1_multi=8.9601_len=6356	p__Firmicutes_A	c__Clostridia	o__Lachnospirales	f__Lachnospiraceae	g__
metabat.bin.52	RUI446	region_186.1	sactipeptide	50563	61059	10497	k141_14290650_flag=0_multi=50.9836_len=61059	p__Firmicutes_A	c__Clostridia	o__Lachnospirales	f__Lachnospiraceae	g__Butyrivibrio
metabat.bin.520	RUI447	region_68.1	sactipeptide	1	12690	12690	k141_8369282_flag=0_multi=65.1409_len=57387	p__Firmicutes_A	c__Clostridia	o__Lachnospirales	f__Lachnospiraceae	g__Clostridium_R
metabat.bin.537	RUI450	region_112.1	sactipeptide	1	19190	19190	k141_16257402_flag=0_multi=25.0794_len=33076	p__Firmicutes_A	c__Clostridia	o__Lachnospirales	f__Lachnospiraceae	g__AC2028
metabat.bin.554	RUI455	region_23.1	sactipeptide	1222	21365	20144	k141_14557813_flag=1_multi=20.9895_len=41992	p__Firmicutes_A	c__Clostridia	o__Lachnospirales	f__Lachnospiraceae	g__
metabat.bin.558	RUI456	region_262.1	sactipeptide	1	10245	10245	k141_4926637_flag=0_multi=18.0000_len=21586	p__Firmicutes_A	c__Clostridia	o__Lachnospirales	f__Lachnospiraceae	g__UBA3766
metabat.bin.56	RUI457	region_281.1	sactipeptide	1	7010	7010	k141_2494791_flag=0_multi=29.0000_len=7010	p__Firmicutes_A	c__Clostridia	o__Lachnospirales	f__Lachnospiraceae	g__UBA2868
metabat.bin.564	RUI459	region_11.1	sactipeptide	1	18130	18130	k141_3348902_flag=0_multi=107.0000_len=22468	p__Firmicutes_A	c__Clostridia	o__Lachnospirales	f__Lachnospiraceae	g__Eubacterium_H
metabat.bin.601	RUI467	region_34.1	sactipeptide	1	18142	18142	k141_4488872_flag=0_multi=30.9413_len=19566	p__Firmicutes_A	c__Clostridia	o__Lachnospirales	f__Lachnospiraceae	g__
metabat.bin.615	RUI472	region_75.1	sactipeptide	14024	34170	20147	k141_3525923_flag=0_multi=110.9538_len=47719	p__Firmicutes_A	c__Clostridia	o__Saccharofermentanales	f__Saccharofermentanaceae	g__Saccharofermentans
metabat.bin.637	RUI482	region_348.1	sactipeptide	4945	25091	20147	k141_4378441_flag=0_multi=49.0000_len=32389	p__Firmicutes_A	c__Clostridia	o__Lachnospirales	f__Lachnospiraceae	g__
metabat.bin.643	RUI484	region_29.1	sactipeptide	1	2873	2873	k141_7225581_flag=0_multi=53.0000_len=2873	p__Firmicutes_A	c__Clostridia	o__Lachnospirales	f__Lachnospiraceae	g__UBA2727
metabat.bin.649	RUI485	region_206.1	sactipeptide	8254	24183	15930	k141_8784461_flag=0_multi=37.8951_len=24183	p__Firmicutes_A	c__Clostridia	o__Lachnospirales	f__Lachnospiraceae	g__Eubacterium_H
metabat.bin.663	RUI488	region_144.1	sactipeptide	1	4740	4740	k141_3082373_flag=1_multi=10.0000_len=4740	p__Firmicutes_A	c__Clostridia	o__Oscillospirales	f__Ruminococcaceae	g__Firm-04
metabat.bin.663	RUI488	region_56.1	sactipeptide	724	13022	12299	k141_5078686_flag=0_multi=10.9922_len=13022	p__Firmicutes_A	c__Clostridia	o__Oscillospirales	f__Ruminococcaceae	g__Firm-04
metabat.bin.667	RUI489	region_103.1	sactipeptide	55290	75439	20150	k141_1583439_flag=0_multi=11.9988_len=92458	p__Firmicutes_A	c__Clostridia	o__Lachnospirales	f__Lachnospiraceae	g__
metabat.bin.668	RUI490	region_134.1	sactipeptide	810	20956	20147	k141_8551428_flag=0_multi=19.9139_len=41555	p__Firmicutes_A	c__Clostridia	o__Lachnospirales	f__Lachnospiraceae	g__Butyrivibrio
metabat.bin.68	RUI493	region_218.1	sactipeptide	18955	36096	17142	k141_10484169_flag=0_multi=102.3460_len=36096	p__Firmicutes_A	c__Clostridia	o__Lachnospirales	f__Lachnospiraceae	g__
metabat.bin.686	RUI497	region_117.1	sactipeptide	1	5142	5142	k141_14977055_flag=0_multi=25.8396_len=5142	p__Firmicutes_A	c__Clostridia	o__Lachnospirales	f__Lachnospiraceae	g__NK4A144
metabat.bin.697	RUI499	region_21.1	sactipeptide	96409	116552	20144	k141_7924847_flag=0_multi=274.0176_len=155426	p__Firmicutes_A	c__Clostridia	o__Lachnospirales	f__Lachnospiraceae	g__UBA1712
metabat.bin.709	RUI500	region_35.1	sactipeptide	14307	34450	20144	k141_9528373_flag=1_multi=17.6121_len=57152	p__Firmicutes_A	c__Clostridia	o__Oscillospirales	f__Ruminococcaceae	g__Ruminiclostridium_E
metabat.bin.731	RUI505	region_13.1	sactipeptide	1	3385	3385	k141_3331214_flag=0_multi=20.9014_len=3385	p__Firmicutes_A	c__Clostridia	o__Oscillospirales	f__Oscillospiraceae	g__
metabat.bin.735	RUI507	region_151.1	sactipeptide	1	2850	2850	k141_296172_flag=0_multi=65.5201_len=2850	p__Firmicutes_A	c__Clostridia	o__Saccharofermentanales	f__Saccharofermentanaceae	g__Saccharofermentans
metabat.bin.735	RUI507	region_160.1	sactipeptide	5128	15273	10146	k141_11844945_flag=0_multi=71.8222_len=15273	p__Firmicutes_A	c__Clostridia	o__Saccharofermentanales	f__Saccharofermentanaceae	g__Saccharofermentans
metabat.bin.737	RUI508	region_109.1	sactipeptide	1	10648	10648	k141_14354704_flag=0_multi=17.9839_len=10685	p__Firmicutes_A	c__Clostridia	o__Lachnospirales	f__Lachnospiraceae	g__NK4A144
metabat.bin.77	RUI519	region_141.1	sactipeptide	5838	17955	12118	k141_12372580_flag=1_multi=10.0000_len=17955	p__Firmicutes_A	c__Clostridia	o__Lachnospirales	f__Lachnospiraceae	g__
metabat.bin.785	RUI526	region_95.1	sactipeptide	24411	44554	20144	k141_9116968_flag=0_multi=27.9748_len=54439	p__Firmicutes_A	c__Clostridia	o__Lachnospirales	f__Lachnospiraceae	g__AC2028
metabat.bin.787	RUI527	region_161.1	sactipeptide	1	10635	10635	k141_6513656_flag=0_multi=23.9562_len=10635	p__Firmicutes_A	c__Clostridia	o__Lachnospirales	f__Lachnospiraceae	g__Eubacterium_Q
metabat.bin.788	RUI528	region_38.1	sactipeptide	9112	29285	20174	k141_14131722_flag=1_multi=12.8409_len=33019	p__Firmicutes_A	c__Clostridia	o__4C28d-15	f__	g__
metabat.bin.831	RUI543	region_57.1	sactipeptide	8360	22232	13873	k141_12795278_flag=0_multi=20.9819_len=22232	p__Firmicutes_A	c__Clostridia	o__Lachnospirales	f__Lachnospiraceae	g__Butyrivibrio
metabat.bin.834	RUI545	region_132.1	sactipeptide	1	6304	6304	k141_4123422_flag=0_multi=46.0000_len=6304	p__Firmicutes_A	c__Clostridia	o__Lachnospirales	f__Lachnospiraceae	g__UBA2727
metabat.bin.868	RUI553	region_123.1	sactipeptide	5112	25270	20159	k141_8211167_flag=0_multi=13.9970_len=44120	p__Firmicutes_A	c__Clostridia	o__Christensenellales	f__CAG-74	g__
metabat.bin.878	RUI556	region_173.1	sactipeptide	6085	20915	14831	k141_2574507_flag=0_multi=9.9957_len=20915	p__Firmicutes_A	c__Clostridia	o__Eubacteriales	f__	g__
metabat.bin.896	RUI559	region_194.1	sactipeptide	17276	30133	12858	k141_4041799_flag=0_multi=15.9950_len=30133	p__Firmicutes_A	c__Clostridia	o__Lachnospirales	f__Lachnospiraceae	g__Butyrivibrio
metabat.bin.90	RUI562	region_18.1	sactipeptide	20720	39860	19141	k141_15495304_flag=0_multi=42.0865_len=39860	p__Firmicutes_A	c__Clostridia	o__Lachnospirales	f__Lachnospiraceae	g__
metabat.bin.901	RUI563	region_72.1	sactipeptide	30571	50717	20147	k141_6894414_flag=1_multi=9.9982_len=50733	p__Firmicutes_A	c__Clostridia	o__Lachnospirales	f__Lachnospiraceae	g__NK4A144
metabat.bin.928	RUI572	region_37.1	sactipeptide	1	9867	9867	k141_5569272_flag=1_multi=9.0000_len=9867	p__Firmicutes_A	c__Clostridia	o__Clostridiales	f__Clostridiaceae	g__Clostridium
metabat.bin.939	RUI574	region_234.1	sactipeptide	1	7960	7960	k141_5347808_flag=1_multi=11.0000_len=7960	p__Firmicutes_A	c__Clostridia	o__Lachnospirales	f__Lachnospiraceae	g__NK4A144
metabat.bin.947	RUI578	region_221.1	sactipeptide	1	3260	3260	k141_14598123_flag=0_multi=5.9231_len=3260	p__Firmicutes_A	c__Clostridia	o__Oscillospirales	f__CAG-272	g__
metabat.bin.976	RUI584	region_112.1	sactipeptide	1	2617	2617	k141_10097751_flag=0_multi=47.0000_len=2617	p__Firmicutes_A	c__Clostridia	o__Oscillospirales	f__Oscillospiraceae	g__
metabat.bin.1080	RUI020	region_82.1	sactipeptide	3968	24105	20138	k141_12580849_flag=0_multi=29.5807_len=36861	p__Firmicutes_C	c__Negativicutes	o__Selenomonadales	f__Selenomonadaceae	g__
metabat.bin.1252	RUI081	region_124.1	sactipeptide	979	21122	20144	k141_2422783_flag=0_multi=18.7320_len=29174	p__Firmicutes_C	c__Negativicutes	o__Selenomonadales	f__Selenomonadaceae	g__
metabat.bin.2120	RUI343	region_45.1	sactipeptide	1	12001	12001	k141_15553774_flag=1_multi=26.9777_len=19973	p__Firmicutes_C	c__Negativicutes	o__Selenomonadales	f__Selenomonadaceae	g__Selenomonas_A
metabat.bin.2076	RUI329	region_79.1	T1PKS	5159	49228	44070	k141_3109170_flag=0_multi=23.2365_len=49228	p__Desulfobacterota_A	c__Desulfovibrionia	o__Desulfovibrionales	f__Desulfovibrionaceae	g__Desulfovibrio
metabat.bin.573	RUI461	region_78.1	T1PKS	39939	83855	43917	k141_5967406_flag=0_multi=20.8896_len=83855	p__Desulfobacterota_A	c__Desulfovibrionia	o__Desulfovibrionales	f__Desulfovibrionaceae	g__Desulfovibrio
metabat.bin.1756	RUI237	region_99.1	T1PKS	1	15994	15994	k141_10872307_flag=1_multi=6.0000_len=15994	p__Elusimicrobiota	c__Elusimicrobia	o__Elusimicrobiales	f__Elusimicrobiaceae	g__
metabat.bin.776	RUI522	region_69.1	T1PKS	7397	52991	45595	k141_6500072_flag=0_multi=41.8350_len=52991	p__Elusimicrobiota	c__Elusimicrobia	o__Elusimicrobiales	f__UBA9959	g__
metabat.bin.2016	RUI313	region_118.1	T1PKS	1	4453	4453	k141_6285620_flag=0_multi=21.9513_len=4453	p__Eremiobacterota	c__UBP9	o__UBA4705	f__UBA4705	g__
metabat.bin.2016	RUI313	region_332.1	T1PKS	1	40713	40713	k141_12093019_flag=0_multi=14.9965_len=40713	p__Eremiobacterota	c__UBP9	o__UBA4705	f__UBA4705	g__
metabat.bin.2085	RUI332	region_209.1	T1PKS	1	9100	9100	k141_10856357_flag=0_multi=13.9855_len=9100	p__Firmicutes_A	c__Clostridia	o__Oscillospirales	f__Ruminococcaceae	g__Ruminococcus
metabat.bin.576	RUI462	region_65.1	T1PKS	1	4491	4491	k141_7288187_flag=0_multi=15.9655_len=4491	p__Proteobacteria	c__Gammaproteobacteria	o__Enterobacterales	f__Succinivibrionaceae	g__
metabat.bin.2016	RUI313	region_297.1	T3PKS	1	7514	7514	k141_5483357_flag=0_multi=17.0000_len=7514	p__Eremiobacterota	c__UBP9	o__UBA4705	f__UBA4705	g__
metabat.bin.1112	RUI030	region_22.1	T3PKS	27274	59798	32525	k141_4511355_flag=0_multi=172.8865_len=59798	p__Firmicutes	c__Bacilli	o__Lactobacillales	f__Streptococcaceae	g__Streptococcus
metabat.bin.1738	RUI233	region_98.1	T3PKS	1	28947	28947	k141_14521972_flag=0_multi=1698.0000_len=28947	p__Firmicutes	c__Bacilli	o__Lactobacillales	f__Streptococcaceae	g__Streptococcus
metabat.bin.1802	RUI252	region_14.1	T3PKS	80028	121188	41161	k141_6823677_flag=0_multi=229.9734_len=172423	p__Firmicutes	c__Bacilli	o__Lactobacillales	f__Lactobacillaceae	g__Lactobacillus_H
metabat.bin.2107	RUI339	region_52.1	T3PKS	64567	105730	41164	k141_16410462_flag=1_multi=214.9805_len=109738	p__Firmicutes	c__Bacilli	o__Lactobacillales	f__Lactobacillaceae	g__Lactobacillus_B
metabat.bin.959	RUI580	region_58.1	T3PKS	1	16865	16865	k141_5342346_flag=1_multi=12.0000_len=16865	p__Firmicutes	c__Bacilli	o__Lactobacillales	f__Lactobacillaceae	g__Lactobacillus_B
metabat.bin.111	RUI029	region_68.1	terpene	23482	45182	21701	k141_2748707_flag=0_multi=15.7768_len=57965	p__Bacteroidota	c__Bacteroidia	o__Bacteroidales	f__Bacteroidaceae	g__UBA4334
metabat.bin.1250	RUI80	region_58.1	terpene	1	14249	14249	k141_13370454_flag=0_multi=17.2352_len=19011	p__Bacteroidota	c__Bacteroidia	o__Bacteroidales	f__Bacteroidaceae	g__Prevotella
metabat.bin.1505	RUI167	region_35.1	terpene	7668	23733	16066	k141_2801966_flag=1_multi=30.9595_len=23733	p__Bacteroidota	c__Bacteroidia	o__Bacteroidales	f__Bacteroidaceae	g__Prevotella
metabat.bin.1646	RUI210	region_1.1	terpene	10353	32062	21710	k141_6078496_flag=0_multi=28.0000_len=68602	p__Bacteroidota	c__Bacteroidia	o__Bacteroidales	f__Bacteroidaceae	g__UBA4372
metabat.bin.1756	RUI237	region_118.1	terpene	1	8187	8187	k141_13035730_flag=1_multi=7.0000_len=8187	p__Elusimicrobiota	c__Elusimicrobia	o__Elusimicrobiales	f__Elusimicrobiaceae	g__
metabat.bin.1756	RUI237	region_63.1	terpene	1	13936	13936	k141_13466657_flag=1_multi=7.0000_len=13936	p__Elusimicrobiota	c__Elusimicrobia	o__Elusimicrobiales	f__Elusimicrobiaceae	g__
metabat.bin.776	RUI522	region_49.1	terpene	18314	39381	21068	k141_10200337_flag=0_multi=48.9907_len=57095	p__Elusimicrobiota	c__Elusimicrobia	o__Elusimicrobiales	f__UBA9959	g__
metabat.bin.776	RUI522	region_58.1	terpene	1036	21911	20876	k141_9125486_flag=0_multi=47.0000_len=66640	p__Elusimicrobiota	c__Elusimicrobia	o__Elusimicrobiales	f__UBA9959	g__
metabat.bin.2016	RUI313	region_218.1	terpene	1	7556	7556	k141_982083_flag=0_multi=17.9771_len=7556	p__Eremiobacterota	c__UBP9	o__UBA4705	f__UBA4705	g__
metabat.bin.2016	RUI313	region_24.1	terpene	1	2322	2322	k141_587368_flag=0_multi=14.9358_len=2322	p__Eremiobacterota	c__UBP9	o__UBA4705	f__UBA4705	g__
metabat.bin.2016	RUI313	region_299.1	terpene	1	18224	18224	k141_4358864_flag=0_multi=14.4013_len=26112	p__Eremiobacterota	c__UBP9	o__UBA4705	f__UBA4705	g__
metabat.bin.2016	RUI313	region_45.1	terpene	1	6693	6693	k141_63249_flag=0_multi=15.0000_len=6693	p__Eremiobacterota	c__UBP9	o__UBA4705	f__UBA4705	g__
metabat.bin.725	RUI504	region_26.1	terpene	1	13498	13498	k141_712856_flag=0_multi=11.9987_len=83898	p__Eremiobacterota	c__UBP9	o__UBA4705	f__UBA4705	g__UBA4705
metabat.bin.725	RUI504	region_27.1	terpene	1	17428	17428	k141_10714767_flag=0_multi=10.9231_len=17428	p__Eremiobacterota	c__UBP9	o__UBA4705	f__UBA4705	g__UBA4705
metabat.bin.725	RUI504	region_60.1	terpene	8988	29890	20903	k141_9221763_flag=1_multi=9.9983_len=53203	p__Eremiobacterota	c__UBP9	o__UBA4705	f__UBA4705	g__UBA4705
metabat.bin.1079	RUI018	region_4.1	terpene	3423	24487	21065	k141_3321838_flag=0_multi=743.0000_len=29187	p__Fibrobacterota	c__Fibrobacteria	o__Fibrobacterales	f__Fibrobacteraceae	g__Fibrobacter_A
metabat.bin.1525	RUI176	region_4.1	terpene	1	14719	14719	k141_11615860_flag=0_multi=90.9239_len=20893	p__Fibrobacterota	c__Fibrobacteria	o__Fibrobacterales	f__Fibrobacteraceae	g__Fibrobacter
metabat.bin.1231	RUI074	region_410.1	terpene	1	8907	8907	k141_8641252_flag=1_multi=7.0000_len=8907	p__Planctomycetota	c__Planctomycetes	o__Pirellulales	f__Thermoguttaceae	g__
metabat.bin.1231	RUI074	region_444.1	terpene	1	2205	2205	k141_13045877_flag=1_multi=6.0000_len=2205	p__Planctomycetota	c__Planctomycetes	o__Pirellulales	f__Thermoguttaceae	g__
metabat.bin.1231	RUI074	region_530.1	terpene	1	9279	9279	k141_7051626_flag=1_multi=8.0000_len=9279	p__Planctomycetota	c__Planctomycetes	o__Pirellulales	f__Thermoguttaceae	g__
metabat.bin.1142	RUI042	region_104.1	terpene	2581	23130	20550	k141_7951381_flag=0_multi=56.0000_len=23130	p__Proteobacteria	c__Gammaproteobacteria	o__Enterobacterales	f__Succinivibrionaceae	g__
metabat.bin.1739	RUI234	region_68.1	terpene	47805	68478	20674	k141_15663600_flag=0_multi=21.1998_len=68478	p__Proteobacteria	c__Gammaproteobacteria	o__Enterobacterales	f__Succinivibrionaceae	g__Succinivibrio
metabat.bin.1563	RUI186	region_143.1	terpene	276	21946	21671	k141_8977819_flag=0_multi=9.9449_len=24574	p__Verrucomicrobiota	c__Lentisphaeria	o__UBA1407	f__UBA1407	g__
metabat.bin.629	RUI478	region_129.1	terpene	1	3902	3902	k141_8359781_flag=0_multi=18.6248_len=3902	p__Verrucomicrobiota	c__Lentisphaeria	o__UBA1407	f__UBA1407	g__
metabat.bin.1085	RUI021	region_2.1	TfuA-related	17860	39732	21873	k141_4423618_flag=1_multi=31.0000_len=41491	p__Euryarchaeota	c__Methanobacteria	o__Methanobacteriales	f__Methanobacteriaceae	g__Methanobrevibacter_A
metabat.bin.711	RUI502	region_12.1	thiopeptide	67196	92624	25429	k141_8907341_flag=1_multi=20.9910_len=92624	p__Bacteroidota	c__Bacteroidia	o__Bacteroidales	f__Bacteroidaceae	g__
metabat.bin.1112	RUI030	region_8.1	thiopeptide	81651	113159	31509	k141_6133866_flag=0_multi=138.7754_len=113159	p__Firmicutes	c__Bacilli	o__Lactobacillales	f__Streptococcaceae	g__Streptococcus
metabat.bin.1500	RUI166	region_63.1	thiopeptide	1	16397	16397	k141_16102417_flag=0_multi=14.9914_len=16397	p__Firmicutes_A	c__Clostridia	o__Lachnospirales	f__Lachnospiraceae	g__UBA2868
metabat.bin.576	RUI462	region_5.1	thiopeptide	505	26977	26473	k141_10513907_flag=1_multi=15.5551_len=33127	p__Proteobacteria	c__Gammaproteobacteria	o__Enterobacterales	f__Succinivibrionaceae	g__
metabat.bin.928	RUI572	region_328.1	transAT-PKS-like	1	2016	2016	k141_1509594_flag=1_multi=5.0000_len=2016	p__Firmicutes_A	c__Clostridia	o__Clostridiales	f__Clostridiaceae	g__Clostridium
metabat.bin.928	RUI572	region_336.1	transAT-PKS-like	1	6599	6599	k141_16281774_flag=1_multi=8.0000_len=6599	p__Firmicutes_A	c__Clostridia	o__Clostridiales	f__Clostridiaceae	g__Clostridium
metabat.bin.928	RUI572	region_409.1	transAT-PKS-like		1	7568	k141_8699743_flag=1_multi=6.0000_len=7568	p__Firmicutes_A	c__Clostridia	o__Clostridiales	f__Clostridiaceae	g__Clostridium
metabat.bin.928	RUI572	region_450.1	transAT-PKS-like	1	6746	6746	k141_11939726_flag=1_multi=7.0000_len=6746	p__Firmicutes_A	c__Clostridia	o__Clostridiales	f__Clostridiaceae	g__Clostridium
metabat.bin.928	RUI572	region_546.1	transAT-PKS-like	1	3011	3011	k141_9917412_flag=1_multi=9.0000_len=3011	p__Firmicutes_A	c__Clostridia	o__Clostridiales	f__Clostridiaceae	g__Clostridium
metabat.bin.928	RUI572	region_91.1	transAT-PKS-like	1	2357	2357	k141_6738384_flag=1_multi=8.0000_len=2357	p__Firmicutes_A	c__Clostridia	o__Clostridiales	f__Clostridiaceae	g__Clostridium
